# Supplementary material for: Identification of a Notch transcriptomic signature for breast cancer
Source: Breast Cancer Res. 2024 Jan 3;26:4. doi: 10.1186/s13058-023-01757-7 (PMC10765899; doi:10.1186/s13058-023-01757-7)
Supplement: Supplementary file 2 — Additional file 2. Table S1: List of Primers used in qRT-PCR. [file 13058_2023_1757_MOESM2_ESM.xlsx]

## Sheet: Table S1
Table S1: List of Primers used in qRT-PCR.			reference
1	GAPDH_F	5´-CTC TGC TCC TCC TGT TCG AC-3	Braune et al., 2014
2	GAPDH_R	5’- ACG ACC AAA TCC GTT GAC-3’	Braune et al., 2014
3	Hes1-F	5'-AGG CGG ACA TTC TGG AAA TG-3'	Braune et al., 2014
4	Hes1-R	5'-TCG TTC ATG CAC TCG CTG A-3'	Braune et al., 2014
7	NRARP_F	5'-TTC TCC CTC TCC CTC AAA TCC-3'	Braune et al., 2014
8	NRARP_R	5'-AAC TGC AAA ACA AGC CGG TT-3'	Braune et al., 2014
