# Supplementary material for: Identification of a Notch transcriptomic signature for breast cancer
Source: Breast Cancer Res. 2024 Jan 3;26:4. doi: 10.1186/s13058-023-01757-7 (PMC10765899; doi:10.1186/s13058-023-01757-7)
Supplement: Supplementary file 3 — Additional file 3. Table S2: List of all DEGs (up- and downregulated) from the 8- and 72-h timepoints for all breast cancer cell line datasets. [file 13058_2023_1757_MOESM3_ESM.xlsx]

## Sheet: 8 and 72h FC vs DAPT
Table S2: Lists of all DEGs (up- and downregulated) from the 8 and 72 h time points for all breast cancer cell line data sets
DEG Ground state (FC) vs Notch off (DAPT) both time-points
	log2FoldChange	pvalue	padj	symbol	genename	entrez
1	2.5	0.00084	0.027	PIP	prolactin induced protein	5304
2	2.1	0.0026	0.046	BPIFB1	BPI fold containing family B member 1	92747
3	2	0.00015	0.013	BCAS1	brain enriched myelin associated protein 1	8537
4	1.6	0.0013	0.033	CDH5	cadherin 5	1003
5	1.6	1.4e-06	0.0032	ALDH3A1	aldehyde dehydrogenase 3 family member A1	218
6	1.6	0.0025	0.046	DHRS9	dehydrogenase/reductase 9	10170
7	1.6	0.00026	0.016	BMP3	bone morphogenetic protein 3	651
8	1.5	0.00057	0.022	ENTPD8	ectonucleoside triphosphate diphosphohydrolase 8	377841
9	1.4	0.0028	0.048	TMPRSS4	transmembrane serine protease 4	56649
10	1.4	0.00054	0.022	IGFBP5	insulin like growth factor binding protein 5	3488
11	1.4	0.00013	0.012	ACE2	angiotensin I converting enzyme 2	59272
12	1.3	0.0017	0.038	MGAM	maltase-glucoamylase	8972
13	1.2	8.9e-05	0.011	CACNA1I	calcium voltage-gated channel subunit alpha1 I	8911
14	1.2	0.0025	0.046	PSCA	prostate stem cell antigen	8000
15	1.1	0.0002	0.015	TSHZ2	teashirt zinc finger homeobox 2	128553
16	1.1	0.0028	0.047	NTF4	neurotrophin 4	4909
17	1.1	7.9e-05	0.011	CPEB1	cytoplasmic polyadenylation element binding protein 1	64506
18	1.1	0.001	0.03	ACHE	acetylcholinesterase (Cartwright blood group)	43
19	1.1	8.3e-05	0.011	PTPRH	protein tyrosine phosphatase receptor type H	5794
20	1.1	8.8e-09	0.0001	FUT2	fucosyltransferase 2	2524
21	1.1	3.1e-05	0.0093	ADRA2B	adrenoceptor alpha 2B	151
22	1.1	0.00029	0.016	MUC3A	mucin 3A, cell surface associated	4584
23	1.1	0.0012	0.032	CYP4F12	cytochrome P450 family 4 subfamily F member 12	66002
24	1	0.0011	0.031	SVEP1	sushi, von Willebrand factor type A, EGF and pentraxin domain containing 1	79987
25	1	0.00024	0.016	DLEC1	DLEC1 cilia and flagella associated protein	9940
26	1	0.0019	0.04	LDHD	lactate dehydrogenase D	197257
27	1	0.0028	0.047	TXLNB	taxilin beta	167838
28	1	0.00049	0.02	CD68	CD68 molecule	968
29	1	0.0014	0.035	PLA2G4F	phospholipase A2 group IVF	255189
30	0.99	0.00021	0.015	COL21A1	collagen type XXI alpha 1 chain	81578
31	0.98	0.00065	0.024	DUOXA1	dual oxidase maturation factor 1	90527
32	0.97	0.0029	0.048	CLUL1	clusterin like 1	27098
33	0.97	0.00077	0.026	TMEM140	transmembrane protein 140	55281
34	0.96	0.0028	0.047	TMC1	transmembrane channel like 1	117531
35	0.96	0.0024	0.044	SLC47A2	solute carrier family 47 member 2	146802
36	0.95	0.0023	0.044	KLHL30	kelch like family member 30	377007
37	0.93	0.001	0.03	TMEM61	transmembrane protein 61	199964
38	0.93	0.0016	0.037	RAB26	RAB26, member RAS oncogene family	25837
39	0.93	7.1e-06	0.0066	ANTXR2	ANTXR cell adhesion molecule 2	118429
40	0.9	0.0011	0.031	XKRX	XK related X-linked	402415
41	0.89	0.00016	0.013	BMF	Bcl2 modifying factor	90427
42	0.89	0.0014	0.035	DOK5	docking protein 5	55816
43	0.88	0.0028	0.047	DIO2	iodothyronine deiodinase 2	1734
44	0.88	0.00051	0.021	MUC20	mucin 20, cell surface associated	200958
45	0.87	0.00082	0.027	RNF39	ring finger protein 39	80352
46	0.82	0.0002	0.015	PLA2G4C	phospholipase A2 group IVC	8605
47	0.8	8.3e-05	0.011	PRR15	proline rich 15	222171
48	0.79	0.00088	0.028	PLB1	phospholipase B1	151056
49	0.79	0.00023	0.015	TP53INP1	tumor protein p53 inducible nuclear protein 1	94241
50	0.78	0.0015	0.035	RAPGEF3	Rap guanine nucleotide exchange factor 3	10411
51	0.78	0.0026	0.046	SHC2	SHC adaptor protein 2	25759
52	0.77	0.00091	0.029	BNIPL	BCL2 interacting protein like	149428
53	0.77	0.00037	0.018	PIK3IP1	phosphoinositide-3-kinase interacting protein 1	113791
54	0.76	0.00059	0.022	FRY	FRY microtubule binding protein	10129
55	0.75	0.0025	0.046	RNF43	ring finger protein 43	54894
56	0.73	0.0027	0.046	RHCE	Rh blood group CcEe antigens	6006
57	0.73	2.8e-05	0.0091	GRIN2A	glutamate ionotropic receptor NMDA type subunit 2A	2903
58	0.73	0.0023	0.044	PDE5A	phosphodiesterase 5A	8654
59	0.72	0.0028	0.047	DUSP6	dual specificity phosphatase 6	1848
60	0.71	0.00011	0.012	ADAMTSL5	ADAMTS like 5	339366
61	0.71	2.5e-05	0.0091	PTAFR	platelet activating factor receptor	5724
62	0.7	0.00031	0.017	ALS2CL	ALS2 C-terminal like	259173
63	0.7	0.00055	0.022	SLFN5	schlafen family member 5	162394
64	0.69	0.0026	0.046	SNCG	synuclein gamma	6623
65	0.69	0.00061	0.023	MYOM1	myomesin 1	8736
66	0.68	9.6e-05	0.011	SRGAP3	SLIT-ROBO Rho GTPase activating protein 3	9901
67	0.68	0.0014	0.034	PNPLA7	patatin like phospholipase domain containing 7	375775
68	0.68	0.0016	0.038	HS6ST3	heparan sulfate 6-O-sulfotransferase 3	266722
69	0.67	0.0015	0.035	CYBRD1	cytochrome b reductase 1	79901
70	0.66	0.0019	0.04	SLC16A4	solute carrier family 16 member 4	9122
71	0.66	7.2e-05	0.011	COL16A1	collagen type XVI alpha 1 chain	1307
72	0.66	0.0013	0.034	TMC5	transmembrane channel like 5	79838
73	0.64	0.00078	0.026	GOLGA7B	golgin A7 family member B	401647
74	0.64	0.002	0.042	ITGB4	integrin subunit beta 4	3691
75	0.64	2.5e-05	0.0091	TMEM106A	transmembrane protein 106A	113277
76	0.63	0.00029	0.016	CAPN5	calpain 5	726
77	0.63	0.00071	0.025	RAB43	RAB43, member RAS oncogene family	339122
78	0.62	0.0014	0.035	EFEMP2	EGF containing fibulin extracellular matrix protein 2	30008
79	0.62	0.0005	0.02	ACOT4	acyl-CoA thioesterase 4	122970
80	0.62	5.7e-05	0.01	VASN	vasorin	114990
81	0.61	0.00012	0.012	ALDH3B1	aldehyde dehydrogenase 3 family member B1	221
82	0.58	0.00082	0.027	ARRDC3	arrestin domain containing 3	57561
83	0.58	0.0018	0.04	SDCBP2	syndecan binding protein 2	27111
84	0.58	0.00067	0.024	TP53INP2	tumor protein p53 inducible nuclear protein 2	58476
85	0.57	0.0018	0.04	SYTL2	synaptotagmin like 2	54843
86	0.57	0.0017	0.038	SLC25A34	solute carrier family 25 member 34	284723
87	0.57	2.5e-05	0.0091	DUSP8	dual specificity phosphatase 8	1850
88	0.56	0.0005	0.021	ERV3-1-ZNF117	ERV3-1-ZNF117 readthrough	109504726
89	0.54	0.0025	0.045	OSGIN1	oxidative stress induced growth inhibitor 1	29948
90	0.54	0.0004	0.018	ABCA5	ATP binding cassette subfamily A member 5	23461
91	0.54	0.001	0.03	ARSA	arylsulfatase A	410
92	0.54	0.0013	0.034	FUT3	fucosyltransferase 3 (Lewis blood group)	2525
93	0.53	0.0025	0.045	CALCOCO1	calcium binding and coiled-coil domain 1	57658
94	0.53	0.0014	0.035	SEMA3B	semaphorin 3B	7869
95	0.53	0.0006	0.022	C11orf52	chromosome 11 open reading frame 52	91894
96	0.52	0.0018	0.04	SLC7A8	solute carrier family 7 member 8	23428
97	0.52	0.0025	0.046	PTGES	prostaglandin E synthase	9536
98	0.52	0.0021	0.042	YPEL3	yippee like 3	83719
99	0.51	0.0019	0.04	B3GNT3	UDP-GlcNAc:betaGal beta-1,3-N-acetylglucosaminyltransferase 3	10331
100	0.49	5e-05	0.0096	LPIN1	lipin 1	23175
101	0.49	0.00078	0.026	PBXIP1	PBX homeobox interacting protein 1	57326
102	0.49	4e-07	0.0019	LPIN2	lipin 2	9663
103	0.49	3.6e-05	0.0094	MEIS2	Meis homeobox 2	4212
104	0.49	0.0019	0.04	NANOS1	nanos C2HC-type zinc finger 1	340719
105	0.49	0.0022	0.043	SRCIN1	SRC kinase signaling inhibitor 1	80725
106	0.48	0.0021	0.042	KRBA2	KRAB-A domain containing 2	124751
107	0.46	0.0019	0.04	C1orf54	chromosome 1 open reading frame 54	79630
108	0.45	0.0016	0.037	CCDC88B	coiled-coil domain containing 88B	283234
109	0.44	0.00058	0.022	SQSTM1	sequestosome 1	8878
110	0.44	0.0011	0.031	PIP5K1B	phosphatidylinositol-4-phosphate 5-kinase type 1 beta	8395
111	0.44	0.00019	0.014	ORAI3	ORAI calcium release-activated calcium modulator 3	93129
112	0.44	0.0023	0.044	CPEB4	cytoplasmic polyadenylation element binding protein 4	80315
113	0.44	0.0013	0.033	FRK	fyn related Src family tyrosine kinase	2444
114	0.44	0.0029	0.048	PLEKHA6	pleckstrin homology domain containing A6	22874
115	0.44	0.00051	0.021	NOS1AP	nitric oxide synthase 1 adaptor protein	9722
116	0.43	0.002	0.041	VMAC	vimentin type intermediate filament associated coiled-coil protein	400673
117	0.43	1.8e-05	0.0088	FCHSD1	FCH and double SH3 domains 1	89848
118	0.42	0.00021	0.015	PTPN6	protein tyrosine phosphatase non-receptor type 6	5777
119	0.42	0.00013	0.012	PPP2R5B	protein phosphatase 2 regulatory subunit B'beta	5526
120	0.42	0.00094	0.029	TMEM154	transmembrane protein 154	201799
121	0.41	0.0011	0.03	DNASE1	deoxyribonuclease 1	1773
122	0.41	0.0024	0.044	DOCK8	dedicator of cytokinesis 8	81704
123	0.41	0.00044	0.019	RGPD1	RANBP2 like and GRIP domain containing 1	400966
124	0.41	0.0014	0.035	FRMPD3	FERM and PDZ domain containing 3	84443
125	0.4	0.00058	0.022	FAM110C	family with sequence similarity 110 member C	642273
126	0.4	9.9e-05	0.011	SLC16A13	solute carrier family 16 member 13	201232
127	0.4	0.0028	0.047	ACER2	alkaline ceramidase 2	340485
128	0.4	0.00033	0.017	RILP	Rab interacting lysosomal protein	83547
129	0.4	0.003	0.048	PGPEP1	pyroglutamyl-peptidase I	54858
130	0.4	0.0007	0.025	PLCD1	phospholipase C delta 1	5333
131	0.39	0.0001	0.011	SSH3	slingshot protein phosphatase 3	54961
132	0.39	0.0011	0.031	SHISA4	shisa family member 4	149345
133	0.39	0.0017	0.038	H6PD	hexose-6-phosphate dehydrogenase/glucose 1-dehydrogenase	9563
134	0.39	0.0021	0.042	TMC6	transmembrane channel like 6	11322
135	0.39	0.0014	0.035	SDCBP	syndecan binding protein	6386
136	0.38	0.0025	0.045	TMEM53	transmembrane protein 53	79639
137	0.38	0.0026	0.046	SLC37A1	solute carrier family 37 member 1	54020
138	0.37	0.0024	0.044	SLC22A18	solute carrier family 22 member 18	5002
139	0.37	0.00078	0.026	EPS8L2	EPS8 like 2	64787
140	0.36	0.003	0.048	MVP	major vault protein	9961
141	0.36	0.0012	0.033	USP53	ubiquitin specific peptidase 53	54532
142	0.36	0.0013	0.034	IDH1	isocitrate dehydrogenase (NADP(+)) 1	3417
143	0.36	0.00014	0.012	LMBR1L	limb development membrane protein 1 like	55716
144	0.36	0.0019	0.04	FBXL2	F-box and leucine rich repeat protein 2	25827
145	0.36	0.0025	0.046	RRAS	RAS related	6237
146	0.36	0.00036	0.018	SMPD1	sphingomyelin phosphodiesterase 1	6609
147	0.36	0.001	0.03	GRN	granulin precursor	2896
148	0.35	0.00013	0.012	ZFYVE1	zinc finger FYVE-type containing 1	53349
149	0.35	6.9e-05	0.011	NCOA3	nuclear receptor coactivator 3	8202
150	0.35	0.0022	0.043	KCNMB3	potassium calcium-activated channel subfamily M regulatory beta subunit 3	27094
151	0.35	0.00021	0.015	CORO1B	coronin 1B	57175
152	0.35	0.0016	0.037	ZNF135	zinc finger protein 135	7694
153	0.34	0.0018	0.039	MOB3C	MOB kinase activator 3C	148932
154	0.34	0.0017	0.039	TEP1	telomerase associated protein 1	7011
155	0.34	0.0023	0.044	PNPLA2	patatin like phospholipase domain containing 2	57104
156	0.34	0.00019	0.014	FAM102A	family with sequence similarity 102 member A	399665
157	0.34	0.0029	0.048	PNRC1	proline rich nuclear receptor coactivator 1	10957
158	0.34	0.0013	0.033	TRIM56	tripartite motif containing 56	81844
159	0.34	0.0021	0.042	TRPM4	transient receptor potential cation channel subfamily M member 4	54795
160	0.34	0.00092	0.029	SESTD1	SEC14 and spectrin domain containing 1	91404
161	0.34	0.001	0.03	RIT1	Ras like without CAAX 1	6016
162	0.34	0.0011	0.031	SECISBP2L	SECIS binding protein 2 like	9728
163	0.33	0.0017	0.038	THNSL2	threonine synthase like 2	55258
164	0.33	0.0012	0.033	MICAL1	microtubule associated monooxygenase, calponin and LIM domain containing 1	64780
165	0.33	0.0032	0.049	PUS10	pseudouridine synthase 10	150962
166	0.33	0.001	0.03	SLC24A1	solute carrier family 24 member 1	9187
167	0.33	0.00039	0.018	DNAJB2	DnaJ heat shock protein family (Hsp40) member B2	3300
168	0.33	0.00059	0.022	VPS13D	vacuolar protein sorting 13 homolog D	55187
169	0.33	0.0027	0.047	CAMKK1	calcium/calmodulin dependent protein kinase kinase 1	84254
170	0.33	0.00015	0.013	RETSAT	retinol saturase	54884
171	0.33	0.0003	0.016	TOB1	transducer of ERBB2, 1	10140
172	0.32	0.0019	0.04	ATP8B1	ATPase phospholipid transporting 8B1	5205
173	0.32	0.00036	0.018	LTBP3	latent transforming growth factor beta binding protein 3	4054
174	0.32	0.0014	0.035	ZNF737	zinc finger protein 737	100129842
175	0.32	0.0016	0.038	ZNF862	zinc finger protein 862	643641
176	0.32	0.0019	0.04	DHRS12	dehydrogenase/reductase 12	79758
177	0.32	0.00097	0.03	SLC26A11	solute carrier family 26 member 11	284129
178	0.32	0.0029	0.048	ALDH3A2	aldehyde dehydrogenase 3 family member A2	224
179	0.32	0.003	0.048	CLDN4	claudin 4	1364
180	0.31	0.0015	0.035	ASAH1	N-acylsphingosine amidohydrolase 1	427
181	0.31	0.0026	0.046	MXD1	MAX dimerization protein 1	4084
182	0.31	0.00025	0.016	BCL10	BCL10 immune signaling adaptor	8915
183	0.31	0.00028	0.016	KLF3	Kruppel like factor 3	51274
184	0.3	0.0019	0.04	ARRDC1	arrestin domain containing 1	92714
185	0.3	0.00097	0.03	PNPLA8	patatin like phospholipase domain containing 8	50640
186	0.3	0.00011	0.011	PSAP	prosaposin	5660
187	0.3	0.00065	0.024	NPHP3	nephrocystin 3	27031
188	0.3	0.0015	0.035	LRP10	LDL receptor related protein 10	26020
189	0.3	0.00075	0.026	AAK1	AP2 associated kinase 1	22848
190	0.3	0.00019	0.014	ARHGAP12	Rho GTPase activating protein 12	94134
191	0.29	0.00015	0.013	RAB11FIP4	RAB11 family interacting protein 4	84440
192	0.29	0.00022	0.015	FOXO3	forkhead box O3	2309
193	0.29	0.00098	0.03	NEU1	neuraminidase 1	4758
194	0.29	1.9e-05	0.0088	RNF103	ring finger protein 103	7844
195	0.29	0.0017	0.038	CTDSP2	CTD small phosphatase 2	10106
196	0.29	0.00074	0.026	KHNYN	KH and NYN domain containing	23351
197	0.29	4.8e-05	0.0095	TRIOBP	TRIO and F-actin binding protein	11078
198	0.28	0.0019	0.04	NCOA2	nuclear receptor coactivator 2	10499
199	0.28	0.0001	0.011	SLC9A1	solute carrier family 9 member A1	6548
200	0.27	0.0012	0.032	SNX33	sorting nexin 33	257364
201	0.27	0.00056	0.022	MTHFR	methylenetetrahydrofolate reductase	4524
202	0.27	0.00012	0.012	CTTNBP2NL	CTTNBP2 N-terminal like	55917
203	0.26	0.00095	0.029	RSPH3	radial spoke head 3	83861
204	0.26	3.4e-05	0.0094	HEXA	hexosaminidase subunit alpha	3073
205	0.26	2.2e-05	0.0091	NAGK	N-acetylglucosamine kinase	55577
206	0.25	0.003	0.048	TK2	thymidine kinase 2	7084
207	0.25	0.0022	0.042	ZNF254	zinc finger protein 254	9534
208	0.25	0.00011	0.011	PLEKHM1	pleckstrin homology and RUN domain containing M1	9842
209	0.25	0.0023	0.044	DUSP16	dual specificity phosphatase 16	80824
210	0.25	0.0017	0.039	HGSNAT	heparan-alpha-glucosaminide N-acetyltransferase	138050
211	0.25	0.00034	0.017	OFD1	OFD1 centriole and centriolar satellite protein	8481
212	0.25	0.0021	0.042	RIOK3	RIO kinase 3	8780
213	0.24	0.0023	0.044	RNF141	ring finger protein 141	50862
214	0.24	4.8e-05	0.0095	TSPAN14	tetraspanin 14	81619
215	0.24	0.0017	0.038	UBE2H	ubiquitin conjugating enzyme E2 H	7328
216	0.24	0.0032	0.05	APPL2	adaptor protein, phosphotyrosine interacting with PH domain and leucine zipper 2	55198
217	0.24	2.3e-05	0.0091	KIAA0232	KIAA0232	9778
218	0.24	0.00068	0.024	CCDC149	coiled-coil domain containing 149	91050
219	0.24	0.0021	0.042	ARFGAP3	ADP ribosylation factor GTPase activating protein 3	26286
220	0.23	0.003	0.048	PPP1R13B	protein phosphatase 1 regulatory subunit 13B	23368
221	0.23	0.0012	0.033	RAB5B	RAB5B, member RAS oncogene family	5869
222	0.23	0.00091	0.029	ZNF708	zinc finger protein 708	7562
223	0.23	8e-05	0.011	MKNK1	MAPK interacting serine/threonine kinase 1	8569
224	0.23	0.00072	0.025	CD63	CD63 molecule	967
225	0.23	0.0009	0.028	KIAA0319L	KIAA0319 like	79932
226	0.23	0.0031	0.049	JRKL	JRK like	8690
227	0.23	0.0022	0.043	ZNF91	zinc finger protein 91	7644
228	0.23	0.0013	0.033	NCSTN	nicastrin	23385
229	0.22	0.0023	0.043	CTSA	cathepsin A	5476
230	0.22	0.00062	0.023	ENTPD4	ectonucleoside triphosphate diphosphohydrolase 4	9583
231	0.22	0.0006	0.022	DUSP22	dual specificity phosphatase 22	56940
232	0.22	0.003	0.048	PTK7	protein tyrosine kinase 7 (inactive)	5754
233	0.21	0.00076	0.026	MON1B	MON1 homolog B, secretory trafficking associated	22879
234	0.21	0.0024	0.045	LASP1	LIM and SH3 protein 1	3927
235	0.21	4.3e-05	0.0095	TRIP4	thyroid hormone receptor interactor 4	9325
236	0.21	0.0021	0.042	SNAP23	synaptosome associated protein 23	8773
237	0.2	0.002	0.042	ITSN1	intersectin 1	6453
238	0.2	0.0022	0.043	CACNB3	calcium voltage-gated channel auxiliary subunit beta 3	784
239	0.2	0.0013	0.034	TMEM184B	transmembrane protein 184B	25829
240	0.19	0.00097	0.03	CTNND1	catenin delta 1	1500
241	0.19	0.00021	0.015	BSDC1	BSD domain containing 1	55108
242	0.19	0.001	0.03	VPS39	VPS39 subunit of HOPS complex	23339
243	0.19	0.00013	0.012	SYNRG	synergin gamma	11276
244	0.19	0.00036	0.018	TIRAP	TIR domain containing adaptor protein	114609
245	0.19	0.0011	0.031	PPCS	phosphopantothenoylcysteine synthetase	79717
246	0.19	0.00082	0.027	TMEM63B	transmembrane protein 63B	55362
247	0.19	0.00066	0.024	PTTG1IP	PTTG1 interacting protein	754
248	0.18	0.0021	0.042	TMUB2	transmembrane and ubiquitin like domain containing 2	79089
249	0.18	0.0012	0.032	FBXO34	F-box protein 34	55030
250	0.18	0.00077	0.026	ENTPD5	ectonucleoside triphosphate diphosphohydrolase 5 (inactive)	957
251	0.17	0.0031	0.049	MYD88	MYD88 innate immune signal transduction adaptor	4615
252	0.17	0.0032	0.05	KAT6B	lysine acetyltransferase 6B	23522
253	0.17	0.0012	0.032	PCGF3	polycomb group ring finger 3	10336
254	0.17	0.0012	0.032	NT5C2	5'-nucleotidase, cytosolic II	22978
255	0.16	0.0018	0.039	TMEM127	transmembrane protein 127	55654
256	0.16	0.003	0.048	ZFAND3	zinc finger AN1-type containing 3	60685
257	0.16	0.0019	0.04	VPS8	VPS8 subunit of CORVET complex	23355
258	0.16	0.003	0.048	MIA3	MIA SH3 domain ER export factor 3	375056
259	0.16	0.0025	0.045	TSC1	TSC complex subunit 1	7248
260	0.15	0.0013	0.033	KLHL36	kelch like family member 36	79786
261	0.15	0.0022	0.042	EXOC7	exocyst complex component 7	23265
262	0.15	0.001	0.03	SCAMP2	secretory carrier membrane protein 2	10066
263	0.15	0.00066	0.024	SHC1	SHC adaptor protein 1	6464
264	0.15	0.002	0.041	GLB1	galactosidase beta 1	2720
265	0.15	0.0024	0.045	TINF2	TERF1 interacting nuclear factor 2	26277
266	0.14	0.0018	0.039	CYP20A1	cytochrome P450 family 20 subfamily A member 1	57404
267	0.1	0.0026	0.046	ADD1	adducin 1	118
268	-0.092	0.00011	0.012	HNRNPK	heterogeneous nuclear ribonucleoprotein K	3190
269	-0.094	0.0021	0.042	VPS72	vacuolar protein sorting 72 homolog	6944
270	-0.1	0.0026	0.046	APTX	aprataxin	54840
271	-0.1	0.0031	0.049	SRP72	signal recognition particle 72	6731
272	-0.11	0.0027	0.047	CLPX	caseinolytic mitochondrial matrix peptidase chaperone subunit X	10845
273	-0.11	0.0029	0.048	PDCD2	programmed cell death 2	5134
274	-0.11	0.00028	0.016	DNAJA2	DnaJ heat shock protein family (Hsp40) member A2	10294
275	-0.11	0.00038	0.018	YWHAE	tyrosine 3-monooxygenase/tryptophan 5-monooxygenase activation protein epsilon	7531
276	-0.11	0.002	0.041	LSM1	LSM1 homolog, mRNA degradation associated	27257
277	-0.11	0.0012	0.032	GTF3C2	general transcription factor IIIC subunit 2	2976
278	-0.11	0.0017	0.038	CTDNEP1	CTD nuclear envelope phosphatase 1	23399
279	-0.11	0.0028	0.047	COPS6	COP9 signalosome subunit 6	10980
280	-0.12	0.0018	0.04	DDX1	DEAD-box helicase 1	1653
281	-0.12	0.00046	0.02	PDHA1	pyruvate dehydrogenase E1 subunit alpha 1	5160
282	-0.12	0.0011	0.031	JTB	jumping translocation breakpoint	10899
283	-0.12	0.0028	0.047	PSMB2	proteasome 20S subunit beta 2	5690
284	-0.12	0.0011	0.031	SART3	spliceosome associated factor 3, U4/U6 recycling protein	9733
285	-0.12	0.00098	0.03	EI24	EI24 autophagy associated transmembrane protein	9538
286	-0.13	0.00021	0.015	CNOT10	CCR4-NOT transcription complex subunit 10	25904
287	-0.13	0.00059	0.022	EIF2B5	eukaryotic translation initiation factor 2B subunit epsilon	8893
288	-0.13	0.0015	0.035	UBFD1	ubiquitin family domain containing 1	56061
289	-0.13	0.0027	0.046	ZC3H15	zinc finger CCCH-type containing 15	55854
290	-0.13	0.0012	0.032	EIF2B1	eukaryotic translation initiation factor 2B subunit alpha	1967
291	-0.13	0.00069	0.025	APEX1	apurinic/apyrimidinic endodeoxyribonuclease 1	328
292	-0.13	0.0026	0.046	MRPS35	mitochondrial ribosomal protein S35	60488
293	-0.13	4.8e-05	0.0095	HDAC2	histone deacetylase 2	3066
294	-0.13	0.0014	0.035	ANAPC7	anaphase promoting complex subunit 7	51434
295	-0.13	0.0011	0.031	USP10	ubiquitin specific peptidase 10	9100
296	-0.13	0.0016	0.037	SUCLG1	succinate-CoA ligase GDP/ADP-forming subunit alpha	8802
297	-0.14	0.003	0.048	PDAP1	PDGFA associated protein 1	11333
298	-0.14	0.0016	0.037	PSMB5	proteasome 20S subunit beta 5	5693
299	-0.14	0.0016	0.037	DDX24	DEAD-box helicase 24	57062
300	-0.14	0.0028	0.047	THAP1	THAP domain containing 1	55145
301	-0.14	0.0011	0.032	SSBP1	single stranded DNA binding protein 1	6742
302	-0.14	0.00018	0.014	PSMA5	proteasome 20S subunit alpha 5	5686
303	-0.14	0.0003	0.016	RWDD1	RWD domain containing 1	51389
304	-0.14	0.00012	0.012	TARDBP	TAR DNA binding protein	23435
305	-0.14	0.0031	0.049	ERI3	ERI1 exoribonuclease family member 3	79033
306	-0.14	0.0015	0.036	LCMT1	leucine carboxyl methyltransferase 1	51451
307	-0.14	0.001	0.03	EIF3I	eukaryotic translation initiation factor 3 subunit I	8668
308	-0.14	0.00017	0.013	PRCC	proline rich mitotic checkpoint control factor	5546
309	-0.14	0.0024	0.044	CDC123	cell division cycle 123	8872
310	-0.14	0.0003	0.016	USP7	ubiquitin specific peptidase 7	7874
311	-0.14	0.0015	0.035	PCID2	PCI domain containing 2	55795
312	-0.14	0.00092	0.029	SSB	small RNA binding exonuclease protection factor La	6741
313	-0.15	0.00097	0.03	SF3B3	splicing factor 3b subunit 3	23450
314	-0.15	0.0028	0.047	CIAPIN1	cytokine induced apoptosis inhibitor 1	57019
315	-0.15	0.003	0.048	EIF3K	eukaryotic translation initiation factor 3 subunit K	27335
316	-0.15	0.0008	0.026	DRG1	developmentally regulated GTP binding protein 1	4733
317	-0.15	0.00042	0.019	CLP1	cleavage factor polyribonucleotide kinase subunit 1	10978
318	-0.15	0.003	0.048	PRPF19	pre-mRNA processing factor 19	27339
319	-0.15	0.0016	0.037	ZNF180	zinc finger protein 180	7733
320	-0.15	0.0028	0.047	SRSF1	serine and arginine rich splicing factor 1	6426
321	-0.15	0.0021	0.042	RBM17	RNA binding motif protein 17	84991
322	-0.15	0.0024	0.044	TRIT1	tRNA isopentenyltransferase 1	54802
323	-0.15	0.003	0.048	PTPN2	protein tyrosine phosphatase non-receptor type 2	5771
324	-0.15	0.00035	0.018	SDHB	succinate dehydrogenase complex iron sulfur subunit B	6390
325	-0.15	0.00058	0.022	EFTUD2	elongation factor Tu GTP binding domain containing 2	9343
326	-0.15	0.0011	0.031	SCO1	synthesis of cytochrome C oxidase 1	6341
327	-0.15	0.0029	0.048	SNRPC	small nuclear ribonucleoprotein polypeptide C	6631
328	-0.15	0.0029	0.048	DDX19A	DEAD-box helicase 19A	55308
329	-0.15	0.0011	0.031	NUTF2	nuclear transport factor 2	10204
330	-0.16	0.0029	0.048	ALDH18A1	aldehyde dehydrogenase 18 family member A1	5832
331	-0.16	0.0002	0.015	EIF4A3	eukaryotic translation initiation factor 4A3	9775
332	-0.16	0.003	0.048	HSP90AB1	heat shock protein 90 alpha family class B member 1	3326
333	-0.16	0.0017	0.038	MDH2	malate dehydrogenase 2	4191
334	-0.16	0.0029	0.048	GMPS	guanine monophosphate synthase	8833
335	-0.16	0.00032	0.017	PSME3	proteasome activator subunit 3	10197
336	-0.16	0.00035	0.018	SRRD	SRR1 domain containing	402055
337	-0.16	0.0019	0.04	NOL8	nucleolar protein 8	55035
338	-0.16	0.00044	0.019	TBCA	tubulin folding cofactor A	6902
339	-0.16	1.2e-05	0.008	PARK7	Parkinsonism associated deglycase	11315
340	-0.16	0.0031	0.049	MRPL50	mitochondrial ribosomal protein L50	54534
341	-0.16	3.1e-05	0.0093	TIMM23	translocase of inner mitochondrial membrane 23	100287932
342	-0.16	2.8e-05	0.0091	C9orf78	chromosome 9 open reading frame 78	51759
343	-0.16	0.00029	0.016	TATDN2	TatD DNase domain containing 2	9797
344	-0.16	0.0006	0.022	MED27	mediator complex subunit 27	9442
345	-0.16	0.003	0.048	BCCIP	BRCA2 and CDKN1A interacting protein	56647
346	-0.17	0.0025	0.045	AATF	apoptosis antagonizing transcription factor	26574
347	-0.17	0.0026	0.046	UBA2	ubiquitin like modifier activating enzyme 2	10054
348	-0.17	0.0024	0.044	UBE2N	ubiquitin conjugating enzyme E2 N	7334
349	-0.17	0.00067	0.024	GSPT1	G1 to S phase transition 1	2935
350	-0.17	0.0013	0.034	UTP6	UTP6 small subunit processome component	55813
351	-0.17	0.0016	0.037	AHSA1	activator of HSP90 ATPase activity 1	10598
352	-0.17	0.0022	0.043	WRNIP1	WRN helicase interacting protein 1	56897
353	-0.17	0.00014	0.013	GOT2	glutamic-oxaloacetic transaminase 2	2806
354	-0.17	0.0024	0.044	MRPL3	mitochondrial ribosomal protein L3	11222
355	-0.17	0.0012	0.032	XRCC6	X-ray repair cross complementing 6	2547
356	-0.17	0.0015	0.035	ELAVL1	ELAV like RNA binding protein 1	1994
357	-0.17	0.0026	0.046	HNRNPD	heterogeneous nuclear ribonucleoprotein D	3184
358	-0.17	0.0001	0.011	PPIA	peptidylprolyl isomerase A	5478
359	-0.17	0.0013	0.033	MRPL37	mitochondrial ribosomal protein L37	51253
360	-0.17	0.0032	0.05	TOE1	target of EGR1, exonuclease	114034
361	-0.17	0.0021	0.042	MRPL15	mitochondrial ribosomal protein L15	29088
362	-0.17	0.00095	0.029	ZNF57	zinc finger protein 57	126295
363	-0.17	0.0014	0.035	ASNSD1	asparagine synthetase domain containing 1	54529
364	-0.17	0.00022	0.015	STX6	syntaxin 6	10228
365	-0.17	8.7e-05	0.011	MTPAP	mitochondrial poly(A) polymerase	55149
366	-0.17	0.00046	0.02	STOML2	stomatin like 2	30968
367	-0.17	6.4e-05	0.011	DDX20	DEAD-box helicase 20	11218
368	-0.17	0.00011	0.012	ERH	ERH mRNA splicing and mitosis factor	2079
369	-0.17	0.0019	0.04	METAP1	methionyl aminopeptidase 1	23173
370	-0.17	0.00012	0.012	EIF5B	eukaryotic translation initiation factor 5B	9669
371	-0.18	0.0028	0.047	TMEM216	transmembrane protein 216	51259
372	-0.18	0.002	0.041	MRPL42	mitochondrial ribosomal protein L42	28977
373	-0.18	0.0013	0.033	SMN1	survival of motor neuron 1, telomeric	6606
374	-0.18	0.002	0.041	PHB2	prohibitin 2	11331
375	-0.18	0.0003	0.016	TCP1	t-complex 1	6950
376	-0.18	0.0029	0.048	TRMT11	tRNA methyltransferase 11 homolog	60487
377	-0.18	0.001	0.03	LCLAT1	lysocardiolipin acyltransferase 1	253558
378	-0.18	0.0031	0.049	SNRPB	small nuclear ribonucleoprotein polypeptides B and B1	6628
379	-0.18	2.8e-05	0.0091	FH	fumarate hydratase	2271
380	-0.18	0.00089	0.028	HEATR3	HEAT repeat containing 3	55027
381	-0.18	7.5e-05	0.011	METAP2	methionyl aminopeptidase 2	10988
382	-0.18	0.0023	0.043	SUPT16H	SPT16 homolog, facilitates chromatin remodeling subunit	11198
383	-0.18	0.0002	0.015	UBA52	ubiquitin A-52 residue ribosomal protein fusion product 1	7311
384	-0.18	4.4e-05	0.0095	CLNS1A	chloride nucleotide-sensitive channel 1A	1207
385	-0.18	0.0022	0.043	DFFA	DNA fragmentation factor subunit alpha	1676
386	-0.18	0.0029	0.048	PDCD5	programmed cell death 5	9141
387	-0.18	0.00027	0.016	MRPS27	mitochondrial ribosomal protein S27	23107
388	-0.19	0.00012	0.012	CCDC59	coiled-coil domain containing 59	29080
389	-0.19	0.001	0.03	EEF1B2	eukaryotic translation elongation factor 1 beta 2	1933
390	-0.19	0.00033	0.017	PWP1	PWP1 homolog, endonuclein	11137
391	-0.19	0.0014	0.035	UBE2M	ubiquitin conjugating enzyme E2 M	9040
392	-0.19	0.0015	0.035	RIOK2	RIO kinase 2	55781
393	-0.19	0.0014	0.035	RP9	RP9 pre-mRNA splicing factor	6100
394	-0.19	0.00049	0.02	GART	phosphoribosylglycinamide formyltransferase, phosphoribosylglycinamide synthetase, phosphoribosylaminoimidazole synthetase	2618
395	-0.19	0.00089	0.028	ISG20L2	interferon stimulated exonuclease gene 20 like 2	81875
396	-0.19	0.00031	0.017	TRIAP1	TP53 regulated inhibitor of apoptosis 1	51499
397	-0.19	0.00019	0.014	SF3A3	splicing factor 3a subunit 3	10946
398	-0.19	0.0004	0.018	PPM1G	protein phosphatase, Mg2+/Mn2+ dependent 1G	5496
399	-0.19	0.0021	0.042	THG1L	tRNA-histidine guanylyltransferase 1 like	54974
400	-0.19	0.0015	0.035	CCT6A	chaperonin containing TCP1 subunit 6A	908
401	-0.19	0.0016	0.038	EXOSC7	exosome component 7	23016
402	-0.19	0.00096	0.03	GNL2	G protein nucleolar 2	29889
403	-0.19	0.0028	0.047	DNAJC2	DnaJ heat shock protein family (Hsp40) member C2	27000
404	-0.19	0.0018	0.039	PPIL1	peptidylprolyl isomerase like 1	51645
405	-0.19	0.00041	0.018	CCT8	chaperonin containing TCP1 subunit 8	10694
406	-0.19	9.7e-05	0.011	NGDN	neuroguidin	25983
407	-0.19	9.2e-05	0.011	MPHOSPH10	M-phase phosphoprotein 10	10199
408	-0.19	0.00041	0.018	BNIP1	BCL2 interacting protein 1	662
409	-0.19	0.00027	0.016	EMG1	EMG1 N1-specific pseudouridine methyltransferase	10436
410	-0.19	0.0017	0.039	ZBTB2	zinc finger and BTB domain containing 2	57621
411	-0.19	0.002	0.041	ZNF584	zinc finger protein 584	201514
412	-0.19	0.0019	0.04	DDX18	DEAD-box helicase 18	8886
413	-0.19	0.0011	0.031	NUDC	nuclear distribution C, dynein complex regulator	10726
414	-0.2	0.00054	0.022	GEMIN7	gem nuclear organelle associated protein 7	79760
415	-0.2	4.4e-05	0.0095	TOMM6	translocase of outer mitochondrial membrane 6	100188893
416	-0.2	0.00017	0.013	MRPL16	mitochondrial ribosomal protein L16	54948
417	-0.2	0.00014	0.012	EXOSC3	exosome component 3	51010
418	-0.2	0.003	0.048	EIF4E	eukaryotic translation initiation factor 4E	1977
419	-0.2	0.00014	0.013	NDUFAB1	NADH:ubiquinone oxidoreductase subunit AB1	4706
420	-0.2	0.0021	0.042	DCUN1D5	defective in cullin neddylation 1 domain containing 5	84259
421	-0.2	0.00045	0.02	NOL11	nucleolar protein 11	25926
422	-0.2	0.0014	0.035	NAA25	N-alpha-acetyltransferase 25, NatB auxiliary subunit	80018
423	-0.2	0.00012	0.012	SNRPG	small nuclear ribonucleoprotein polypeptide G	6637
424	-0.2	0.0013	0.033	YBX1	Y-box binding protein 1	4904
425	-0.2	0.00089	0.028	TIMM9	translocase of inner mitochondrial membrane 9	26520
426	-0.2	0.0013	0.033	MRPS23	mitochondrial ribosomal protein S23	51649
427	-0.2	0.00024	0.016	TXNDC5	thioredoxin domain containing 5	81567
428	-0.2	0.0026	0.046	PRR3	proline rich 3	80742
429	-0.2	0.0002	0.015	BMS1	BMS1 ribosome biogenesis factor	9790
430	-0.2	0.00065	0.024	ZNF496	zinc finger protein 496	84838
431	-0.2	0.0016	0.037	SNRPE	small nuclear ribonucleoprotein polypeptide E	6635
432	-0.2	0.001	0.03	ELAC2	elaC ribonuclease Z 2	60528
433	-0.2	0.0019	0.04	KDM1A	lysine demethylase 1A	23028
434	-0.2	0.0025	0.045	NSUN2	NOP2/Sun RNA methyltransferase 2	54888
435	-0.2	0.002	0.041	PFKM	phosphofructokinase, muscle	5213
436	-0.2	0.0011	0.031	EBPL	EBP like	84650
437	-0.21	0.0015	0.036	MAGOHB	mago homolog B, exon junction complex subunit	55110
438	-0.21	0.00041	0.018	WDR89	WD repeat domain 89	112840
439	-0.21	0.002	0.041	UTP14A	UTP14A small subunit processome component	10813
440	-0.21	0.00028	0.016	MRPL14	mitochondrial ribosomal protein L14	64928
441	-0.21	0.00028	0.016	POLR2D	RNA polymerase II subunit D	5433
442	-0.21	4.7e-05	0.0095	HSPA9	heat shock protein family A (Hsp70) member 9	3313
443	-0.21	0.00025	0.016	PRPF4	pre-mRNA processing factor 4	9128
444	-0.21	0.003	0.048	DDX28	DEAD-box helicase 28	55794
445	-0.21	0.00079	0.026	POLR2H	RNA polymerase II, I and III subunit H	5437
446	-0.21	0.002	0.041	WDR46	WD repeat domain 46	9277
447	-0.21	0.0026	0.046	POLE4	DNA polymerase epsilon 4, accessory subunit	56655
448	-0.21	0.00013	0.012	OXNAD1	oxidoreductase NAD binding domain containing 1	92106
449	-0.21	0.00029	0.016	NFXL1	nuclear transcription factor, X-box binding like 1	152518
450	-0.21	0.0023	0.044	DDX55	DEAD-box helicase 55	57696
451	-0.21	0.00075	0.026	MRPL21	mitochondrial ribosomal protein L21	219927
452	-0.21	1.4e-05	0.0082	SENP3	SUMO specific peptidase 3	26168
453	-0.21	0.0032	0.05	SNRPA	small nuclear ribonucleoprotein polypeptide A	6626
454	-0.21	0.00041	0.018	TIMM22	translocase of inner mitochondrial membrane 22	29928
455	-0.21	0.0019	0.04	MRPL11	mitochondrial ribosomal protein L11	65003
456	-0.21	0.0018	0.04	AIMP2	aminoacyl tRNA synthetase complex interacting multifunctional protein 2	7965
457	-0.21	0.0022	0.043	AHCY	adenosylhomocysteinase	191
458	-0.22	5.2e-05	0.0096	MAGOH	mago homolog, exon junction complex subunit	4116
459	-0.22	0.00049	0.02	CCT3	chaperonin containing TCP1 subunit 3	7203
460	-0.22	0.00025	0.016	SET	SET nuclear proto-oncogene	6418
461	-0.22	0.00099	0.03	PSMG1	proteasome assembly chaperone 1	8624
462	-0.22	0.0028	0.048	POLR3D	RNA polymerase III subunit D	661
463	-0.22	0.0025	0.045	SRSF7	serine and arginine rich splicing factor 7	6432
464	-0.22	0.00016	0.013	INTS10	integrator complex subunit 10	55174
465	-0.22	0.00027	0.016	NOL9	nucleolar protein 9	79707
466	-0.22	0.00045	0.02	ADSL	adenylosuccinate lyase	158
467	-0.22	0.00052	0.021	CCT2	chaperonin containing TCP1 subunit 2	10576
468	-0.22	0.0015	0.035	PHB	prohibitin	5245
469	-0.22	0.001	0.03	EIF4A1	eukaryotic translation initiation factor 4A1	1973
470	-0.22	9.4e-05	0.011	CCT7	chaperonin containing TCP1 subunit 7	10574
471	-0.22	6.6e-05	0.011	ILF2	interleukin enhancer binding factor 2	3608
472	-0.22	0.0027	0.046	SPPL3	signal peptide peptidase like 3	121665
473	-0.22	0.0017	0.039	AARSD1	alanyl-tRNA synthetase domain containing 1	80755
474	-0.22	0.0031	0.049	POLD2	DNA polymerase delta 2, accessory subunit	5425
475	-0.23	0.0017	0.038	NOP58	NOP58 ribonucleoprotein	51602
476	-0.23	4.7e-05	0.0095	SNRPD2	small nuclear ribonucleoprotein D2 polypeptide	6633
477	-0.23	0.00032	0.017	TOMM22	translocase of outer mitochondrial membrane 22	56993
478	-0.23	0.00023	0.015	DNAAF2	dynein axonemal assembly factor 2	55172
479	-0.23	0.00037	0.018	DCAF13	DDB1 and CUL4 associated factor 13	25879
480	-0.23	0.00081	0.027	PRDX4	peroxiredoxin 4	10549
481	-0.23	0.0024	0.044	NOM1	nucleolar protein with MIF4G domain 1	64434
482	-0.23	0.00061	0.023	MYPOP	Myb related transcription factor, partner of profilin	339344
483	-0.23	0.0028	0.047	TFB1M	transcription factor B1, mitochondrial	51106
484	-0.23	0.00078	0.026	SSRP1	structure specific recognition protein 1	6749
485	-0.23	0.002	0.041	FTSJ1	FtsJ RNA 2'-O-methyltransferase 1	24140
486	-0.23	0.00012	0.012	FAM136A	family with sequence similarity 136 member A	84908
487	-0.23	0.0013	0.034	ZNF48	zinc finger protein 48	197407
488	-0.23	0.00013	0.012	UTP15	UTP15 small subunit processome component	84135
489	-0.23	0.00015	0.013	UTP18	UTP18 small subunit processome component	51096
490	-0.23	0.0026	0.046	WDR5	WD repeat domain 5	11091
491	-0.23	0.00055	0.022	NAA15	N-alpha-acetyltransferase 15, NatA auxiliary subunit	80155
492	-0.23	0.00047	0.02	MRPL17	mitochondrial ribosomal protein L17	63875
493	-0.23	0.0031	0.049	HEATR1	HEAT repeat containing 1	55127
494	-0.23	0.0023	0.044	GAR1	GAR1 ribonucleoprotein	54433
495	-0.23	0.0023	0.044	LETM1	leucine zipper and EF-hand containing transmembrane protein 1	3954
496	-0.23	0.00017	0.013	AK2	adenylate kinase 2	204
497	-0.23	0.00026	0.016	DCTPP1	dCTP pyrophosphatase 1	79077
498	-0.23	0.0026	0.046	FARSB	phenylalanyl-tRNA synthetase subunit beta	10056
499	-0.23	0.0002	0.015	GNL3	G protein nucleolar 3	26354
500	-0.23	3.4e-06	0.0048	ZNF689	zinc finger protein 689	115509
501	-0.24	0.00034	0.017	ABCF2	ATP binding cassette subfamily F member 2	10061
502	-0.24	0.00047	0.02	CCT5	chaperonin containing TCP1 subunit 5	22948
503	-0.24	6e-06	0.0062	PHF5A	PHD finger protein 5A	84844
504	-0.24	0.0031	0.049	RPIA	ribose 5-phosphate isomerase A	22934
505	-0.24	3.6e-05	0.0094	SERBP1	SERPINE1 mRNA binding protein 1	26135
506	-0.24	5.8e-06	0.0062	SUPV3L1	Suv3 like RNA helicase	6832
507	-0.24	0.00083	0.027	ATRIP-TREX1	ATRIP-TREX1 readthrough	111822955
508	-0.24	0.00047	0.02	CDK4	cyclin dependent kinase 4	1019
509	-0.24	0.00028	0.016	XPO5	exportin 5	57510
510	-0.24	0.00079	0.026	MRPL1	mitochondrial ribosomal protein L1	65008
511	-0.24	0.00075	0.026	MRPS26	mitochondrial ribosomal protein S26	64949
512	-0.24	0.00037	0.018	PTDSS1	phosphatidylserine synthase 1	9791
513	-0.24	6.1e-05	0.011	FKBP4	FKBP prolyl isomerase 4	2288
514	-0.24	0.0022	0.043	EBNA1BP2	EBNA1 binding protein 2	10969
515	-0.24	0.0002	0.015	TAF1A	TATA-box binding protein associated factor, RNA polymerase I subunit A	9015
516	-0.24	0.00049	0.02	PRELID1	PRELI domain containing 1	27166
517	-0.24	0.0016	0.038	CLN6	CLN6 transmembrane ER protein	54982
518	-0.25	0.0011	0.031	MPV17L2	MPV17 mitochondrial inner membrane protein like 2	84769
519	-0.25	0.00094	0.029	PFDN2	prefoldin subunit 2	5202
520	-0.25	0.0003	0.016	HNRNPAB	heterogeneous nuclear ribonucleoprotein A/B	3182
521	-0.25	4.7e-05	0.0095	NKRF	NFKB repressing factor	55922
522	-0.25	0.0015	0.036	TIMM8A	translocase of inner mitochondrial membrane 8A	1678
523	-0.25	0.0021	0.042	PRMT3	protein arginine methyltransferase 3	10196
524	-0.25	0.00079	0.026	TRIP10	thyroid hormone receptor interactor 10	9322
525	-0.25	0.0026	0.046	PIGW	phosphatidylinositol glycan anchor biosynthesis class W	284098
526	-0.25	0.001	0.03	TFB2M	transcription factor B2, mitochondrial	64216
527	-0.25	0.00048	0.02	WDR77	WD repeat domain 77	79084
528	-0.25	0.00078	0.026	DPH5	diphthamide biosynthesis 5	51611
529	-0.25	0.0018	0.04	SNRPA1	small nuclear ribonucleoprotein polypeptide A'	6627
530	-0.25	0.00037	0.018	NUDT19	nudix hydrolase 19	390916
531	-0.25	0.00063	0.023	EIF3B	eukaryotic translation initiation factor 3 subunit B	8662
532	-0.25	0.00038	0.018	POLR1C	RNA polymerase I and III subunit C	9533
533	-0.25	0.00029	0.016	TIMM10	translocase of inner mitochondrial membrane 10	26519
534	-0.25	0.0006	0.022	ABCE1	ATP binding cassette subfamily E member 1	6059
535	-0.25	1.6e-05	0.0082	GLRX5	glutaredoxin 5	51218
536	-0.25	0.0013	0.034	MRPS34	mitochondrial ribosomal protein S34	65993
537	-0.25	0.0023	0.044	GTPBP3	GTP binding protein 3, mitochondrial	84705
538	-0.25	0.0023	0.044	EPB41L4B	erythrocyte membrane protein band 4.1 like 4B	54566
539	-0.25	9.4e-05	0.011	NUP35	nucleoporin 35	129401
540	-0.25	0.0017	0.038	COQ3	coenzyme Q3, methyltransferase	51805
541	-0.25	8.6e-05	0.011	DHX33	DEAH-box helicase 33	56919
542	-0.25	0.0025	0.045	ASB13	ankyrin repeat and SOCS box containing 13	79754
543	-0.25	0.0018	0.04	THAP11	THAP domain containing 11	57215
544	-0.26	0.00096	0.03	AMPD2	adenosine monophosphate deaminase 2	271
545	-0.26	0.00028	0.016	TRMT6	tRNA methyltransferase 6	51605
546	-0.26	0.0029	0.048	PNP	purine nucleoside phosphorylase	4860
547	-0.26	2.6e-05	0.0091	TIMM17A	translocase of inner mitochondrial membrane 17A	10440
548	-0.26	0.0027	0.047	TRIM65	tripartite motif containing 65	201292
549	-0.26	0.0028	0.047	LYSMD2	LysM domain containing 2	256586
550	-0.26	0.0026	0.046	RRP15	ribosomal RNA processing 15 homolog	51018
551	-0.26	0.0028	0.047	IMPDH2	inosine monophosphate dehydrogenase 2	3615
552	-0.26	0.0018	0.039	NEU3	neuraminidase 3	10825
553	-0.26	0.0012	0.033	POP7	POP7 homolog, ribonuclease P/MRP subunit	10248
554	-0.26	0.0026	0.046	GLB1L2	galactosidase beta 1 like 2	89944
555	-0.26	0.00044	0.019	SRPRB	SRP receptor subunit beta	58477
556	-0.26	7.6e-05	0.011	ZNF30	zinc finger protein 30	90075
557	-0.26	0.00042	0.019	SEH1L	SEH1 like nucleoporin	81929
558	-0.26	0.00017	0.013	NUDCD1	NudC domain containing 1	84955
559	-0.26	0.0019	0.04	NHP2	NHP2 ribonucleoprotein	55651
560	-0.27	0.0012	0.032	RSL1D1	ribosomal L1 domain containing 1	26156
561	-0.27	8.7e-06	0.0066	POLE3	DNA polymerase epsilon 3, accessory subunit	54107
562	-0.27	0.00025	0.016	WDR12	WD repeat domain 12	55759
563	-0.27	0.00021	0.015	MCAT	malonyl-CoA-acyl carrier protein transacylase	27349
564	-0.27	0.00091	0.029	TXLNG	taxilin gamma	55787
565	-0.27	5.9e-06	0.0062	SLIRP	SRA stem-loop interacting RNA binding protein	81892
566	-0.27	0.00011	0.011	RAN	RAN, member RAS oncogene family	5901
567	-0.27	0.00066	0.024	C12orf45	chromosome 12 open reading frame 45	121053
568	-0.27	3.8e-05	0.0095	PRMT5	protein arginine methyltransferase 5	10419
569	-0.27	0.0014	0.035	NOP14	NOP14 nucleolar protein	8602
570	-0.28	0.0026	0.046	ISOC2	isochorismatase domain containing 2	79763
571	-0.28	0.00047	0.02	LTV1	LTV1 ribosome biogenesis factor	84946
572	-0.28	0.00026	0.016	PNPT1	polyribonucleotide nucleotidyltransferase 1	87178
573	-0.28	0.00021	0.015	RPUSD2	RNA pseudouridine synthase domain containing 2	27079
574	-0.28	0.00047	0.02	CHSY1	chondroitin sulfate synthase 1	22856
575	-0.28	1.3e-05	0.008	GEMIN6	gem nuclear organelle associated protein 6	79833
576	-0.28	0.0023	0.043	NOC3L	NOC3 like DNA replication regulator	64318
577	-0.28	0.0012	0.033	FLVCR1	FLVCR heme transporter 1	28982
578	-0.28	0.0023	0.043	TAGLN2	transgelin 2	8407
579	-0.28	0.0013	0.034	AMD1	adenosylmethionine decarboxylase 1	262
580	-0.28	0.00067	0.024	SNRPD1	small nuclear ribonucleoprotein D1 polypeptide	6632
581	-0.28	6.5e-05	0.011	TOMM5	translocase of outer mitochondrial membrane 5	401505
582	-0.28	0.00014	0.013	TSR1	TSR1 ribosome maturation factor	55720
583	-0.28	0.00072	0.025	MTFR1	mitochondrial fission regulator 1	9650
584	-0.29	7.4e-05	0.011	MRPL36	mitochondrial ribosomal protein L36	64979
585	-0.29	0.0017	0.039	SLC25A32	solute carrier family 25 member 32	81034
586	-0.29	0.0001	0.011	BRIX1	biogenesis of ribosomes BRX1	55299
587	-0.29	0.00032	0.017	GTPBP4	GTP binding protein 4	23560
588	-0.29	0.0026	0.046	TRAP1	TNF receptor associated protein 1	10131
589	-0.29	0.00056	0.022	HSPD1	heat shock protein family D (Hsp60) member 1	3329
590	-0.29	0.00069	0.025	ZNHIT6	zinc finger HIT-type containing 6	54680
591	-0.3	0.00025	0.016	EXOSC2	exosome component 2	23404
592	-0.3	0.0028	0.047	RUVBL2	RuvB like AAA ATPase 2	10856
593	-0.3	0.00015	0.013	C1orf109	chromosome 1 open reading frame 109	54955
594	-0.3	0.00041	0.018	TAF5	TATA-box binding protein associated factor 5	6877
595	-0.3	0.0022	0.042	PAK1IP1	PAK1 interacting protein 1	55003
596	-0.3	0.0015	0.035	FAM78A	family with sequence similarity 78 member A	286336
597	-0.3	0.00044	0.019	FXN	frataxin	2395
598	-0.3	0.00035	0.018	DDX10	DEAD-box helicase 10	1662
599	-0.3	0.003	0.048	PUS7	pseudouridine synthase 7	54517
600	-0.3	0.00024	0.016	GRPEL1	GrpE like 1, mitochondrial	80273
601	-0.3	0.00071	0.025	IMP4	IMP U3 small nucleolar ribonucleoprotein 4	92856
602	-0.3	0.0013	0.033	DFFB	DNA fragmentation factor subunit beta	1677
603	-0.3	0.0029	0.048	ARMC6	armadillo repeat containing 6	93436
604	-0.3	0.0029	0.048	MRPS12	mitochondrial ribosomal protein S12	6183
605	-0.3	0.00041	0.018	GOLIM4	golgi integral membrane protein 4	27333
606	-0.3	0.00081	0.027	MRPS2	mitochondrial ribosomal protein S2	51116
607	-0.3	0.0021	0.042	GCSH	glycine cleavage system protein H	2653
608	-0.3	0.00028	0.016	CCDC58	coiled-coil domain containing 58	131076
609	-0.31	0.00037	0.018	MRPL12	mitochondrial ribosomal protein L12	6182
610	-0.31	2e-05	0.0089	MRPS17	mitochondrial ribosomal protein S17	51373
611	-0.31	1.3e-05	0.008	EIF5A	eukaryotic translation initiation factor 5A	1984
612	-0.31	0.0017	0.038	MON1A	MON1 homolog A, secretory trafficking associated	84315
613	-0.31	0.0013	0.033	PAICS	phosphoribosylaminoimidazole carboxylase and phosphoribosylaminoimidazolesuccinocarboxamide synthase	10606
614	-0.31	1.3e-05	0.008	UCK2	uridine-cytidine kinase 2	7371
615	-0.31	0.0013	0.033	DDX21	DExD-box helicase 21	9188
616	-0.31	0.0016	0.037	AGPAT5	1-acylglycerol-3-phosphate O-acyltransferase 5	55326
617	-0.31	0.0025	0.045	DZIP1	DAZ interacting zinc finger protein 1	22873
618	-0.31	6.2e-05	0.011	DBNDD2	dysbindin domain containing 2	55861
619	-0.31	0.0004	0.018	SNRPF	small nuclear ribonucleoprotein polypeptide F	6636
620	-0.31	0.00017	0.014	RPF2	ribosome production factor 2 homolog	84154
621	-0.31	0.0001	0.011	NUFIP1	nuclear FMR1 interacting protein 1	26747
622	-0.31	0.0023	0.044	DPH2	diphthamide biosynthesis 2	1802
623	-0.31	0.00071	0.025	ZNF566	zinc finger protein 566	84924
624	-0.32	7.2e-05	0.011	TIPIN	TIMELESS interacting protein	54962
625	-0.32	0.00037	0.018	MMACHC	metabolism of cobalamin associated C	25974
626	-0.32	0.00058	0.022	PGAM5	PGAM family member 5, mitochondrial serine/threonine protein phosphatase	192111
627	-0.32	0.0013	0.033	NOP56	NOP56 ribonucleoprotein	10528
628	-0.32	3.1e-05	0.0093	GEMIN4	gem nuclear organelle associated protein 4	50628
629	-0.32	0.0022	0.043	GPATCH4	G-patch domain containing 4	54865
630	-0.32	0.00041	0.018	NOP2	NOP2 nucleolar protein	4839
631	-0.32	0.0005	0.021	POLR1E	RNA polymerase I subunit E	64425
632	-0.33	0.0012	0.032	UNG	uracil DNA glycosylase	7374
633	-0.33	0.00032	0.017	GRWD1	glutamate rich WD repeat containing 1	83743
634	-0.33	0.0029	0.048	NLE1	notchless homolog 1	54475
635	-0.33	0.00037	0.018	RPP40	ribonuclease P/MRP subunit p40	10799
636	-0.33	8e-06	0.0066	PA2G4	proliferation-associated 2G4	5036
637	-0.33	0.00013	0.012	NCL	nucleolin	4691
638	-0.33	1.9e-05	0.0088	NXT1	nuclear transport factor 2 like export factor 1	29107
639	-0.33	0.00042	0.019	PPAT	phosphoribosyl pyrophosphate amidotransferase	5471
640	-0.33	8e-05	0.011	RUVBL1	RuvB like AAA ATPase 1	8607
641	-0.33	0.00084	0.027	RCL1	RNA terminal phosphate cyclase like 1	10171
642	-0.33	0.00099	0.03	PDCD2L	programmed cell death 2 like	84306
643	-0.33	4.5e-05	0.0095	RRP1B	ribosomal RNA processing 1B	23076
644	-0.34	0.0023	0.044	IPO4	importin 4	79711
645	-0.34	0.00016	0.013	RANBP1	RAN binding protein 1	5902
646	-0.34	0.00018	0.014	C1QBP	complement C1q binding protein	708
647	-0.34	0.0015	0.036	SLC19A1	solute carrier family 19 member 1	6573
648	-0.34	0.00028	0.016	KBTBD6	kelch repeat and BTB domain containing 6	89890
649	-0.34	0.0021	0.042	SNX25	sorting nexin 25	83891
650	-0.34	0.0013	0.033	SLC27A5	solute carrier family 27 member 5	10998
651	-0.35	0.00033	0.017	FBL	fibrillarin	2091
652	-0.35	3.2e-05	0.0093	RIOK1	RIO kinase 1	83732
653	-0.36	0.00025	0.016	WDR43	WD repeat domain 43	23160
654	-0.36	0.0013	0.033	PLK2	polo like kinase 2	10769
655	-0.36	0.0018	0.039	E2F5	E2F transcription factor 5	1875
656	-0.36	0.0012	0.032	SLC25A19	solute carrier family 25 member 19	60386
657	-0.36	0.0022	0.043	CHST7	carbohydrate sulfotransferase 7	56548
658	-0.36	0.00059	0.022	URB2	URB2 ribosome biogenesis homolog	9816
659	-0.36	1.2e-06	0.0032	CHCHD4	coiled-coil-helix-coiled-coil-helix domain containing 4	131474
660	-0.36	3.7e-05	0.0094	NOLC1	nucleolar and coiled-body phosphoprotein 1	9221
661	-0.37	0.00037	0.018	WDR74	WD repeat domain 74	54663
662	-0.37	4.1e-05	0.0095	NIP7	nucleolar pre-rRNA processing protein NIP7	51388
663	-0.37	0.0027	0.047	SRM	spermidine synthase	6723
664	-0.37	0.00023	0.015	SCD5	stearoyl-CoA desaturase 5	79966
665	-0.37	0.0014	0.035	NETO2	neuropilin and tolloid like 2	81831
666	-0.37	0.0016	0.038	CDK6	cyclin dependent kinase 6	1021
667	-0.37	0.0022	0.043	C20orf27	chromosome 20 open reading frame 27	54976
668	-0.37	7.3e-05	0.011	GEMIN5	gem nuclear organelle associated protein 5	25929
669	-0.37	0.0014	0.034	PPARGC1B	PPARG coactivator 1 beta	133522
670	-0.38	0.00028	0.016	MPP6	membrane palmitoylated protein 6	51678
671	-0.38	0.00022	0.015	RABEPK	Rab9 effector protein with kelch motifs	10244
672	-0.38	9.3e-05	0.011	POLR3K	RNA polymerase III subunit K	51728
673	-0.38	0.00031	0.017	ALKBH2	alkB homolog 2, alpha-ketoglutarate dependent dioxygenase	121642
674	-0.38	6.3e-05	0.011	BYSL	bystin like	705
675	-0.38	0.00041	0.018	PDSS1	decaprenyl diphosphate synthase subunit 1	23590
676	-0.38	9.1e-05	0.011	NPM3	nucleophosmin/nucleoplasmin 3	10360
677	-0.38	0.00075	0.026	TCOF1	treacle ribosome biogenesis factor 1	6949
678	-0.39	0.00054	0.022	BEND3	BEN domain containing 3	57673
679	-0.39	0.0021	0.042	CNNM1	cyclin and CBS domain divalent metal cation transport mediator 1	26507
680	-0.4	7.8e-05	0.011	DKC1	dyskerin pseudouridine synthase 1	1736
681	-0.4	0.0003	0.016	EIF5AL1	eukaryotic translation initiation factor 5A like 1	143244
682	-0.41	0.0023	0.044	CCDC86	coiled-coil domain containing 86	79080
683	-0.41	0.003	0.048	CDC25A	cell division cycle 25A	993
684	-0.41	0.0015	0.035	TRIM7	tripartite motif containing 7	81786
685	-0.41	0.00016	0.013	LDHB	lactate dehydrogenase B	3945
686	-0.42	8.1e-05	0.011	MRTO4	MRT4 homolog, ribosome maturation factor	51154
687	-0.42	9.3e-05	0.011	IL20RA	interleukin 20 receptor subunit alpha	53832
688	-0.42	0.0026	0.046	DUSP7	dual specificity phosphatase 7	1849
689	-0.43	9.7e-05	0.011	NDUFAF4	NADH:ubiquinone oxidoreductase complex assembly factor 4	29078
690	-0.44	5.4e-05	0.0098	NME1	NME/NM23 nucleoside diphosphate kinase 1	4830
691	-0.44	0.00096	0.03	SLC29A1	solute carrier family 29 member 1 (Augustine blood group)	2030
692	-0.45	0.00015	0.013	DLEU7-AS1	DLEU7 antisense RNA 1	100874074
693	-0.45	0.00034	0.017	CD320	CD320 molecule	51293
694	-0.47	0.0014	0.035	ECE2	endothelin converting enzyme 2	9718
695	-0.47	0.00031	0.017	DEPDC7	DEP domain containing 7	91614
696	-0.48	0.00038	0.018	NOP16	NOP16 nucleolar protein	51491
697	-0.5	0.00011	0.012	RRS1	ribosome biogenesis regulator 1 homolog	23212
698	-0.5	0.00037	0.018	SULF2	sulfatase 2	55959
699	-0.51	0.0019	0.04	SLC16A10	solute carrier family 16 member 10	117247
700	-0.52	0.00039	0.018	WNT10B	Wnt family member 10B	7480
701	-0.52	0.0027	0.047	S100A4	S100 calcium binding protein A4	6275
702	-0.54	0.0013	0.033	ARHGAP22	Rho GTPase activating protein 22	58504
703	-0.55	9.2e-05	0.011	HES1	hes family bHLH transcription factor 1	3280
704	-0.56	0.00055	0.022	AXIN2	axin 2	8313
705	-0.56	0.00058	0.022	TRNP1	TMF1 regulated nuclear protein 1	388610
706	-0.57	0.0018	0.039	HEY1	hes related family bHLH transcription factor with YRPW motif 1	23462
707	-0.58	0.001	0.03	HES4	hes family bHLH transcription factor 4	57801
708	-0.58	5.2e-05	0.0096	LYAR	Ly1 antibody reactive	55646
709	-0.59	0.0023	0.044	TMEM52	transmembrane protein 52	339456
710	-0.61	3.2e-05	0.0093	IER5	immediate early response 5	51278
711	-0.61	0.00075	0.026	ACTL8	actin like 8	81569
712	-0.63	0.0031	0.049	PDXP	pyridoxal phosphatase	57026
713	-0.65	0.0026	0.046	CTRL	chymotrypsin like	1506
714	-0.65	0.00031	0.017	CCND1	cyclin D1	595
715	-0.66	9.1e-05	0.011	KLRG2	killer cell lectin like receptor G2	346689
716	-0.67	0.0025	0.045	SFN	stratifin	2810
717	-0.67	0.0012	0.033	SIX2	SIX homeobox 2	10736
718	-0.72	0.002	0.041	FABP5	fatty acid binding protein 5	2171
719	-0.72	5.1e-05	0.0096	GAS1	growth arrest specific 1	2619
720	-0.73	0.00084	0.027	S100A3	S100 calcium binding protein A3	6274
721	-0.73	0.00039	0.018	RHOV	ras homolog family member V	171177
722	-0.73	0.00022	0.015	HR	HR lysine demethylase and nuclear receptor corepressor	55806
723	-0.75	8.6e-06	0.0066	MYC	MYC proto-oncogene, bHLH transcription factor	4609
724	-0.85	0.0011	0.031	PEG3	paternally expressed 3	5178
725	-0.89	0.00016	0.013	RASL11B	RAS like family 11 member B	65997
726	-0.92	0.00028	0.016	LRRC10B	leucine rich repeat containing 10B	390205
727	-0.93	1.6e-05	0.0082	NPR3	natriuretic peptide receptor 3	4883
728	-0.95	3e-06	0.0048	VSNL1	visinin like 1	7447
729	-0.96	3.6e-05	0.0094	ZNF469	zinc finger protein 469	84627
730	-1	0.003	0.048	KRT6B	keratin 6B	3854
731	-1	4.3e-05	0.0095	MT1X	metallothionein 1X	4501
732	-1.1	4.9e-07	0.0019	NRARP	NOTCH regulated ankyrin repeat protein	441478
733	-1.3	0.0025	0.046	MYO7B	myosin VIIB	4648
734	-1.3	0.00023	0.015	KRT6A	keratin 6A	3853
735	-1.6	3.1e-06	0.0048	TESC	tescalcin	54997

## Sheet: 8 and 72h Jag1 vs FC
Table S2: List of all DEGs (up- and downregulated) from the 8 and 72 h time points for all breast cancer cell line data sets
DEG Notch on (Jag1) vs Ground state (FC) both time-points
	log2FoldChange	pvalue	padj	symbol	genename	entrez
1	1.9	3.9e-08	8.3e-05	FLT1	fms related receptor tyrosine kinase 1	2321
2	1.9	3.3e-05	0.018	ASB2	ankyrin repeat and SOCS box containing 2	51676
3	1.5	7.7e-06	0.0052	SEMA5B	semaphorin 5B	54437
4	1.5	1.2e-12	1.6e-08	NRARP	NOTCH regulated ankyrin repeat protein	441478
5	1.4	0.00013	0.041	LRRC32	leucine rich repeat containing 32	2615
6	1.3	3.9e-07	0.00045	FAT2	FAT atypical cadherin 2	2196
7	1.2	2.4e-08	7.4e-05	HEYL	hes related family bHLH transcription factor with YRPW motif like	26508
8	1.2	1.3e-05	0.0081	ATP13A5	ATPase 13A5	344905
9	1.1	1.3e-07	0.00023	PDZD2	PDZ domain containing 2	23037
10	1.1	4.8e-11	3.1e-07	HEY1	hes related family bHLH transcription factor with YRPW motif 1	23462
11	1.1	2.9e-06	0.0022	OLFML2B	olfactomedin like 2B	25903
12	1.1	2.9e-08	7.4e-05	RHOV	ras homolog family member V	171177
13	1	4.7e-05	0.024	PCDH8	protocadherin 8	5100
14	0.96	8.8e-05	0.032	PRODH	proline dehydrogenase 1	5625
15	0.95	2.4e-08	7.4e-05	JAG1	jagged canonical Notch ligand 1	182
16	0.93	2.2e-06	0.0018	HEY2	hes related family bHLH transcription factor with YRPW motif 2	23493
17	0.89	7.8e-05	0.031	KRT16	keratin 16	3868
18	0.88	1.4e-06	0.0013	NOTCH3	notch receptor 3	4854
19	0.74	2e-06	0.0017	KCTD12	potassium channel tetramerization domain containing 12	115207
20	0.72	5.5e-05	0.025	ID3	inhibitor of DNA binding 3, HLH protein	3399
21	0.7	5.4e-05	0.025	RUNX3	RUNX family transcription factor 3	864
22	0.69	2.5e-07	0.00035	FAM43A	family with sequence similarity 43 member A	131583
23	0.68	3.2e-07	0.00041	RIPK4	receptor interacting serine/threonine kinase 4	54101
24	0.64	8.9e-07	0.00088	LETM2	leucine zipper and EF-hand containing transmembrane protein 2	137994
25	0.6	7e-07	0.00075	DSP	desmoplakin	1832
26	0.58	6.5e-06	0.0046	HES1	hes family bHLH transcription factor 1	3280
27	0.56	9.5e-05	0.033	SAT1	spermidine/spermine N1-acetyltransferase 1	6303
28	0.49	1.5e-07	0.00023	RAB11FIP1	RAB11 family interacting protein 1	80223
29	0.41	5.4e-05	0.025	SOX9	SRY-box transcription factor 9	6662
30	0.32	8.3e-05	0.032	ARHGEF10L	Rho guanine nucleotide exchange factor 10 like	55160
31	0.32	3.4e-05	0.018	PCDHGC3	protocadherin gamma subfamily C, 3	5098
32	0.31	1.7e-05	0.01	PELI1	pellino E3 ubiquitin protein ligase 1	57162
33	0.3	7.4e-05	0.031	INSR	insulin receptor	3643
34	0.3	8.8e-05	0.032	PDE7A	phosphodiesterase 7A	5150
35	0.25	6.5e-05	0.028	PLEKHG2	pleckstrin homology and RhoGEF domain containing G2	64857
36	-0.19	9.2e-05	0.033	VOPP1	VOPP1 WW domain binding protein	81552
37	-0.4	2.5e-05	0.015	PLEKHA7	pleckstrin homology domain containing A7	144100
38	-0.57	6.1e-05	0.027	VASN	vasorin	114990
39	-0.58	0.00011	0.035	GPR39	G protein-coupled receptor 39	2863
40	-0.65	0.00014	0.045	WNT7B	Wnt family member 7B	7477
41	-1.6	0.0001	0.035	LOXL4	lysyl oxidase like 4	84171

## Sheet: 8 and 72h Jag1 vs DAPT
Table S2: List of all DEGs (up- and downregulated) from the 8 and 72 h time points for all breast cancer cell line data sets
DEG Notch on (Jag1) vs Notch off (DAPT) both time-points
	log2FoldChange	pvalue	padj	symbol	genename	entrez
1	2.6	1.2e-38	1.5e-34	NRARP	NOTCH regulated ankyrin repeat protein	441478
2	2.5	0.00066	0.0056	POSTN	periostin	10631
3	2.3	8.9e-13	3.9e-10	SEMA5B	semaphorin 5B	54437
4	2.3	2.9e-11	8.4e-09	KRT2	keratin 2	3849
5	2.3	0.00026	0.0028	OLFML1	olfactomedin like 1	283298
6	2.2	2e-09	3.5e-07	KRT3	keratin 3	3850
7	2.2	0.001	0.0079	SLC1A7	solute carrier family 1 member 7	6512
8	2.1	0.00014	0.0017	TMC3	transmembrane channel like 3	342125
9	2	5.5e-08	5.2e-06	PLAT	plasminogen activator, tissue type	5327
10	1.9	1.6e-09	2.8e-07	PRELP	proline and arginine rich end leucine rich repeat protein	5549
11	1.8	1.1e-07	8.5e-06	IGFL1	IGF like family member 1	374918
12	1.8	6.9e-09	9.7e-07	KRT75	keratin 75	9119
13	1.8	4.3e-07	2.4e-05	LRRC32	leucine rich repeat containing 32	2615
14	1.8	1.9e-22	7.9e-19	RHOV	ras homolog family member V	171177
15	1.8	3.5e-12	1.3e-09	FAT2	FAT atypical cadherin 2	2196
16	1.8	5.3e-10	1.1e-07	KRT14	keratin 14	3861
17	1.8	2.2e-06	8.4e-05	KRT13	keratin 13	3860
18	1.7	7.1e-06	0.0002	COL5A3	collagen type V alpha 3 chain	50509
19	1.7	2.7e-15	3.2e-12	HEYL	hes related family bHLH transcription factor with YRPW motif like	26508
20	1.7	1.2e-06	5.3e-05	SNAI2	snail family transcriptional repressor 2	6591
21	1.7	2.6e-05	0.00051	OLFM4	olfactomedin 4	10562
22	1.7	1e-06	4.7e-05	KRT5	keratin 5	3852
23	1.7	2.6e-07	1.7e-05	FLT1	fms related receptor tyrosine kinase 1	2321
24	1.7	9.8e-08	8e-06	KLK14	kallikrein related peptidase 14	43847
25	1.7	6.3e-25	4e-21	HEY1	hes related family bHLH transcription factor with YRPW motif 1	23462
26	1.6	2.6e-07	1.7e-05	KRT6A	keratin 6A	3853
27	1.6	0.0002	0.0023	ASB2	ankyrin repeat and SOCS box containing 2	51676
28	1.5	1.6e-15	2e-12	NPR3	natriuretic peptide receptor 3	4883
29	1.5	0.0077	0.035	WSCD2	WSC domain containing 2	9671
30	1.5	3.3e-19	8.4e-16	JAG1	jagged canonical Notch ligand 1	182
31	1.4	6e-05	0.00094	SERPINA3	serpin family A member 3	12
32	1.4	5e-09	7.4e-07	NES	nestin	10763
33	1.4	2.3e-12	9.2e-10	PDZD2	PDZ domain containing 2	23037
34	1.4	1.9e-13	1.1e-10	HEY2	hes related family bHLH transcription factor with YRPW motif 2	23493
35	1.4	1.3e-09	2.3e-07	MT1X	metallothionein 1X	4501
36	1.4	4.6e-06	0.00015	KRT6B	keratin 6B	3854
37	1.4	0.00011	0.0015	HYAL4	hyaluronidase 4	23553
38	1.4	2.2e-11	6.8e-09	ZNF469	zinc finger protein 469	84627
39	1.3	2.6e-05	0.0005	PDE3A	phosphodiesterase 3A	5139
40	1.3	0.0014	0.01	VCAM1	vascular cell adhesion molecule 1	7412
41	1.3	0.0048	0.024	KRT74	keratin 74	121391
42	1.3	9.3e-07	4.4e-05	TNFRSF19	TNF receptor superfamily member 19	55504
43	1.3	0.00068	0.0057	KCNE4	potassium voltage-gated channel subfamily E regulatory subunit 4	23704
44	1.3	9e-08	7.5e-06	PCDH8	protocadherin 8	5100
45	1.3	1.2e-09	2.2e-07	KRT16	keratin 16	3868
46	1.3	0.001	0.008	EFCAB1	EF-hand calcium binding domain 1	79645
47	1.3	4e-13	2e-10	VSNL1	visinin like 1	7447
48	1.3	0.0024	0.015	PROK1	prokineticin 1	84432
49	1.3	0.001	0.0077	DNASE1L3	deoxyribonuclease 1 like 3	1776
50	1.3	3.6e-06	0.00012	KRT17	keratin 17	3872
51	1.3	2.6e-13	1.4e-10	NOTCH3	notch receptor 3	4854
52	1.3	1.1e-05	0.00028	EGR3	early growth response 3	1960
53	1.3	9.1e-06	0.00024	AQP4	aquaporin 4	361
54	1.3	7.1e-06	0.0002	PDGFRB	platelet derived growth factor receptor beta	5159
55	1.3	0.0014	0.01	RYR3	ryanodine receptor 3	6263
56	1.3	0.0038	0.021	SGIP1	SH3GL interacting endocytic adaptor 1	84251
57	1.3	3.2e-08	3.4e-06	ADAMTS15	ADAM metallopeptidase with thrombospondin type 1 motif 15	170689
58	1.3	0.00059	0.0051	BAALC	BAALC binder of MAP3K1 and KLF4	79870
59	1.3	9.1e-13	3.9e-10	HR	HR lysine demethylase and nuclear receptor corepressor	55806
60	1.3	0.0017	0.012	SYT6	synaptotagmin 6	148281
61	1.3	0.011	0.047	LEFTY2	left-right determination factor 2	7044
62	1.3	5.4e-12	2e-09	HES2	hes family bHLH transcription factor 2	54626
63	1.3	4.1e-13	2e-10	ID3	inhibitor of DNA binding 3, HLH protein	3399
64	1.2	5.6e-06	0.00017	KIT	KIT proto-oncogene, receptor tyrosine kinase	3815
65	1.2	0.00048	0.0044	PPARGC1A	PPARG coactivator 1 alpha	10891
66	1.2	0.003	0.018	RGS4	regulator of G protein signaling 4	5999
67	1.2	4.2e-05	0.00072	LEFTY1	left-right determination factor 1	10637
68	1.2	0.00013	0.0017	GBX2	gastrulation brain homeobox 2	2637
69	1.2	3.1e-08	3.4e-06	OLFML2B	olfactomedin like 2B	25903
70	1.2	4.6e-08	4.5e-06	LRRC10B	leucine rich repeat containing 10B	390205
71	1.2	0.0033	0.019	KRT79	keratin 79	338785
72	1.2	0.01	0.043	FAM163A	family with sequence similarity 163 member A	148753
73	1.2	0.00055	0.0049	SPP1	secreted phosphoprotein 1	6696
74	1.2	3e-08	3.3e-06	SCIN	scinderin	85477
75	1.2	0.0042	0.022	GFAP	glial fibrillary acidic protein	2670
76	1.2	0.0039	0.021	IL33	interleukin 33	90865
77	1.2	2.2e-05	0.00045	KRT4	keratin 4	3851
78	1.2	0.00028	0.0029	HPSE2	heparanase 2 (inactive)	60495
79	1.2	5.9e-05	0.00094	KCNN3	potassium calcium-activated channel subfamily N member 3	3782
80	1.2	0.0019	0.013	OTOF	otoferlin	9381
81	1.2	2.8e-06	9.8e-05	IGFBP7	insulin like growth factor binding protein 7	3490
82	1.2	2.1e-08	2.6e-06	RASL11B	RAS like family 11 member B	65997
83	1.2	1.5e-13	1e-10	GAS1	growth arrest specific 1	2619
84	1.2	1.6e-09	2.8e-07	S100A3	S100 calcium binding protein A3	6274
85	1.2	6.3e-15	6.2e-12	KCTD12	potassium channel tetramerization domain containing 12	115207
86	1.1	3.6e-05	0.00065	MOGAT2	monoacylglycerol O-acyltransferase 2	80168
87	1.1	5.7e-07	3e-05	CCDC102B	coiled-coil domain containing 102B	79839
88	1.1	9.1e-06	0.00024	HMCN1	hemicentin 1	83872
89	1.1	1.1e-19	3.6e-16	HES1	hes family bHLH transcription factor 1	3280
90	1.1	0.0011	0.0086	DSG1	desmoglein 1	1828
91	1.1	1.4e-11	4.5e-09	RUNX3	RUNX family transcription factor 3	864
92	1.1	1.9e-10	4.1e-08	PKP1	plakophilin 1	5317
93	1.1	0.01	0.044	PI15	peptidase inhibitor 15	51050
94	1.1	3.7e-17	6.8e-14	IER5	immediate early response 5	51278
95	1.1	6.7e-05	0.001	FBLN7	fibulin 7	129804
96	1.1	0.0025	0.015	MYO7B	myosin VIIB	4648
97	1.1	8.9e-05	0.0013	ENPP2	ectonucleotide pyrophosphatase/phosphodiesterase 2	5168
98	1.1	0.0099	0.043	HES5	hes family bHLH transcription factor 5	388585
99	1.1	0.0012	0.0089	APOL4	apolipoprotein L4	80832
100	1.1	0.0055	0.027	STK32B	serine/threonine kinase 32B	55351
101	1.1	3.4e-05	0.00061	ATP13A5	ATPase 13A5	344905
102	1.1	0.0012	0.0087	OVOS2	alpha-2-macroglobulin like 1 pseudogene	144203
103	1.1	3.7e-07	2.1e-05	SDC2	syndecan 2	6383
104	1.1	2.9e-16	4.1e-13	FAM43A	family with sequence similarity 43 member A	131583
105	1.1	7.5e-07	3.7e-05	FABP5	fatty acid binding protein 5	2171
106	1	6.8e-06	0.00019	IL12A	interleukin 12A	3592
107	1	2.6e-11	7.7e-09	HES4	hes family bHLH transcription factor 4	57801
108	1	0.0001	0.0014	DSG3	desmoglein 3	1830
109	1	0.01	0.044	AFP	alpha fetoprotein	174
110	1	0.0069	0.032	CCR1	C-C motif chemokine receptor 1	1230
111	1	0.00027	0.0029	ACTBL2	actin beta like 2	345651
112	1	8.8e-05	0.0013	TGM5	transglutaminase 5	9333
113	1	0.00092	0.0073	TACR1	tachykinin receptor 1	6869
114	1	0.0025	0.015	TGM4	transglutaminase 4	7047
115	1	6.7e-08	6e-06	SIX2	SIX homeobox 2	10736
116	0.99	0.0021	0.014	ESR2	estrogen receptor 2	2100
117	0.98	1.1e-05	0.00028	TM4SF19	transmembrane 4 L six family member 19	116211
118	0.97	1.1e-11	3.8e-09	AXIN2	axin 2	8313
119	0.97	0.0092	0.04	MAGEB1	MAGE family member B1	4112
120	0.97	9.9e-11	2.4e-08	MYC	MYC proto-oncogene, bHLH transcription factor	4609
121	0.97	4e-15	4.3e-12	SULF2	sulfatase 2	55959
122	0.97	1.6e-05	0.00035	RASSF10	Ras association domain family member 10	644943
123	0.96	0.0042	0.022	HTRA3	HtrA serine peptidase 3	94031
124	0.96	0.0058	0.028	DKK3	dickkopf WNT signaling pathway inhibitor 3	27122
125	0.96	2.2e-06	8.3e-05	APOC1	apolipoprotein C1	341
126	0.96	0.0011	0.0086	ITGA9	integrin subunit alpha 9	3680
127	0.95	1.3e-06	5.7e-05	S100A2	S100 calcium binding protein A2	6273
128	0.94	0.00028	0.0029	PTX3	pentraxin 3	5806
129	0.94	0.0015	0.01	EMILIN3	elastin microfibril interfacer 3	90187
130	0.94	0.00015	0.0018	ADORA2A	adenosine A2a receptor	135
131	0.94	0.004	0.021	TTYH1	tweety family member 1	57348
132	0.92	0.00029	0.003	SMTNL2	smoothelin like 2	342527
133	0.92	0.0035	0.02	KLF1	Kruppel like factor 1	10661
134	0.91	3.3e-05	0.0006	SOCS2	suppressor of cytokine signaling 2	8835
135	0.91	0.005	0.026	TRIM10	tripartite motif containing 10	10107
136	0.91	1.3e-12	5.5e-10	RIPK4	receptor interacting serine/threonine kinase 4	54101
137	0.91	8.2e-15	7.5e-12	DSP	desmoplakin	1832
138	0.91	0.0049	0.025	TESC	tescalcin	54997
139	0.9	0.0021	0.014	ATP2B2	ATPase plasma membrane Ca2+ transporting 2	491
140	0.89	1.2e-07	9.5e-06	FAM171B	family with sequence similarity 171 member B	165215
141	0.89	0.0067	0.032	ROPN1	rhophilin associated tail protein 1	54763
142	0.88	4.2e-07	2.4e-05	ADAM19	ADAM metallopeptidase domain 19	8728
143	0.88	0.0051	0.026	MMP7	matrix metallopeptidase 7	4316
144	0.88	9.5e-05	0.0013	LMCD1	LIM and cysteine rich domains 1	29995
145	0.87	8.9e-06	0.00024	BCL11B	BAF chromatin remodeling complex subunit BCL11B	64919
146	0.86	5.8e-10	1.2e-07	SLC45A3	solute carrier family 45 member 3	85414
147	0.85	0.00025	0.0027	PEG3	paternally expressed 3	5178
148	0.85	0.0039	0.021	C1QL2	complement C1q like 2	165257
149	0.84	0.0047	0.024	PRDM13	PR/SET domain 13	59336
150	0.83	4.1e-11	1.1e-08	TGIF2	TGFB induced factor homeobox 2	60436
151	0.83	0.00022	0.0024	KIF26B	kinesin family member 26B	55083
152	0.82	0.0025	0.015	ALPL	alkaline phosphatase, biomineralization associated	249
153	0.82	0.011	0.046	POU6F2	POU class 6 homeobox 2	11281
154	0.82	3.2e-08	3.5e-06	ADORA2B	adenosine A2b receptor	136
155	0.82	0.0023	0.015	PDE10A	phosphodiesterase 10A	10846
156	0.81	0.0011	0.0083	COL15A1	collagen type XV alpha 1 chain	1306
157	0.81	0.0009	0.0071	PTHLH	parathyroid hormone like hormone	5744
158	0.81	9.5e-05	0.0013	FAM78B	family with sequence similarity 78 member B	149297
159	0.81	0.00076	0.0062	SPON1	spondin 1	10418
160	0.8	0.00012	0.0015	CNTNAP2	contactin associated protein 2	26047
161	0.8	0.0043	0.023	GLP2R	glucagon like peptide 2 receptor	9340
162	0.8	0.00039	0.0038	BGN	biglycan	633
163	0.8	0.0016	0.011	TM4SF18	transmembrane 4 L six family member 18	116441
164	0.8	0.0076	0.035	HTR6	5-hydroxytryptamine receptor 6	3362
165	0.8	0.003	0.018	GSC	goosecoid homeobox	145258
166	0.8	7e-09	9.7e-07	DNAJC6	DnaJ heat shock protein family (Hsp40) member C6	9829
167	0.8	1.9e-05	0.0004	ARL9	ADP ribosylation factor like GTPase 9	132946
168	0.79	2.8e-05	0.00053	GHR	growth hormone receptor	2690
169	0.79	0.0013	0.0093	FAM182A	family with sequence similarity 182 member A	284800
170	0.78	1e-05	0.00026	BMP5	bone morphogenetic protein 5	653
171	0.78	0.00034	0.0034	ADAMTS2	ADAM metallopeptidase with thrombospondin type 1 motif 2	9509
172	0.78	0.00056	0.0049	PI3	peptidase inhibitor 3	5266
173	0.78	2.7e-09	4.4e-07	ENC1	ectodermal-neural cortex 1	8507
174	0.77	0.00019	0.0022	CHD5	chromodomain helicase DNA binding protein 5	26038
175	0.77	0.00041	0.0039	ARHGAP6	Rho GTPase activating protein 6	395
176	0.77	0.0014	0.01	C1QL4	complement C1q like 4	338761
177	0.76	2.8e-07	1.8e-05	SLC16A10	solute carrier family 16 member 10	117247
178	0.76	0.0024	0.015	KRT9	keratin 9	3857
179	0.75	3.1e-07	1.9e-05	CRISPLD2	cysteine rich secretory protein LCCL domain containing 2	83716
180	0.75	0.01	0.043	MYCN	MYCN proto-oncogene, bHLH transcription factor	4613
181	0.75	2.2e-07	1.5e-05	TRNP1	TMF1 regulated nuclear protein 1	388610
182	0.75	0.01	0.044	ANK1	ankyrin 1	286
183	0.75	2.5e-06	9e-05	GLIS3	GLIS family zinc finger 3	169792
184	0.75	8.2e-05	0.0012	PDXP	pyridoxal phosphatase	57026
185	0.75	0.0088	0.039	FBN2	fibrillin 2	2201
186	0.75	2.3e-06	8.6e-05	TFAP2E	transcription factor AP-2 epsilon	339488
187	0.74	0.0063	0.03	BNC1	basonuclin 1	646
188	0.74	0.0089	0.039	GGT5	gamma-glutamyltransferase 5	2687
189	0.74	0.0081	0.037	DPT	dermatopontin	1805
190	0.74	0.0042	0.022	GABRP	gamma-aminobutyric acid type A receptor subunit pi	2568
191	0.73	0.0019	0.013	TCN1	transcobalamin 1	6947
192	0.73	0.0047	0.024	HAND2	heart and neural crest derivatives expressed 2	9464
193	0.73	0.0011	0.0084	SOBP	sine oculis binding protein homolog	55084
194	0.73	1.3e-06	5.7e-05	ARHGAP22	Rho GTPase activating protein 22	58504
195	0.72	0.0025	0.015	MATN3	matrilin 3	4148
196	0.72	0.0026	0.016	BMP6	bone morphogenetic protein 6	654
197	0.71	0.0067	0.032	ART3	ADP-ribosyltransferase 3 (inactive)	419
198	0.71	0.00023	0.0025	CTHRC1	collagen triple helix repeat containing 1	115908
199	0.71	0.001	0.008	CCNA1	cyclin A1	8900
200	0.7	1.1e-05	0.00028	C1QTNF1	C1q and TNF related 1	114897
201	0.7	7.2e-05	0.0011	ID4	inhibitor of DNA binding 4, HLH protein	3400
202	0.7	0.00011	0.0015	TPPP	tubulin polymerization promoting protein	11076
203	0.7	0.0049	0.025	NFE2	nuclear factor, erythroid 2	4778
204	0.7	0.0018	0.012	WNT11	Wnt family member 11	7481
205	0.69	0.00032	0.0032	HRCT1	histidine rich carboxyl terminus 1	646962
206	0.69	5.7e-11	1.5e-08	CDK6	cyclin dependent kinase 6	1021
207	0.69	0.0077	0.035	PDGFRL	platelet derived growth factor receptor like	5157
208	0.69	0.00025	0.0027	NTRK2	neurotrophic receptor tyrosine kinase 2	4915
209	0.68	0.0011	0.0086	DAND5	DAN domain BMP antagonist family member 5	199699
210	0.68	2.8e-05	0.00053	ACTL8	actin like 8	81569
211	0.68	0.0099	0.042	SH3GL3	SH3 domain containing GRB2 like 3, endophilin A3	6457
212	0.67	0.011	0.047	TGM2	transglutaminase 2	7052
213	0.67	1.5e-08	1.9e-06	NHS	NHS actin remodeling regulator	4810
214	0.67	0.0049	0.025	CAGE1	cancer antigen 1	285782
215	0.67	0.00065	0.0055	CD6	CD6 molecule	923
216	0.66	5.5e-05	0.00089	CYP26B1	cytochrome P450 family 26 subfamily B member 1	56603
217	0.66	0.0012	0.0087	FAM83A	family with sequence similarity 83 member A	84985
218	0.66	2.5e-05	0.00049	S100A4	S100 calcium binding protein A4	6275
219	0.66	4.7e-05	0.00078	CCND1	cyclin D1	595
220	0.65	0.00017	0.002	ALDH1A1	aldehyde dehydrogenase 1 family member A1	216
221	0.65	0.001	0.0077	SFN	stratifin	2810
222	0.65	0.0072	0.033	COL6A3	collagen type VI alpha 3 chain	1293
223	0.65	2.5e-06	9.1e-05	SAT1	spermidine/spermine N1-acetyltransferase 1	6303
224	0.65	0.0021	0.013	PGF	placental growth factor	5228
225	0.64	2.4e-09	4e-07	FMNL3	formin like 3	91010
226	0.64	0.00085	0.0068	LIPG	lipase G, endothelial type	9388
227	0.64	0.00065	0.0055	PLCB2	phospholipase C beta 2	5330
228	0.64	0.0057	0.028	C3orf80	chromosome 3 open reading frame 80	401097
229	0.64	0.0042	0.022	LAMC3	laminin subunit gamma 3	10319
230	0.64	7.9e-05	0.0012	TMEM45A	transmembrane protein 45A	55076
231	0.63	0.00027	0.0029	TWIST2	twist family bHLH transcription factor 2	117581
232	0.63	8.2e-06	0.00022	TAF4B	TATA-box binding protein associated factor 4b	6875
233	0.63	2.5e-08	2.8e-06	BCL11A	BAF chromatin remodeling complex subunit BCL11A	53335
234	0.63	0.00055	0.0049	PAG1	phosphoprotein membrane anchor with glycosphingolipid microdomains 1	55824
235	0.63	2e-09	3.5e-07	PPARGC1B	PPARG coactivator 1 beta	133522
236	0.62	0.0032	0.019	AFAP1L2	actin filament associated protein 1 like 2	84632
237	0.62	0.011	0.046	SOX18	SRY-box transcription factor 18	54345
238	0.62	0.0064	0.03	IVL	involucrin	3713
239	0.61	0.01	0.044	TGFBI	transforming growth factor beta induced	7045
240	0.61	4.4e-05	0.00075	KLRG2	killer cell lectin like receptor G2	346689
241	0.61	0.00049	0.0044	E2F2	E2F transcription factor 2	1870
242	0.6	0.0043	0.023	HAPLN3	hyaluronan and proteoglycan link protein 3	145864
243	0.6	0.00013	0.0017	BOC	BOC cell adhesion associated, oncogene regulated	91653
244	0.6	1.5e-06	6.1e-05	LETM2	leucine zipper and EF-hand containing transmembrane protein 2	137994
245	0.6	0.00056	0.0049	TMCC2	transmembrane and coiled-coil domain family 2	9911
246	0.6	0.00014	0.0017	RASSF9	Ras association domain family member 9	9182
247	0.6	0.0033	0.019	TCF15	transcription factor 15	6939
248	0.6	0.00084	0.0068	IL1RL2	interleukin 1 receptor like 2	8808
249	0.59	0.0031	0.018	CHRNA7	cholinergic receptor nicotinic alpha 7 subunit	1139
250	0.59	0.0076	0.035	SH2D2A	SH2 domain containing 2A	9047
251	0.59	3.8e-11	1.1e-08	SCD5	stearoyl-CoA desaturase 5	79966
252	0.59	9.1e-08	7.5e-06	STOM	stomatin	2040
253	0.59	4.1e-06	0.00014	LYAR	Ly1 antibody reactive	55646
254	0.59	0.00097	0.0075	CYS1	cystin 1	192668
255	0.58	1.6e-06	6.5e-05	GMNN	geminin DNA replication inhibitor	51053
256	0.58	0.0051	0.026	FHOD3	formin homology 2 domain containing 3	80206
257	0.57	1.9e-16	3.1e-13	DBNDD2	dysbindin domain containing 2	55861
258	0.57	0.0072	0.033	C2orf88	chromosome 2 open reading frame 88	84281
259	0.57	0.0002	0.0023	RASSF4	Ras association domain family member 4	83937
260	0.57	1.4e-05	0.00033	WNT10B	Wnt family member 10B	7480
261	0.57	2.6e-06	9.3e-05	SULT1A4	sulfotransferase family 1A member 4	445329
262	0.57	1.1e-08	1.4e-06	PLK2	polo like kinase 2	10769
263	0.57	6.3e-14	4.7e-11	RIOK1	RIO kinase 1	83732
264	0.57	2.3e-05	0.00046	SH3TC2	SH3 domain and tetratricopeptide repeats 2	79628
265	0.57	7e-09	9.7e-07	NDUFAF4	NADH:ubiquinone oxidoreductase complex assembly factor 4	29078
266	0.57	2.7e-10	5.9e-08	RAB11FIP1	RAB11 family interacting protein 1	80223
267	0.57	6.9e-05	0.0011	CDC25B	cell division cycle 25B	994
268	0.57	2.9e-05	0.00054	SLC10A4	solute carrier family 10 member 4	201780
269	0.57	2.5e-07	1.7e-05	ROR1	receptor tyrosine kinase like orphan receptor 1	4919
270	0.57	4.3e-05	0.00073	IER3	immediate early response 3	8870
271	0.56	0.0033	0.019	ARSI	arylsulfatase family member I	340075
272	0.56	0.001	0.008	GFPT2	glutamine-fructose-6-phosphate transaminase 2	9945
273	0.56	0.0025	0.015	CHRFAM7A	CHRNA7 (exons 5-10) and FAM7A (exons A-E) fusion	89832
274	0.56	0.0034	0.019	ENOX1	ecto-NOX disulfide-thiol exchanger 1	55068
275	0.56	0.00034	0.0034	TBX3	T-box transcription factor 3	6926
276	0.56	0.00033	0.0033	DERL3	derlin 3	91319
277	0.56	0.006	0.029	ENTPD2	ectonucleoside triphosphate diphosphohydrolase 2	954
278	0.56	0.00073	0.0061	ZNF750	zinc finger protein 750	79755
279	0.55	1e-08	1.3e-06	SOX9	SRY-box transcription factor 9	6662
280	0.55	2.1e-07	1.4e-05	SMAD3	SMAD family member 3	4088
281	0.55	5.1e-06	0.00016	NOP16	NOP16 nucleolar protein	51491
282	0.55	0.0079	0.036	PRIMA1	proline rich membrane anchor 1	145270
283	0.55	0.0091	0.04	CCDC3	coiled-coil domain containing 3	83643
284	0.54	0.00088	0.007	COL18A1	collagen type XVIII alpha 1 chain	80781
285	0.54	1.1e-05	0.00029	SLC43A1	solute carrier family 43 member 1	8501
286	0.54	0.0044	0.023	CITED1	Cbp/p300 interacting transactivator with Glu/Asp rich carboxy-terminal domain 1	4435
287	0.53	6.8e-05	0.001	ADA	adenosine deaminase	100
288	0.53	1.7e-05	0.00037	FAM86B1	family with sequence similarity 86 member B1	85002
289	0.53	0.00015	0.0019	PMP22	peripheral myelin protein 22	5376
290	0.53	0.011	0.047	SULT4A1	sulfotransferase family 4A member 1	25830
291	0.53	1e-05	0.00026	HSPA2	heat shock protein family A (Hsp70) member 2	3306
292	0.52	0.0025	0.015	TMEM52	transmembrane protein 52	339456
293	0.52	2.8e-07	1.8e-05	PLXND1	plexin D1	23129
294	0.51	0.00018	0.0021	ZNF703	zinc finger protein 703	80139
295	0.51	0.0031	0.018	MYLK2	myosin light chain kinase 2	85366
296	0.51	0.0007	0.0058	F12	coagulation factor XII	2161
297	0.51	0.00019	0.0022	SLC2A9	solute carrier family 2 member 9	56606
298	0.51	0.0028	0.017	PHLDA2	pleckstrin homology like domain family A member 2	7262
299	0.51	0.0019	0.013	NUDT11	nudix hydrolase 11	55190
300	0.51	7.6e-06	0.00021	ISYNA1	inositol-3-phosphate synthase 1	51477
301	0.51	1.1e-05	0.00028	RRS1	ribosome biogenesis regulator 1 homolog	23212
302	0.51	5.7e-05	0.00091	DUSP7	dual specificity phosphatase 7	1849
303	0.51	6.5e-06	0.00019	CNNM1	cyclin and CBS domain divalent metal cation transport mediator 1	26507
304	0.51	0.0028	0.017	FBXO2	F-box protein 2	26232
305	0.5	0.0066	0.031	MN1	MN1 proto-oncogene, transcriptional regulator	4330
306	0.5	6.9e-05	0.0011	BCL2	BCL2 apoptosis regulator	596
307	0.5	0.00033	0.0033	CRYAB	crystallin alpha B	1410
308	0.5	0.00052	0.0047	POLR3G	RNA polymerase III subunit G	10622
309	0.5	0.0018	0.012	LOXL3	lysyl oxidase like 3	84695
310	0.5	6e-05	0.00095	LRP4	LDL receptor related protein 4	4038
311	0.5	0.00013	0.0017	CCDC28B	coiled-coil domain containing 28B	79140
312	0.5	0.004	0.021	DUSP9	dual specificity phosphatase 9	1852
313	0.49	2.1e-07	1.4e-05	IL20RA	interleukin 20 receptor subunit alpha	53832
314	0.49	0.00075	0.0061	ZNF699	zinc finger protein 699	374879
315	0.49	7.6e-07	3.7e-05	SNX25	sorting nexin 25	83891
316	0.49	1.6e-13	1e-10	CHCHD4	coiled-coil-helix-coiled-coil-helix domain containing 4	131474
317	0.49	1.1e-05	0.00028	TMEM231	transmembrane protein 231	79583
318	0.49	9.1e-09	1.2e-06	ARL4C	ADP ribosylation factor like GTPase 4C	10123
319	0.49	0.00036	0.0035	KCNIP3	potassium voltage-gated channel interacting protein 3	30818
320	0.48	4.9e-07	2.6e-05	PDSS1	decaprenyl diphosphate synthase subunit 1	23590
321	0.48	0.0093	0.041	PLLP	plasmolipin	51090
322	0.48	0.0081	0.037	ESPN	espin	83715
323	0.48	0.0018	0.012	RGMA	repulsive guidance molecule BMP co-receptor a	56963
324	0.48	5.1e-06	0.00016	WDFY2	WD repeat and FYVE domain containing 2	115825
325	0.47	0.00015	0.0018	BOP1	BOP1 ribosomal biogenesis factor	23246
326	0.47	0.0095	0.041	TNFRSF13C	TNF receptor superfamily member 13C	115650
327	0.47	0.00096	0.0075	STC2	stanniocalcin 2	8614
328	0.47	5e-05	0.00083	DGAT2	diacylglycerol O-acyltransferase 2	84649
329	0.47	0.00036	0.0036	ECE2	endothelin converting enzyme 2	9718
330	0.47	6.4e-08	5.8e-06	FBL	fibrillarin	2091
331	0.47	3e-08	3.3e-06	KBTBD6	kelch repeat and BTB domain containing 6	89890
332	0.46	0.0068	0.032	DOC2A	double C2 domain alpha	8448
333	0.46	0.00034	0.0034	SH2B2	SH2B adaptor protein 2	10603
334	0.46	0.01	0.043	NKX2-5	NK2 homeobox 5	1482
335	0.46	3.1e-05	0.00057	RNF122	ring finger protein 122	79845
336	0.46	0.00018	0.0021	ANKLE1	ankyrin repeat and LEM domain containing 1	126549
337	0.46	1.5e-05	0.00034	DLEU7-AS1	DLEU7 antisense RNA 1	100874074
338	0.46	0.0091	0.04	TTYH2	tweety family member 2	94015
339	0.46	6.2e-08	5.6e-06	GEMIN5	gem nuclear organelle associated protein 5	25929
340	0.45	0.0032	0.018	PCOLCE2	procollagen C-endopeptidase enhancer 2	26577
341	0.45	1.4e-06	5.9e-05	ALKBH2	alkB homolog 2, alpha-ketoglutarate dependent dioxygenase	121642
342	0.45	0.00062	0.0053	PXK	PX domain containing serine/threonine kinase like	54899
343	0.45	0.00016	0.0019	CCDC86	coiled-coil domain containing 86	79080
344	0.45	0.0016	0.011	JPH2	junctophilin 2	57158
345	0.45	5.3e-07	2.8e-05	DKC1	dyskerin pseudouridine synthase 1	1736
346	0.45	3.7e-07	2.1e-05	NOP56	NOP56 ribonucleoprotein	10528
347	0.45	0.0003	0.0031	FGFR4	fibroblast growth factor receptor 4	2264
348	0.45	2.5e-07	1.7e-05	NPM3	nucleophosmin/nucleoplasmin 3	10360
349	0.45	2.7e-06	9.7e-05	ZNF569	zinc finger protein 569	148266
350	0.44	0.00031	0.0031	EEPD1	endonuclease/exonuclease/phosphatase family domain containing 1	80820
351	0.44	6.9e-06	0.0002	ZNF485	zinc finger protein 485	220992
352	0.44	7.3e-06	0.0002	EIF5AL1	eukaryotic translation initiation factor 5A like 1	143244
353	0.44	1.4e-06	5.9e-05	WDR74	WD repeat domain 74	54663
354	0.44	5.5e-05	0.00089	C20orf27	chromosome 20 open reading frame 27	54976
355	0.44	6.9e-07	3.4e-05	TBC1D8	TBC1 domain family member 8	11138
356	0.44	2.4e-06	9e-05	DZIP1	DAZ interacting zinc finger protein 1	22873
357	0.43	8.1e-06	0.00022	LDHB	lactate dehydrogenase B	3945
358	0.43	0.0011	0.0081	RASL10B	RAS like family 10 member B	91608
359	0.43	3.1e-07	1.9e-05	BYSL	bystin like	705
360	0.43	0.0015	0.01	AEN	apoptosis enhancing nuclease	64782
361	0.43	2.1e-05	0.00044	MARS2	methionyl-tRNA synthetase 2, mitochondrial	92935
362	0.43	0.00084	0.0068	ST8SIA1	ST8 alpha-N-acetyl-neuraminide alpha-2,8-sialyltransferase 1	6489
363	0.43	0.00047	0.0044	CDC25A	cell division cycle 25A	993
364	0.43	5.8e-08	5.3e-06	NOLC1	nucleolar and coiled-body phosphoprotein 1	9221
365	0.43	0.0094	0.041	FYN	FYN proto-oncogene, Src family tyrosine kinase	2534
366	0.43	5.9e-06	0.00017	MRTO4	MRT4 homolog, ribosome maturation factor	51154
367	0.43	7.9e-08	6.7e-06	MMACHC	metabolism of cobalamin associated C	25974
368	0.42	0.0037	0.021	SOX7	SRY-box transcription factor 7	83595
369	0.42	0.00049	0.0045	CCDC34	coiled-coil domain containing 34	91057
370	0.42	0.0094	0.041	STARD5	StAR related lipid transfer domain containing 5	80765
371	0.42	0.00023	0.0025	MFSD2A	major facilitator superfamily domain containing 2A	84879
372	0.42	0.00026	0.0028	TMEM63C	transmembrane protein 63C	57156
373	0.42	0.012	0.048	TMEM171	transmembrane protein 171	134285
374	0.42	0.0012	0.0092	ANKRD13B	ankyrin repeat domain 13B	124930
375	0.42	0.00043	0.0041	SLC29A1	solute carrier family 29 member 1 (Augustine blood group)	2030
376	0.42	6.6e-05	0.001	GREB1L	GREB1 like retinoic acid receptor coactivator	80000
377	0.42	4e-05	0.0007	TFAP4	transcription factor AP-4	7023
378	0.42	2.3e-05	0.00047	NLE1	notchless homolog 1	54475
379	0.41	0.0079	0.036	FRMD4A	FERM domain containing 4A	55691
380	0.41	0.0012	0.0089	EN1	engrailed homeobox 1	2019
381	0.41	2.5e-05	0.0005	IPO4	importin 4	79711
382	0.41	0.0045	0.023	ST6GALNAC4	ST6 N-acetylgalactosaminide alpha-2,6-sialyltransferase 4	27090
383	0.41	5.5e-06	0.00017	PINX1	PIN2 (TERF1) interacting telomerase inhibitor 1	54984
384	0.41	0.0062	0.03	P2RX5	purinergic receptor P2X 5	5026
385	0.41	2.5e-08	2.8e-06	PDE7A	phosphodiesterase 7A	5150
386	0.41	9.1e-06	0.00024	MPP6	membrane palmitoylated protein 6	51678
387	0.41	2.3e-05	0.00046	NME1	NME/NM23 nucleoside diphosphate kinase 1	4830
388	0.41	0.00024	0.0026	ALDH4A1	aldehyde dehydrogenase 4 family member A1	8659
389	0.41	0.00013	0.0017	LAMA4	laminin subunit alpha 4	3910
390	0.41	0.002	0.013	GPC4	glypican 4	2239
391	0.41	5e-05	0.00083	IKBIP	IKBKB interacting protein	121457
392	0.41	0.011	0.045	ETS1	ETS proto-oncogene 1, transcription factor	2113
393	0.4	0.0002	0.0023	CSGALNACT1	chondroitin sulfate N-acetylgalactosaminyltransferase 1	55790
394	0.4	5.3e-06	0.00016	MBLAC2	metallo-beta-lactamase domain containing 2	153364
395	0.4	0.00029	0.0031	HSF2BP	heat shock transcription factor 2 binding protein	11077
396	0.4	5.7e-06	0.00017	RCL1	RNA terminal phosphate cyclase like 1	10171
397	0.4	0.00053	0.0047	CEBPA	CCAAT enhancer binding protein alpha	1050
398	0.4	0.00075	0.0062	CENPV	centromere protein V	201161
399	0.4	0.0077	0.035	ZNF608	zinc finger protein 608	57507
400	0.4	4.7e-07	2.6e-05	WWTR1	WW domain containing transcription regulator 1	25937
401	0.4	0.00026	0.0028	WNK2	WNK lysine deficient protein kinase 2	65268
402	0.4	0.0035	0.02	KLHL29	kelch like family member 29	114818
403	0.4	0.00036	0.0035	ZNF239	zinc finger protein 239	8187
404	0.4	1.9e-06	7.4e-05	PPAT	phosphoribosyl pyrophosphate amidotransferase	5471
405	0.4	0.0074	0.034	TOX2	TOX high mobility group box family member 2	84969
406	0.39	1.4e-05	0.00033	RABEPK	Rab9 effector protein with kelch motifs	10244
407	0.39	0.0056	0.028	RERG	RAS like estrogen regulated growth inhibitor	85004
408	0.39	0.00042	0.004	SLC16A6	solute carrier family 16 member 6	9120
409	0.39	2.3e-06	8.6e-05	ZNF566	zinc finger protein 566	84924
410	0.39	0.00025	0.0027	ARHGEF37	Rho guanine nucleotide exchange factor 37	389337
411	0.39	0.00014	0.0017	SUSD4	sushi domain containing 4	55061
412	0.39	1.9e-07	1.4e-05	S1PR2	sphingosine-1-phosphate receptor 2	9294
413	0.39	0.0065	0.031	EFNB2	ephrin B2	1948
414	0.39	7.8e-06	0.00022	WDR43	WD repeat domain 43	23160
415	0.39	9.3e-05	0.0013	BEND3	BEN domain containing 3	57673
416	0.39	3.6e-05	0.00064	URB2	URB2 ribosome biogenesis homolog	9816
417	0.39	0.00019	0.0022	TBC1D4	TBC1 domain family member 4	9882
418	0.39	0.0053	0.027	HOXA11	homeobox A11	3207
419	0.39	3.4e-08	3.6e-06	C1orf109	chromosome 1 open reading frame 109	54955
420	0.39	0.00013	0.0017	TCOF1	treacle ribosome biogenesis factor 1	6949
421	0.39	1.8e-05	0.00038	PDCD2L	programmed cell death 2 like	84306
422	0.39	0.00029	0.003	TACC2	transforming acidic coiled-coil containing protein 2	10579
423	0.39	3.7e-06	0.00012	TTLL11	tubulin tyrosine ligase like 11	158135
424	0.38	2.8e-07	1.8e-05	MTFR1	mitochondrial fission regulator 1	9650
425	0.38	0.0049	0.025	SLC24A3	solute carrier family 24 member 3	57419
426	0.38	0.0013	0.0096	MSI1	musashi RNA binding protein 1	4440
427	0.38	3.5e-05	0.00063	SDC1	syndecan 1	6382
428	0.38	1.5e-06	6.3e-05	LMX1B	LIM homeobox transcription factor 1 beta	4010
429	0.38	6.1e-07	3.1e-05	OSBPL6	oxysterol binding protein like 6	114880
430	0.38	0.0022	0.014	MSRB3	methionine sulfoxide reductase B3	253827
431	0.38	0.00053	0.0047	SRM	spermidine synthase	6723
432	0.38	2.9e-07	1.8e-05	PCDHGC3	protocadherin gamma subfamily C, 3	5098
433	0.38	1.7e-05	0.00038	GCSH	glycine cleavage system protein H	2653
434	0.38	0.00026	0.0028	NETO2	neuropilin and tolloid like 2	81831
435	0.38	0.0013	0.0096	TOMM40	translocase of outer mitochondrial membrane 40	10452
436	0.38	0.00057	0.005	ADAT2	adenosine deaminase tRNA specific 2	134637
437	0.38	1.4e-05	0.00033	DDX21	DExD-box helicase 21	9188
438	0.37	1.8e-06	7.2e-05	TTPAL	alpha tocopherol transfer protein like	79183
439	0.37	7.8e-06	0.00021	DFFB	DNA fragmentation factor subunit beta	1677
440	0.37	0.00015	0.0018	MFGE8	milk fat globule EGF and factor V/VIII domain containing	4240
441	0.37	0.00086	0.0069	CD320	CD320 molecule	51293
442	0.37	0.00057	0.005	SLC7A5	solute carrier family 7 member 5	8140
443	0.37	0.00021	0.0024	FZD4	frizzled class receptor 4	8322
444	0.37	2.7e-06	9.5e-05	NIP7	nucleolar pre-rRNA processing protein NIP7	51388
445	0.37	5e-08	4.9e-06	GEMIN4	gem nuclear organelle associated protein 4	50628
446	0.37	0.008	0.036	DOK1	docking protein 1	1796
447	0.37	0.0016	0.011	JAG2	jagged canonical Notch ligand 2	3714
448	0.37	2.9e-05	0.00055	AGPAT5	1-acylglycerol-3-phosphate O-acyltransferase 5	55326
449	0.37	8.1e-07	3.9e-05	RUVBL1	RuvB like AAA ATPase 1	8607
450	0.37	2.8e-05	0.00054	PPIF	peptidylprolyl isomerase F	10105
451	0.37	1e-05	0.00026	POLR1E	RNA polymerase I subunit E	64425
452	0.37	0.00037	0.0036	MYBBP1A	MYB binding protein 1a	10514
453	0.37	0.00037	0.0036	E2F5	E2F transcription factor 5	1875
454	0.37	5.7e-05	0.00091	PUS7	pseudouridine synthase 7	54517
455	0.37	0.0015	0.01	GINS2	GINS complex subunit 2	51659
456	0.37	7.3e-06	0.0002	PFAS	phosphoribosylformylglycinamidine synthase	5198
457	0.36	9.9e-07	4.6e-05	RPF2	ribosome production factor 2 homolog	84154
458	0.36	4.4e-07	2.5e-05	EXOSC2	exosome component 2	23404
459	0.36	9e-05	0.0013	TMEM201	transmembrane protein 201	199953
460	0.36	1.3e-07	1e-05	NXT1	nuclear transport factor 2 like export factor 1	29107
461	0.36	0.0003	0.0031	CTU1	cytosolic thiouridylase subunit 1	90353
462	0.36	5.5e-07	2.9e-05	TXLNG	taxilin gamma	55787
463	0.36	1.4e-08	1.8e-06	UCK2	uridine-cytidine kinase 2	7371
464	0.36	0.00098	0.0076	EFNA3	ephrin A3	1944
465	0.36	1.8e-09	3.1e-07	PRR3	proline rich 3	80742
466	0.36	1.1e-05	0.00027	NOP2	NOP2 nucleolar protein	4839
467	0.36	0.0001	0.0014	DPH2	diphthamide biosynthesis 2	1802
468	0.36	0.0013	0.0092	MTFP1	mitochondrial fission process 1	51537
469	0.36	4.2e-08	4.2e-06	WDR12	WD repeat domain 12	55759
470	0.36	0.00045	0.0042	METTL1	methyltransferase like 1	4234
471	0.35	3.7e-05	0.00066	POLR3K	RNA polymerase III subunit K	51728
472	0.35	2.2e-05	0.00045	PPRC1	PPARG related coactivator 1	23082
473	0.35	1.9e-05	0.0004	TAGLN2	transgelin 2	8407
474	0.35	1.2e-07	9.2e-06	WDR35	WD repeat domain 35	57539
475	0.35	0.0018	0.012	PUS1	pseudouridine synthase 1	80324
476	0.35	1.6e-07	1.2e-05	SRPRB	SRP receptor subunit beta	58477
477	0.35	5.6e-06	0.00017	NCL	nucleolin	4691
478	0.35	6e-05	0.00094	SH3KBP1	SH3 domain containing kinase binding protein 1	30011
479	0.35	2.1e-11	6.6e-09	GLRX5	glutaredoxin 5	51218
480	0.35	0.00025	0.0027	METTL21A	methyltransferase like 21A	151194
481	0.35	0.0014	0.01	BLMH	bleomycin hydrolase	642
482	0.35	0.00022	0.0024	MRM1	mitochondrial rRNA methyltransferase 1	79922
483	0.35	1.5e-07	1.1e-05	PA2G4	proliferation-associated 2G4	5036
484	0.34	0.0042	0.022	SLC16A1	solute carrier family 16 member 1	6566
485	0.34	2e-06	7.6e-05	SFXN4	sideroflexin 4	119559
486	0.34	7.6e-08	6.6e-06	MRPL36	mitochondrial ribosomal protein L36	64979
487	0.34	0.00094	0.0074	UBASH3B	ubiquitin associated and SH3 domain containing B	84959
488	0.34	2.5e-06	9e-05	RSL1D1	ribosomal L1 domain containing 1	26156
489	0.34	0.003	0.018	PSTPIP2	proline-serine-threonine phosphatase interacting protein 2	9050
490	0.34	0.0085	0.038	SLC6A11	solute carrier family 6 member 11	6538
491	0.34	0.0015	0.011	RRP9	ribosomal RNA processing 9, U3 small nucleolar RNA binding protein	9136
492	0.34	0.0088	0.039	DLX1	distal-less homeobox 1	1745
493	0.34	0.006	0.029	TRIP13	thyroid hormone receptor interactor 13	9319
494	0.34	1.4e-06	5.9e-05	CHSY1	chondroitin sulfate synthase 1	22856
495	0.34	1.3e-05	0.0003	CNKSR3	CNKSR family member 3	154043
496	0.34	1.2e-05	0.00029	IMPDH2	inosine monophosphate dehydrogenase 2	3615
497	0.34	3.7e-07	2.1e-05	TSR1	TSR1 ribosome maturation factor	55720
498	0.34	0.00038	0.0037	HAUS7	HAUS augmin like complex subunit 7	55559
499	0.34	1.2e-05	0.00029	ZNHIT6	zinc finger HIT-type containing 6	54680
500	0.34	0.0087	0.039	TRMT61A	tRNA methyltransferase 61A	115708
501	0.34	0.003	0.018	ADCY7	adenylate cyclase 7	113
502	0.34	0.00031	0.0031	CACHD1	cache domain containing 1	57685
503	0.34	0.0001	0.0014	SLC25A15	solute carrier family 25 member 15	10166
504	0.34	0.00017	0.0021	UNG	uracil DNA glycosylase	7374
505	0.34	4.5e-05	0.00076	RPP40	ribonuclease P/MRP subunit p40	10799
506	0.34	0.00035	0.0035	GPATCH4	G-patch domain containing 4	54865
507	0.34	0.012	0.049	SIK1	salt inducible kinase 1	150094
508	0.34	2.6e-05	0.00051	IMP4	IMP U3 small nucleolar ribonucleoprotein 4	92856
509	0.33	0.0016	0.011	PER1	period circadian regulator 1	5187
510	0.33	0.008	0.036	RGS9BP	regulator of G protein signaling 9 binding protein	388531
511	0.33	1.2e-05	0.00029	FXN	frataxin	2395
512	0.33	3.7e-05	0.00065	MRPS2	mitochondrial ribosomal protein S2	51116
513	0.33	1.2e-05	0.00029	TEAD4	TEA domain transcription factor 4	7004
514	0.33	0.012	0.048	GRB14	growth factor receptor bound protein 14	2888
515	0.33	3.6e-06	0.00012	PRMT3	protein arginine methyltransferase 3	10196
516	0.33	0.00077	0.0063	SLC25A19	solute carrier family 25 member 19	60386
517	0.33	0.0017	0.012	TRAF5	TNF receptor associated factor 5	7188
518	0.33	0.0064	0.03	SRSF12	serine and arginine rich splicing factor 12	135295
519	0.33	1e-05	0.00027	DDX10	DEAD-box helicase 10	1662
520	0.33	1.9e-05	0.0004	ABCC5	ATP binding cassette subfamily C member 5	10057
521	0.33	0.00091	0.0072	TMCO6	transmembrane and coiled-coil domains 6	55374
522	0.33	0.00018	0.0021	RAB40B	RAB40B, member RAS oncogene family	10966
523	0.33	4.1e-05	0.00071	SIGMAR1	sigma non-opioid intracellular receptor 1	10280
524	0.33	0.00015	0.0019	SYDE1	synapse defective Rho GTPase homolog 1	85360
525	0.33	5.8e-06	0.00017	LGALSL	galectin like	29094
526	0.33	2.2e-05	0.00045	TRIM65	tripartite motif containing 65	201292
527	0.33	7.4e-05	0.0011	SLC25A32	solute carrier family 25 member 32	81034
528	0.33	0.0005	0.0045	CCNE1	cyclin E1	898
529	0.33	1.6e-05	0.00037	HSPD1	heat shock protein family D (Hsp60) member 1	3329
530	0.33	0.0054	0.027	DEPDC7	DEP domain containing 7	91614
531	0.33	0.00018	0.0022	PAK1IP1	PAK1 interacting protein 1	55003
532	0.33	0.00055	0.0049	RRP1	ribosomal RNA processing 1	8568
533	0.33	6.7e-06	0.00019	NUFIP1	nuclear FMR1 interacting protein 1	26747
534	0.32	0.0087	0.039	TMOD2	tropomodulin 2	29767
535	0.32	2.3e-05	0.00046	GOLIM4	golgi integral membrane protein 4	27333
536	0.32	0.0013	0.0095	NTHL1	nth like DNA glycosylase 1	4913
537	0.32	0.0093	0.041	SMAD9	SMAD family member 9	4093
538	0.32	1e-05	0.00026	PIGW	phosphatidylinositol glycan anchor biosynthesis class W	284098
539	0.32	0.0053	0.027	BARX2	BARX homeobox 2	8538
540	0.32	2.6e-05	0.00051	MRPL12	mitochondrial ribosomal protein L12	6182
541	0.32	1.2e-05	0.00029	GRPEL1	GrpE like 1, mitochondrial	80273
542	0.32	0.0039	0.021	SKP2	S-phase kinase associated protein 2	6502
543	0.32	0.00081	0.0066	NRP1	neuropilin 1	8829
544	0.32	2e-08	2.5e-06	GEMIN6	gem nuclear organelle associated protein 6	79833
545	0.32	8.8e-06	0.00024	GTPBP4	GTP binding protein 4	23560
546	0.32	5.2e-06	0.00016	C12orf45	chromosome 12 open reading frame 45	121053
547	0.32	1e-06	4.7e-05	TRIP10	thyroid hormone receptor interactor 10	9322
548	0.32	0.00058	0.0051	MARCKSL1	MARCKS like 1	65108
549	0.32	4.9e-08	4.8e-06	PRMT5	protein arginine methyltransferase 5	10419
550	0.32	0.00086	0.0069	DDX51	DEAD-box helicase 51	317781
551	0.32	0.00021	0.0023	PAICS	phosphoribosylaminoimidazole carboxylase and phosphoribosylaminoimidazolesuccinocarboxamide synthase	10606
552	0.32	0.00047	0.0043	KLF10	Kruppel like factor 10	7071
553	0.32	5.6e-06	0.00017	PELI1	pellino E3 ubiquitin protein ligase 1	57162
554	0.32	8.5e-05	0.0012	C1QBP	complement C1q binding protein	708
555	0.32	0.00023	0.0025	KAT2A	lysine acetyltransferase 2A	2648
556	0.32	0.00045	0.0042	MRPS12	mitochondrial ribosomal protein S12	6183
557	0.32	0.01	0.043	LYPD5	LY6/PLAUR domain containing 5	284348
558	0.32	6.6e-05	0.001	NOB1	NIN1 (RPN12) binding protein 1 homolog	28987
559	0.32	0.00022	0.0024	YRDC	yrdC N6-threonylcarbamoyltransferase domain containing	79693
560	0.32	8.9e-05	0.0013	GRWD1	glutamate rich WD repeat containing 1	83743
561	0.32	0.0058	0.028	ZNF711	zinc finger protein 711	7552
562	0.32	0.0018	0.012	RRP12	ribosomal RNA processing 12 homolog	23223
563	0.32	3.8e-08	3.9e-06	DHX33	DEAH-box helicase 33	56919
564	0.32	4.4e-07	2.5e-05	POLR1C	RNA polymerase I and III subunit C	9533
565	0.32	0.0069	0.032	DSCC1	DNA replication and sister chromatid cohesion 1	79075
566	0.32	0.0047	0.024	KCNJ14	potassium inwardly rectifying channel subfamily J member 14	3770
567	0.32	0.0033	0.019	AMOTL2	angiomotin like 2	51421
568	0.32	3.2e-05	0.00058	NOP14	NOP14 nucleolar protein	8602
569	0.32	1.4e-05	0.00034	RRP1B	ribosomal RNA processing 1B	23076
570	0.31	1e-06	4.7e-05	MRPS17	mitochondrial ribosomal protein S17	51373
571	0.31	4.5e-09	7e-07	POLE3	DNA polymerase epsilon 3, accessory subunit	54107
572	0.31	0.00013	0.0017	NOC3L	NOC3 like DNA replication regulator	64318
573	0.31	0.0055	0.027	DGKD	diacylglycerol kinase delta	8527
574	0.31	2.5e-06	9e-05	RPUSD2	RNA pseudouridine synthase domain containing 2	27079
575	0.31	0.0013	0.0095	WDR4	WD repeat domain 4	10785
576	0.31	0.00032	0.0033	TRAP1	TNF receptor associated protein 1	10131
577	0.31	0.00019	0.0022	FAM78A	family with sequence similarity 78 member A	286336
578	0.31	0.0077	0.035	MAD2L1	mitotic arrest deficient 2 like 1	4085
579	0.31	0.00052	0.0047	SERGEF	secretion regulating guanine nucleotide exchange factor	26297
580	0.31	0.00076	0.0062	C19orf48	chromosome 19 open reading frame 48	84798
581	0.31	0.00081	0.0066	RAB3A	RAB3A, member RAS oncogene family	5864
582	0.31	0.00026	0.0028	TLE3	TLE family member 3, transcriptional corepressor	7090
583	0.31	9.9e-05	0.0014	RANBP1	RAN binding protein 1	5902
584	0.31	0.0016	0.011	EFNA1	ephrin A1	1942
585	0.31	0.00048	0.0044	EXOSC4	exosome component 4	54512
586	0.31	0.0014	0.0098	CTU2	cytosolic thiouridylase subunit 2	348180
587	0.31	0.0011	0.0083	SLC27A5	solute carrier family 27 member 5	10998
588	0.31	0.0019	0.013	OTUD3	OTU deubiquitinase 3	23252
589	0.31	0.0052	0.026	LRRN2	leucine rich repeat neuronal 2	10446
590	0.31	0.0032	0.018	ZFPM1	zinc finger protein, FOG family member 1	161882
591	0.31	1.7e-13	1.1e-10	STX6	syntaxin 6	10228
592	0.31	3e-05	0.00056	ZNF667	zinc finger protein 667	63934
593	0.31	0.0004	0.0039	FURIN	furin, paired basic amino acid cleaving enzyme	5045
594	0.31	3.3e-05	0.0006	GTPBP3	GTP binding protein 3, mitochondrial	84705
595	0.31	0.0028	0.017	TUB	TUB bipartite transcription factor	7275
596	0.31	0.00069	0.0058	ARMC6	armadillo repeat containing 6	93436
597	0.31	0.0028	0.017	ONECUT2	one cut homeobox 2	9480
598	0.31	5.2e-06	0.00016	MCL1	MCL1 apoptosis regulator, BCL2 family member	4170
599	0.31	0.0064	0.03	ENDOD1	endonuclease domain containing 1	23052
600	0.31	0.012	0.048	STX2	syntaxin 2	2054
601	0.31	0.00016	0.002	SCML1	Scm polycomb group protein like 1	6322
602	0.31	1e-06	4.8e-05	NUDCD1	NudC domain containing 1	84955
603	0.3	0.0099	0.043	MSX2	msh homeobox 2	4488
604	0.3	1.2e-05	0.00029	TIMM8A	translocase of inner mitochondrial membrane 8A	1678
605	0.3	0.00035	0.0035	DHODH	dihydroorotate dehydrogenase (quinone)	1723
606	0.3	0.00046	0.0043	NEIL2	nei like DNA glycosylase 2	252969
607	0.3	0.0023	0.014	ROBO1	roundabout guidance receptor 1	6091
608	0.3	6.8e-05	0.001	TMEM177	transmembrane protein 177	80775
609	0.3	2.4e-08	2.8e-06	NKRF	NFKB repressing factor	55922
610	0.3	1.2e-05	0.00029	AMPD2	adenosine monophosphate deaminase 2	271
611	0.3	0.0053	0.027	ATXN7L2	ataxin 7 like 2	127002
612	0.3	0.0012	0.0087	CDCA4	cell division cycle associated 4	55038
613	0.3	3.2e-06	0.00011	MCAT	malonyl-CoA-acyl carrier protein transacylase	27349
614	0.3	0.0004	0.0039	PRMT1	protein arginine methyltransferase 1	3276
615	0.3	1.5e-06	6.1e-05	DDX55	DEAD-box helicase 55	57696
616	0.3	0.0039	0.021	CHST7	carbohydrate sulfotransferase 7	56548
617	0.3	0.00012	0.0016	TOP1MT	DNA topoisomerase I mitochondrial	116447
618	0.3	0.01	0.043	OAF	out at first homolog	220323
619	0.3	2.4e-05	0.00048	ZNF550	zinc finger protein 550	162972
620	0.3	1.8e-05	0.00038	FARSB	phenylalanyl-tRNA synthetase subunit beta	10056
621	0.3	0.00018	0.0021	SNRPF	small nuclear ribonucleoprotein polypeptide F	6636
622	0.3	3.4e-05	0.00062	RPIA	ribose 5-phosphate isomerase A	22934
623	0.3	0.0043	0.023	HUNK	hormonally up-regulated Neu-associated kinase	30811
624	0.3	5.7e-05	0.00092	NAT10	N-acetyltransferase 10	55226
625	0.3	0.00014	0.0018	FLVCR1	FLVCR heme transporter 1	28982
626	0.29	1.2e-05	0.00029	PNPT1	polyribonucleotide nucleotidyltransferase 1	87178
627	0.29	0.00023	0.0025	SHB	SH2 domain containing adaptor protein B	6461
628	0.29	3.3e-07	2e-05	LSM11	LSM11, U7 small nuclear RNA associated	134353
629	0.29	2.8e-05	0.00053	LTV1	LTV1 ribosome biogenesis factor	84946
630	0.29	1e-05	0.00026	DIMT1	DIMT1 rRNA methyltransferase and ribosome maturation factor	27292
631	0.29	0.00013	0.0017	ZNRF3	zinc and ring finger 3	84133
632	0.29	0.0094	0.041	TRIM7	tripartite motif containing 7	81786
633	0.29	0.00084	0.0068	SCLY	selenocysteine lyase	51540
634	0.29	0.0032	0.019	EXOSC5	exosome component 5	56915
635	0.29	0.00045	0.0042	TTF2	transcription termination factor 2	8458
636	0.29	0.0066	0.031	BHLHE40	basic helix-loop-helix family member e40	8553
637	0.29	3.6e-05	0.00065	ANKRD16	ankyrin repeat domain 16	54522
638	0.29	5.4e-05	0.00089	SAAL1	serum amyloid A like 1	113174
639	0.29	0.0002	0.0023	AMD1	adenosylmethionine decarboxylase 1	262
640	0.29	3.1e-06	0.00011	CCNB1IP1	cyclin B1 interacting protein 1	57820
641	0.29	0.0029	0.017	ZP3	zona pellucida glycoprotein 3	7784
642	0.29	2e-07	1.4e-05	ZNF584	zinc finger protein 584	201514
643	0.29	0.0035	0.02	ARL4A	ADP ribosylation factor like GTPase 4A	10124
644	0.29	0.012	0.05	KLF9	Kruppel like factor 9	687
645	0.29	0.001	0.008	MON1A	MON1 homolog A, secretory trafficking associated	84315
646	0.29	9.2e-06	0.00024	POLR3D	RNA polymerase III subunit D	661
647	0.29	0.00012	0.0016	BCS1L	BCS1 homolog, ubiquinol-cytochrome c reductase complex chaperone	617
648	0.29	0.0084	0.038	USP2	ubiquitin specific peptidase 2	9099
649	0.29	0.0069	0.032	PRR5	proline rich 5	55615
650	0.29	2.7e-05	0.00051	LYRM7	LYR motif containing 7	90624
651	0.29	5.8e-07	3e-05	GPR157	G protein-coupled receptor 157	80045
652	0.29	6.2e-06	0.00018	EIF5A	eukaryotic translation initiation factor 5A	1984
653	0.29	0.00046	0.0043	ISOC2	isochorismatase domain containing 2	79763
654	0.29	0.0036	0.02	SLC9B2	solute carrier family 9 member B2	133308
655	0.28	7.8e-06	0.00022	MRPS26	mitochondrial ribosomal protein S26	64949
656	0.28	1.9e-05	0.0004	NOM1	nucleolar protein with MIF4G domain 1	64434
657	0.28	0.0022	0.014	MARCKS	myristoylated alanine rich protein kinase C substrate	4082
658	0.28	8.2e-06	0.00022	ATRIP-TREX1	ATRIP-TREX1 readthrough	111822955
659	0.28	0.00017	0.002	TAF5	TATA-box binding protein associated factor 5	6877
660	0.28	1.7e-05	0.00038	SPPL3	signal peptide peptidase like 3	121665
661	0.28	7.6e-06	0.00021	AARSD1	alanyl-tRNA synthetase domain containing 1	80755
662	0.28	2.7e-07	1.8e-05	AK2	adenylate kinase 2	204
663	0.28	3.8e-08	3.9e-06	INTS10	integrator complex subunit 10	55174
664	0.28	0.00012	0.0016	NEU3	neuraminidase 3	10825
665	0.28	0.0026	0.016	UTP20	UTP20 small subunit processome component	27340
666	0.28	0.0036	0.02	ZRANB3	zinc finger RANBP2-type containing 3	84083
667	0.28	0.01	0.043	CDCA7	cell division cycle associated 7	83879
668	0.28	3.2e-06	0.00011	ANKS6	ankyrin repeat and sterile alpha motif domain containing 6	203286
669	0.28	3.2e-05	0.00058	GAR1	GAR1 ribonucleoprotein	54433
670	0.28	0.012	0.049	CHAC2	ChaC glutathione specific gamma-glutamylcyclotransferase 2	494143
671	0.28	5.5e-07	2.9e-05	GNL3	G protein nucleolar 3	26354
672	0.28	0.00079	0.0064	FHL3	four and a half LIM domains 3	2275
673	0.28	0.0058	0.028	ZNF497	zinc finger protein 497	162968
674	0.28	0.00018	0.0021	PPT2	palmitoyl-protein thioesterase 2	9374
675	0.28	0.0019	0.013	PES1	pescadillo ribosomal biogenesis factor 1	23481
676	0.28	5.5e-06	0.00017	TIMM10	translocase of inner mitochondrial membrane 10	26519
677	0.28	0.0034	0.019	PEAK1	pseudopodium enriched atypical kinase 1	79834
678	0.28	0.0031	0.018	LNP1	leukemia NUP98 fusion partner 1	348801
679	0.28	4.4e-06	0.00014	ABCC1	ATP binding cassette subfamily C member 1	4363
680	0.28	0.00023	0.0025	NDUFAF2	NADH:ubiquinone oxidoreductase complex assembly factor 2	91942
681	0.28	0.0044	0.023	FAM155B	family with sequence similarity 155 member B	27112
682	0.28	4.9e-08	4.8e-06	GNL2	G protein nucleolar 2	29889
683	0.28	7e-05	0.0011	TIMM44	translocase of inner mitochondrial membrane 44	10469
684	0.28	3.2e-09	5.1e-07	ZNF343	zinc finger protein 343	79175
685	0.28	2.9e-05	0.00054	BRIX1	biogenesis of ribosomes BRX1	55299
686	0.28	0.00031	0.0032	UBIAD1	UbiA prenyltransferase domain containing 1	29914
687	0.28	1.2e-05	0.0003	ZNF202	zinc finger protein 202	7753
688	0.28	2.2e-06	8.3e-05	PSMG1	proteasome assembly chaperone 1	8624
689	0.28	0.00021	0.0024	CCDC58	coiled-coil domain containing 58	131076
690	0.28	2.5e-06	9e-05	XPO5	exportin 5	57510
691	0.28	0.0053	0.026	CELSR2	cadherin EGF LAG seven-pass G-type receptor 2	1952
692	0.28	0.00043	0.0041	TUBE1	tubulin epsilon 1	51175
693	0.28	0.0003	0.0031	PSMG3	proteasome assembly chaperone 3	84262
694	0.27	4.9e-05	0.00082	POLD2	DNA polymerase delta 2, accessory subunit	5425
695	0.27	6.9e-06	0.0002	CDK4	cyclin dependent kinase 4	1019
696	0.27	5.4e-09	7.8e-07	SUPV3L1	Suv3 like RNA helicase	6832
697	0.27	0.00084	0.0068	PGAM5	PGAM family member 5, mitochondrial serine/threonine protein phosphatase	192111
698	0.27	1.4e-07	1e-05	NFXL1	nuclear transcription factor, X-box binding like 1	152518
699	0.27	4.5e-06	0.00014	UTP14A	UTP14A small subunit processome component	10813
700	0.27	0.00015	0.0018	PYCR1	pyrroline-5-carboxylate reductase 1	5831
701	0.27	0.0012	0.0089	TFR2	transferrin receptor 2	7036
702	0.27	5.8e-07	3e-05	DNAAF2	dynein axonemal assembly factor 2	55172
703	0.27	2.2e-05	0.00045	C17orf58	chromosome 17 open reading frame 58	284018
704	0.27	0.00022	0.0024	SNRPD1	small nuclear ribonucleoprotein D1 polypeptide	6632
705	0.27	0.004	0.022	MB21D2	Mab-21 domain containing 2	151963
706	0.27	4.6e-05	0.00077	MPV17L2	MPV17 mitochondrial inner membrane protein like 2	84769
707	0.27	0.00012	0.0016	TIPIN	TIMELESS interacting protein	54962
708	0.27	6.7e-08	6e-06	NOL11	nucleolar protein 11	25926
709	0.27	0.00047	0.0043	CYCS	cytochrome c, somatic	54205
710	0.27	0.0033	0.019	MRPL4	mitochondrial ribosomal protein L4	51073
711	0.27	3.6e-06	0.00012	KDM1A	lysine demethylase 1A	23028
712	0.27	0.003	0.018	MTHFD2L	methylenetetrahydrofolate dehydrogenase (NADP+ dependent) 2 like	441024
713	0.27	0.0013	0.0093	NOL6	nucleolar protein 6	65083
714	0.27	0.0049	0.025	SLC19A1	solute carrier family 19 member 1	6573
715	0.27	0.006	0.029	PSAT1	phosphoserine aminotransferase 1	29968
716	0.27	7.8e-05	0.0012	WDR5	WD repeat domain 5	11091
717	0.27	3e-06	0.0001	TRIM37	tripartite motif containing 37	4591
718	0.27	0.00034	0.0034	ASB13	ankyrin repeat and SOCS box containing 13	79754
719	0.27	4e-05	0.00069	ABCE1	ATP binding cassette subfamily E member 1	6059
720	0.27	2.3e-06	8.4e-05	DCAF13	DDB1 and CUL4 associated factor 13	25879
721	0.27	2.7e-05	0.00053	RPP25	ribonuclease P and MRP subunit p25	54913
722	0.27	0.0002	0.0023	PTRH2	peptidyl-tRNA hydrolase 2	51651
723	0.27	2.6e-05	0.00051	XXYLT1	xyloside xylosyltransferase 1	152002
724	0.27	0.00019	0.0022	SNRPA1	small nuclear ribonucleoprotein polypeptide A'	6627
725	0.27	0.0042	0.022	BMP1	bone morphogenetic protein 1	649
726	0.27	1.2e-05	0.0003	PTDSS1	phosphatidylserine synthase 1	9791
727	0.27	6.5e-05	0.001	SEH1L	SEH1 like nucleoporin	81929
728	0.27	3.3e-05	0.0006	EPB41L5	erythrocyte membrane protein band 4.1 like 5	57669
729	0.27	0.00019	0.0022	PPIH	peptidylprolyl isomerase H	10465
730	0.27	0.011	0.046	ATAD3A	ATPase family AAA domain containing 3A	55210
731	0.26	3.4e-06	0.00011	ANXA2	annexin A2	302
732	0.26	0.0025	0.015	SURF2	surfeit 2	6835
733	0.26	0.0001	0.0014	THOC3	THO complex 3	84321
734	0.26	0.0004	0.0039	ODF2	outer dense fiber of sperm tails 2	4957
735	0.26	5e-05	0.00083	ZNF551	zinc finger protein 551	90233
736	0.26	0.00066	0.0056	SPIN4	spindlin family member 4	139886
737	0.26	0.0003	0.0031	KIAA0930	KIAA0930	23313
738	0.26	0.0022	0.014	MTHFD2	methylenetetrahydrofolate dehydrogenase (NADP+ dependent) 2, methenyltetrahydrofolate cyclohydrolase	10797
739	0.26	5.4e-05	0.00088	GEMIN2	gem nuclear organelle associated protein 2	8487
740	0.26	1.2e-05	0.00029	ZNF30	zinc finger protein 30	90075
741	0.26	1.3e-06	5.7e-05	FKBP4	FKBP prolyl isomerase 4	2288
742	0.26	2.8e-05	0.00054	AHCY	adenosylhomocysteinase	191
743	0.26	0.00067	0.0056	RRP15	ribosomal RNA processing 15 homolog	51018
744	0.26	0.00042	0.004	POP1	POP1 homolog, ribonuclease P/MRP subunit	10940
745	0.26	0.0026	0.016	CHPT1	choline phosphotransferase 1	56994
746	0.26	1.2e-06	5.2e-05	DFFA	DNA fragmentation factor subunit alpha	1676
747	0.26	1.2e-06	5.3e-05	TIMM9	translocase of inner mitochondrial membrane 9	26520
748	0.26	0.00043	0.0041	SSH1	slingshot protein phosphatase 1	54434
749	0.26	4.9e-05	0.00081	NOP58	NOP58 ribonucleoprotein	51602
750	0.26	8.3e-07	4e-05	FAM136A	family with sequence similarity 136 member A	84908
751	0.26	0.00035	0.0035	THAP11	THAP domain containing 11	57215
752	0.26	0.00022	0.0024	HEATR1	HEAT repeat containing 1	55127
753	0.26	4.3e-07	2.4e-05	PHB2	prohibitin 2	11331
754	0.26	0.0037	0.02	RUVBL2	RuvB like AAA ATPase 2	10856
755	0.26	0.00017	0.002	ALG3	ALG3 alpha-1,3- mannosyltransferase	10195
756	0.26	4.5e-05	0.00076	DDX28	DEAD-box helicase 28	55794
757	0.26	0.004	0.021	KLLN	killin, p53 regulated DNA replication inhibitor	100144748
758	0.26	0.0001	0.0014	DPH5	diphthamide biosynthesis 5	51611
759	0.26	5.1e-05	0.00084	WDR77	WD repeat domain 77	79084
760	0.26	9.9e-05	0.0014	ZNF77	zinc finger protein 77	58492
761	0.25	5.3e-05	0.00087	TOMM5	translocase of outer mitochondrial membrane 5	401505
762	0.25	5e-06	0.00016	ADSL	adenylosuccinate lyase	158
763	0.25	0.005	0.025	PDIA5	protein disulfide isomerase family A member 5	10954
764	0.25	0.00016	0.0019	TFB2M	transcription factor B2, mitochondrial	64216
765	0.25	3.5e-06	0.00012	TIMM17A	translocase of inner mitochondrial membrane 17A	10440
766	0.25	1.1e-05	0.00028	ZNF74	zinc finger protein 74	7625
767	0.25	0.0031	0.018	NOTCH1	notch receptor 1	4851
768	0.25	0.0006	0.0052	C15orf61	chromosome 15 open reading frame 61	145853
769	0.25	0.001	0.008	IFRD2	interferon related developmental regulator 2	7866
770	0.25	0.00046	0.0042	ZMIZ1	zinc finger MIZ-type containing 1	57178
771	0.25	0.00029	0.003	DDX31	DEAD-box helicase 31	64794
772	0.25	0.0014	0.01	ARHGEF10L	Rho guanine nucleotide exchange factor 10 like	55160
773	0.25	0.00012	0.0016	MPRIP	myosin phosphatase Rho interacting protein	23164
774	0.25	3.6e-05	0.00065	LIAS	lipoic acid synthetase	11019
775	0.25	0.00018	0.0022	DDX49	DEAD-box helicase 49	54555
776	0.25	5.5e-06	0.00017	TAMM41	TAM41 mitochondrial translocator assembly and maintenance homolog	132001
777	0.25	3.2e-05	0.00059	SSRP1	structure specific recognition protein 1	6749
778	0.25	2.7e-06	9.7e-05	NOL9	nucleolar protein 9	79707
779	0.25	0.0077	0.035	SNAPC4	small nuclear RNA activating complex polypeptide 4	6621
780	0.25	2.7e-07	1.8e-05	CSPP1	centrosome and spindle pole associated protein 1	79848
781	0.25	1.8e-05	0.0004	ABCF2	ATP binding cassette subfamily F member 2	10061
782	0.25	5.4e-08	5.2e-06	ZNF57	zinc finger protein 57	126295
783	0.25	1.7e-06	6.7e-05	RP9	RP9 pre-mRNA splicing factor	6100
784	0.25	0.00033	0.0033	POLR1A	RNA polymerase I subunit A	25885
785	0.25	0.0012	0.0089	LYSMD2	LysM domain containing 2	256586
786	0.25	3.8e-05	0.00066	WDR46	WD repeat domain 46	9277
787	0.25	1.4e-05	0.00033	DCUN1D5	defective in cullin neddylation 1 domain containing 5	84259
788	0.25	0.01	0.044	DHX37	DEAH-box helicase 37	57647
789	0.25	0.00044	0.0041	DYRK2	dual specificity tyrosine phosphorylation regulated kinase 2	8445
790	0.25	2.8e-08	3.2e-06	ZNF689	zinc finger protein 689	115509
791	0.25	0.011	0.046	MLKL	mixed lineage kinase domain like pseudokinase	197259
792	0.25	0.0001	0.0014	SRSF7	serine and arginine rich splicing factor 7	6432
793	0.25	0.0002	0.0023	SLC36A1	solute carrier family 36 member 1	206358
794	0.25	0.001	0.008	ZNF607	zinc finger protein 607	84775
795	0.25	1.1e-09	2.1e-07	MAP3K4	mitogen-activated protein kinase kinase kinase 4	4216
796	0.25	0.003	0.018	ZNF22	zinc finger protein 22	7570
797	0.25	1.4e-05	0.00033	ZNF256	zinc finger protein 256	10172
798	0.25	0.00018	0.0022	SETD6	SET domain containing 6, protein lysine methyltransferase	79918
799	0.25	0.00018	0.0021	FTSJ1	FtsJ RNA 2'-O-methyltransferase 1	24140
800	0.25	9e-06	0.00024	AP3M2	adaptor related protein complex 3 subunit mu 2	10947
801	0.25	1.2e-05	0.00029	TOMM22	translocase of outer mitochondrial membrane 22	56993
802	0.25	0.00055	0.0049	EBNA1BP2	EBNA1 binding protein 2	10969
803	0.24	4.7e-06	0.00015	UTP15	UTP15 small subunit processome component	84135
804	0.24	0.0037	0.021	MCM7	minichromosome maintenance complex component 7	4176
805	0.24	0.00073	0.006	POP7	POP7 homolog, ribonuclease P/MRP subunit	10248
806	0.24	0.00044	0.0041	KRI1	KRI1 homolog	65095
807	0.24	0.00017	0.0021	GFM1	G elongation factor mitochondrial 1	85476
808	0.24	3.7e-08	3.9e-06	TRIT1	tRNA isopentenyltransferase 1	54802
809	0.24	0.00019	0.0022	EIF3B	eukaryotic translation initiation factor 3 subunit B	8662
810	0.24	2.5e-05	0.00049	NUP35	nucleoporin 35	129401
811	0.24	0.0019	0.013	CHCHD10	coiled-coil-helix-coiled-coil-helix domain containing 10	400916
812	0.24	0.00051	0.0046	B4GALT2	beta-1,4-galactosyltransferase 2	8704
813	0.24	0.0047	0.024	CLCN2	chloride voltage-gated channel 2	1181
814	0.24	0.0058	0.028	FZD7	frizzled class receptor 7	8324
815	0.24	9.7e-05	0.0014	RAN	RAN, member RAS oncogene family	5901
816	0.24	0.00012	0.0016	TRMT6	tRNA methyltransferase 6	51605
817	0.24	0.0058	0.028	PCSK6	proprotein convertase subtilisin/kexin type 6	5046
818	0.24	3.1e-07	1.9e-05	EMG1	EMG1 N1-specific pseudouridine methyltransferase	10436
819	0.24	1.4e-05	0.00032	ZNF529	zinc finger protein 529	57711
820	0.24	8.5e-05	0.0012	NAA10	N-alpha-acetyltransferase 10, NatA catalytic subunit	8260
821	0.24	0.0091	0.04	ITPR2	inositol 1,4,5-trisphosphate receptor type 2	3709
822	0.24	0.0057	0.028	ZMYND19	zinc finger MYND-type containing 19	116225
823	0.24	0.00012	0.0016	KLHL8	kelch like family member 8	57563
824	0.24	0.0041	0.022	ZNF121	zinc finger protein 121	7675
825	0.24	0.0015	0.01	MRPS25	mitochondrial ribosomal protein S25	64432
826	0.24	1.7e-07	1.2e-05	RPGRIP1L	RPGRIP1 like	23322
827	0.24	0.00073	0.006	SMYD5	SMYD family member 5	10322
828	0.24	0.0094	0.041	EFNA5	ephrin A5	1946
829	0.24	1.9e-06	7.4e-05	MRPL15	mitochondrial ribosomal protein L15	29088
830	0.24	2.1e-05	0.00044	MRPL21	mitochondrial ribosomal protein L21	219927
831	0.24	0.0001	0.0014	MED14	mediator complex subunit 14	9282
832	0.24	2.1e-07	1.4e-05	CD2BP2	CD2 cytoplasmic tail binding protein 2	10421
833	0.24	0.00047	0.0043	BRF2	BRF2 RNA polymerase III transcription initiation factor subunit	55290
834	0.24	5.3e-06	0.00016	POGLUT1	protein O-glucosyltransferase 1	56983
835	0.24	0.0044	0.023	THOC6	THO complex 6	79228
836	0.24	0.0078	0.036	FIGNL1	fidgetin like 1	63979
837	0.24	0.0035	0.02	ARHGEF4	Rho guanine nucleotide exchange factor 4	50649
838	0.24	0.00041	0.0039	EIF3J	eukaryotic translation initiation factor 3 subunit J	8669
839	0.24	0.0026	0.016	TYSND1	trypsin like peroxisomal matrix peptidase 1	219743
840	0.24	0.00077	0.0063	DDR1	discoidin domain receptor tyrosine kinase 1	780
841	0.24	0.01	0.043	DDX39A	DExD-box helicase 39A	10212
842	0.24	0.0047	0.024	QSOX2	quiescin sulfhydryl oxidase 2	169714
843	0.24	0.00018	0.0022	NUDT19	nudix hydrolase 19	390916
844	0.23	4.7e-06	0.00015	SERBP1	SERPINE1 mRNA binding protein 1	26135
845	0.23	0.01	0.043	XRCC3	X-ray repair cross complementing 3	7517
846	0.23	2.3e-06	8.4e-05	RRP8	ribosomal RNA processing 8	23378
847	0.23	0.0094	0.041	EIF4EBP1	eukaryotic translation initiation factor 4E binding protein 1	1978
848	0.23	2.9e-05	0.00054	EBPL	EBP like	84650
849	0.23	0.0015	0.011	INSR	insulin receptor	3643
850	0.23	0.0038	0.021	PHGDH	phosphoglycerate dehydrogenase	26227
851	0.23	0.0059	0.029	ACAT1	acetyl-CoA acetyltransferase 1	38
852	0.23	0.00015	0.0019	AIMP2	aminoacyl tRNA synthetase complex interacting multifunctional protein 2	7965
853	0.23	0.0022	0.014	SNHG5	small nucleolar RNA host gene 5	387066
854	0.23	4.6e-06	0.00015	CCT7	chaperonin containing TCP1 subunit 7	10574
855	0.23	0.0094	0.041	ZNF771	zinc finger protein 771	51333
856	0.23	0.00013	0.0016	SHMT2	serine hydroxymethyltransferase 2	6472
857	0.23	0.00087	0.0069	RANGRF	RAN guanine nucleotide release factor	29098
858	0.23	2.5e-05	0.00049	HNRNPA1L2	heterogeneous nuclear ribonucleoprotein A1 like 2	144983
859	0.23	0.0068	0.032	TMEM97	transmembrane protein 97	27346
860	0.23	8.7e-05	0.0013	MRPL17	mitochondrial ribosomal protein L17	63875
861	0.23	0.00034	0.0034	HLTF	helicase like transcription factor	6596
862	0.23	0.00011	0.0015	LGMN	legumain	5641
863	0.23	0.00098	0.0076	BCL9L	BCL9 like	283149
864	0.23	3e-05	0.00057	ELAC2	elaC ribonuclease Z 2	60528
865	0.23	0.00049	0.0045	PFDN2	prefoldin subunit 2	5202
866	0.23	5.3e-07	2.8e-05	HSPA9	heat shock protein family A (Hsp70) member 9	3313
867	0.23	8.4e-07	4e-05	PHF5A	PHD finger protein 5A	84844
868	0.23	0.0025	0.015	NHP2	NHP2 ribonucleoprotein	55651
869	0.23	0.0013	0.0097	RILPL2	Rab interacting lysosomal protein like 2	196383
870	0.23	0.0024	0.015	NR2C2AP	nuclear receptor 2C2 associated protein	126382
871	0.23	0.0065	0.031	FKBP7	FKBP prolyl isomerase 7	51661
872	0.23	0.00038	0.0037	SNRPA	small nuclear ribonucleoprotein polypeptide A	6626
873	0.23	4.7e-07	2.6e-05	PRPF19	pre-mRNA processing factor 19	27339
874	0.23	6.2e-06	0.00018	ISG20L2	interferon stimulated exonuclease gene 20 like 2	81875
875	0.23	0.0035	0.02	WDR18	WD repeat domain 18	57418
876	0.23	9.2e-05	0.0013	ZNF354A	zinc finger protein 354A	6940
877	0.23	0.00058	0.005	NUP93	nucleoporin 93	9688
878	0.23	4.5e-05	0.00076	DDX18	DEAD-box helicase 18	8886
879	0.23	9.1e-06	0.00024	POLR2D	RNA polymerase II subunit D	5433
880	0.23	2.3e-06	8.4e-05	GART	phosphoribosylglycinamide formyltransferase, phosphoribosylglycinamide synthetase, phosphoribosylaminoimidazole synthetase	2618
881	0.23	0.00016	0.0019	EIF4A1	eukaryotic translation initiation factor 4A1	1973
882	0.23	2e-07	1.4e-05	SENP3	SUMO specific peptidase 3	26168
883	0.23	3.3e-06	0.00011	WRNIP1	WRN helicase interacting protein 1	56897
884	0.23	9.9e-05	0.0014	NARS2	asparaginyl-tRNA synthetase 2, mitochondrial	79731
885	0.23	4.3e-05	0.00073	SDHAF1	succinate dehydrogenase complex assembly factor 1	644096
886	0.23	9e-05	0.0013	RPUSD4	RNA pseudouridine synthase D4	84881
887	0.23	0.011	0.045	KIF9	kinesin family member 9	64147
888	0.23	0.0045	0.023	MTHFD1L	methylenetetrahydrofolate dehydrogenase (NADP+ dependent) 1 like	25902
889	0.23	0.0062	0.03	ILVBL	ilvB acetolactate synthase like	10994
890	0.23	0.0016	0.011	RBFA	ribosome binding factor A	79863
891	0.23	0.00074	0.0061	FASTKD1	FAST kinase domains 1	79675
892	0.23	5.5e-05	0.00089	POLR2H	RNA polymerase II, I and III subunit H	5437
893	0.22	0.00011	0.0015	MRPL2	mitochondrial ribosomal protein L2	51069
894	0.22	0.0028	0.017	PTMS	parathymosin	5763
895	0.22	0.0051	0.026	VRK1	VRK serine/threonine kinase 1	7443
896	0.22	5.3e-05	0.00087	NAA25	N-alpha-acetyltransferase 25, NatB auxiliary subunit	80018
897	0.22	0.00013	0.0017	TAF1A	TATA-box binding protein associated factor, RNA polymerase I subunit A	9015
898	0.22	0.0011	0.0084	KLHL15	kelch like family member 15	80311
899	0.22	0.001	0.008	POLG2	DNA polymerase gamma 2, accessory subunit	11232
900	0.22	0.0037	0.02	CHDH	choline dehydrogenase	55349
901	0.22	0.0002	0.0023	CCT5	chaperonin containing TCP1 subunit 5	22948
902	0.22	1.3e-05	0.00031	PEX5	peroxisomal biogenesis factor 5	5830
903	0.22	0.0012	0.0091	B4GALT5	beta-1,4-galactosyltransferase 5	9334
904	0.22	2.5e-05	0.00049	ZNF324	zinc finger protein 324	25799
905	0.22	0.0056	0.027	VKORC1	vitamin K epoxide reductase complex subunit 1	79001
906	0.22	0.0043	0.023	PVR	PVR cell adhesion molecule	5817
907	0.22	0.00019	0.0022	NAA15	N-alpha-acetyltransferase 15, NatA auxiliary subunit	80155
908	0.22	4e-06	0.00013	RPAP2	RNA polymerase II associated protein 2	79871
909	0.22	0.00049	0.0045	XPOT	exportin for tRNA	11260
910	0.22	0.00024	0.0026	PRDX4	peroxiredoxin 4	10549
911	0.22	0.0019	0.013	ZNF34	zinc finger protein 34	80778
912	0.22	4.8e-05	0.0008	THG1L	tRNA-histidine guanylyltransferase 1 like	54974
913	0.22	0.0014	0.01	TBRG4	transforming growth factor beta regulator 4	9238
914	0.22	0.0023	0.014	SCFD2	sec1 family domain containing 2	152579
915	0.22	8.8e-05	0.0013	CKAP4	cytoskeleton associated protein 4	10970
916	0.22	6.3e-05	0.00099	PDCD5	programmed cell death 5	9141
917	0.22	0.003	0.018	CHORDC1	cysteine and histidine rich domain containing 1	26973
918	0.22	0.0005	0.0045	DNAJA3	DnaJ heat shock protein family (Hsp40) member A3	9093
919	0.22	0.0049	0.025	THAP4	THAP domain containing 4	51078
920	0.22	0.0026	0.016	CLPP	caseinolytic mitochondrial matrix peptidase proteolytic subunit	8192
921	0.22	0.00024	0.0026	CCDC138	coiled-coil domain containing 138	165055
922	0.22	0.00046	0.0042	PRELID1	PRELI domain containing 1	27166
923	0.22	0.0023	0.015	COQ3	coenzyme Q3, methyltransferase	51805
924	0.22	0.0013	0.0093	EXOSC8	exosome component 8	11340
925	0.22	0.00018	0.0021	SLC25A28	solute carrier family 25 member 28	81894
926	0.22	0.0053	0.027	SPSB1	splA/ryanodine receptor domain and SOCS box containing 1	80176
927	0.22	0.0094	0.041	NXN	nucleoredoxin	64359
928	0.22	0.0014	0.01	QDPR	quinoid dihydropteridine reductase	5860
929	0.22	0.0024	0.015	LSM7	LSM7 homolog, U6 small nuclear RNA and mRNA degradation associated	51690
930	0.22	0.0085	0.038	PRICKLE3	prickle planar cell polarity protein 3	4007
931	0.22	0.0079	0.036	GLI3	GLI family zinc finger 3	2737
932	0.22	0.0068	0.032	FARSA	phenylalanyl-tRNA synthetase subunit alpha	2193
933	0.22	1.3e-05	0.00031	ILF2	interleukin enhancer binding factor 2	3608
934	0.22	7.1e-05	0.0011	GPHN	gephyrin	10243
935	0.22	0.003	0.018	CLUAP1	clusterin associated protein 1	23059
936	0.22	0.0019	0.012	CLN6	CLN6 transmembrane ER protein	54982
937	0.22	0.0023	0.015	ZHX2	zinc fingers and homeoboxes 2	22882
938	0.22	0.00088	0.007	LSM2	LSM2 homolog, U6 small nuclear RNA and mRNA degradation associated	57819
939	0.22	0.0017	0.011	KAZN	kazrin, periplakin interacting protein	23254
940	0.22	9.5e-05	0.0013	GLMN	glomulin, FKBP associated protein	11146
941	0.22	0.0029	0.017	IRF2BP1	interferon regulatory factor 2 binding protein 1	26145
942	0.22	0.00014	0.0017	CCT2	chaperonin containing TCP1 subunit 2	10576
943	0.22	0.00015	0.0018	DNAJC2	DnaJ heat shock protein family (Hsp40) member C2	27000
944	0.21	9.6e-06	0.00025	BMS1	BMS1 ribosome biogenesis factor	9790
945	0.21	9.1e-07	4.3e-05	NGDN	neuroguidin	25983
946	0.21	0.00035	0.0034	ZNF283	zinc finger protein 283	284349
947	0.21	6.4e-05	0.001	EXOSC7	exosome component 7	23016
948	0.21	0.0062	0.03	SLC35B4	solute carrier family 35 member B4	84912
949	0.21	0.00057	0.005	TNPO2	transportin 2	30000
950	0.21	0.00013	0.0016	MRPS23	mitochondrial ribosomal protein S23	51649
951	0.21	0.00018	0.0022	DCTPP1	dCTP pyrophosphatase 1	79077
952	0.21	0.0016	0.011	LPCAT4	lysophosphatidylcholine acyltransferase 4	254531
953	0.21	0.0017	0.012	RPUSD3	RNA pseudouridine synthase D3	285367
954	0.21	6e-07	3.1e-05	MRRF	mitochondrial ribosome recycling factor	92399
955	0.21	0.0016	0.011	TDP1	tyrosyl-DNA phosphodiesterase 1	55775
956	0.21	1.3e-05	0.00031	SRSF8	serine and arginine rich splicing factor 8	10929
957	0.21	9e-05	0.0013	UTP18	UTP18 small subunit processome component	51096
958	0.21	0.00049	0.0044	HNRNPAB	heterogeneous nuclear ribonucleoprotein A/B	3182
959	0.21	8.5e-05	0.0012	ZBTB24	zinc finger and BTB domain containing 24	9841
960	0.21	0.0025	0.015	HSD11B1L	hydroxysteroid 11-beta dehydrogenase 1 like	374875
961	0.21	0.0057	0.028	CCNJ	cyclin J	54619
962	0.21	4.4e-05	0.00075	TOE1	target of EGR1, exonuclease	114034
963	0.21	8.2e-05	0.0012	CPSF4	cleavage and polyadenylation specific factor 4	10898
964	0.21	3.5e-05	0.00063	PRPF4	pre-mRNA processing factor 4	9128
965	0.21	0.00047	0.0043	EARS2	glutamyl-tRNA synthetase 2, mitochondrial	124454
966	0.21	7.1e-05	0.0011	SLIRP	SRA stem-loop interacting RNA binding protein	81892
967	0.21	1.4e-06	5.9e-05	MPHOSPH10	M-phase phosphoprotein 10	10199
968	0.21	0.00011	0.0015	PPIL1	peptidylprolyl isomerase like 1	51645
969	0.21	1.3e-05	0.00031	ZNF232	zinc finger protein 232	7775
970	0.21	0.00039	0.0038	PFKM	phosphofructokinase, muscle	5213
971	0.21	0.0006	0.0052	HPRT1	hypoxanthine phosphoribosyltransferase 1	3251
972	0.21	0.0022	0.014	KTI12	KTI12 chromatin associated homolog	112970
973	0.21	0.0013	0.0092	FAM189B	family with sequence similarity 189 member B	10712
974	0.21	0.0015	0.01	IVNS1ABP	influenza virus NS1A binding protein	10625
975	0.21	7e-05	0.0011	RIOK2	RIO kinase 2	55781
976	0.21	5.9e-06	0.00017	GTF3C4	general transcription factor IIIC subunit 4	9329
977	0.21	0.00049	0.0044	DDX56	DEAD-box helicase 56	54606
978	0.21	1.7e-05	0.00038	CISD1	CDGSH iron sulfur domain 1	55847
979	0.21	2.2e-05	0.00045	OXNAD1	oxidoreductase NAD binding domain containing 1	92106
980	0.21	6.8e-06	0.00019	NOL8	nucleolar protein 8	55035
981	0.21	0.0065	0.031	MAP7D3	MAP7 domain containing 3	79649
982	0.21	4e-05	0.0007	EEF1B2	eukaryotic translation elongation factor 1 beta 2	1933
983	0.21	0.0044	0.023	SLC12A8	solute carrier family 12 member 8	84561
984	0.21	0.0029	0.017	MAD2L2	mitotic arrest deficient 2 like 2	10459
985	0.21	6.5e-05	0.001	TRMT5	tRNA methyltransferase 5	57570
986	0.21	9.5e-08	7.8e-06	KANSL2	KAT8 regulatory NSL complex subunit 2	54934
987	0.21	0.0037	0.021	FBXO31	F-box protein 31	79791
988	0.21	0.00029	0.0031	UCHL5	ubiquitin C-terminal hydrolase L5	51377
989	0.21	0.0025	0.015	LETM1	leucine zipper and EF-hand containing transmembrane protein 1	3954
990	0.21	0.00011	0.0015	ZNF496	zinc finger protein 496	84838
991	0.21	0.0011	0.0086	BZW2	basic leucine zipper and W2 domains 2	28969
992	0.2	5e-06	0.00016	UBQLN4	ubiquilin 4	56893
993	0.2	0.00045	0.0042	REXO4	REX4 homolog, 3'-5' exonuclease	57109
994	0.2	0.0019	0.013	CAD	carbamoyl-phosphate synthetase 2, aspartate transcarbamylase, and dihydroorotase	790
995	0.2	0.00021	0.0024	YBX1	Y-box binding protein 1	4904
996	0.2	6.9e-05	0.0011	ZNF473	zinc finger protein 473	25888
997	0.2	0.00089	0.007	MRPL11	mitochondrial ribosomal protein L11	65003
998	0.2	0.00061	0.0053	GRPEL2	GrpE like 2, mitochondrial	134266
999	0.2	0.0017	0.011	ZNF324B	zinc finger protein 324B	388569
1000	0.2	0.0022	0.014	RBM28	RNA binding motif protein 28	55131
1001	0.2	1.3e-05	0.00031	MRPL16	mitochondrial ribosomal protein L16	54948
1002	0.2	0.00016	0.0019	TIMM22	translocase of inner mitochondrial membrane 22	29928
1003	0.2	3.4e-05	0.00062	BOD1	biorientation of chromosomes in cell division 1	91272
1004	0.2	1e-05	0.00026	EXOSC3	exosome component 3	51010
1005	0.2	0.0015	0.011	PRADC1	protease associated domain containing 1	84279
1006	0.2	0.00018	0.0021	MRPL32	mitochondrial ribosomal protein L32	64983
1007	0.2	0.00027	0.0028	ZBTB9	zinc finger and BTB domain containing 9	221504
1008	0.2	0.00025	0.0027	CCT3	chaperonin containing TCP1 subunit 3	7203
1009	0.2	0.0053	0.026	RTKN	rhotekin	6242
1010	0.2	0.00063	0.0054	ILF3	interleukin enhancer binding factor 3	3609
1011	0.2	0.0096	0.042	YDJC	YdjC chitooligosaccharide deacetylase homolog	150223
1012	0.2	0.00097	0.0076	LRRFIP2	LRR binding FLII interacting protein 2	9209
1013	0.2	1.5e-05	0.00034	TRIAP1	TP53 regulated inhibitor of apoptosis 1	51499
1014	0.2	0.0065	0.031	PEMT	phosphatidylethanolamine N-methyltransferase	10400
1015	0.2	9e-06	0.00024	EIF3C	eukaryotic translation initiation factor 3 subunit C	8663
1016	0.2	0.0011	0.0084	ST6GALNAC6	ST6 N-acetylgalactosaminide alpha-2,6-sialyltransferase 6	30815
1017	0.2	0.0017	0.012	MTRR	5-methyltetrahydrofolate-homocysteine methyltransferase reductase	4552
1018	0.2	3.4e-07	2e-05	PDCD7	programmed cell death 7	10081
1019	0.2	0.0022	0.014	PRKACB	protein kinase cAMP-activated catalytic subunit beta	5567
1020	0.2	0.0099	0.042	PNP	purine nucleoside phosphorylase	4860
1021	0.2	0.0054	0.027	ZYG11A	zyg-11 family member A, cell cycle regulator	440590
1022	0.2	0.0025	0.016	CYC1	cytochrome c1	1537
1023	0.2	0.012	0.049	SLC7A1	solute carrier family 7 member 1	6541
1024	0.2	0.01	0.043	LRRC59	leucine rich repeat containing 59	55379
1025	0.2	1.8e-05	0.00039	TMEM186	transmembrane protein 186	25880
1026	0.2	4.8e-07	2.6e-05	MTPAP	mitochondrial poly(A) polymerase	55149
1027	0.2	0.0089	0.039	DDX54	DEAD-box helicase 54	79039
1028	0.2	0.0028	0.017	TSPYL5	TSPY like 5	85453
1029	0.2	0.0089	0.039	CCDC137	coiled-coil domain containing 137	339230
1030	0.2	3.1e-05	0.00058	WDR75	WD repeat domain 75	84128
1031	0.2	0.00099	0.0077	PLEKHG2	pleckstrin homology and RhoGEF domain containing G2	64857
1032	0.2	0.0014	0.01	POLE4	DNA polymerase epsilon 4, accessory subunit	56655
1033	0.2	4.1e-05	0.0007	ASNSD1	asparagine synthetase domain containing 1	54529
1034	0.2	0.0063	0.03	C16orf91	chromosome 16 open reading frame 91	283951
1035	0.2	0.0095	0.041	CSE1L	chromosome segregation 1 like	1434
1036	0.2	4.8e-09	7.3e-07	APEX1	apurinic/apyrimidinic endodeoxyribonuclease 1	328
1037	0.2	1.4e-05	0.00033	PTPN2	protein tyrosine phosphatase non-receptor type 2	5771
1038	0.2	0.00025	0.0027	UCHL3	ubiquitin C-terminal hydrolase L3	7347
1039	0.2	0.00085	0.0068	AHCTF1	AT-hook containing transcription factor 1	25909
1040	0.2	5.7e-07	3e-05	EFTUD2	elongation factor Tu GTP binding domain containing 2	9343
1041	0.2	7.8e-06	0.00022	STOML2	stomatin like 2	30968
1042	0.2	5.6e-05	0.0009	TMEM147	transmembrane protein 147	10430
1043	0.2	0.00012	0.0016	MKKS	McKusick-Kaufman syndrome	8195
1044	0.2	4.3e-06	0.00014	CCDC59	coiled-coil domain containing 59	29080
1045	0.2	0.0021	0.013	MRPL1	mitochondrial ribosomal protein L1	65008
1046	0.2	0.00034	0.0034	RNPS1	RNA binding protein with serine rich domain 1	10921
1047	0.2	1.4e-05	0.00033	MRPS27	mitochondrial ribosomal protein S27	23107
1048	0.2	0.00063	0.0053	XPO4	exportin 4	64328
1049	0.2	1.7e-05	0.00037	LAS1L	LAS1 like ribosome biogenesis factor	81887
1050	0.2	1.5e-05	0.00035	TMEM109	transmembrane protein 109	79073
1051	0.2	0.00062	0.0053	SNRPE	small nuclear ribonucleoprotein polypeptide E	6635
1052	0.2	0.0022	0.014	TSEN54	tRNA splicing endonuclease subunit 54	283989
1053	0.2	0.012	0.049	NUMBL	NUMB like endocytic adaptor protein	9253
1054	0.2	4e-07	2.3e-05	DDX20	DEAD-box helicase 20	11218
1055	0.2	4.3e-06	0.00014	ERI3	ERI1 exoribonuclease family member 3	79033
1056	0.19	1.2e-06	5.5e-05	BCL7A	BAF chromatin remodeling complex subunit BCL7A	605
1057	0.19	0.0017	0.012	PHB	prohibitin	5245
1058	0.19	0.00045	0.0042	PRKAB2	protein kinase AMP-activated non-catalytic subunit beta 2	5565
1059	0.19	1.5e-05	0.00035	SF3A3	splicing factor 3a subunit 3	10946
1060	0.19	0.0048	0.025	PTCD1	pentatricopeptide repeat domain 1	26024
1061	0.19	0.00027	0.0029	NUDC	nuclear distribution C, dynein complex regulator	10726
1062	0.19	0.0045	0.024	THNSL1	threonine synthase like 1	79896
1063	0.19	1.4e-06	5.9e-05	CLNS1A	chloride nucleotide-sensitive channel 1A	1207
1064	0.19	0.0097	0.042	CEBPB	CCAAT enhancer binding protein beta	1051
1065	0.19	4.6e-05	0.00078	PPM1G	protein phosphatase, Mg2+/Mn2+ dependent 1G	5496
1066	0.19	0.00024	0.0027	ZNF286A	zinc finger protein 286A	57335
1067	0.19	3.6e-07	2.1e-05	SUCLG1	succinate-CoA ligase GDP/ADP-forming subunit alpha	8802
1068	0.19	0.0017	0.012	HMBS	hydroxymethylbilane synthase	3145
1069	0.19	0.00097	0.0075	MRPL24	mitochondrial ribosomal protein L24	79590
1070	0.19	0.00012	0.0016	DUSP12	dual specificity phosphatase 12	11266
1071	0.19	0.00012	0.0015	COPS3	COP9 signalosome subunit 3	8533
1072	0.19	0.00027	0.0029	SET	SET nuclear proto-oncogene	6418
1073	0.19	7.1e-05	0.0011	CCT8	chaperonin containing TCP1 subunit 8	10694
1074	0.19	0.0059	0.029	LSM4	LSM4 homolog, U6 small nuclear RNA and mRNA degradation associated	25804
1075	0.19	0.00039	0.0037	C11orf95	chromosome 11 open reading frame 95	65998
1076	0.19	5.6e-05	0.0009	MAGOH	mago homolog, exon junction complex subunit	4116
1077	0.19	0.0019	0.013	TBL2	transducin beta like 2	26608
1078	0.19	3.5e-06	0.00012	DDX50	DExD-box helicase 50	79009
1079	0.19	0.00015	0.0018	G3BP1	G3BP stress granule assembly factor 1	10146
1080	0.19	0.0016	0.011	NSUN2	NOP2/Sun RNA methyltransferase 2	54888
1081	0.19	6.4e-05	0.001	LSM5	LSM5 homolog, U6 small nuclear RNA and mRNA degradation associated	23658
1082	0.19	0.0021	0.013	TMX3	thioredoxin related transmembrane protein 3	54495
1083	0.19	0.0041	0.022	SLBP	stem-loop binding protein	7884
1084	0.19	0.0026	0.016	PTMA	prothymosin alpha	5757
1085	0.19	0.0026	0.016	FOXK1	forkhead box K1	221937
1086	0.19	3.5e-05	0.00062	TP53RK	TP53 regulating kinase	112858
1087	0.19	0.0027	0.016	PELP1	proline, glutamate and leucine rich protein 1	27043
1088	0.19	0.0012	0.0087	PCGF1	polycomb group ring finger 1	84759
1089	0.19	0.00085	0.0068	GTF2H3	general transcription factor IIH subunit 3	2967
1090	0.19	0.00023	0.0025	WDR89	WD repeat domain 89	112840
1091	0.19	0.0098	0.042	PLEKHG3	pleckstrin homology and RhoGEF domain containing G3	26030
1092	0.19	0.00028	0.0029	UBE2M	ubiquitin conjugating enzyme E2 M	9040
1093	0.19	0.00015	0.0018	SNRPD2	small nuclear ribonucleoprotein D2 polypeptide	6633
1094	0.19	0.00038	0.0037	SUPT16H	SPT16 homolog, facilitates chromatin remodeling subunit	11198
1095	0.19	0.00061	0.0053	OGFOD1	2-oxoglutarate and iron dependent oxygenase domain containing 1	55239
1096	0.19	0.0042	0.022	ZNF331	zinc finger protein 331	55422
1097	0.19	0.0058	0.028	TFB1M	transcription factor B1, mitochondrial	51106
1098	0.19	4.5e-05	0.00076	LRPPRC	leucine rich pentatricopeptide repeat containing	10128
1099	0.19	0.012	0.049	EPB41L4B	erythrocyte membrane protein band 4.1 like 4B	54566
1100	0.19	0.00022	0.0024	GEMIN7	gem nuclear organelle associated protein 7	79760
1101	0.19	0.0007	0.0058	ATL2	atlastin GTPase 2	64225
1102	0.19	0.0023	0.015	R3HDM1	R3H domain containing 1	23518
1103	0.19	0.011	0.045	APRT	adenine phosphoribosyltransferase	353
1104	0.19	0.0062	0.03	MED30	mediator complex subunit 30	90390
1105	0.19	2.6e-05	0.00051	CIAPIN1	cytokine induced apoptosis inhibitor 1	57019
1106	0.19	5.1e-06	0.00016	EIF5B	eukaryotic translation initiation factor 5B	9669
1107	0.19	3.3e-05	0.0006	EIF3K	eukaryotic translation initiation factor 3 subunit K	27335
1108	0.19	0.0056	0.027	PANK1	pantothenate kinase 1	53354
1109	0.18	0.0083	0.037	MRPS34	mitochondrial ribosomal protein S34	65993
1110	0.18	2.6e-06	9.2e-05	GOT2	glutamic-oxaloacetic transaminase 2	2806
1111	0.18	6.5e-05	0.001	PWP1	PWP1 homolog, endonuclein	11137
1112	0.18	0.00012	0.0016	HEATR3	HEAT repeat containing 3	55027
1113	0.18	0.0031	0.018	RABGGTB	Rab geranylgeranyltransferase subunit beta	5876
1114	0.18	7.2e-05	0.0011	UTP6	UTP6 small subunit processome component	55813
1115	0.18	0.0061	0.029	RNF138	ring finger protein 138	51444
1116	0.18	0.0033	0.019	RNF8	ring finger protein 8	9025
1117	0.18	0.00069	0.0058	FITM2	fat storage inducing transmembrane protein 2	128486
1118	0.18	0.0089	0.039	ITPKC	inositol-trisphosphate 3-kinase C	80271
1119	0.18	0.011	0.047	SLC5A6	solute carrier family 5 member 6	8884
1120	0.18	8.3e-05	0.0012	NDUFAB1	NADH:ubiquinone oxidoreductase subunit AB1	4706
1121	0.18	0.00061	0.0052	UTP23	UTP23 small subunit processome component	84294
1122	0.18	0.00053	0.0048	RCC2	regulator of chromosome condensation 2	55920
1123	0.18	0.0011	0.008	TGDS	TDP-glucose 4,6-dehydratase	23483
1124	0.18	0.00011	0.0015	AHSA1	activator of HSP90 ATPase activity 1	10598
1125	0.18	0.00036	0.0035	MECR	mitochondrial trans-2-enoyl-CoA reductase	51102
1126	0.18	0.01	0.044	TBCB	tubulin folding cofactor B	1155
1127	0.18	0.0012	0.0088	TRNT1	tRNA nucleotidyl transferase 1	51095
1128	0.18	6.7e-05	0.001	MTR	5-methyltetrahydrofolate-homocysteine methyltransferase	4548
1129	0.18	0.00021	0.0024	UBA2	ubiquitin like modifier activating enzyme 2	10054
1130	0.18	0.0099	0.042	ZDHHC18	zinc finger DHHC-type palmitoyltransferase 18	84243
1131	0.18	0.0085	0.038	ZNF778	zinc finger protein 778	197320
1132	0.18	9.8e-05	0.0014	DTD1	D-aminoacyl-tRNA deacylase 1	92675
1133	0.18	1.9e-05	0.0004	ZNF740	zinc finger protein 740	283337
1134	0.18	0.0073	0.034	TYW1B	tRNA-yW synthesizing protein 1 homolog B	441250
1135	0.18	0.0023	0.014	ZNF581	zinc finger protein 581	51545
1136	0.18	0.0047	0.024	NUP188	nucleoporin 188	23511
1137	0.18	0.0019	0.013	MAGOHB	mago homolog B, exon junction complex subunit	55110
1138	0.18	0.0025	0.015	METTL17	methyltransferase like 17	64745
1139	0.18	0.0001	0.0014	DDX19A	DEAD-box helicase 19A	55308
1140	0.18	0.0007	0.0058	CCT6A	chaperonin containing TCP1 subunit 6A	908
1141	0.18	0.00018	0.0021	LCLAT1	lysocardiolipin acyltransferase 1	253558
1142	0.18	0.00091	0.0072	CAMLG	calcium modulating ligand	819
1143	0.18	0.0087	0.039	GOT1	glutamic-oxaloacetic transaminase 1	2805
1144	0.18	0.0075	0.035	TRIM28	tripartite motif containing 28	10155
1145	0.18	0.0055	0.027	LSM6	LSM6 homolog, U6 small nuclear RNA and mRNA degradation associated	11157
1146	0.18	7.7e-05	0.0011	MDH2	malate dehydrogenase 2	4191
1147	0.18	0.0023	0.014	ANAPC1	anaphase promoting complex subunit 1	64682
1148	0.18	0.00059	0.0051	PITPNB	phosphatidylinositol transfer protein beta	23760
1149	0.18	0.0045	0.024	TOMM34	translocase of outer mitochondrial membrane 34	10953
1150	0.18	7.5e-09	1e-06	NOA1	nitric oxide associated 1	84273
1151	0.18	0.00093	0.0073	TATDN1	TatD DNase domain containing 1	83940
1152	0.18	0.00019	0.0022	ARMC1	armadillo repeat containing 1	55156
1153	0.18	2.9e-06	0.0001	FH	fumarate hydratase	2271
1154	0.18	0.0026	0.016	PRKX	protein kinase X-linked	5613
1155	0.18	0.0037	0.021	POLR2I	RNA polymerase II subunit I	5438
1156	0.18	7.4e-05	0.0011	POMT2	protein O-mannosyltransferase 2	29954
1157	0.18	0.004	0.022	ACTR5	actin related protein 5	79913
1158	0.18	0.00066	0.0056	SIAH2	siah E3 ubiquitin protein ligase 2	6478
1159	0.18	0.0016	0.011	ASCC3	activating signal cointegrator 1 complex subunit 3	10973
1160	0.18	0.00018	0.0021	ELAVL1	ELAV like RNA binding protein 1	1994
1161	0.18	2.2e-05	0.00045	SCO1	synthesis of cytochrome C oxidase 1	6341
1162	0.18	3.5e-05	0.00063	MED27	mediator complex subunit 27	9442
1163	0.18	4.1e-05	0.00071	TOMM6	translocase of outer mitochondrial membrane 6	100188893
1164	0.18	0.0031	0.018	ZNF250	zinc finger protein 250	58500
1165	0.18	0.0005	0.0045	SLC25A26	solute carrier family 25 member 26	115286
1166	0.18	0.00028	0.0029	COX10	cytochrome c oxidase assembly factor heme A:farnesyltransferase COX10	1352
1167	0.18	0.00021	0.0024	AASDHPPT	aminoadipate-semialdehyde dehydrogenase-phosphopantetheinyl transferase	60496
1168	0.18	6.5e-06	0.00019	SSB	small RNA binding exonuclease protection factor La	6741
1169	0.18	0.0052	0.026	RSAD1	radical S-adenosyl methionine domain containing 1	55316
1170	0.17	0.00045	0.0042	HNRNPD	heterogeneous nuclear ribonucleoprotein D	3184
1171	0.17	3.3e-06	0.00011	ZC3H15	zinc finger CCCH-type containing 15	55854
1172	0.17	0.0001	0.0014	TEX10	testis expressed 10	54881
1173	0.17	1.5e-05	0.00034	PCID2	PCI domain containing 2	55795
1174	0.17	0.00042	0.004	HTRA2	HtrA serine peptidase 2	27429
1175	0.17	0.012	0.05	MED13L	mediator complex subunit 13L	23389
1176	0.17	0.0053	0.026	SRSF2	serine and arginine rich splicing factor 2	6427
1177	0.17	0.0031	0.018	ESF1	ESF1 nucleolar pre-rRNA processing protein homolog	51575
1178	0.17	0.0064	0.031	PRMT6	protein arginine methyltransferase 6	55170
1179	0.17	7.9e-05	0.0012	RBM17	RNA binding motif protein 17	84991
1180	0.17	1.8e-05	0.00038	C18orf21	chromosome 18 open reading frame 21	83608
1181	0.17	0.0071	0.033	SLC7A6	solute carrier family 7 member 6	9057
1182	0.17	0.00074	0.0061	MRPL14	mitochondrial ribosomal protein L14	64928
1183	0.17	0.0014	0.01	GTF2H4	general transcription factor IIH subunit 4	2968
1184	0.17	0.0035	0.02	MYPOP	Myb related transcription factor, partner of profilin	339344
1185	0.17	0.01	0.043	PNN	pinin, desmosome associated protein	5411
1186	0.17	0.00061	0.0053	MRPS18B	mitochondrial ribosomal protein S18B	28973
1187	0.17	1.2e-06	5.3e-05	EIF2B1	eukaryotic translation initiation factor 2B subunit alpha	1967
1188	0.17	0.0052	0.026	ANKRD46	ankyrin repeat domain 46	157567
1189	0.17	6.7e-06	0.00019	SDHB	succinate dehydrogenase complex iron sulfur subunit B	6390
1190	0.17	0.0017	0.012	RSL24D1	ribosomal L24 domain containing 1	51187
1191	0.17	0.0053	0.026	RHPN2	rhophilin Rho GTPase binding protein 2	85415
1192	0.17	0.0049	0.025	LSM10	LSM10, U7 small nuclear RNA associated	84967
1193	0.17	0.0003	0.0031	HSP90AB1	heat shock protein 90 alpha family class B member 1	3326
1194	0.17	0.001	0.008	MRPL34	mitochondrial ribosomal protein L34	64981
1195	0.17	0.0082	0.037	FUS	FUS RNA binding protein	2521
1196	0.17	0.0077	0.035	ISCA1	iron-sulfur cluster assembly 1	81689
1197	0.17	9.9e-05	0.0014	TCP1	t-complex 1	6950
1198	0.17	0.0035	0.02	CENPB	centromere protein B	1059
1199	0.17	0.0056	0.028	TMEM39B	transmembrane protein 39B	55116
1200	0.17	0.00031	0.0031	MRPL37	mitochondrial ribosomal protein L37	51253
1201	0.17	0.0085	0.038	CLPB	caseinolytic mitochondrial matrix peptidase chaperone subunit B	81570
1202	0.17	0.0012	0.0089	TMEM216	transmembrane protein 216	51259
1203	0.17	0.0053	0.026	TXNL4B	thioredoxin like 4B	54957
1204	0.17	0.00014	0.0018	HNRNPA1	heterogeneous nuclear ribonucleoprotein A1	3178
1205	0.17	0.0054	0.027	SEPHS1	selenophosphate synthetase 1	22929
1206	0.17	0.0036	0.02	C7orf26	chromosome 7 open reading frame 26	79034
1207	0.17	1.6e-06	6.5e-05	C9orf78	chromosome 9 open reading frame 78	51759
1208	0.17	0.00015	0.0018	TACO1	translational activator of cytochrome c oxidase I	51204
1209	0.17	0.00032	0.0033	ARHGAP17	Rho GTPase activating protein 17	55114
1210	0.17	0.0017	0.012	AKT1S1	AKT1 substrate 1	84335
1211	0.17	0.0036	0.02	MTHFD1	methylenetetrahydrofolate dehydrogenase, cyclohydrolase and formyltetrahydrofolate synthetase 1	4522
1212	0.17	0.0036	0.02	ZBTB39	zinc finger and BTB domain containing 39	9880
1213	0.17	0.0032	0.018	FLAD1	flavin adenine dinucleotide synthetase 1	80308
1214	0.17	0.0024	0.015	NUP107	nucleoporin 107	57122
1215	0.17	0.0035	0.02	PITHD1	PITH domain containing 1	57095
1216	0.17	0.00076	0.0062	SLC25A5	solute carrier family 25 member 5	292
1217	0.17	0.0016	0.011	VDAC1	voltage dependent anion channel 1	7416
1218	0.17	0.00058	0.0051	ANGEL1	angel homolog 1	23357
1219	0.17	0.0068	0.032	POLR2F	RNA polymerase II, I and III subunit F	5435
1220	0.17	0.00074	0.0061	MRPL50	mitochondrial ribosomal protein L50	54534
1221	0.17	0.00075	0.0061	SRD5A1	steroid 5 alpha-reductase 1	6715
1222	0.17	0.0041	0.022	METTL3	methyltransferase like 3	56339
1223	0.17	0.00062	0.0053	BNIP1	BCL2 interacting protein 1	662
1224	0.17	0.0061	0.03	XPO6	exportin 6	23214
1225	0.17	0.0027	0.016	RRN3	RRN3 homolog, RNA polymerase I transcription factor	54700
1226	0.17	0.0024	0.015	PNPO	pyridoxamine 5'-phosphate oxidase	55163
1227	0.16	0.00082	0.0066	MRPL3	mitochondrial ribosomal protein L3	11222
1228	0.16	0.0035	0.02	HSD17B10	hydroxysteroid 17-beta dehydrogenase 10	3028
1229	0.16	6.1e-05	0.00096	RNF113A	ring finger protein 113A	7737
1230	0.16	2e-05	0.00041	DDX24	DEAD-box helicase 24	57062
1231	0.16	0.0033	0.019	MEN1	menin 1	4221
1232	0.16	0.001	0.008	NPRL2	NPR2 like, GATOR1 complex subunit	10641
1233	0.16	0.00083	0.0067	SMN1	survival of motor neuron 1, telomeric	6606
1234	0.16	0.006	0.029	TTC9C	tetratricopeptide repeat domain 9C	283237
1235	0.16	0.00042	0.004	DCAF4	DDB1 and CUL4 associated factor 4	26094
1236	0.16	0.011	0.046	CAMKMT	calmodulin-lysine N-methyltransferase	79823
1237	0.16	0.00081	0.0066	MRPL48	mitochondrial ribosomal protein L48	51642
1238	0.16	0.0033	0.019	EEF1G	eukaryotic translation elongation factor 1 gamma	1937
1239	0.16	0.0021	0.013	TRMT11	tRNA methyltransferase 11 homolog	60487
1240	0.16	0.0085	0.038	FZD3	frizzled class receptor 3	7976
1241	0.16	0.0038	0.021	EXOG	exo/endonuclease G	9941
1242	0.16	0.0041	0.022	KLHL18	kelch like family member 18	23276
1243	0.16	0.0052	0.026	CARM1	coactivator associated arginine methyltransferase 1	10498
1244	0.16	0.003	0.018	DNAJC11	DnaJ heat shock protein family (Hsp40) member C11	55735
1245	0.16	0.0035	0.02	MCMBP	minichromosome maintenance complex binding protein	79892
1246	0.16	0.012	0.049	PRDM15	PR/SET domain 15	63977
1247	0.16	0.0022	0.014	UBE2G2	ubiquitin conjugating enzyme E2 G2	7327
1248	0.16	0.0011	0.0083	CHD1	chromodomain helicase DNA binding protein 1	1105
1249	0.16	0.0016	0.011	ZNF330	zinc finger protein 330	27309
1250	0.16	5e-05	0.00083	SRRD	SRR1 domain containing	402055
1251	0.16	0.0014	0.01	MRPS30	mitochondrial ribosomal protein S30	10884
1252	0.16	0.0005	0.0045	ABT1	activator of basal transcription 1	29777
1253	0.16	0.00068	0.0057	RBMX	RNA binding motif protein X-linked	27316
1254	0.16	0.00014	0.0017	ZNF180	zinc finger protein 180	7733
1255	0.16	0.0013	0.0094	ARRB2	arrestin beta 2	409
1256	0.16	0.00034	0.0034	AFG3L2	AFG3 like matrix AAA peptidase subunit 2	10939
1257	0.16	0.00023	0.0025	UBA52	ubiquitin A-52 residue ribosomal protein fusion product 1	7311
1258	0.16	0.00017	0.002	MAPKAPK5	MAPK activated protein kinase 5	8550
1259	0.16	0.0042	0.022	UBE2O	ubiquitin conjugating enzyme E2 O	63893
1260	0.16	0.0013	0.0094	ZNF567	zinc finger protein 567	163081
1261	0.16	0.0041	0.022	DPM2	dolichyl-phosphate mannosyltransferase subunit 2, regulatory	8818
1262	0.16	0.00081	0.0066	AUP1	AUP1 lipid droplet regulating VLDL assembly factor	550
1263	0.16	0.0092	0.04	VDAC3	voltage dependent anion channel 3	7419
1264	0.16	0.0012	0.0088	ANP32B	acidic nuclear phosphoprotein 32 family member B	10541
1265	0.16	0.0013	0.0094	ANP32A	acidic nuclear phosphoprotein 32 family member A	8125
1266	0.16	0.0018	0.012	MRPL42	mitochondrial ribosomal protein L42	28977
1267	0.16	0.0024	0.015	KIF3A	kinesin family member 3A	11127
1268	0.16	0.00014	0.0017	RBM8A	RNA binding motif protein 8A	9939
1269	0.16	0.0026	0.016	FEM1A	fem-1 homolog A	55527
1270	0.16	1.8e-07	1.3e-05	CNOT10	CCR4-NOT transcription complex subunit 10	25904
1271	0.16	0.004	0.022	POM121	POM121 transmembrane nucleoporin	9883
1272	0.16	5.9e-05	0.00093	SNX5	sorting nexin 5	27131
1273	0.16	0.00015	0.0018	AKAP8	A-kinase anchoring protein 8	10270
1274	0.16	0.0013	0.0097	TXNDC5	thioredoxin domain containing 5	81567
1275	0.16	0.0052	0.026	ZNF8	zinc finger protein 8	7554
1276	0.16	0.0021	0.013	CHD1L	chromodomain helicase DNA binding protein 1 like	9557
1277	0.16	0.0061	0.03	TOP3A	DNA topoisomerase III alpha	7156
1278	0.16	1.5e-05	0.00035	USP10	ubiquitin specific peptidase 10	9100
1279	0.16	0.0022	0.014	DCPS	decapping enzyme, scavenger	28960
1280	0.16	7.3e-05	0.0011	MTFMT	mitochondrial methionyl-tRNA formyltransferase	123263
1281	0.16	0.0023	0.014	WWC3	WWC family member 3	55841
1282	0.16	0.00048	0.0044	RPP14	ribonuclease P/MRP subunit p14	11102
1283	0.16	0.00036	0.0036	GSPT1	G1 to S phase transition 1	2935
1284	0.16	0.00059	0.0051	ATIC	5-aminoimidazole-4-carboxamide ribonucleotide formyltransferase/IMP cyclohydrolase	471
1285	0.16	0.0016	0.011	WRN	WRN RecQ like helicase	7486
1286	0.15	0.0015	0.011	COG8	component of oligomeric golgi complex 8	84342
1287	0.15	0.0047	0.024	C17orf75	chromosome 17 open reading frame 75	64149
1288	0.15	0.0079	0.036	ZNF26	zinc finger protein 26	7574
1289	0.15	0.005	0.025	ZBTB2	zinc finger and BTB domain containing 2	57621
1290	0.15	0.01	0.043	EIF1AX	eukaryotic translation initiation factor 1A X-linked	1964
1291	0.15	0.009	0.04	ARL5A	ADP ribosylation factor like GTPase 5A	26225
1292	0.15	0.0027	0.016	PPP5C	protein phosphatase 5 catalytic subunit	5536
1293	0.15	0.012	0.049	DNAH14	dynein axonemal heavy chain 14	127602
1294	0.15	0.003	0.018	BICD2	BICD cargo adaptor 2	23299
1295	0.15	0.003	0.018	POP5	POP5 homolog, ribonuclease P/MRP subunit	51367
1296	0.15	0.0015	0.011	PPP3CC	protein phosphatase 3 catalytic subunit gamma	5533
1297	0.15	0.0017	0.011	HNRNPA0	heterogeneous nuclear ribonucleoprotein A0	10949
1298	0.15	0.00094	0.0074	SNRPC	small nuclear ribonucleoprotein polypeptide C	6631
1299	0.15	0.00017	0.002	IDH3B	isocitrate dehydrogenase (NAD(+)) 3 non-catalytic subunit beta	3420
1300	0.15	0.0039	0.021	LRRC8D	leucine rich repeat containing 8 VRAC subunit D	55144
1301	0.15	0.0018	0.012	MRPL18	mitochondrial ribosomal protein L18	29074
1302	0.15	0.00032	0.0033	INTS12	integrator complex subunit 12	57117
1303	0.15	0.0034	0.019	CHCHD3	coiled-coil-helix-coiled-coil-helix domain containing 3	54927
1304	0.15	0.0037	0.021	PSMC4	proteasome 26S subunit, ATPase 4	5704
1305	0.15	0.0015	0.01	GMPS	guanine monophosphate synthase	8833
1306	0.15	0.00095	0.0074	ZC3HC1	zinc finger C3HC-type containing 1	51530
1307	0.15	0.00032	0.0033	EIF3M	eukaryotic translation initiation factor 3 subunit M	10480
1308	0.15	0.0027	0.016	ING1	inhibitor of growth family member 1	3621
1309	0.15	0.0038	0.021	EEF1E1	eukaryotic translation elongation factor 1 epsilon 1	9521
1310	0.15	0.00091	0.0072	TUFM	Tu translation elongation factor, mitochondrial	7284
1311	0.15	0.0078	0.036	NAE1	NEDD8 activating enzyme E1 subunit 1	8883
1312	0.15	0.0011	0.0084	XRCC6	X-ray repair cross complementing 6	2547
1313	0.15	0.003	0.018	MRPL51	mitochondrial ribosomal protein L51	51258
1314	0.15	0.0038	0.021	GPN3	GPN-loop GTPase 3	51184
1315	0.15	0.00014	0.0018	SF3B3	splicing factor 3b subunit 3	23450
1316	0.15	0.0032	0.018	CRLS1	cardiolipin synthase 1	54675
1317	0.15	0.0021	0.013	C1orf131	chromosome 1 open reading frame 131	128061
1318	0.15	0.0028	0.017	METAP1	methionyl aminopeptidase 1	23173
1319	0.15	0.009	0.04	SMC3	structural maintenance of chromosomes 3	9126
1320	0.15	0.00088	0.007	SCAF4	SR-related CTD associated factor 4	57466
1321	0.15	0.0015	0.011	DPAGT1	dolichyl-phosphate N-acetylglucosaminephosphotransferase 1	1798
1322	0.15	0.0071	0.033	USPL1	ubiquitin specific peptidase like 1	10208
1323	0.15	5.6e-06	0.00017	PARK7	Parkinsonism associated deglycase	11315
1324	0.15	0.00018	0.0022	BANF1	BAF nuclear assembly factor 1	8815
1325	0.15	0.011	0.045	NUP155	nucleoporin 155	9631
1326	0.15	0.0002	0.0023	ERH	ERH mRNA splicing and mitosis factor	2079
1327	0.15	0.00013	0.0016	MORC2	MORC family CW-type zinc finger 2	22880
1328	0.15	0.0034	0.019	SOCS7	suppressor of cytokine signaling 7	30837
1329	0.15	5.7e-06	0.00017	EIF2B5	eukaryotic translation initiation factor 2B subunit epsilon	8893
1330	0.15	0.0013	0.0095	ITGB1BP1	integrin subunit beta 1 binding protein 1	9270
1331	0.15	0.0018	0.012	TRA2B	transformer 2 beta homolog	6434
1332	0.15	0.0043	0.023	STIP1	stress induced phosphoprotein 1	10963
1333	0.15	0.00015	0.0018	PTCD3	pentatricopeptide repeat domain 3	55037
1334	0.15	0.0068	0.032	MRPL52	mitochondrial ribosomal protein L52	122704
1335	0.15	1.3e-05	0.00031	EI24	EI24 autophagy associated transmembrane protein	9538
1336	0.15	0.0064	0.03	IPPK	inositol-pentakisphosphate 2-kinase	64768
1337	0.15	0.0017	0.011	ISY1	ISY1 splicing factor homolog	57461
1338	0.15	0.0002	0.0023	PSME3	proteasome activator subunit 3	10197
1339	0.15	0.009	0.04	CACYBP	calcyclin binding protein	27101
1340	0.15	0.00016	0.002	WBP11	WW domain binding protein 11	51729
1341	0.15	0.0038	0.021	PFDN6	prefoldin subunit 6	10471
1342	0.15	0.0024	0.015	ANKRD27	ankyrin repeat domain 27	84079
1343	0.15	0.0054	0.027	POLR2G	RNA polymerase II subunit G	5436
1344	0.15	0.00016	0.0019	TCERG1	transcription elongation regulator 1	10915
1345	0.15	0.0049	0.025	CEP63	centrosomal protein 63	80254
1346	0.15	0.0015	0.01	AAAS	aladin WD repeat nucleoporin	8086
1347	0.15	0.011	0.047	SNRNP40	small nuclear ribonucleoprotein U5 subunit 40	9410
1348	0.15	0.0012	0.0092	NOL7	nucleolar protein 7	51406
1349	0.15	0.01	0.044	CUEDC2	CUE domain containing 2	79004
1350	0.14	0.00014	0.0017	CLP1	cleavage factor polyribonucleotide kinase subunit 1	10978
1351	0.14	0.003	0.018	UBE2N	ubiquitin conjugating enzyme E2 N	7334
1352	0.14	0.0033	0.019	MRPL9	mitochondrial ribosomal protein L9	65005
1353	0.14	0.0092	0.04	NUP160	nucleoporin 160	23279
1354	0.14	0.0027	0.016	DNAJB6	DnaJ heat shock protein family (Hsp40) member B6	10049
1355	0.14	0.0046	0.024	TIMM8B	translocase of inner mitochondrial membrane 8 homolog B	26521
1356	0.14	0.00037	0.0036	METAP2	methionyl aminopeptidase 2	10988
1357	0.14	0.0035	0.02	FAM133B	family with sequence similarity 133 member B	257415
1358	0.14	0.0068	0.032	PDRG1	p53 and DNA damage regulated 1	81572
1359	0.14	0.00032	0.0032	LCMT1	leucine carboxyl methyltransferase 1	51451
1360	0.14	0.0025	0.015	C16orf87	chromosome 16 open reading frame 87	388272
1361	0.14	3.7e-05	0.00065	RWDD1	RWD domain containing 1	51389
1362	0.14	0.0016	0.011	LAPTM4B	lysosomal protein transmembrane 4 beta	55353
1363	0.14	0.0096	0.042	SLC25A38	solute carrier family 25 member 38	54977
1364	0.14	0.0077	0.035	DAZAP1	DAZ associated protein 1	26528
1365	0.14	0.00018	0.0021	SSBP1	single stranded DNA binding protein 1	6742
1366	0.14	0.002	0.013	THOC1	THO complex 1	9984
1367	0.14	0.0086	0.038	SNRPB	small nuclear ribonucleoprotein polypeptides B and B1	6628
1368	0.14	0.0045	0.024	LARP1	La ribonucleoprotein 1, translational regulator	23367
1369	0.14	0.00073	0.006	NDUFV3	NADH:ubiquinone oxidoreductase subunit V3	4731
1370	0.14	0.00018	0.0022	LHX4-AS1	LHX4 antisense RNA 1	100527964
1371	0.14	0.00041	0.0039	STRAP	serine/threonine kinase receptor associated protein	11171
1372	0.14	0.0095	0.041	PMPCA	peptidase, mitochondrial processing subunit alpha	23203
1373	0.14	0.00088	0.007	NUTF2	nuclear transport factor 2	10204
1374	0.14	7.1e-05	0.0011	USP7	ubiquitin specific peptidase 7	7874
1375	0.14	0.0061	0.03	CNBP	CCHC-type zinc finger nucleic acid binding protein	7555
1376	0.14	0.0015	0.011	MRPL47	mitochondrial ribosomal protein L47	57129
1377	0.14	0.0041	0.022	E2F3	E2F transcription factor 3	1871
1378	0.14	0.00019	0.0022	ANAPC5	anaphase promoting complex subunit 5	51433
1379	0.14	0.00033	0.0033	IMMT	inner membrane mitochondrial protein	10989
1380	0.14	0.0019	0.013	MTA2	metastasis associated 1 family member 2	9219
1381	0.14	0.0004	0.0038	CWF19L1	CWF19 like cell cycle control factor 1	55280
1382	0.14	0.00049	0.0045	NSUN6	NOP2/Sun RNA methyltransferase 6	221078
1383	0.14	0.0074	0.034	ZNF557	zinc finger protein 557	79230
1384	0.14	0.00048	0.0044	DRG1	developmentally regulated GTP binding protein 1	4733
1385	0.14	0.0024	0.015	THOC5	THO complex 5	8563
1386	0.14	0.0092	0.04	SMYD2	SET and MYND domain containing 2	56950
1387	0.14	0.009	0.04	IMP3	IMP U3 small nucleolar ribonucleoprotein 3	55272
1388	0.14	0.0003	0.0031	ABCF1	ATP binding cassette subfamily F member 1	23
1389	0.14	0.00034	0.0034	EIF3I	eukaryotic translation initiation factor 3 subunit I	8668
1390	0.14	0.0097	0.042	NAP1L1	nucleosome assembly protein 1 like 1	4673
1391	0.14	0.0003	0.0031	UQCRFS1	ubiquinol-cytochrome c reductase, Rieske iron-sulfur polypeptide 1	7386
1392	0.14	0.0018	0.012	HSPA14	heat shock protein family A (Hsp70) member 14	51182
1393	0.14	0.00048	0.0044	CDK5RAP1	CDK5 regulatory subunit associated protein 1	51654
1394	0.14	8.8e-05	0.0013	TIMM23	translocase of inner mitochondrial membrane 23	100287932
1395	0.14	0.00035	0.0035	ERAL1	Era like 12S mitochondrial rRNA chaperone 1	26284
1396	0.14	0.00051	0.0046	RAE1	ribonucleic acid export 1	8480
1397	0.14	0.0038	0.021	DHX35	DEAH-box helicase 35	60625
1398	0.14	0.0042	0.022	TMEM138	transmembrane protein 138	51524
1399	0.14	0.001	0.0078	ZNF174	zinc finger protein 174	7727
1400	0.14	0.0053	0.026	AATF	apoptosis antagonizing transcription factor	26574
1401	0.14	0.006	0.029	IPO11-LRRC70	IPO11-LRRC70 readthrough	101180901
1402	0.14	0.0038	0.021	ALDH18A1	aldehyde dehydrogenase 18 family member A1	5832
1403	0.14	0.012	0.048	MRPL20	mitochondrial ribosomal protein L20	55052
1404	0.14	0.0069	0.032	MRPL35	mitochondrial ribosomal protein L35	51318
1405	0.14	0.01	0.043	PRPF38B	pre-mRNA processing factor 38B	55119
1406	0.13	0.00019	0.0022	WDR82	WD repeat domain 82	80335
1407	0.13	0.00089	0.0071	PDAP1	PDGFA associated protein 1	11333
1408	0.13	0.0027	0.017	SYNCRIP	synaptotagmin binding cytoplasmic RNA interacting protein	10492
1409	0.13	0.00021	0.0023	NACA	nascent polypeptide associated complex subunit alpha	4666
1410	0.13	0.012	0.049	ENOPH1	enolase-phosphatase 1	58478
1411	0.13	0.00076	0.0062	CS	citrate synthase	1431
1412	0.13	0.0028	0.017	RFT1	RFT1 homolog	91869
1413	0.13	0.0002	0.0023	DAP3	death associated protein 3	7818
1414	0.13	0.00034	0.0034	EIF4A3	eukaryotic translation initiation factor 4A3	9775
1415	0.13	0.0057	0.028	PPA1	inorganic pyrophosphatase 1	5464
1416	0.13	0.0079	0.036	POLR3B	RNA polymerase III subunit B	55703
1417	0.13	0.0016	0.011	MRPS5	mitochondrial ribosomal protein S5	64969
1418	0.13	0.01	0.043	TAF15	TATA-box binding protein associated factor 15	8148
1419	0.13	0.0098	0.042	NUP153	nucleoporin 153	9972
1420	0.13	0.00055	0.0049	MRS2	magnesium transporter MRS2	57380
1421	0.13	0.0039	0.021	SAFB	scaffold attachment factor B	6294
1422	0.13	4.4e-05	0.00076	TARDBP	TAR DNA binding protein	23435
1423	0.13	0.003	0.018	PABPN1	poly(A) binding protein nuclear 1	8106
1424	0.13	0.0077	0.035	EXOSC9	exosome component 9	5393
1425	0.13	0.0013	0.0094	AMMECR1L	AMMECR1 like	83607
1426	0.13	0.0082	0.037	LARS2	leucyl-tRNA synthetase 2, mitochondrial	23395
1427	0.13	0.00021	0.0023	MRPS21	mitochondrial ribosomal protein S21	54460
1428	0.13	7.1e-05	0.0011	DDX1	DEAD-box helicase 1	1653
1429	0.13	0.00037	0.0036	ANAPC7	anaphase promoting complex subunit 7	51434
1430	0.13	0.00036	0.0035	TMX2	thioredoxin related transmembrane protein 2	51075
1431	0.13	0.0012	0.0089	TRUB2	TruB pseudouridine synthase family member 2	26995
1432	0.13	0.0046	0.024	SNRPG	small nuclear ribonucleoprotein polypeptide G	6637
1433	0.13	0.0013	0.0097	TBCA	tubulin folding cofactor A	6902
1434	0.13	0.008	0.036	ESD	esterase D	2098
1435	0.13	0.0017	0.012	ZHX1	zinc fingers and homeoboxes 1	11244
1436	0.13	0.004	0.021	CEBPZ	CCAAT enhancer binding protein zeta	10153
1437	0.13	0.0087	0.039	NDUFA12	NADH:ubiquinone oxidoreductase subunit A12	55967
1438	0.13	0.0021	0.013	SETD3	SET domain containing 3, actin histidine methyltransferase	84193
1439	0.13	0.0092	0.04	SRSF10	serine and arginine rich splicing factor 10	10772
1440	0.13	8.2e-06	0.00022	HDAC2	histone deacetylase 2	3066
1441	0.13	0.00084	0.0068	AIFM1	apoptosis inducing factor mitochondria associated 1	9131
1442	0.13	0.0042	0.022	SRSF1	serine and arginine rich splicing factor 1	6426
1443	0.13	0.0097	0.042	LLPH	LLP homolog, long-term synaptic facilitation factor	84298
1444	0.13	0.0024	0.015	CDC123	cell division cycle 123	8872
1445	0.13	0.0082	0.037	RCC1	regulator of chromosome condensation 1	1104
1446	0.13	0.00073	0.006	RYK	receptor like tyrosine kinase	6259
1447	0.13	0.0005	0.0046	TERF2	telomeric repeat binding factor 2	7014
1448	0.13	0.0057	0.028	MRPL27	mitochondrial ribosomal protein L27	51264
1449	0.13	0.0012	0.0089	BTF3	basic transcription factor 3	689
1450	0.13	0.0025	0.015	NUP88	nucleoporin 88	4927
1451	0.13	0.0025	0.015	POLR3A	RNA polymerase III subunit A	11128
1452	0.13	0.012	0.05	HNRNPM	heterogeneous nuclear ribonucleoprotein M	4670
1453	0.13	0.0033	0.019	SDAD1	SDA1 domain containing 1	55153
1454	0.13	0.0024	0.015	OXSM	3-oxoacyl-ACP synthase, mitochondrial	54995
1455	0.13	0.0019	0.013	UQCRH	ubiquinol-cytochrome c reductase hinge protein	7388
1456	0.12	0.0019	0.013	SMARCC1	SWI/SNF related, matrix associated, actin dependent regulator of chromatin subfamily c member 1	6599
1457	0.12	0.00091	0.0071	TYW1	tRNA-yW synthesizing protein 1 homolog	55253
1458	0.12	0.012	0.048	MRPS9	mitochondrial ribosomal protein S9	64965
1459	0.12	0.011	0.048	FAM98B	family with sequence similarity 98 member B	283742
1460	0.12	0.0047	0.024	ZNF131	zinc finger protein 131	7690
1461	0.12	0.00034	0.0034	MRPL30	mitochondrial ribosomal protein L30	51263
1462	0.12	0.0085	0.038	CEP95	centrosomal protein 95	90799
1463	0.12	0.0056	0.028	MRPS11	mitochondrial ribosomal protein S11	64963
1464	0.12	0.0098	0.042	DNPEP	aspartyl aminopeptidase	23549
1465	0.12	0.0087	0.039	KCMF1	potassium channel modulatory factor 1	56888
1466	0.12	3.5e-05	0.00063	ARIH2	ariadne RBR E3 ubiquitin protein ligase 2	10425
1467	0.12	0.0097	0.042	METTL16	methyltransferase like 16	79066
1468	0.12	0.0028	0.017	MCTS1	MCTS1 re-initiation and release factor	28985
1469	0.12	0.007	0.033	EIF4B	eukaryotic translation initiation factor 4B	1975
1470	0.12	0.002	0.013	UBA5	ubiquitin like modifier activating enzyme 5	79876
1471	0.12	0.012	0.049	TTC4	tetratricopeptide repeat domain 4	7268
1472	0.12	0.0024	0.015	MRFAP1	Morf4 family associated protein 1	93621
1473	0.12	0.00016	0.002	CTDNEP1	CTD nuclear envelope phosphatase 1	23399
1474	0.12	0.0006	0.0052	FBXO22	F-box protein 22	26263
1475	0.12	0.0079	0.036	HNRNPR	heterogeneous nuclear ribonucleoprotein R	10236
1476	0.12	0.002	0.013	MRPS35	mitochondrial ribosomal protein S35	60488
1477	0.12	0.007	0.033	OXA1L	OXA1L mitochondrial inner membrane protein	5018
1478	0.12	5.9e-05	0.00093	PDHA1	pyruvate dehydrogenase E1 subunit alpha 1	5160
1479	0.12	0.0087	0.039	NDUFS5	NADH:ubiquinone oxidoreductase subunit S5	4725
1480	0.12	0.0027	0.017	FTSJ3	FtsJ RNA 2'-O-methyltransferase 3	117246
1481	0.12	0.0034	0.019	THAP1	THAP domain containing 1	55145
1482	0.12	0.0035	0.02	SUGT1	SGT1 homolog, MIS12 kinetochore complex assembly cochaperone	10910
1483	0.12	0.0022	0.014	PPIA	peptidylprolyl isomerase A	5478
1484	0.12	4.5e-06	0.00014	EIF4ENIF1	eukaryotic translation initiation factor 4E nuclear import factor 1	56478
1485	0.12	0.0085	0.038	ATF1	activating transcription factor 1	466
1486	0.12	0.0021	0.013	PSMB5	proteasome 20S subunit beta 5	5693
1487	0.12	0.00052	0.0047	STX18	syntaxin 18	53407
1488	0.12	0.0093	0.041	CINP	cyclin dependent kinase 2 interacting protein	51550
1489	0.12	0.00015	0.0018	ATG3	autophagy related 3	64422
1490	0.12	7.4e-05	0.0011	NGRN	neugrin, neurite outgrowth associated	51335
1491	0.12	0.0082	0.037	ZNF263	zinc finger protein 263	10127
1492	0.12	0.0015	0.011	SMARCD1	SWI/SNF related, matrix associated, actin dependent regulator of chromatin, subfamily d, member 1	6602
1493	0.12	0.0039	0.021	HNRNPU	heterogeneous nuclear ribonucleoprotein U	3192
1494	0.12	0.011	0.046	PPP1CC	protein phosphatase 1 catalytic subunit gamma	5501
1495	0.12	0.0042	0.022	GZF1	GDNF inducible zinc finger protein 1	64412
1496	0.12	0.0002	0.0023	GTF3C2	general transcription factor IIIC subunit 2	2976
1497	0.12	0.0091	0.04	EIF2A	eukaryotic translation initiation factor 2A	83939
1498	0.12	0.002	0.013	SNRPB2	small nuclear ribonucleoprotein polypeptide B2	6629
1499	0.12	0.00064	0.0054	PRCC	proline rich mitotic checkpoint control factor	5546
1500	0.12	0.0081	0.037	EIF1	eukaryotic translation initiation factor 1	10209
1501	0.12	0.0058	0.028	ALKBH1	alkB homolog 1, histone H2A dioxygenase	8846
1502	0.11	0.0013	0.0097	PRPF38A	pre-mRNA processing factor 38A	84950
1503	0.11	0.004	0.022	COPS2	COP9 signalosome subunit 2	9318
1504	0.11	0.0043	0.022	MTIF2	mitochondrial translational initiation factor 2	4528
1505	0.11	0.0021	0.014	PARL	presenilin associated rhomboid like	55486
1506	0.11	0.0039	0.021	ZBTB11	zinc finger and BTB domain containing 11	27107
1507	0.11	0.0059	0.029	EIF3D	eukaryotic translation initiation factor 3 subunit D	8664
1508	0.11	0.00021	0.0024	POLR1D	RNA polymerase I and III subunit D	51082
1509	0.11	0.012	0.049	NUDT3	nudix hydrolase 3	11165
1510	0.11	0.0032	0.019	ARPC5L	actin related protein 2/3 complex subunit 5 like	81873
1511	0.11	0.00058	0.005	CSNK2A1	casein kinase 2 alpha 1	1457
1512	0.11	0.0053	0.026	MMS19	MMS19 homolog, cytosolic iron-sulfur assembly component	64210
1513	0.11	0.00024	0.0027	CSNK2B	casein kinase 2 beta	1460
1514	0.11	0.00092	0.0072	NSUN4	NOP2/Sun RNA methyltransferase 4	387338
1515	0.11	0.0052	0.026	TATDN2	TatD DNase domain containing 2	9797
1516	0.11	0.0003	0.0031	BUD31	BUD31 homolog	8896
1517	0.11	0.0013	0.0095	HAX1	HCLS1 associated protein X-1	10456
1518	0.11	0.004	0.021	NDUFS3	NADH:ubiquinone oxidoreductase core subunit S3	4722
1519	0.11	0.00056	0.0049	USP42	ubiquitin specific peptidase 42	84132
1520	0.11	0.0071	0.033	SUB1	SUB1 regulator of transcription	10923
1521	0.11	6.5e-05	0.001	PSMD6	proteasome 26S subunit, non-ATPase 6	9861
1522	0.11	0.002	0.013	NUP54	nucleoporin 54	53371
1523	0.11	0.0057	0.028	MRPL45	mitochondrial ribosomal protein L45	84311
1524	0.11	0.011	0.045	CDK16	cyclin dependent kinase 16	5127
1525	0.11	0.01	0.044	DHX9	DExH-box helicase 9	1660
1526	0.11	0.0023	0.014	DCAF7	DDB1 and CUL4 associated factor 7	10238
1527	0.11	0.0022	0.014	ELP2	elongator acetyltransferase complex subunit 2	55250
1528	0.11	0.011	0.045	SLC39A6	solute carrier family 39 member 6	25800
1529	0.11	0.0095	0.041	ETF1	eukaryotic translation termination factor 1	2107
1530	0.11	0.00081	0.0066	CLPX	caseinolytic mitochondrial matrix peptidase chaperone subunit X	10845
1531	0.11	0.0019	0.013	TBP	TATA-box binding protein	6908
1532	0.11	0.0013	0.0097	SMAP2	small ArfGAP2	64744
1533	0.11	0.0034	0.019	POLR2C	RNA polymerase II subunit C	5432
1534	0.11	0.0075	0.034	SPATA2	spermatogenesis associated 2	9825
1535	0.11	0.0044	0.023	ENY2	ENY2 transcription and export complex 2 subunit	56943
1536	0.11	0.0074	0.034	CCNH	cyclin H	902
1537	0.1	0.00058	0.0051	SLC25A3	solute carrier family 25 member 3	5250
1538	0.1	0.007	0.033	DNAJC7	DnaJ heat shock protein family (Hsp40) member C7	7266
1539	0.1	0.0027	0.016	RNF220	ring finger protein 220	55182
1540	0.1	0.0072	0.033	COX5A	cytochrome c oxidase subunit 5A	9377
1541	0.1	0.006	0.029	EMD	emerin	2010
1542	0.1	0.0093	0.041	NOP10	NOP10 ribonucleoprotein	55505
1543	0.1	0.0024	0.015	SRSF9	serine and arginine rich splicing factor 9	8683
1544	0.1	0.0039	0.021	UBFD1	ubiquitin family domain containing 1	56061
1545	0.1	0.005	0.025	TRIM27	tripartite motif containing 27	5987
1546	0.1	0.0095	0.041	MRPL39	mitochondrial ribosomal protein L39	54148
1547	0.1	0.003	0.018	PPP1R8	protein phosphatase 1 regulatory subunit 8	5511
1548	0.1	0.00058	0.0051	APTX	aprataxin	54840
1549	0.1	0.0031	0.018	TIAL1	TIA1 cytotoxic granule associated RNA binding protein like 1	7073
1550	0.1	0.0019	0.013	LSM1	LSM1 homolog, mRNA degradation associated	27257
1551	0.1	0.012	0.049	RINT1	RAD50 interactor 1	60561
1552	0.1	0.0052	0.026	NDUFB2	NADH:ubiquinone oxidoreductase subunit B2	4708
1553	0.1	0.0023	0.015	SART3	spliceosome associated factor 3, U4/U6 recycling protein	9733
1554	0.1	0.0075	0.035	HDDC2	HD domain containing 2	51020
1555	0.1	0.004	0.021	YTHDF1	YTH N6-methyladenosine RNA binding protein 1	54915
1556	0.099	0.0056	0.028	PSMB2	proteasome 20S subunit beta 2	5690
1557	0.099	0.0049	0.025	CSNK2A2	casein kinase 2 alpha 2	1459
1558	0.097	0.011	0.047	PEX3	peroxisomal biogenesis factor 3	8504
1559	0.097	0.00043	0.0041	DNAJA2	DnaJ heat shock protein family (Hsp40) member A2	10294
1560	0.097	0.0026	0.016	JTB	jumping translocation breakpoint	10899
1561	0.097	0.0058	0.028	MRPL13	mitochondrial ribosomal protein L13	28998
1562	0.096	0.0035	0.02	PSMA5	proteasome 20S subunit alpha 5	5686
1563	0.096	0.0048	0.025	NCBP1	nuclear cap binding protein subunit 1	4686
1564	0.096	0.00043	0.0041	VPS72	vacuolar protein sorting 72 homolog	6944
1565	0.096	0.006	0.029	CUL1	cullin 1	8454
1566	0.096	0.012	0.048	CPSF7	cleavage and polyadenylation specific factor 7	79869
1567	0.096	0.0085	0.038	HNRNPL	heterogeneous nuclear ribonucleoprotein L	3191
1568	0.096	0.0037	0.021	PDCD2	programmed cell death 2	5134
1569	0.094	0.003	0.018	COPZ1	COPI coat complex subunit zeta 1	22818
1570	0.094	0.0085	0.038	METTL2A	methyltransferase like 2A	339175
1571	0.094	0.0024	0.015	SRP68	signal recognition particle 68	6730
1572	0.093	0.011	0.047	NSA2	NSA2 ribosome biogenesis factor	10412
1573	0.093	0.001	0.008	YWHAE	tyrosine 3-monooxygenase/tryptophan 5-monooxygenase activation protein epsilon	7531
1574	0.092	0.0046	0.024	MORF4L2	mortality factor 4 like 2	9643
1575	0.091	0.0017	0.012	UQCRC2	ubiquinol-cytochrome c reductase core protein 2	7385
1576	0.091	0.0063	0.03	NDUFA8	NADH:ubiquinone oxidoreductase subunit A8	4702
1577	0.091	0.008	0.036	COPS6	COP9 signalosome subunit 6	10980
1578	0.09	0.0081	0.037	EIF2B2	eukaryotic translation initiation factor 2B subunit beta	8892
1579	0.09	0.01	0.043	GATC	glutamyl-tRNA amidotransferase subunit C	283459
1580	0.09	0.0038	0.021	PSMD13	proteasome 26S subunit, non-ATPase 13	5719
1581	0.089	0.0071	0.033	TUSC2	tumor suppressor 2, mitochondrial calcium regulator	11334
1582	0.088	0.012	0.048	RBX1	ring-box 1	9978
1583	0.088	0.011	0.045	SLC35B1	solute carrier family 35 member B1	10237
1584	0.087	0.0047	0.024	HDAC3	histone deacetylase 3	8841
1585	0.085	0.007	0.033	FOXJ3	forkhead box J3	22887
1586	0.083	0.00093	0.0073	PCBP2	poly(rC) binding protein 2	5094
1587	0.082	0.0084	0.038	KLHDC10	kelch domain containing 10	23008
1588	0.082	0.0032	0.018	ACP1	acid phosphatase 1	52
1589	0.081	0.011	0.045	NDUFA9	NADH:ubiquinone oxidoreductase subunit A9	4704
1590	0.079	0.0054	0.027	PSMD7	proteasome 26S subunit, non-ATPase 7	5713
1591	0.078	0.011	0.047	PRPF40A	pre-mRNA processing factor 40 homolog A	55660
1592	0.077	0.0047	0.024	POLR2B	RNA polymerase II subunit B	5431
1593	0.072	0.0072	0.033	NONO	non-POU domain containing octamer binding	4841
1594	0.062	0.0035	0.02	HNRNPK	heterogeneous nuclear ribonucleoprotein K	3190
1595	-0.084	0.0062	0.03	GRB2	growth factor receptor bound protein 2	2885
1596	-0.088	0.012	0.048	LRCH3	leucine rich repeats and calponin homology domain containing 3	84859
1597	-0.091	0.0042	0.022	NPLOC4	NPL4 homolog, ubiquitin recognition factor	55666
1598	-0.092	0.0059	0.029	NCOR1	nuclear receptor corepressor 1	9611
1599	-0.094	0.00015	0.0018	ARPC1A	actin related protein 2/3 complex subunit 1A	10552
1600	-0.1	0.011	0.048	USP8	ubiquitin specific peptidase 8	9101
1601	-0.1	0.012	0.049	RANBP10	RAN binding protein 10	57610
1602	-0.1	0.0051	0.026	RAC1	Rac family small GTPase 1	5879
1603	-0.1	0.0054	0.027	COPB2	COPI coat complex subunit beta 2	9276
1604	-0.1	0.0027	0.016	RABIF	RAB interacting factor	5877
1605	-0.1	0.011	0.045	ARPC3	actin related protein 2/3 complex subunit 3	10094
1606	-0.1	0.0057	0.028	MYL12B	myosin light chain 12B	103910
1607	-0.1	0.0083	0.037	NECAP2	NECAP endocytosis associated 2	55707
1608	-0.1	0.0026	0.016	RAB3GAP1	RAB3 GTPase activating protein catalytic subunit 1	22930
1609	-0.11	0.0018	0.012	PDCD6IP	programmed cell death 6 interacting protein	10015
1610	-0.11	0.0083	0.037	VEZT	vezatin, adherens junctions transmembrane protein	55591
1611	-0.11	0.0079	0.036	RNF7	ring finger protein 7	9616
1612	-0.11	0.0012	0.0088	LRRC57	leucine rich repeat containing 57	255252
1613	-0.11	5.4e-05	0.00088	CLCC1	chloride channel CLIC like 1	23155
1614	-0.11	0.0022	0.014	SRP54	signal recognition particle 54	6729
1615	-0.11	0.01	0.044	GOLGA2	golgin A2	2801
1616	-0.11	0.007	0.033	WDR11	WD repeat domain 11	55717
1617	-0.11	0.00048	0.0044	TRPC4AP	transient receptor potential cation channel subfamily C member 4 associated protein	26133
1618	-0.11	0.0091	0.04	GOLGA1	golgin A1	2800
1619	-0.12	0.002	0.013	N4BP1	NEDD4 binding protein 1	9683
1620	-0.12	0.00071	0.0059	ANXA7	annexin A7	310
1621	-0.12	0.0049	0.025	PIGG	phosphatidylinositol glycan anchor biosynthesis class G	54872
1622	-0.12	0.0025	0.015	TMBIM6	transmembrane BAX inhibitor motif containing 6	7009
1623	-0.12	0.0051	0.026	MADD	MAP kinase activating death domain	8567
1624	-0.12	0.0012	0.0087	BAHD1	bromo adjacent homology domain containing 1	22893
1625	-0.12	0.0087	0.039	JKAMP	JNK1/MAPK8 associated membrane protein	51528
1626	-0.12	0.0003	0.0031	AP1S1	adaptor related protein complex 1 subunit sigma 1	1174
1627	-0.12	0.0068	0.032	RAB3GAP2	RAB3 GTPase activating non-catalytic protein subunit 2	25782
1628	-0.12	0.007	0.033	ACTR10	actin related protein 10	55860
1629	-0.12	0.0093	0.041	PKN2	protein kinase N2	5586
1630	-0.12	0.0075	0.035	SHKBP1	SH3KBP1 binding protein 1	92799
1631	-0.12	0.0044	0.023	AKAP10	A-kinase anchoring protein 10	11216
1632	-0.12	0.008	0.036	TRAPPC8	trafficking protein particle complex 8	22878
1633	-0.12	0.0018	0.012	ZNF322	zinc finger protein 322	79692
1634	-0.12	0.0073	0.034	ABL1	ABL proto-oncogene 1, non-receptor tyrosine kinase	25
1635	-0.12	0.0037	0.02	FKBP15	FKBP prolyl isomerase 15	23307
1636	-0.12	0.0093	0.041	SHOC2	SHOC2 leucine rich repeat scaffold protein	8036
1637	-0.12	0.00087	0.0069	FBXO11	F-box protein 11	80204
1638	-0.12	0.0032	0.018	ATP6V1B2	ATPase H+ transporting V1 subunit B2	526
1639	-0.12	0.0086	0.038	SMURF1	SMAD specific E3 ubiquitin protein ligase 1	57154
1640	-0.12	0.0033	0.019	USP6NL	USP6 N-terminal like	9712
1641	-0.13	0.0018	0.012	ESYT1	extended synaptotagmin 1	23344
1642	-0.13	0.0061	0.029	P4HB	prolyl 4-hydroxylase subunit beta	5034
1643	-0.13	0.012	0.049	ZBTB34	zinc finger and BTB domain containing 34	403341
1644	-0.13	0.0051	0.026	ARL8A	ADP ribosylation factor like GTPase 8A	127829
1645	-0.13	0.0022	0.014	RAB22A	RAB22A, member RAS oncogene family	57403
1646	-0.13	2e-05	0.00042	ADD1	adducin 1	118
1647	-0.13	0.012	0.048	BMPR1A	bone morphogenetic protein receptor type 1A	657
1648	-0.13	0.0022	0.014	TMEM185A	transmembrane protein 185A	84548
1649	-0.13	0.0035	0.02	JOSD1	Josephin domain containing 1	9929
1650	-0.13	0.002	0.013	ZNF687	zinc finger protein 687	57592
1651	-0.13	0.0041	0.022	HERPUD2	HERPUD family member 2	64224
1652	-0.13	0.00072	0.006	RAB11A	RAB11A, member RAS oncogene family	8766
1653	-0.13	0.0048	0.025	KIAA2026	KIAA2026	158358
1654	-0.13	0.0021	0.013	UNC13B	unc-13 homolog B	10497
1655	-0.13	0.0042	0.022	ARHGAP1	Rho GTPase activating protein 1	392
1656	-0.13	0.0028	0.017	C6orf47	chromosome 6 open reading frame 47	57827
1657	-0.13	0.002	0.013	ADIPOR1	adiponectin receptor 1	51094
1658	-0.13	0.0045	0.024	TSC1	TSC complex subunit 1	7248
1659	-0.13	0.00029	0.003	CYFIP1	cytoplasmic FMR1 interacting protein 1	23191
1660	-0.13	0.0029	0.017	USP33	ubiquitin specific peptidase 33	23032
1661	-0.13	0.0051	0.026	ATG14	autophagy related 14	22863
1662	-0.13	0.01	0.044	FBXL5	F-box and leucine rich repeat protein 5	26234
1663	-0.13	0.0068	0.032	MMP24-AS1-EDEM2	MMP24-AS1-EDEM2 readthrough	111089941
1664	-0.13	0.0011	0.008	CYP20A1	cytochrome P450 family 20 subfamily A member 1	57404
1665	-0.13	0.0013	0.0096	DYNC1LI2	dynein cytoplasmic 1 light intermediate chain 2	1783
1666	-0.13	0.0088	0.039	DNAJC13	DnaJ heat shock protein family (Hsp40) member C13	23317
1667	-0.13	0.0018	0.012	YIPF5	Yip1 domain family member 5	81555
1668	-0.14	0.0037	0.021	PCGF3	polycomb group ring finger 3	10336
1669	-0.14	0.00087	0.0069	AP1G1	adaptor related protein complex 1 subunit gamma 1	164
1670	-0.14	0.0066	0.031	DCAF12	DDB1 and CUL4 associated factor 12	25853
1671	-0.14	0.0039	0.021	ENTPD5	ectonucleoside triphosphate diphosphohydrolase 5 (inactive)	957
1672	-0.14	0.00052	0.0047	INTS8	integrator complex subunit 8	55656
1673	-0.14	0.0074	0.034	GNPDA1	glucosamine-6-phosphate deaminase 1	10007
1674	-0.14	0.0057	0.028	TRPM7	transient receptor potential cation channel subfamily M member 7	54822
1675	-0.14	0.0043	0.023	DIP2A	disco interacting protein 2 homolog A	23181
1676	-0.14	0.0017	0.012	RNF185	ring finger protein 185	91445
1677	-0.14	0.0025	0.015	CNOT8	CCR4-NOT transcription complex subunit 8	9337
1678	-0.14	3.3e-05	0.0006	COMMD7	COMM domain containing 7	149951
1679	-0.14	0.0062	0.03	MAP4K4	mitogen-activated protein kinase kinase kinase kinase 4	9448
1680	-0.14	0.0017	0.012	ELOVL1	ELOVL fatty acid elongase 1	64834
1681	-0.14	0.012	0.05	SCP2	sterol carrier protein 2	6342
1682	-0.14	0.003	0.018	MTMR3	myotubularin related protein 3	8897
1683	-0.14	0.0043	0.023	VEZF1	vascular endothelial zinc finger 1	7716
1684	-0.14	0.0065	0.031	EXOC3	exocyst complex component 3	11336
1685	-0.14	0.0033	0.019	PRDM10	PR/SET domain 10	56980
1686	-0.14	0.011	0.046	ARFGEF2	ADP ribosylation factor guanine nucleotide exchange factor 2	10564
1687	-0.14	0.0084	0.038	WDR26	WD repeat domain 26	80232
1688	-0.14	0.0036	0.02	PGM3	phosphoglucomutase 3	5238
1689	-0.14	0.0051	0.026	CAPZA2	capping actin protein of muscle Z-line subunit alpha 2	830
1690	-0.14	0.0098	0.042	PPP6R2	protein phosphatase 6 regulatory subunit 2	9701
1691	-0.14	0.0076	0.035	EP300	E1A binding protein p300	2033
1692	-0.14	0.011	0.045	LNX2	ligand of numb-protein X 2	222484
1693	-0.14	0.0006	0.0052	TM2D2	TM2 domain containing 2	83877
1694	-0.14	0.0024	0.015	DYNC1I2	dynein cytoplasmic 1 intermediate chain 2	1781
1695	-0.14	0.0003	0.0031	ALAS1	5'-aminolevulinate synthase 1	211
1696	-0.14	0.0011	0.0084	INPP4A	inositol polyphosphate-4-phosphatase type I A	3631
1697	-0.14	5.1e-05	0.00084	CDC42BPB	CDC42 binding protein kinase beta	9578
1698	-0.14	0.0087	0.039	DAP	death associated protein	1611
1699	-0.14	0.0035	0.02	GALNT11	polypeptide N-acetylgalactosaminyltransferase 11	63917
1700	-0.14	0.00014	0.0018	CANT1	calcium activated nucleotidase 1	124583
1701	-0.14	0.0068	0.032	MOB3A	MOB kinase activator 3A	126308
1702	-0.14	0.0006	0.0052	ZNF329	zinc finger protein 329	79673
1703	-0.14	0.00031	0.0031	WIPF2	WAS/WASL interacting protein family member 2	147179
1704	-0.14	0.00088	0.007	LAMP1	lysosomal associated membrane protein 1	3916
1705	-0.14	0.0052	0.026	FEZ2	fasciculation and elongation protein zeta 2	9637
1706	-0.14	0.0061	0.03	SH3GLB1	SH3 domain containing GRB2 like, endophilin B1	51100
1707	-0.14	0.0085	0.038	TM9SF3	transmembrane 9 superfamily member 3	56889
1708	-0.14	0.0043	0.023	TMEM184C	transmembrane protein 184C	55751
1709	-0.14	0.00092	0.0072	YAP1	Yes1 associated transcriptional regulator	10413
1710	-0.15	0.0011	0.0086	ERGIC1	endoplasmic reticulum-golgi intermediate compartment 1	57222
1711	-0.15	0.0014	0.01	DCAF6	DDB1 and CUL4 associated factor 6	55827
1712	-0.15	0.011	0.045	DUSP22	dual specificity phosphatase 22	56940
1713	-0.15	0.0012	0.0089	ATP6AP1	ATPase H+ transporting accessory protein 1	537
1714	-0.15	0.0035	0.02	AFTPH	aftiphilin	54812
1715	-0.15	0.0047	0.024	SLC35F5	solute carrier family 35 member F5	80255
1716	-0.15	0.0066	0.031	ATP11B	ATPase phospholipid transporting 11B (putative)	23200
1717	-0.15	0.0027	0.016	DYRK1A	dual specificity tyrosine phosphorylation regulated kinase 1A	1859
1718	-0.15	0.0099	0.043	CGRRF1	cell growth regulator with ring finger domain 1	10668
1719	-0.15	0.0014	0.0098	ZNF518A	zinc finger protein 518A	9849
1720	-0.15	0.00093	0.0073	ARHGEF11	Rho guanine nucleotide exchange factor 11	9826
1721	-0.15	0.0093	0.041	TM7SF3	transmembrane 7 superfamily member 3	51768
1722	-0.15	4e-06	0.00013	NRBP1	nuclear receptor binding protein 1	29959
1723	-0.15	0.0021	0.013	VPS41	VPS41 subunit of HOPS complex	27072
1724	-0.15	0.012	0.05	LRPAP1	LDL receptor related protein associated protein 1	4043
1725	-0.15	0.0017	0.011	MIA3	MIA SH3 domain ER export factor 3	375056
1726	-0.15	0.00083	0.0067	C3orf38	chromosome 3 open reading frame 38	285237
1727	-0.15	0.01	0.043	PHKB	phosphorylase kinase regulatory subunit beta	5257
1728	-0.15	0.0017	0.012	IL17RA	interleukin 17 receptor A	23765
1729	-0.15	0.0023	0.015	CLIC1	chloride intracellular channel 1	1192
1730	-0.15	0.012	0.049	TPMT	thiopurine S-methyltransferase	7172
1731	-0.15	0.0057	0.028	APPBP2	amyloid beta precursor protein binding protein 2	10513
1732	-0.15	0.0057	0.028	FLII	FLII actin remodeling protein	2314
1733	-0.15	0.0097	0.042	TRIP12	thyroid hormone receptor interactor 12	9320
1734	-0.15	0.00014	0.0018	TMEM131	transmembrane protein 131	23505
1735	-0.15	0.0016	0.011	GLG1	golgi glycoprotein 1	2734
1736	-0.15	0.0062	0.03	EXOC6	exocyst complex component 6	54536
1737	-0.15	0.0049	0.025	PHF1	PHD finger protein 1	5252
1738	-0.15	0.01	0.044	ATP6AP2	ATPase H+ transporting accessory protein 2	10159
1739	-0.15	0.0035	0.02	TRMT2B	tRNA methyltransferase 2 homolog B	79979
1740	-0.15	0.0033	0.019	DGCR2	DiGeorge syndrome critical region gene 2	9993
1741	-0.15	0.0065	0.031	GIT2	GIT ArfGAP 2	9815
1742	-0.15	0.0099	0.043	TMEM219	transmembrane protein 219	124446
1743	-0.15	0.0051	0.026	OSTF1	osteoclast stimulating factor 1	26578
1744	-0.15	0.005	0.026	PIKFYVE	phosphoinositide kinase, FYVE-type zinc finger containing	200576
1745	-0.15	0.0096	0.041	RNF10	ring finger protein 10	9921
1746	-0.16	0.011	0.045	PRDX5	peroxiredoxin 5	25824
1747	-0.16	0.0056	0.028	UBC	ubiquitin C	7316
1748	-0.16	0.012	0.05	NFIB	nuclear factor I B	4781
1749	-0.16	0.0083	0.037	ZNF350	zinc finger protein 350	59348
1750	-0.16	0.004	0.022	DHX32	DEAH-box helicase 32 (putative)	55760
1751	-0.16	0.00039	0.0038	ACTR2	actin related protein 2	10097
1752	-0.16	0.0048	0.024	ACO1	aconitase 1	48
1753	-0.16	0.00027	0.0028	ARPC5	actin related protein 2/3 complex subunit 5	10092
1754	-0.16	0.00034	0.0034	TINF2	TERF1 interacting nuclear factor 2	26277
1755	-0.16	0.011	0.045	PLBD2	phospholipase B domain containing 2	196463
1756	-0.16	0.007	0.033	PCYT2	phosphate cytidylyltransferase 2, ethanolamine	5833
1757	-0.16	0.003	0.018	GUSB	glucuronidase beta	2990
1758	-0.16	0.0018	0.012	DAZAP2	DAZ associated protein 2	9802
1759	-0.16	0.0027	0.016	TOR1AIP1	torsin 1A interacting protein 1	26092
1760	-0.16	0.0076	0.035	PPIL2	peptidylprolyl isomerase like 2	23759
1761	-0.16	5.4e-05	0.00088	SHC1	SHC adaptor protein 1	6464
1762	-0.16	0.002	0.013	GET4	guided entry of tail-anchored proteins factor 4	51608
1763	-0.16	0.0016	0.011	RBM7	RNA binding motif protein 7	10179
1764	-0.16	0.0095	0.041	ZNF277	zinc finger protein 277	11179
1765	-0.16	0.0061	0.03	ARHGAP21	Rho GTPase activating protein 21	57584
1766	-0.16	0.0038	0.021	ZBTB4	zinc finger and BTB domain containing 4	57659
1767	-0.16	0.0022	0.014	ZNF613	zinc finger protein 613	79898
1768	-0.16	0.0087	0.039	IL13RA1	interleukin 13 receptor subunit alpha 1	3597
1769	-0.16	0.0024	0.015	TBC1D22A	TBC1 domain family member 22A	25771
1770	-0.16	0.008	0.036	GALE	UDP-galactose-4-epimerase	2582
1771	-0.16	0.005	0.025	HARBI1	harbinger transposase derived 1	283254
1772	-0.16	0.00038	0.0037	PDE8A	phosphodiesterase 8A	5151
1773	-0.16	8.1e-05	0.0012	UBTD2	ubiquitin domain containing 2	92181
1774	-0.16	0.0021	0.013	ROCK1	Rho associated coiled-coil containing protein kinase 1	6093
1775	-0.16	0.0046	0.024	ADAM15	ADAM metallopeptidase domain 15	8751
1776	-0.16	0.0071	0.033	STK38	serine/threonine kinase 38	11329
1777	-0.16	0.0002	0.0023	TNFRSF1A	TNF receptor superfamily member 1A	7132
1778	-0.16	0.008	0.036	TBC1D1	TBC1 domain family member 1	23216
1779	-0.16	5.5e-05	0.00089	AMFR	autocrine motility factor receptor	267
1780	-0.16	0.0036	0.02	ARHGAP5	Rho GTPase activating protein 5	394
1781	-0.16	0.0084	0.038	TMEM164	transmembrane protein 164	84187
1782	-0.16	0.00059	0.0051	TIRAP	TIR domain containing adaptor protein	114609
1783	-0.16	0.00083	0.0067	GOLPH3	golgi phosphoprotein 3	64083
1784	-0.16	0.0038	0.021	HEATR5B	HEAT repeat containing 5B	54497
1785	-0.16	0.0032	0.019	TDP2	tyrosyl-DNA phosphodiesterase 2	51567
1786	-0.16	0.0047	0.024	PACS1	phosphofurin acidic cluster sorting protein 1	55690
1787	-0.16	0.0088	0.039	EDEM1	ER degradation enhancing alpha-mannosidase like protein 1	9695
1788	-0.16	0.0064	0.03	ACBD5	acyl-CoA binding domain containing 5	91452
1789	-0.16	0.0082	0.037	PPIC	peptidylprolyl isomerase C	5480
1790	-0.16	0.0061	0.029	SNX15	sorting nexin 15	29907
1791	-0.16	0.0094	0.041	TEAD3	TEA domain transcription factor 3	7005
1792	-0.16	0.011	0.044	SNTB2	syntrophin beta 2	6645
1793	-0.16	0.0026	0.016	PTPN23	protein tyrosine phosphatase non-receptor type 23	25930
1794	-0.17	0.0022	0.014	CTNNA1	catenin alpha 1	1495
1795	-0.17	0.00064	0.0054	MAP2K4	mitogen-activated protein kinase kinase 4	6416
1796	-0.17	0.01	0.044	ARAP1	ArfGAP with RhoGAP domain, ankyrin repeat and PH domain 1	116985
1797	-0.17	0.0063	0.03	MAP7	microtubule associated protein 7	9053
1798	-0.17	0.0041	0.022	RAB33B	RAB33B, member RAS oncogene family	83452
1799	-0.17	0.011	0.046	LAMP2	lysosomal associated membrane protein 2	3920
1800	-0.17	0.00032	0.0033	BSDC1	BSD domain containing 1	55108
1801	-0.17	0.0036	0.02	C3orf14	chromosome 3 open reading frame 14	57415
1802	-0.17	0.0052	0.026	C22orf46	CTA-216E10.6	79640
1803	-0.17	0.00018	0.0021	EXOC1	exocyst complex component 1	55763
1804	-0.17	0.0061	0.03	ADCY6	adenylate cyclase 6	112
1805	-0.17	0.0025	0.016	ABR	ABR activator of RhoGEF and GTPase	29
1806	-0.17	0.0037	0.021	CACNB3	calcium voltage-gated channel auxiliary subunit beta 3	784
1807	-0.17	0.0012	0.0089	VPS39	VPS39 subunit of HOPS complex	23339
1808	-0.17	0.00038	0.0037	WWP2	WW domain containing E3 ubiquitin protein ligase 2	11060
1809	-0.17	0.0018	0.012	RFX7	regulatory factor X7	64864
1810	-0.17	0.00015	0.0019	PSEN1	presenilin 1	5663
1811	-0.17	0.0014	0.01	PIK3CA	phosphatidylinositol-4,5-bisphosphate 3-kinase catalytic subunit alpha	5290
1812	-0.17	0.0065	0.031	ERCC6	ERCC excision repair 6, chromatin remodeling factor	2074
1813	-0.17	0.0088	0.039	LACTB	lactamase beta	114294
1814	-0.17	0.0036	0.02	KCTD21	potassium channel tetramerization domain containing 21	283219
1815	-0.17	0.0038	0.021	ARHGAP35	Rho GTPase activating protein 35	2909
1816	-0.17	0.0043	0.023	VGLL4	vestigial like family member 4	9686
1817	-0.17	0.0015	0.011	UEVLD	UEV and lactate/malate dehyrogenase domains	55293
1818	-0.17	0.0016	0.011	SSH2	slingshot protein phosphatase 2	85464
1819	-0.17	8.8e-05	0.0013	SLK	STE20 like kinase	9748
1820	-0.17	0.00032	0.0032	CASP8	caspase 8	841
1821	-0.17	0.011	0.045	ATP11A	ATPase phospholipid transporting 11A	23250
1822	-0.17	0.00044	0.0041	MYO1C	myosin IC	4641
1823	-0.17	0.0018	0.012	DUSP3	dual specificity phosphatase 3	1845
1824	-0.17	0.0094	0.041	ODF2L	outer dense fiber of sperm tails 2 like	57489
1825	-0.17	0.0026	0.016	USP12	ubiquitin specific peptidase 12	219333
1826	-0.17	0.0013	0.0093	PSEN2	presenilin 2	5664
1827	-0.17	0.00034	0.0034	ZFAND3	zinc finger AN1-type containing 3	60685
1828	-0.17	9.6e-05	0.0013	EXOC7	exocyst complex component 7	23265
1829	-0.17	0.0013	0.0093	PEX13	peroxisomal biogenesis factor 13	5194
1830	-0.17	0.0093	0.041	VPS37B	VPS37B subunit of ESCRT-I	79720
1831	-0.17	0.0062	0.03	ANXA11	annexin A11	311
1832	-0.17	0.011	0.045	UBR1	ubiquitin protein ligase E3 component n-recognin 1	197131
1833	-0.17	0.0061	0.029	PERP	p53 apoptosis effector related to PMP22	64065
1834	-0.17	0.0067	0.032	CHPF2	chondroitin polymerizing factor 2	54480
1835	-0.18	0.0033	0.019	IQGAP1	IQ motif containing GTPase activating protein 1	8826
1836	-0.18	0.0067	0.032	MOSPD2	motile sperm domain containing 2	158747
1837	-0.18	0.0038	0.021	RREB1	ras responsive element binding protein 1	6239
1838	-0.18	0.0013	0.0095	STXBP5	syntaxin binding protein 5	134957
1839	-0.18	0.002	0.013	WHAMM	WASP homolog associated with actin, golgi membranes and microtubules	123720
1840	-0.18	0.00021	0.0023	LMTK2	lemur tyrosine kinase 2	22853
1841	-0.18	0.0065	0.031	EZR	ezrin	7430
1842	-0.18	0.0012	0.0091	RANBP6	RAN binding protein 6	26953
1843	-0.18	0.0027	0.016	FBXW4	F-box and WD repeat domain containing 4	6468
1844	-0.18	0.00026	0.0028	EPS15	epidermal growth factor receptor pathway substrate 15	2060
1845	-0.18	0.00049	0.0045	MARVELD2	MARVEL domain containing 2	153562
1846	-0.18	2.9e-06	0.0001	GPR107	G protein-coupled receptor 107	57720
1847	-0.18	0.00099	0.0077	WDFY1	WD repeat and FYVE domain containing 1	57590
1848	-0.18	0.00035	0.0034	F11R	F11 receptor	50848
1849	-0.18	0.0038	0.021	NSUN3	NOP2/Sun RNA methyltransferase 3	63899
1850	-0.18	0.0045	0.023	MANBA	mannosidase beta	4126
1851	-0.18	1.7e-06	6.9e-05	RANBP9	RAN binding protein 9	10048
1852	-0.18	0.0045	0.024	HEATR5A	HEAT repeat containing 5A	25938
1853	-0.18	5.7e-06	0.00017	PIP4K2C	phosphatidylinositol-5-phosphate 4-kinase type 2 gamma	79837
1854	-0.18	0.00049	0.0045	PPCS	phosphopantothenoylcysteine synthetase	79717
1855	-0.18	0.011	0.046	CHMP1B	charged multivesicular body protein 1B	57132
1856	-0.18	0.0037	0.02	RNF146	ring finger protein 146	81847
1857	-0.18	0.0065	0.031	TMEM44	transmembrane protein 44	93109
1858	-0.18	0.0087	0.039	HIPK3	homeodomain interacting protein kinase 3	10114
1859	-0.18	0.0045	0.023	ELMOD2	ELMO domain containing 2	255520
1860	-0.18	0.00028	0.0029	CHMP4B	charged multivesicular body protein 4B	128866
1861	-0.18	0.0019	0.013	TAOK3	TAO kinase 3	51347
1862	-0.18	0.00048	0.0044	TAB2	TGF-beta activated kinase 1 (MAP3K7) binding protein 2	23118
1863	-0.18	0.00062	0.0053	TMEM50B	transmembrane protein 50B	757
1864	-0.18	0.0069	0.032	STAT1	signal transducer and activator of transcription 1	6772
1865	-0.18	0.0048	0.025	RASA1	RAS p21 protein activator 1	5921
1866	-0.18	0.0032	0.019	TMEM14A	transmembrane protein 14A	28978
1867	-0.18	0.012	0.048	ZNF281	zinc finger protein 281	23528
1868	-0.18	0.001	0.0078	HEBP2	heme binding protein 2	23593
1869	-0.18	0.0013	0.0095	RNF38	ring finger protein 38	152006
1870	-0.18	0.0034	0.019	TBC1D23	TBC1 domain family member 23	55773
1871	-0.18	0.0015	0.011	ZFAND5	zinc finger AN1-type containing 5	7763
1872	-0.19	0.0068	0.032	BBS2	Bardet-Biedl syndrome 2	583
1873	-0.19	1.3e-05	0.00031	KLHL36	kelch like family member 36	79786
1874	-0.19	0.00042	0.004	CTNND1	catenin delta 1	1500
1875	-0.19	0.0084	0.038	PHYH	phytanoyl-CoA 2-hydroxylase	5264
1876	-0.19	0.0093	0.041	CIC	capicua transcriptional repressor	23152
1877	-0.19	0.0051	0.026	MAGED1	MAGE family member D1	9500
1878	-0.19	0.0027	0.016	EVI5L	ecotropic viral integration site 5 like	115704
1879	-0.19	0.0035	0.02	VPS13B	vacuolar protein sorting 13 homolog B	157680
1880	-0.19	0.011	0.045	FICD	FIC domain protein adenylyltransferase	11153
1881	-0.19	0.0011	0.0084	ABHD3	abhydrolase domain containing 3, phospholipase	171586
1882	-0.19	0.00049	0.0044	AMBRA1	autophagy and beclin 1 regulator 1	55626
1883	-0.19	2.9e-05	0.00054	SYNRG	synergin gamma	11276
1884	-0.19	0.0038	0.021	RNF11	ring finger protein 11	26994
1885	-0.19	0.0017	0.012	TMCO3	transmembrane and coiled-coil domains 3	55002
1886	-0.19	0.0033	0.019	MPZL3	myelin protein zero like 3	196264
1887	-0.19	0.0019	0.013	MID1IP1	MID1 interacting protein 1	58526
1888	-0.19	0.0068	0.032	SLC35A3	solute carrier family 35 member A3	23443
1889	-0.19	0.0038	0.021	ANO10	anoctamin 10	55129
1890	-0.19	0.01	0.043	FBXL14	F-box and leucine rich repeat protein 14	144699
1891	-0.19	0.0024	0.015	SP3	Sp3 transcription factor	6670
1892	-0.19	0.0034	0.019	VAMP8	vesicle associated membrane protein 8	8673
1893	-0.19	0.0014	0.01	OS9	OS9 endoplasmic reticulum lectin	10956
1894	-0.19	0.0075	0.035	MEF2A	myocyte enhancer factor 2A	4205
1895	-0.19	0.0059	0.029	TSPAN3	tetraspanin 3	10099
1896	-0.19	0.0015	0.011	PIK3C2A	phosphatidylinositol-4-phosphate 3-kinase catalytic subunit type 2 alpha	5286
1897	-0.19	0.0062	0.03	ASL	argininosuccinate lyase	435
1898	-0.19	0.0074	0.034	SEMA4D	semaphorin 4D	10507
1899	-0.19	0.0077	0.035	MBD5	methyl-CpG binding domain protein 5	55777
1900	-0.19	2.7e-05	0.00052	PTK2	protein tyrosine kinase 2	5747
1901	-0.19	0.0087	0.039	DUSP16	dual specificity phosphatase 16	80824
1902	-0.19	0.0017	0.011	GALNT1	polypeptide N-acetylgalactosaminyltransferase 1	2589
1903	-0.19	0.0057	0.028	WDTC1	WD and tetratricopeptide repeats 1	23038
1904	-0.19	0.0012	0.0087	JMJD1C	jumonji domain containing 1C	221037
1905	-0.19	0.00084	0.0067	TM9SF2	transmembrane 9 superfamily member 2	9375
1906	-0.19	0.00012	0.0016	CLSTN1	calsyntenin 1	22883
1907	-0.19	0.0044	0.023	LCOR	ligand dependent nuclear receptor corepressor	84458
1908	-0.19	0.0016	0.011	SAMD8	sterile alpha motif domain containing 8	142891
1909	-0.19	0.003	0.018	ZFYVE16	zinc finger FYVE-type containing 16	9765
1910	-0.19	0.00041	0.0039	DNAJC5	DnaJ heat shock protein family (Hsp40) member C5	80331
1911	-0.19	0.0059	0.029	SHISA5	shisa family member 5	51246
1912	-0.19	0.0012	0.0086	CHM	CHM Rab escort protein	1121
1913	-0.19	0.00044	0.0041	ATG7	autophagy related 7	10533
1914	-0.19	0.0022	0.014	ATG13	autophagy related 13	9776
1915	-0.19	6.6e-06	0.00019	GLB1	galactosidase beta 1	2720
1916	-0.19	0.0028	0.017	SPATS2L	spermatogenesis associated serine rich 2 like	26010
1917	-0.2	0.00037	0.0036	RTN4	reticulon 4	57142
1918	-0.2	0.00016	0.002	HEXB	hexosaminidase subunit beta	3074
1919	-0.2	0.011	0.048	SPATA20	spermatogenesis associated 20	64847
1920	-0.2	2e-05	0.00042	VPS8	VPS8 subunit of CORVET complex	23355
1921	-0.2	0.0082	0.037	RCAN3	RCAN family member 3	11123
1922	-0.2	0.004	0.021	HS1BP3	HCLS1 binding protein 3	64342
1923	-0.2	0.009	0.04	BEND7	BEN domain containing 7	222389
1924	-0.2	0.0077	0.035	IRF5	interferon regulatory factor 5	3663
1925	-0.2	0.0093	0.041	DYNLT3	dynein light chain Tctex-type 3	6990
1926	-0.2	0.00024	0.0027	PLA2G15	phospholipase A2 group XV	23659
1927	-0.2	0.0041	0.022	PIGB	phosphatidylinositol glycan anchor biosynthesis class B	9488
1928	-0.2	0.0024	0.015	ARMC7	armadillo repeat containing 7	79637
1929	-0.2	0.00014	0.0018	HPS1	HPS1 biogenesis of lysosomal organelles complex 3 subunit 1	3257
1930	-0.2	0.0082	0.037	WDSUB1	WD repeat, sterile alpha motif and U-box domain containing 1	151525
1931	-0.2	0.00026	0.0027	CXCL16	C-X-C motif chemokine ligand 16	58191
1932	-0.2	5.6e-05	0.0009	SCARB2	scavenger receptor class B member 2	950
1933	-0.2	0.0014	0.01	MYO5B	myosin VB	4645
1934	-0.2	0.0005	0.0045	TSPAN17	tetraspanin 17	26262
1935	-0.2	0.00025	0.0027	SYPL1	synaptophysin like 1	6856
1936	-0.2	0.0036	0.02	ARFGAP3	ADP ribosylation factor GTPase activating protein 3	26286
1937	-0.2	8e-05	0.0012	PPM1B	protein phosphatase, Mg2+/Mn2+ dependent 1B	5495
1938	-0.2	0.0016	0.011	MGST3	microsomal glutathione S-transferase 3	4259
1939	-0.2	9.2e-05	0.0013	KAT6B	lysine acetyltransferase 6B	23522
1940	-0.2	1.7e-05	0.00037	TMEM127	transmembrane protein 127	55654
1941	-0.2	0.011	0.047	CCDC125	coiled-coil domain containing 125	202243
1942	-0.2	0.0046	0.024	HDAC7	histone deacetylase 7	51564
1943	-0.2	0.00041	0.0039	TNRC18	trinucleotide repeat containing 18	84629
1944	-0.2	0.01	0.044	WDFY3	WD repeat and FYVE domain containing 3	23001
1945	-0.2	0.0014	0.01	TMEM165	transmembrane protein 165	55858
1946	-0.2	0.011	0.046	ZNF471	zinc finger protein 471	57573
1947	-0.2	0.00088	0.007	BPNT1	3'(2'), 5'-bisphosphate nucleotidase 1	10380
1948	-0.2	1.9e-06	7.5e-05	STXBP3	syntaxin binding protein 3	6814
1949	-0.2	0.0087	0.039	BBS4	Bardet-Biedl syndrome 4	585
1950	-0.2	0.00014	0.0018	UGP2	UDP-glucose pyrophosphorylase 2	7360
1951	-0.2	0.00058	0.0051	C1orf198	chromosome 1 open reading frame 198	84886
1952	-0.2	0.0046	0.024	HECA	hdc homolog, cell cycle regulator	51696
1953	-0.2	0.01	0.044	ZC3H6	zinc finger CCCH-type containing 6	376940
1954	-0.2	0.0015	0.01	RAB11FIP5	RAB11 family interacting protein 5	26056
1955	-0.2	0.0002	0.0023	SCYL2	SCY1 like pseudokinase 2	55681
1956	-0.21	0.0038	0.021	SERINC1	serine incorporator 1	57515
1957	-0.21	0.0069	0.032	XRN1	5'-3' exoribonuclease 1	54464
1958	-0.21	0.002	0.013	ARHGEF16	Rho guanine nucleotide exchange factor 16	27237
1959	-0.21	0.0017	0.012	VAT1	vesicle amine transport 1	10493
1960	-0.21	0.0038	0.021	TPRA1	transmembrane protein adipocyte associated 1	131601
1961	-0.21	0.00058	0.0051	WWP1	WW domain containing E3 ubiquitin protein ligase 1	11059
1962	-0.21	0.0014	0.0097	NET1	neuroepithelial cell transforming 1	10276
1963	-0.21	0.0016	0.011	SERAC1	serine active site containing 1	84947
1964	-0.21	0.0018	0.012	APLP2	amyloid beta precursor like protein 2	334
1965	-0.21	0.0025	0.015	PPARA	peroxisome proliferator activated receptor alpha	5465
1966	-0.21	0.0069	0.032	CERCAM	cerebral endothelial cell adhesion molecule	51148
1967	-0.21	0.004	0.022	GALNT2	polypeptide N-acetylgalactosaminyltransferase 2	2590
1968	-0.21	0.00054	0.0048	CCDC92	coiled-coil domain containing 92	80212
1969	-0.21	0.0064	0.03	ARHGAP44	Rho GTPase activating protein 44	9912
1970	-0.21	0.0031	0.018	FAM110A	family with sequence similarity 110 member A	83541
1971	-0.21	0.00057	0.005	CLCN3	chloride voltage-gated channel 3	1182
1972	-0.21	0.00019	0.0022	RRBP1	ribosome binding protein 1	6238
1973	-0.21	0.0012	0.0089	CDKN1B	cyclin dependent kinase inhibitor 1B	1027
1974	-0.21	0.0012	0.0087	FNBP1L	formin binding protein 1 like	54874
1975	-0.21	0.0049	0.025	SLC41A2	solute carrier family 41 member 2	84102
1976	-0.21	1.8e-05	0.00038	TTC7A	tetratricopeptide repeat domain 7A	57217
1977	-0.21	0.0032	0.018	STAU2	staufen double-stranded RNA binding protein 2	27067
1978	-0.21	0.0066	0.031	ATF6B	activating transcription factor 6 beta	1388
1979	-0.21	0.0066	0.031	AGPAT2	1-acylglycerol-3-phosphate O-acyltransferase 2	10555
1980	-0.21	0.0018	0.012	CD151	CD151 molecule (Raph blood group)	977
1981	-0.21	0.0044	0.023	SPTLC2	serine palmitoyltransferase long chain base subunit 2	9517
1982	-0.21	1.7e-05	0.00038	FBXO34	F-box protein 34	55030
1983	-0.21	0.0098	0.042	CD164	CD164 molecule	8763
1984	-0.21	0.0028	0.017	MFSD6	major facilitator superfamily domain containing 6	54842
1985	-0.21	0.011	0.045	POR	cytochrome p450 oxidoreductase	5447
1986	-0.21	0.011	0.047	SH3BP1	SH3 domain binding protein 1	23616
1987	-0.21	0.012	0.05	UBTD1	ubiquitin domain containing 1	80019
1988	-0.21	0.00041	0.0039	LSR	lipolysis stimulated lipoprotein receptor	51599
1989	-0.21	5.3e-05	0.00087	PPP2R5A	protein phosphatase 2 regulatory subunit B'alpha	5525
1990	-0.21	0.0022	0.014	MXRA7	matrix remodeling associated 7	439921
1991	-0.21	0.0006	0.0052	CHD2	chromodomain helicase DNA binding protein 2	1106
1992	-0.21	4.2e-06	0.00014	VOPP1	VOPP1 WW domain binding protein	81552
1993	-0.21	1.3e-05	0.00031	ACOX1	acyl-CoA oxidase 1	51
1994	-0.21	1.9e-07	1.3e-05	SCAMP2	secretory carrier membrane protein 2	10066
1995	-0.21	0.00034	0.0034	SEC22B	SEC22 homolog B, vesicle trafficking protein	9554
1996	-0.21	0.00015	0.0019	FAM53B	family with sequence similarity 53 member B	9679
1997	-0.22	0.00011	0.0015	STXBP2	syntaxin binding protein 2	6813
[truncated: 1,137 more rows]

## Sheet: 8h GS vs DAPT
Table S2: List of all DEGs (up- and downregulated) from the 8 and 72 h time points for all breast cancer cell line data sets
DEG Ground state (FC) vs Notch off (DAPT) 8h
	log2FoldChange	pvalue	padj	symbol	genename	entrez

## Sheet: 8h Jag1 vs FC
Table S2: Lists of all DEGs (up- and downregulated) from the 8 and 72 h time points for all breast cancer cell line data sets
DEG Notch on (Jag1) vs Ground state (FC) 8h
	log2FoldChange	pvalue	padj	symbol	genename	entrez
1	1.6	4.6e-13	5.3e-09	NRARP	NOTCH regulated ankyrin repeat protein	441478
2	1.3	4.6e-10	2.7e-06	ID3	inhibitor of DNA binding 3, HLH protein	3399
3	1.2	1.4e-07	0.00041	RHOV	ras homolog family member V	171177
4	0.95	1.5e-06	0.0021	HEY1	hes related family bHLH transcription factor with YRPW motif 1	23462
5	0.92	1.4e-06	0.0021	FAM43A	family with sequence similarity 43 member A	131583
6	0.86	2.3e-05	0.022	JAG1	jagged canonical Notch ligand 1	182
7	0.77	5.1e-09	1.9e-05	HES1	hes family bHLH transcription factor 1	3280
8	0.71	4.5e-07	0.001	RIPK4	receptor interacting serine/threonine kinase 4	54101
9	0.64	1e-06	0.0019	LETM2	leucine zipper and EF-hand containing transmembrane protein 2	137994
10	0.59	1.4e-05	0.015	NPR3	natriuretic peptide receptor 3	4883
11	0.48	2e-06	0.0026	RAB11FIP1	RAB11 family interacting protein 1	80223
12	0.41	5.7e-05	0.047	NOTCH3	notch receptor 3	4854
13	0.34	2.8e-05	0.025	TMEM51	transmembrane protein 51	55092
14	-0.64	2.3e-06	0.0026	MET	MET proto-oncogene, receptor tyrosine kinase	4233

## Sheet: 8h Jag1 vs DAPT
Table S2: Lists of all DEGs (up- and downregulated) from the 8 and 72 h time points for all breast cancer cell line data sets
DEG Notch on (Jag1) vs Notch off (DAPT) 8h
	log2FoldChange	pvalue	padj	symbol	genename	entrez
1	2.3	1.7e-24	2e-20	NRARP	NOTCH regulated ankyrin repeat protein	441478
2	1.8	3.9e-14	9.1e-11	RHOV	ras homolog family member V	171177
3	1.7	2e-05	0.0034	FLT1	fms related receptor tyrosine kinase 1	2321
4	1.7	3.7e-16	2.2e-12	ID3	inhibitor of DNA binding 3, HLH protein	3399
5	1.6	3.2e-05	0.0044	IGFL1	IGF like family member 1	374918
6	1.6	6.4e-05	0.0069	KRT3	keratin 3	3850
7	1.5	4.3e-06	0.0011	PLAT	plasminogen activator, tissue type	5327
8	1.5	0.00013	0.011	SEMA5B	semaphorin 5B	54437
9	1.5	2.9e-06	0.00088	PCDH8	protocadherin 8	5100
10	1.4	1.9e-05	0.0032	KCNN3	potassium calcium-activated channel subfamily N member 3	3782
11	1.4	1e-09	1.3e-06	ADAMTS15	ADAM metallopeptidase with thrombospondin type 1 motif 15	170689
12	1.4	0.00068	0.029	RGS4	regulator of G protein signaling 4	5999
13	1.3	0.0012	0.043	HYAL4	hyaluronidase 4	23553
14	1.3	1.2e-09	1.4e-06	JAG1	jagged canonical Notch ligand 1	182
15	1.3	6.8e-05	0.0072	PRELP	proline and arginine rich end leucine rich repeat protein	5549
16	1.2	9.3e-10	1.3e-06	HEY1	hes related family bHLH transcription factor with YRPW motif 1	23462
17	1.2	4.7e-05	0.0056	HEYL	hes related family bHLH transcription factor with YRPW motif like	26508
18	1.2	2.8e-08	2.1e-05	PDZD2	PDZ domain containing 2	23037
19	1.2	0.0002	0.014	ACTBL2	actin beta like 2	345651
20	1.2	5.4e-09	5.7e-06	FAM43A	family with sequence similarity 43 member A	131583
21	1.1	0.0012	0.043	IL1B	interleukin 1 beta	3553
22	1.1	0.00063	0.028	C1QL2	complement C1q like 2	165257
23	1.1	1.7e-14	4.9e-11	NPR3	natriuretic peptide receptor 3	4883
24	1.1	1.9e-15	7.5e-12	HES1	hes family bHLH transcription factor 1	3280
25	1.1	0.00024	0.016	CREB3L1	cAMP responsive element binding protein 3 like 1	90993
26	1	0.0013	0.044	KIT	KIT proto-oncogene, receptor tyrosine kinase	3815
27	1	0.00045	0.023	TNFRSF19	TNF receptor superfamily member 19	55504
28	1	2.1e-05	0.0034	MT1X	metallothionein 1X	4501
29	1	4.6e-12	9.1e-09	RIPK4	receptor interacting serine/threonine kinase 4	54101
30	1	2.5e-05	0.0039	PTX3	pentraxin 3	5806
31	0.98	3.7e-08	2.5e-05	RASL11B	RAS like family 11 member B	65997
32	0.96	0.00027	0.017	KRT16	keratin 16	3868
33	0.95	7.7e-05	0.0077	TGM2	transglutaminase 2	7052
34	0.93	0.00052	0.025	KRT14	keratin 14	3861
35	0.9	0.00057	0.027	FAT2	FAT atypical cadherin 2	2196
36	0.9	2e-06	0.00065	KCTD12	potassium channel tetramerization domain containing 12	115207
37	0.89	0.00013	0.011	ZNF469	zinc finger protein 469	84627
38	0.89	3e-05	0.0043	KRT5	keratin 5	3852
39	0.88	7e-07	0.00026	GAS1	growth arrest specific 1	2619
40	0.88	2e-06	0.00065	HES2	hes family bHLH transcription factor 2	54626
41	0.87	1.5e-07	7.9e-05	IER5	immediate early response 5	51278
42	0.86	6.2e-05	0.0068	HES4	hes family bHLH transcription factor 4	57801
43	0.86	2.9e-05	0.0042	HEY2	hes related family bHLH transcription factor with YRPW motif 2	23493
44	0.84	0.00023	0.016	IVL	involucrin	3713
45	0.84	0.00072	0.03	PDGFRB	platelet derived growth factor receptor beta	5159
46	0.81	1.1e-05	0.0024	HR	HR lysine demethylase and nuclear receptor corepressor	55806
47	0.81	1.9e-07	8.5e-05	VSNL1	visinin like 1	7447
48	0.8	0.0014	0.046	ADAM19	ADAM metallopeptidase domain 19	8728
49	0.8	0.0014	0.047	FLJ22447	uncharacterized LOC400221	400221
50	0.8	7.3e-06	0.0018	MYC	MYC proto-oncogene, bHLH transcription factor	4609
51	0.8	0.00013	0.011	ARL9	ADP ribosylation factor like GTPase 9	132946
52	0.77	0.0006	0.027	SCIN	scinderin	85477
53	0.75	3.9e-05	0.0051	RUNX3	RUNX family transcription factor 3	864
54	0.72	0.0011	0.041	LMCD1	LIM and cysteine rich domains 1	29995
55	0.72	2.4e-05	0.0038	ADORA2B	adenosine A2b receptor	136
56	0.69	2.4e-05	0.0038	SAT1	spermidine/spermine N1-acetyltransferase 1	6303
57	0.68	4.7e-05	0.0056	ENC1	ectodermal-neural cortex 1	8507
58	0.67	1.2e-06	0.00041	LETM2	leucine zipper and EF-hand containing transmembrane protein 2	137994
59	0.66	1.7e-05	0.0031	CRISPLD2	cysteine rich secretory protein LCCL domain containing 2	83716
60	0.65	9.9e-06	0.0022	DSP	desmoplakin	1832
61	0.65	0.0004	0.022	NMNAT2	nicotinamide nucleotide adenylyltransferase 2	23057
62	0.65	1.5e-05	0.0029	PPARGC1B	PPARG coactivator 1 beta	133522
63	0.64	3.1e-07	0.00013	PLK2	polo like kinase 2	10769
64	0.63	6.8e-10	1.1e-06	RAB11FIP1	RAB11 family interacting protein 1	80223
65	0.63	0.00088	0.035	WNT4	Wnt family member 4	54361
66	0.62	3.2e-05	0.0044	PKP1	plakophilin 1	5317
67	0.62	3.9e-05	0.0051	TGIF2	TGFB induced factor homeobox 2	60436
68	0.62	1.6e-05	0.003	AXIN2	axin 2	8313
69	0.61	0.00011	0.0095	C1QTNF1	C1q and TNF related 1	114897
70	0.6	0.00011	0.0098	SULF2	sulfatase 2	55959
71	0.6	0.00019	0.014	SMAD3	SMAD family member 3	4088
72	0.58	6e-08	3.5e-05	SOX9	SRY-box transcription factor 9	6662
73	0.58	0.0006	0.027	SLC45A3	solute carrier family 45 member 3	85414
74	0.55	0.00024	0.016	CCNA1	cyclin A1	8900
75	0.55	0.00017	0.013	PDXP	pyridoxal phosphatase	57026
76	0.55	0.00015	0.012	ID4	inhibitor of DNA binding 4, HLH protein	3400
77	0.55	0.00035	0.02	DNAJC6	DnaJ heat shock protein family (Hsp40) member C6	9829
78	0.55	4.9e-05	0.0058	GREB1L	GREB1 like retinoic acid receptor coactivator	80000
79	0.54	2.3e-05	0.0037	ADA	adenosine deaminase	100
80	0.53	0.00041	0.022	SERPINB1	serpin family B member 1	1992
81	0.53	1.6e-05	0.003	ROR1	receptor tyrosine kinase like orphan receptor 1	4919
82	0.52	6.7e-07	0.00026	NOTCH3	notch receptor 3	4854
83	0.51	4.1e-05	0.0052	RAB3A	RAB3A, member RAS oncogene family	5864
84	0.51	0.0002	0.014	ECE2	endothelin converting enzyme 2	9718
85	0.51	4.2e-08	2.7e-05	RIOK1	RIO kinase 1	83732
86	0.51	0.00097	0.037	FAM83A	family with sequence similarity 83 member A	84985
87	0.51	0.0016	0.05	TPPP	tubulin polymerization promoting protein	11076
88	0.5	0.00021	0.014	IL20RA	interleukin 20 receptor subunit alpha	53832
89	0.5	0.00075	0.031	CNNM1	cyclin and CBS domain divalent metal cation transport mediator 1	26507
90	0.49	6.6e-09	6.2e-06	TTPAL	alpha tocopherol transfer protein like	79183
91	0.48	2.7e-05	0.0041	SCD5	stearoyl-CoA desaturase 5	79966
92	0.47	2.3e-08	1.8e-05	TBC1D8	TBC1 domain family member 8	11138
93	0.45	0.0015	0.049	SIK1	salt inducible kinase 1	150094
94	0.44	0.0013	0.043	ALKBH2	alkB homolog 2, alpha-ketoglutarate dependent dioxygenase	121642
95	0.44	0.00011	0.01	S1PR2	sphingosine-1-phosphate receptor 2	9294
96	0.43	1.8e-07	8.5e-05	CHCHD4	coiled-coil-helix-coiled-coil-helix domain containing 4	131474
97	0.43	0.00035	0.02	NDUFAF4	NADH:ubiquinone oxidoreductase complex assembly factor 4	29078
98	0.43	0.0001	0.0091	STOM	stomatin	2040
99	0.41	0.00016	0.013	RUNX2	RUNX family transcription factor 2	860
100	0.4	7.1e-07	0.00026	DBNDD2	dysbindin domain containing 2	55861
101	0.4	0.00021	0.014	GEMIN5	gem nuclear organelle associated protein 5	25929
102	0.4	0.00027	0.017	KBTBD6	kelch repeat and BTB domain containing 6	89890
103	0.4	0.00052	0.025	LYAR	Ly1 antibody reactive	55646
104	0.39	0.00085	0.034	ARL4C	ADP ribosylation factor like GTPase 4C	10123
105	0.39	0.00044	0.023	BYSL	bystin like	705
106	0.39	0.00071	0.03	WDR74	WD repeat domain 74	54663
107	0.39	0.00029	0.018	TTLL11	tubulin tyrosine ligase like 11	158135
108	0.39	0.0014	0.047	FAM155B	family with sequence similarity 155 member B	27112
109	0.39	0.00081	0.033	OAF	out at first homolog	220323
110	0.38	0.00081	0.033	RCL1	RNA terminal phosphate cyclase like 1	10171
111	0.38	0.00026	0.016	ANKRD16	ankyrin repeat domain 16	54522
112	0.38	0.00036	0.02	NXT1	nuclear transport factor 2 like export factor 1	29107
113	0.38	0.0005	0.024	KAZN	kazrin, periplakin interacting protein	23254
114	0.37	0.0007	0.03	NOP56	NOP56 ribonucleoprotein	10528
115	0.37	2.8e-05	0.0041	ZHX2	zinc fingers and homeoboxes 2	22882
116	0.36	0.0006	0.027	C12orf45	chromosome 12 open reading frame 45	121053
117	0.35	0.00021	0.014	LGALSL	galectin like	29094
118	0.35	0.00037	0.021	DHODH	dihydroorotate dehydrogenase (quinone)	1723
119	0.34	0.00029	0.018	INSR	insulin receptor	3643
120	0.34	0.00053	0.025	MRPL36	mitochondrial ribosomal protein L36	64979
121	0.34	0.00094	0.036	MCAT	malonyl-CoA-acyl carrier protein transacylase	27349
122	0.33	7.6e-06	0.0018	PRR3	proline rich 3	80742
123	0.33	0.00021	0.014	MMACHC	metabolism of cobalamin associated C	25974
124	0.33	0.00016	0.012	DKC1	dyskerin pseudouridine synthase 1	1736
125	0.33	0.001	0.038	POLR1E	RNA polymerase I subunit E	64425
126	0.33	0.00037	0.021	SRPRB	SRP receptor subunit beta	58477
127	0.33	1.4e-05	0.0028	GLRX5	glutaredoxin 5	51218
128	0.33	0.0005	0.024	ZNF550	zinc finger protein 550	162972
129	0.33	0.00039	0.022	MRTO4	MRT4 homolog, ribosome maturation factor	51154
130	0.33	0.00014	0.012	PCDHGC3	protocadherin gamma subfamily C, 3	5098
131	0.32	0.00014	0.011	GEMIN4	gem nuclear organelle associated protein 4	50628
132	0.32	0.00067	0.029	DDX10	DEAD-box helicase 10	1662
133	0.32	3.2e-05	0.0044	GEMIN6	gem nuclear organelle associated protein 6	79833
134	0.32	0.00013	0.011	ZNF584	zinc finger protein 584	201514
135	0.32	0.00043	0.023	ABCC1	ATP binding cassette subfamily C member 1	4363
136	0.32	0.00093	0.036	MPP6	membrane palmitoylated protein 6	51678
137	0.32	0.00048	0.024	AMPD2	adenosine monophosphate deaminase 2	271
138	0.32	0.001	0.038	POLR1C	RNA polymerase I and III subunit C	9533
139	0.31	2.9e-05	0.0042	NOLC1	nucleolar and coiled-body phosphoprotein 1	9221
140	0.31	0.00027	0.017	LPCAT4	lysophosphatidylcholine acyltransferase 4	254531
141	0.31	0.00058	0.027	PDSS1	decaprenyl diphosphate synthase subunit 1	23590
142	0.3	0.00013	0.011	TMEM177	transmembrane protein 177	80775
143	0.3	0.0013	0.045	MRPS17	mitochondrial ribosomal protein S17	51373
144	0.3	4.1e-05	0.0052	UCK2	uridine-cytidine kinase 2	7371
145	0.3	0.00043	0.023	MRPL17	mitochondrial ribosomal protein L17	63875
146	0.3	0.00027	0.017	CENPV	centromere protein V	201161
147	0.3	6.4e-05	0.0069	TSR1	TSR1 ribosome maturation factor	55720
148	0.29	0.0012	0.042	NETO2	neuropilin and tolloid like 2	81831
149	0.29	0.0014	0.046	RABEPK	Rab9 effector protein with kelch motifs	10244
150	0.29	0.00094	0.036	ZNF566	zinc finger protein 566	84924
151	0.29	0.00024	0.016	DFFB	DNA fragmentation factor subunit beta	1677
152	0.29	0.00086	0.034	MRPS26	mitochondrial ribosomal protein S26	64949
153	0.29	0.00064	0.028	DNAAF2	dynein axonemal assembly factor 2	55172
154	0.29	0.00062	0.028	WDR35	WD repeat domain 35	57539
155	0.29	0.00073	0.03	SLC5A6	solute carrier family 5 member 6	8884
156	0.28	0.00058	0.027	RRP1B	ribosomal RNA processing 1B	23076
157	0.28	0.00083	0.034	TMEM51	transmembrane protein 51	55092
158	0.28	8.6e-08	4.8e-05	STX6	syntaxin 6	10228
159	0.28	0.00052	0.025	FBL	fibrillarin	2091
160	0.27	0.0013	0.043	NEIL2	nei like DNA glycosylase 2	252969
161	0.27	1.3e-05	0.0027	EXOSC2	exosome component 2	23404
162	0.27	6.9e-09	6.2e-06	SUPV3L1	Suv3 like RNA helicase	6832
163	0.27	4.3e-05	0.0053	TRIM65	tripartite motif containing 65	201292
164	0.27	8.8e-05	0.0083	ZNF343	zinc finger protein 343	79175
165	0.27	0.00014	0.011	DHX33	DEAH-box helicase 33	56919
166	0.27	0.00094	0.036	POLG2	DNA polymerase gamma 2, accessory subunit	11232
167	0.27	0.00021	0.015	WDR46	WD repeat domain 46	9277
168	0.26	0.0006	0.027	CCNE1	cyclin E1	898
169	0.26	0.00015	0.012	NOL9	nucleolar protein 9	79707
170	0.26	0.00071	0.03	ABCF2	ATP binding cassette subfamily F member 2	10061
171	0.26	0.0013	0.046	NAT10	N-acetyltransferase 10	55226
172	0.25	0.00088	0.035	NOP14	NOP14 nucleolar protein	8602
173	0.25	0.00065	0.028	TRMT5	tRNA methyltransferase 5	57570
174	0.25	0.00034	0.02	PEX5	peroxisomal biogenesis factor 5	5830
175	0.25	0.00035	0.02	ZNF57	zinc finger protein 57	126295
176	0.25	0.0011	0.041	ZNF324	zinc finger protein 324	25799
177	0.25	4.5e-05	0.0054	ANKS6	ankyrin repeat and sterile alpha motif domain containing 6	203286
178	0.25	0.00015	0.012	WDR12	WD repeat domain 12	55759
179	0.25	0.00075	0.031	ST6GALNAC6	ST6 N-acetylgalactosaminide alpha-2,6-sialyltransferase 6	30815
180	0.25	6.9e-05	0.0072	ATRIP-TREX1	ATRIP-TREX1 readthrough	111822955
181	0.25	0.00016	0.012	RUVBL1	RuvB like AAA ATPase 1	8607
182	0.25	0.0012	0.043	NKRF	NFKB repressing factor	55922
183	0.25	0.0004	0.022	GNL2	G protein nucleolar 2	29889
184	0.25	0.00098	0.037	WDR89	WD repeat domain 89	112840
185	0.25	3.8e-05	0.0051	MAP3K4	mitogen-activated protein kinase kinase kinase 4	4216
186	0.24	0.00076	0.031	RPUSD4	RNA pseudouridine synthase D4	84881
187	0.24	0.00024	0.016	PA2G4	proliferation-associated 2G4	5036
188	0.24	0.00049	0.024	NCL	nucleolin	4691
189	0.23	6.8e-05	0.0072	POLE3	DNA polymerase epsilon 3, accessory subunit	54107
190	0.23	0.00058	0.027	TOE1	target of EGR1, exonuclease	114034
191	0.23	0.0015	0.05	FKBP4	FKBP prolyl isomerase 4	2288
192	0.23	0.00038	0.021	CD2BP2	CD2 cytoplasmic tail binding protein 2	10421
193	0.22	0.0016	0.05	PSMG1	proteasome assembly chaperone 1	8624
194	0.22	0.00055	0.026	DCTPP1	dCTP pyrophosphatase 1	79077
195	0.22	0.00044	0.023	NOL11	nucleolar protein 11	25926
196	0.22	0.00022	0.015	INTS10	integrator complex subunit 10	55174
197	0.22	0.001	0.038	FITM2	fat storage inducing transmembrane protein 2	128486
198	0.22	0.00059	0.027	XXYLT1	xyloside xylosyltransferase 1	152002
199	0.22	0.00086	0.034	C18orf21	chromosome 18 open reading frame 21	83608
200	0.21	0.0011	0.04	UTP18	UTP18 small subunit processome component	51096
201	0.21	0.00096	0.037	EIF5B	eukaryotic translation initiation factor 5B	9669
202	0.21	5.6e-05	0.0064	PRMT5	protein arginine methyltransferase 5	10419
203	0.21	0.0011	0.04	CPSF4	cleavage and polyadenylation specific factor 4	10898
204	0.21	0.00066	0.029	SIGMAR1	sigma non-opioid intracellular receptor 1	10280
205	0.21	0.00019	0.014	TRIT1	tRNA isopentenyltransferase 1	54802
206	0.21	0.00033	0.019	MPHOSPH10	M-phase phosphoprotein 10	10199
207	0.21	0.00065	0.028	WRNIP1	WRN helicase interacting protein 1	56897
208	0.2	0.0014	0.047	TIMM17A	translocase of inner mitochondrial membrane 17A	10440
209	0.2	0.00045	0.023	AK2	adenylate kinase 2	204
210	0.2	0.00027	0.017	XPO5	exportin 5	57510
211	0.2	2.1e-05	0.0034	PRPF19	pre-mRNA processing factor 19	27339
212	0.2	0.00058	0.027	KDM1A	lysine demethylase 1A	23028
213	0.2	0.0013	0.044	SRSF8	serine and arginine rich splicing factor 8	10929
214	0.19	0.0015	0.048	TMEM138	transmembrane protein 138	51524
215	0.19	0.0016	0.05	IMPDH2	inosine monophosphate dehydrogenase 2	3615
216	0.19	0.00029	0.018	DFFA	DNA fragmentation factor subunit alpha	1676
217	0.19	0.00046	0.023	ADPGK	ADP dependent glucokinase	83440
218	0.19	0.001	0.038	BZW2	basic leucine zipper and W2 domains 2	28969
219	0.19	1.7e-06	0.00057	APEX1	apurinic/apyrimidinic endodeoxyribonuclease 1	328
220	0.19	8.6e-05	0.0082	SRRD	SRR1 domain containing	402055
221	0.18	0.00059	0.027	POLR2D	RNA polymerase II subunit D	5433
222	0.18	8.8e-05	0.0083	PRPF4	pre-mRNA processing factor 4	9128
223	0.18	0.00044	0.023	CKAP4	cytoskeleton associated protein 4	10970
224	0.18	0.00098	0.037	WDR5	WD repeat domain 5	11091
225	0.18	0.0005	0.024	SENP3	SUMO specific peptidase 3	26168
226	0.18	0.00019	0.014	ELAC2	elaC ribonuclease Z 2	60528
227	0.18	0.0011	0.041	DDX24	DEAD-box helicase 24	57062
228	0.18	0.0016	0.05	BMS1	BMS1 ribosome biogenesis factor	9790
229	0.17	0.0015	0.048	PWP1	PWP1 homolog, endonuclein	11137
230	0.17	0.00045	0.023	TRUB2	TruB pseudouridine synthase family member 2	26995
231	0.17	0.00086	0.034	LAS1L	LAS1 like ribosome biogenesis factor	81887
232	0.17	0.00042	0.022	ZNF689	zinc finger protein 689	115509
233	0.16	0.0012	0.042	NOA1	nitric oxide associated 1	84273
234	0.16	0.00088	0.035	ZC3H15	zinc finger CCCH-type containing 15	55854
235	0.16	0.0013	0.044	MRPS27	mitochondrial ribosomal protein S27	23107
236	0.16	0.0013	0.044	PDCD7	programmed cell death 7	10081
237	0.15	0.0016	0.05	SF3A3	splicing factor 3a subunit 3	10946
238	0.15	0.0015	0.049	ASTE1	asteroid homolog 1	28990
239	0.15	0.00024	0.016	TMEM109	transmembrane protein 109	79073
240	0.14	5.7e-05	0.0064	EFTUD2	elongation factor Tu GTP binding domain containing 2	9343
241	-0.13	0.0007	0.03	ADD1	adducin 1	118
242	-0.15	0.00064	0.028	NRBP1	nuclear receptor binding protein 1	29959
243	-0.16	0.00019	0.014	ESYT1	extended synaptotagmin 1	23344
244	-0.16	0.0013	0.043	WIPF2	WAS/WASL interacting protein family member 2	147179
245	-0.17	0.00088	0.035	LRRC57	leucine rich repeat containing 57	255252
246	-0.18	8.4e-05	0.0082	NCOR1	nuclear receptor corepressor 1	9611
247	-0.18	0.00086	0.034	VEZF1	vascular endothelial zinc finger 1	7716
248	-0.2	0.00023	0.015	RANBP9	RAN binding protein 9	10048
249	-0.21	0.00091	0.035	UBAP1	ubiquitin associated protein 1	51271
250	-0.22	0.00021	0.014	MON1B	MON1 homolog B, secretory trafficking associated	22879
251	-0.22	0.00047	0.024	ITSN1	intersectin 1	6453
252	-0.23	0.00025	0.016	MYD88	MYD88 innate immune signal transduction adaptor	4615
253	-0.24	0.0012	0.043	CTTNBP2NL	CTTNBP2 N-terminal like	55917
254	-0.25	0.00068	0.029	RNF103	ring finger protein 103	7844
255	-0.25	0.0015	0.048	IRX5	iroquois homeobox 5	10265
256	-0.25	0.0012	0.043	RAB5B	RAB5B, member RAS oncogene family	5869
257	-0.25	5.4e-05	0.0063	NUMB	NUMB endocytic adaptor protein	8650
258	-0.27	0.0014	0.047	ARHGAP27	Rho GTPase activating protein 27	201176
259	-0.27	0.00065	0.028	RAB11FIP4	RAB11 family interacting protein 4	84440
260	-0.29	0.0014	0.047	ANKRD6	ankyrin repeat domain 6	22881
261	-0.29	0.00045	0.023	FNBP1L	formin binding protein 1 like	54874
262	-0.29	0.00057	0.027	C11orf54	chromosome 11 open reading frame 54	28970
263	-0.29	3.5e-06	0.00097	MKNK1	MAPK interacting serine/threonine kinase 1	8569
264	-0.3	0.00089	0.035	NET1	neuroepithelial cell transforming 1	10276
265	-0.3	0.0014	0.046	SNX33	sorting nexin 33	257364
266	-0.3	0.0014	0.047	SH3BP5	SH3 domain binding protein 5	9467
267	-0.3	0.00023	0.015	FDFT1	farnesyl-diphosphate farnesyltransferase 1	2222
268	-0.31	0.0002	0.014	ZFAND6	zinc finger AN1-type containing 6	54469
269	-0.31	0.00024	0.016	TMPRSS13	transmembrane serine protease 13	84000
270	-0.31	0.0014	0.047	KCNK1	potassium two pore domain channel subfamily K member 1	3775
271	-0.31	0.00035	0.02	FAM102A	family with sequence similarity 102 member A	399665
272	-0.32	0.0002	0.014	TRIOBP	TRIO and F-actin binding protein	11078
273	-0.32	3.3e-05	0.0045	ARHGAP12	Rho GTPase activating protein 12	94134
274	-0.32	0.00031	0.018	RYBP	RING1 and YY1 binding protein	23429
275	-0.33	1.5e-05	0.003	SLC48A1	solute carrier family 48 member 1	55652
276	-0.33	3.1e-05	0.0043	SDCBP	syndecan binding protein	6386
277	-0.33	6.9e-05	0.0072	TSC22D2	TSC22 domain family member 2	9819
278	-0.33	0.00042	0.022	ARHGEF35	Rho guanine nucleotide exchange factor 35	445328
279	-0.34	1.2e-05	0.0025	TSPAN14	tetraspanin 14	81619
280	-0.34	7e-06	0.0018	BCOR	BCL6 corepressor	54880
281	-0.34	0.0012	0.043	ATP8B1	ATPase phospholipid transporting 8B1	5205
282	-0.34	0.00029	0.018	BCL10	BCL10 immune signaling adaptor	8915
283	-0.34	0.0011	0.041	RALGPS1	Ral GEF with PH domain and SH3 binding motif 1	9649
284	-0.34	0.001	0.039	DISP1	dispatched RND transporter family member 1	84976
285	-0.35	0.00019	0.014	SECISBP2L	SECIS binding protein 2 like	9728
286	-0.35	0.00042	0.023	CTDSP2	CTD small phosphatase 2	10106
287	-0.36	0.0013	0.043	MEIS2	Meis homeobox 2	4212
288	-0.36	0.00013	0.011	PNPLA8	patatin like phospholipase domain containing 8	50640
289	-0.37	7.2e-05	0.0074	ARHGEF5	Rho guanine nucleotide exchange factor 5	7984
290	-0.37	0.00031	0.018	RIT1	Ras like without CAAX 1	6016
291	-0.38	7.6e-05	0.0076	ATXN1	ataxin 1	6310
292	-0.38	0.00033	0.019	PUS10	pseudouridine synthase 10	150962
293	-0.38	0.001	0.038	MXD1	MAX dimerization protein 1	4084
294	-0.39	2.8e-05	0.0041	HMGCS1	3-hydroxy-3-methylglutaryl-CoA synthase 1	3157
295	-0.4	0.0011	0.04	PLEKHO2	pleckstrin homology domain containing O2	80301
296	-0.4	0.00062	0.028	ABHD4	abhydrolase domain containing 4, N-acyl phospholipase B	63874
297	-0.4	3.1e-07	0.00013	KLF3	Kruppel like factor 3	51274
298	-0.4	0.00013	0.011	NCOA2	nuclear receptor coactivator 2	10499
299	-0.41	0.00049	0.024	ZFYVE1	zinc finger FYVE-type containing 1	53349
300	-0.41	5.7e-05	0.0064	PLEKHA2	pleckstrin homology domain containing A2	59339
301	-0.42	4.1e-05	0.0052	NCOA3	nuclear receptor coactivator 3	8202
302	-0.42	1.1e-05	0.0024	FOSL2	FOS like 2, AP-1 transcription factor subunit	2355
303	-0.42	8.3e-05	0.0082	CASP9	caspase 9	842
304	-0.42	8.5e-05	0.0082	HSD17B7	hydroxysteroid 17-beta dehydrogenase 7	51478
305	-0.44	0.00053	0.025	MSMO1	methylsterol monooxygenase 1	6307
306	-0.44	0.001	0.038	SNX9	sorting nexin 9	51429
307	-0.44	0.0011	0.041	PNRC1	proline rich nuclear receptor coactivator 1	10957
308	-0.44	1.6e-05	0.003	DAAM1	dishevelled associated activator of morphogenesis 1	23002
309	-0.45	0.0012	0.043	CPEB4	cytoplasmic polyadenylation element binding protein 4	80315
310	-0.45	0.00068	0.029	OVOL1	ovo like transcriptional repressor 1	5017
311	-0.46	0.00016	0.012	RALGPS2	Ral GEF with PH domain and SH3 binding motif 2	55103
312	-0.46	1.1e-06	0.00039	FOXO3	forkhead box O3	2309
313	-0.46	0.00072	0.03	ZXDA	zinc finger X-linked duplicated A	7789
314	-0.46	0.00035	0.02	RAB30	RAB30, member RAS oncogene family	27314
315	-0.48	5.6e-05	0.0064	SH3BP4	SH3 domain binding protein 4	23677
316	-0.48	0.00012	0.01	IRF2BPL	interferon regulatory factor 2 binding protein like	64207
317	-0.5	0.00047	0.024	KAT2B	lysine acetyltransferase 2B	8850
318	-0.5	0.00096	0.037	COL16A1	collagen type XVI alpha 1 chain	1307
319	-0.5	0.0011	0.041	ACOT11	acyl-CoA thioesterase 11	26027
320	-0.5	0.00033	0.019	USP53	ubiquitin specific peptidase 53	54532
321	-0.5	0.00013	0.011	FGD4	FYVE, RhoGEF and PH domain containing 4	121512
322	-0.52	3.9e-05	0.0051	EPB41L4A	erythrocyte membrane protein band 4.1 like 4A	64097
323	-0.52	0.00047	0.024	ARRDC3	arrestin domain containing 3	57561
324	-0.52	4.4e-08	2.7e-05	LPIN2	lipin 2	9663
325	-0.52	0.00032	0.019	PRKD1	protein kinase D1	5587
326	-0.52	0.00026	0.017	GLRX	glutaredoxin	2745
327	-0.52	0.0005	0.024	SECTM1	secreted and transmembrane 1	6398
328	-0.52	3.4e-06	0.00097	FAM110C	family with sequence similarity 110 member C	642273
329	-0.52	0.00046	0.023	GLIS2	GLIS family zinc finger 2	84662
330	-0.53	9.3e-05	0.0087	PLEKHA7	pleckstrin homology domain containing A7	144100
331	-0.53	1.8e-05	0.0032	RAPH1	Ras association (RalGDS/AF-6) and pleckstrin homology domains 1	65059
332	-0.54	0.0015	0.05	FRK	fyn related Src family tyrosine kinase	2444
333	-0.54	0.00054	0.026	B3GNT3	UDP-GlcNAc:betaGal beta-1,3-N-acetylglucosaminyltransferase 3	10331
334	-0.54	0.00017	0.013	TMEM154	transmembrane protein 154	201799
335	-0.54	0.00013	0.011	INSIG1	insulin induced gene 1	3638
336	-0.55	2e-05	0.0034	DENND3	DENN domain containing 3	22898
337	-0.56	3.3e-06	0.00097	ANTXR2	ANTXR cell adhesion molecule 2	118429
338	-0.58	0.00017	0.013	DUSP8	dual specificity phosphatase 8	1850
339	-0.59	1.4e-08	1.2e-05	STYK1	serine/threonine/tyrosine kinase 1	55359
340	-0.59	9.1e-06	0.0021	SLC16A13	solute carrier family 16 member 13	201232
341	-0.6	4.3e-05	0.0053	PTAFR	platelet activating factor receptor	5724
342	-0.61	1.9e-07	8.5e-05	TOB1	transducer of ERBB2, 1	10140
343	-0.62	1.7e-05	0.0031	NR3C2	nuclear receptor subfamily 3 group C member 2	4306
344	-0.62	0.00015	0.012	ARID3A	AT-rich interaction domain 3A	1820
345	-0.63	4.7e-06	0.0012	NANOS1	nanos C2HC-type zinc finger 1	340719
346	-0.63	6.1e-05	0.0068	DCLK2	doublecortin like kinase 2	166614
347	-0.63	3.6e-06	0.00097	MET	MET proto-oncogene, receptor tyrosine kinase	4233
348	-0.64	1.6e-05	0.003	TMC5	transmembrane channel like 5	79838
349	-0.67	7.1e-07	0.00026	LPIN1	lipin 1	23175
350	-0.67	0.0006	0.027	SLFN5	schlafen family member 5	162394
351	-0.67	8.5e-05	0.0082	SEMA3C	semaphorin 3C	10512
352	-0.68	0.0015	0.049	ELF3	E74 like ETS transcription factor 3	1999
353	-0.68	0.00067	0.029	ALPK3	alpha kinase 3	57538
354	-0.68	0.00071	0.03	MCF2L2	MCF.2 cell line derived transforming sequence-like 2	23101
355	-0.71	0.00035	0.02	ITGB4	integrin subunit beta 4	3691
356	-0.77	0.00022	0.015	SOX15	SRY-box transcription factor 15	6665
357	-0.78	0.00019	0.014	FUT2	fucosyltransferase 2	2524
358	-0.85	1.8e-05	0.0032	ARID5B	AT-rich interaction domain 5B	84159
359	-0.85	9.1e-06	0.0021	RAPGEF3	Rap guanine nucleotide exchange factor 3	10411
360	-0.85	7.7e-05	0.0077	TP53INP1	tumor protein p53 inducible nuclear protein 1	94241
361	-0.87	0.00046	0.023	PLCXD2	phosphatidylinositol specific phospholipase C X domain containing 2	257068
362	-0.94	0.0011	0.041	TRPV3	transient receptor potential cation channel subfamily V member 3	162514
363	-0.99	0.00091	0.035	ARHGAP20	Rho GTPase activating protein 20	57569
364	-0.99	2.8e-06	0.00085	PRR15	proline rich 15	222171
365	-1	9.5e-05	0.0088	KCNB1	potassium voltage-gated channel subfamily B member 1	3745
366	-1	1.8e-07	8.5e-05	VASN	vasorin	114990
367	-1.2	9.6e-05	0.0088	BMF	Bcl2 modifying factor	90427
368	-1.2	7.4e-06	0.0018	CACNA1I	calcium voltage-gated channel subunit alpha1 I	8911
369	-1.2	7.5e-05	0.0076	FOXI1	forkhead box I1	2299
370	-1.5	0.0012	0.043	FGF5	fibroblast growth factor 5	2250

## Sheet: 72h FC vs DAPT
Table S2: Lists of all DEGs (up- and downregulated) from the 8 and 72 h time points for all breast cancer cell line data sets
DEG Ground state (FC) vs Notch off (DAPT) 72h
	log2FoldChange	pvalue	padj	symbol	genename	entrez
1	3.3	0.00095	0.011	PIP	prolactin induced protein	5304
2	2.7	1e-06	0.00022	BCAS1	brain enriched myelin associated protein 1	8537
3	2.6	8.9e-05	0.0026	CDH5	cadherin 5	1003
4	2.5	0.0037	0.025	BPIFB1	BPI fold containing family B member 1	92747
5	2.5	6.6e-07	0.00018	MGAM	maltase-glucoamylase	8972
6	2.4	0.00017	0.0037	DHRS9	dehydrogenase/reductase 9	10170
7	2.1	0.0012	0.012	PIGR	polymeric immunoglobulin receptor	5284
8	2.1	8.7e-05	0.0026	BMP3	bone morphogenetic protein 3	651
9	1.9	5.1e-06	0.00053	VSIG2	V-set and immunoglobulin domain containing 2	23584
10	1.9	0.00017	0.0037	LPAR1	lysophosphatidic acid receptor 1	1902
11	1.9	0.0039	0.026	COL17A1	collagen type XVII alpha 1 chain	1308
12	1.9	0.00044	0.0064	FCGR2A	Fc fragment of IgG receptor IIa	2212
13	1.9	0.0015	0.014	LGALS9C	galectin 9C	654346
14	1.9	8e-05	0.0024	ACHE	acetylcholinesterase (Cartwright blood group)	43
15	1.8	0.00067	0.0084	ANGPTL4	angiopoietin like 4	51129
16	1.8	0.00015	0.0036	CABP4	calcium binding protein 4	57010
17	1.8	0.00041	0.0062	CAPN8	calpain 8	388743
18	1.8	0.0073	0.038	NOS2	nitric oxide synthase 2	4843
19	1.7	0.00021	0.0042	ENTPD8	ectonucleoside triphosphate diphosphohydrolase 8	377841
20	1.7	0.0028	0.021	ROBO2	roundabout guidance receptor 2	6092
21	1.6	0.0029	0.021	MAL	mal, T cell differentiation protein	4118
22	1.6	0.0041	0.027	LY96	lymphocyte antigen 96	23643
23	1.6	0.0012	0.012	PSCA	prostate stem cell antigen	8000
24	1.6	9.7e-05	0.0027	ERN2	endoplasmic reticulum to nucleus signaling 2	10595
25	1.6	0.0049	0.03	TMEM132E	transmembrane protein 132E	124842
26	1.6	2.1e-05	0.0011	CD68	CD68 molecule	968
27	1.6	6e-06	0.00057	XDH	xanthine dehydrogenase	7498
28	1.6	0.00016	0.0037	ALDH3A1	aldehyde dehydrogenase 3 family member A1	218
29	1.5	2.8e-05	0.0013	MUC3A	mucin 3A, cell surface associated	4584
30	1.5	3e-06	0.00041	AGR2	anterior gradient 2, protein disulphide isomerase family member	10551
31	1.5	0.007	0.037	SOD3	superoxide dismutase 3	6649
32	1.4	0.0055	0.032	BDKRB2	bradykinin receptor B2	624
33	1.4	1.9e-05	0.0011	CYP1A1	cytochrome P450 family 1 subfamily A member 1	1543
34	1.4	9.6e-07	0.00021	PTPRH	protein tyrosine phosphatase receptor type H	5794
35	1.4	0.00069	0.0086	DEGS2	delta 4-desaturase, sphingolipid 2	123099
36	1.4	0.0017	0.015	ATOH8	atonal bHLH transcription factor 8	84913
37	1.4	0.0029	0.021	RELN	reelin	5649
38	1.4	0.0015	0.014	NOS3	nitric oxide synthase 3	4846
39	1.4	3.9e-05	0.0016	RAB26	RAB26, member RAS oncogene family	25837
40	1.4	0.0023	0.018	NECAB1	N-terminal EF-hand calcium binding protein 1	64168
41	1.4	1.7e-06	0.00029	PRR15	proline rich 15	222171
42	1.4	0.0096	0.046	SPOCD1	SPOC domain containing 1	90853
43	1.3	1.1e-05	0.00087	PLA2G4C	phospholipase A2 group IVC	8605
44	1.3	0.005	0.03	AOX1	aldehyde oxidase 1	316
45	1.3	0.0069	0.037	MMEL1	membrane metalloendopeptidase like 1	79258
46	1.3	0.0032	0.022	COL22A1	collagen type XXII alpha 1 chain	169044
47	1.3	0.0056	0.032	CATSPER1	cation channel sperm associated 1	117144
48	1.3	0.0012	0.012	FAIM2	Fas apoptotic inhibitory molecule 2	23017
49	1.3	0.00092	0.01	PARM1	prostate androgen-regulated mucin-like protein 1	25849
50	1.3	0.00076	0.0092	MAOA	monoamine oxidase A	4128
51	1.3	0.0092	0.045	LCN2	lipocalin 2	3934
52	1.3	3e-06	0.00041	ANTXR2	ANTXR cell adhesion molecule 2	118429
53	1.3	0.00038	0.006	CPEB1	cytoplasmic polyadenylation element binding protein 1	64506
54	1.3	0.00057	0.0076	GPT	glutamic--pyruvic transaminase	2875
55	1.3	0.0085	0.043	ZG16B	zymogen granule protein 16B	124220
56	1.3	0.0022	0.018	KCNB1	potassium voltage-gated channel subfamily B member 1	3745
57	1.3	6.9e-05	0.0023	MUC20	mucin 20, cell surface associated	200958
58	1.3	0.00018	0.0039	KLHL30	kelch like family member 30	377007
59	1.3	0.00024	0.0046	ADRA2B	adrenoceptor alpha 2B	151
60	1.3	0.0021	0.017	MMP24	matrix metallopeptidase 24	10893
61	1.3	0.0043	0.027	ACE2	angiotensin I converting enzyme 2	59272
62	1.3	6.2e-05	0.0022	C19orf33	chromosome 19 open reading frame 33	64073
63	1.2	0.0015	0.014	ADCYAP1	adenylate cyclase activating polypeptide 1	116
64	1.2	0.0062	0.034	FGD5	FYVE, RhoGEF and PH domain containing 5	152273
65	1.2	0.0023	0.018	CPNE4	copine 4	131034
66	1.2	0.00012	0.0031	TMEM140	transmembrane protein 140	55281
67	1.2	9.9e-07	0.00021	SNCG	synuclein gamma	6623
68	1.2	5.5e-06	0.00055	LRRC29	leucine rich repeat containing 29	26231
69	1.2	0.00016	0.0036	TNNC1	troponin C1, slow skeletal and cardiac type	7134
70	1.2	0.0092	0.045	DGKI	diacylglycerol kinase iota	9162
71	1.2	0.0073	0.038	NAV3	neuron navigator 3	89795
72	1.2	1.1e-09	4.4e-06	VASN	vasorin	114990
73	1.2	0.00031	0.0052	CD7	CD7 molecule	924
74	1.2	0.001	0.011	RSAD2	radical S-adenosyl methionine domain containing 2	91543
75	1.2	0.00059	0.0078	CHADL	chondroadherin like	150356
76	1.2	0.0077	0.04	CH25H	cholesterol 25-hydroxylase	9023
77	1.2	1.5e-05	0.00096	ITGB4	integrin subunit beta 4	3691
78	1.2	0.00026	0.0048	SRPX2	sushi repeat containing protein X-linked 2	27286
79	1.2	2.2e-05	0.0012	CHST4	carbohydrate sulfotransferase 4	10164
80	1.2	0.00031	0.0052	HYDIN	HYDIN axonemal central pair apparatus protein	54768
81	1.2	0.0023	0.018	RNF39	ring finger protein 39	80352
82	1.2	5.5e-06	0.00055	SDCBP2	syndecan binding protein 2	27111
83	1.2	0.00019	0.004	SLC8A2	solute carrier family 8 member A2	6543
84	1.2	0.0029	0.021	CXCL11	C-X-C motif chemokine ligand 11	6373
85	1.2	0.0077	0.04	SLC15A1	solute carrier family 15 member 1	6564
86	1.2	0.006	0.034	CST6	cystatin E/M	1474
87	1.1	0.0026	0.02	IFI27	interferon alpha inducible protein 27	3429
88	1.1	0.0023	0.018	COL21A1	collagen type XXI alpha 1 chain	81578
89	1.1	0.00035	0.0057	DDIT4L	DNA damage inducible transcript 4 like	115265
90	1.1	0.004	0.026	TXK	TXK tyrosine kinase	7294
91	1.1	0.0019	0.016	IL32	interleukin 32	9235
92	1.1	2.2e-06	0.00034	FUT2	fucosyltransferase 2	2524
93	1.1	2.8e-05	0.0013	ADAMTSL5	ADAMTS like 5	339366
94	1.1	0.0027	0.02	GDF15	growth differentiation factor 15	9518
95	1.1	0.0053	0.031	TMEM61	transmembrane protein 61	199964
96	1.1	5.7e-06	0.00055	C4orf19	chromosome 4 open reading frame 19	55286
97	1.1	0.0018	0.016	KCNMA1	potassium calcium-activated channel subfamily M alpha 1	3778
98	1.1	0.011	0.05	CACNA1I	calcium voltage-gated channel subunit alpha1 I	8911
99	1.1	0.0042	0.027	ATP2A3	ATPase sarcoplasmic/endoplasmic reticulum Ca2+ transporting 3	489
100	1.1	1.4e-05	0.00095	DUSP6	dual specificity phosphatase 6	1848
101	1.1	0.002	0.017	INHBA	inhibin subunit beta A	3624
102	1.1	0.00014	0.0034	TMC5	transmembrane channel like 5	79838
103	1.1	0.0037	0.025	PDK4	pyruvate dehydrogenase kinase 4	5166
104	1.1	0.0094	0.046	MUC12	mucin 12, cell surface associated	10071
105	1.1	0.0046	0.029	PLAC1	placenta enriched 1	10761
106	1.1	0.00016	0.0036	LEMD1	LEM domain containing 1	93273
107	1.1	0.00028	0.005	SHC2	SHC adaptor protein 2	25759
108	1.1	0.0011	0.012	CLU	clusterin	1191
109	1.1	1.4e-05	0.00094	GRIN2A	glutamate ionotropic receptor NMDA type subunit 2A	2903
110	1.1	0.00085	0.0099	RAPGEF3	Rap guanine nucleotide exchange factor 3	10411
111	1	0.0046	0.028	TNFRSF1B	TNF receptor superfamily member 1B	7133
112	1	0.0033	0.023	ALOX5	arachidonate 5-lipoxygenase	240
113	1	0.0049	0.03	KLK5	kallikrein related peptidase 5	25818
114	1	0.0063	0.035	TMC1	transmembrane channel like 1	117531
115	1	0.011	0.05	PLA2G4F	phospholipase A2 group IVF	255189
116	1	0.0018	0.015	CCDC80	coiled-coil domain containing 80	151887
117	1	7.4e-05	0.0024	PIK3IP1	phosphoinositide-3-kinase interacting protein 1	113791
118	1	0.0029	0.021	CSTA	cystatin A	1475
119	1	0.00017	0.0037	ADM	adrenomedullin	133
120	1	0.0053	0.031	VWA5A	von Willebrand factor A domain containing 5A	4013
121	1	0.00065	0.0083	SLC16A4	solute carrier family 16 member 4	9122
122	1	0.0058	0.033	PCDH7	protocadherin 7	5099
123	1	0.0061	0.034	SOX5	SRY-box transcription factor 5	6660
124	1	0.003	0.021	SHROOM4	shroom family member 4	57477
125	1	0.0027	0.02	NT5E	5'-nucleotidase ecto	4907
126	1	0.00028	0.0049	FBLN2	fibulin 2	2199
127	1	0.00013	0.0033	PNPLA7	patatin like phospholipase domain containing 7	375775
128	1	0.003	0.021	SLC34A2	solute carrier family 34 member 2	10568
129	1	0.0042	0.027	RHCE	Rh blood group CcEe antigens	6006
130	0.99	0.00022	0.0044	GPR143	G protein-coupled receptor 143	4935
131	0.99	0.002	0.017	PLB1	phospholipase B1	151056
132	0.99	0.0031	0.022	FRMPD1	FERM and PDZ domain containing 1	22844
133	0.99	0.00059	0.0078	NDRG1	N-myc downstream regulated 1	10397
134	0.98	3.2e-05	0.0015	RAB43	RAB43, member RAS oncogene family	339122
135	0.98	0.0047	0.029	TXLNB	taxilin beta	167838
136	0.98	0.0007	0.0087	HDAC9	histone deacetylase 9	9734
137	0.97	5.2e-05	0.002	COL16A1	collagen type XVI alpha 1 chain	1307
138	0.96	2.1e-05	0.0011	ALS2CL	ALS2 C-terminal like	259173
139	0.96	0.0086	0.043	S1PR1	sphingosine-1-phosphate receptor 1	1901
140	0.96	0.00025	0.0048	GOLGA7B	golgin A7 family member B	401647
141	0.95	0.0093	0.045	LDHD	lactate dehydrogenase D	197257
142	0.95	0.0026	0.019	ANKRD24	ankyrin repeat domain 24	170961
143	0.95	7.7e-06	0.00067	PTAFR	platelet activating factor receptor	5724
144	0.94	0.00028	0.0049	MYOM1	myomesin 1	8736
145	0.94	0.00038	0.006	GAD1	glutamate decarboxylase 1	2571
146	0.94	9.8e-05	0.0027	GADD45G	growth arrest and DNA damage inducible gamma	10912
147	0.94	4.3e-06	0.00052	CAPN5	calpain 5	726
148	0.93	0.00084	0.0098	BAIAP3	BAI1 associated protein 3	8938
149	0.92	2.1e-05	0.0011	ALDH3B1	aldehyde dehydrogenase 3 family member B1	221
150	0.92	0.00029	0.0051	MAFF	MAF bZIP transcription factor F	23764
151	0.92	0.0001	0.0028	RENBP	renin binding protein	5973
152	0.91	1.4e-05	0.00094	DUSP4	dual specificity phosphatase 4	1846
153	0.91	0.0019	0.016	LMO2	LIM domain only 2	4005
154	0.91	0.006	0.034	FAM83E	family with sequence similarity 83 member E	54854
155	0.9	7.9e-06	0.00069	ARSA	arylsulfatase A	410
156	0.9	1.1e-05	0.00084	SEMA3B	semaphorin 3B	7869
157	0.9	0.0029	0.021	AKR1B15	aldo-keto reductase family 1 member B15	441282
158	0.9	2.6e-05	0.0013	OSGIN1	oxidative stress induced growth inhibitor 1	29948
159	0.89	0.0073	0.038	INA	internexin neuronal intermediate filament protein alpha	9118
160	0.89	0.00026	0.0048	FRY	FRY microtubule binding protein	10129
161	0.88	0.0097	0.047	OAS1	2'-5'-oligoadenylate synthetase 1	4938
162	0.88	0.0069	0.037	XKRX	XK related X-linked	402415
163	0.88	0.0033	0.023	PDE5A	phosphodiesterase 5A	8654
164	0.88	0.0038	0.025	B3GNT7	UDP-GlcNAc:betaGal beta-1,3-N-acetylglucosaminyltransferase 7	93010
165	0.88	0.00018	0.0038	IRF7	interferon regulatory factor 7	3665
166	0.88	0.0039	0.026	VSTM2L	V-set and transmembrane domain containing 2 like	128434
167	0.88	0.0065	0.035	MYO15B	myosin XVB	80022
168	0.87	0.0072	0.038	PIWIL4	piwi like RNA-mediated gene silencing 4	143689
169	0.86	1.2e-05	0.00088	FUT3	fucosyltransferase 3 (Lewis blood group)	2525
170	0.86	0.0036	0.024	TOX	thymocyte selection associated high mobility group box	9760
171	0.86	1.5e-05	0.00096	SRGAP3	SLIT-ROBO Rho GTPase activating protein 3	9901
172	0.86	0.00065	0.0083	SECTM1	secreted and transmembrane 1	6398
173	0.85	0.0054	0.032	PRDM1	PR/SET domain 1	639
174	0.84	0.0018	0.015	C19orf38	chromosome 19 open reading frame 38	255809
175	0.84	0.0073	0.038	DHRS3	dehydrogenase/reductase 3	9249
176	0.84	0.011	0.05	DNAH12	dynein axonemal heavy chain 12	201625
177	0.84	0.0017	0.015	TMEM40	transmembrane protein 40	55287
178	0.84	0.0045	0.028	PCSK1N	proprotein convertase subtilisin/kexin type 1 inhibitor	27344
179	0.83	0.00053	0.0073	VWA1	von Willebrand factor A domain containing 1	64856
180	0.83	6.1e-07	0.00018	DENND3	DENN domain containing 3	22898
181	0.83	0.0081	0.041	CSF2RA	colony stimulating factor 2 receptor subunit alpha	1438
182	0.83	0.002	0.016	SYBU	syntabulin	55638
183	0.82	0.00012	0.003	NOXA1	NADPH oxidase activator 1	10811
184	0.82	0.0043	0.027	LAMC2	laminin subunit gamma 2	3918
185	0.82	2.8e-05	0.0013	B3GNT3	UDP-GlcNAc:betaGal beta-1,3-N-acetylglucosaminyltransferase 3	10331
186	0.81	0.0034	0.023	CREG2	cellular repressor of E1A stimulated genes 2	200407
187	0.81	0.0042	0.027	BMF	Bcl2 modifying factor	90427
188	0.81	0.0006	0.0079	SYNGR3	synaptogyrin 3	9143
189	0.81	0.0012	0.012	FBXO32	F-box protein 32	114907
190	0.8	5.6e-05	0.002	KLF4	Kruppel like factor 4	9314
191	0.8	0.00052	0.0072	NBEA	neurobeachin	26960
192	0.79	0.0011	0.011	SLC9A2	solute carrier family 9 member A2	6549
193	0.79	0.0029	0.021	SLC37A2	solute carrier family 37 member 2	219855
194	0.79	0.0098	0.047	TRAM1L1	translocation associated membrane protein 1 like 1	133022
195	0.79	4.6e-06	0.00052	RRAS	RAS related	6237
196	0.79	0.0044	0.028	HS6ST3	heparan sulfate 6-O-sulfotransferase 3	266722
197	0.79	0.00013	0.0033	SLC15A2	solute carrier family 15 member 2	6565
198	0.79	0.002	0.016	KLK6	kallikrein related peptidase 6	5653
199	0.79	0.0012	0.012	TIMP1	TIMP metallopeptidase inhibitor 1	7076
200	0.78	0.00048	0.0068	MGLL	monoglyceride lipase	11343
201	0.78	1.9e-06	0.0003	DUSP8	dual specificity phosphatase 8	1850
202	0.78	0.0024	0.019	CYP7B1	cytochrome P450 family 7 subfamily B member 1	9420
203	0.78	0.0089	0.044	SERHL2	serine hydrolase like 2	253190
204	0.77	0.0021	0.017	ADAM32	ADAM metallopeptidase domain 32	203102
205	0.77	0.0036	0.025	SYTL2	synaptotagmin like 2	54843
206	0.76	0.0097	0.047	GNA15	G protein subunit alpha 15	2769
207	0.76	0.0009	0.01	ARL11	ADP ribosylation factor like GTPase 11	115761
208	0.76	0.00068	0.0085	QPCT	glutaminyl-peptide cyclotransferase	25797
209	0.76	5.8e-06	0.00056	SHISA4	shisa family member 4	149345
210	0.76	4e-05	0.0016	IL6R	interleukin 6 receptor	3570
211	0.75	0.0022	0.018	GATA5	GATA binding protein 5	140628
212	0.75	0.0043	0.027	NANOS1	nanos C2HC-type zinc finger 1	340719
213	0.75	1.6e-06	0.00029	HSPG2	heparan sulfate proteoglycan 2	3339
214	0.74	0.0038	0.025	A4GALT	alpha 1,4-galactosyltransferase (P blood group)	53947
215	0.74	1.1e-07	6.2e-05	EPS8L2	EPS8 like 2	64787
216	0.74	0.0011	0.012	CITED2	Cbp/p300 interacting transactivator with Glu/Asp rich carboxy-terminal domain 2	10370
217	0.74	0.00061	0.0079	YPEL3	yippee like 3	83719
218	0.73	0.00021	0.0042	B3GALT4	beta-1,3-galactosyltransferase 4	8705
219	0.73	3.9e-05	0.0016	MVP	major vault protein	9961
220	0.73	4.1e-07	0.00015	BLVRB	biliverdin reductase B	645
221	0.73	6.9e-09	1.6e-05	GRN	granulin precursor	2896
222	0.73	0.00077	0.0093	LRP1	LDL receptor related protein 1	4035
223	0.73	0.00033	0.0055	TNFAIP3	TNF alpha induced protein 3	7128
224	0.72	1.5e-05	0.00098	SLC16A3	solute carrier family 16 member 3	9123
225	0.72	5.6e-08	5.1e-05	PRSS8	serine protease 8	5652
226	0.72	0.00011	0.003	CTSD	cathepsin D	1509
227	0.72	1.6e-05	0.00099	TMC6	transmembrane channel like 6	11322
228	0.72	0.0061	0.034	KCNH2	potassium voltage-gated channel subfamily H member 2	3757
229	0.71	0.0013	0.013	SLC2A12	solute carrier family 2 member 12	154091
230	0.71	0.00064	0.0083	IFITM10	interferon induced transmembrane protein 10	402778
231	0.71	0.0017	0.015	CNTNAP1	contactin associated protein 1	8506
232	0.71	0.0039	0.026	ABLIM3	actin binding LIM protein family member 3	22885
233	0.71	2.3e-06	0.00035	BBC3	BCL2 binding component 3	27113
234	0.71	0.002	0.016	PRSS22	serine protease 22	64063
235	0.71	0.00016	0.0037	SERINC2	serine incorporator 2	347735
236	0.71	0.00036	0.0058	ST3GAL1	ST3 beta-galactoside alpha-2,3-sialyltransferase 1	6482
237	0.7	0.0024	0.019	ABTB1	ankyrin repeat and BTB domain containing 1	80325
238	0.7	0.0039	0.026	NTN4	netrin 4	59277
239	0.7	0.00033	0.0055	TIMP2	TIMP metallopeptidase inhibitor 2	7077
240	0.7	0.00041	0.0062	WNT9A	Wnt family member 9A	7483
241	0.7	0.004	0.026	MORN3	MORN repeat containing 3	283385
242	0.7	0.0042	0.027	DNAH5	dynein axonemal heavy chain 5	1767
243	0.7	0.0022	0.017	PTGES	prostaglandin E synthase	9536
244	0.7	8.1e-06	0.00069	MLPH	melanophilin	79083
245	0.7	0.0065	0.036	LRRC56	leucine rich repeat containing 56	115399
246	0.7	0.00031	0.0052	MMP15	matrix metallopeptidase 15	4324
247	0.7	5.7e-09	1.6e-05	CORO1B	coronin 1B	57175
248	0.69	5.6e-05	0.002	SQSTM1	sequestosome 1	8878
249	0.69	2.6e-05	0.0013	C9orf16	chromosome 9 open reading frame 16	79095
250	0.69	0.00017	0.0037	WNT7B	Wnt family member 7B	7477
251	0.69	0.0003	0.0052	IDUA	alpha-L-iduronidase	3425
252	0.69	0.0073	0.038	CDSN	corneodesmosin	1041
253	0.69	0.0018	0.016	ALOX15	arachidonate 15-lipoxygenase	246
254	0.69	0.00017	0.0037	ACOT4	acyl-CoA thioesterase 4	122970
255	0.69	0.00081	0.0096	GLRX	glutaredoxin	2745
256	0.68	0.0032	0.023	CALCOCO1	calcium binding and coiled-coil domain 1	57658
257	0.68	0.0014	0.013	PYCARD	PYD and CARD domain containing	29108
258	0.68	3.3e-05	0.0015	POLD4	DNA polymerase delta 4, accessory subunit	57804
259	0.68	0.0009	0.01	MMP25	matrix metallopeptidase 25	64386
260	0.67	4.6e-05	0.0018	LGALS3	galectin 3	3958
261	0.67	6.8e-05	0.0023	IER5L	immediate early response 5 like	389792
262	0.67	0.0067	0.036	DNM3	dynamin 3	26052
263	0.67	8.8e-05	0.0026	AMPD3	adenosine monophosphate deaminase 3	272
264	0.67	0.0061	0.034	EMILIN2	elastin microfibril interfacer 2	84034
265	0.66	0.0031	0.022	HSD17B1	hydroxysteroid 17-beta dehydrogenase 1	3292
266	0.66	0.0017	0.015	TRAF1	TNF receptor associated factor 1	7185
267	0.66	0.01	0.049	SYT16	synaptotagmin 16	83851
268	0.66	0.0059	0.033	CD163L1	CD163 molecule like 1	283316
269	0.66	4.9e-06	0.00053	PLEC	plectin	5339
270	0.66	0.0023	0.018	TCHH	trichohyalin	7062
271	0.65	0.0038	0.025	CST3	cystatin C	1471
272	0.65	1e-05	0.00081	SEZ6L2	seizure related 6 homolog like 2	26470
273	0.65	0.00034	0.0056	TP53INP2	tumor protein p53 inducible nuclear protein 2	58476
274	0.65	9.2e-06	0.00075	PBXIP1	PBX homeobox interacting protein 1	57326
275	0.65	0.0016	0.014	SLC7A8	solute carrier family 7 member 8	23428
276	0.65	1.4e-05	0.00095	RHOB	ras homolog family member B	388
277	0.64	0.0092	0.045	ARRDC3	arrestin domain containing 3	57561
278	0.64	0.00082	0.0097	CTSH	cathepsin H	1512
279	0.64	0.0011	0.012	OPLAH	5-oxoprolinase, ATP-hydrolysing	26873
280	0.64	1.9e-05	0.0011	ARPC1B	actin related protein 2/3 complex subunit 1B	10095
281	0.64	0.00062	0.0081	GULP1	GULP PTB domain containing engulfment adaptor 1	51454
282	0.64	1.1e-06	0.00022	RILP	Rab interacting lysosomal protein	83547
283	0.64	0.00042	0.0063	PLEKHA6	pleckstrin homology domain containing A6	22874
284	0.64	0.0019	0.016	IFI27L2	interferon alpha inducible protein 27 like 2	83982
285	0.63	0.00019	0.004	SLC22A18	solute carrier family 22 member 18	5002
286	0.63	0.0086	0.043	FBXO24	F-box protein 24	26261
287	0.63	0.003	0.022	PLAG1	PLAG1 zinc finger	5324
288	0.62	0.00077	0.0092	CCDC88B	coiled-coil domain containing 88B	283234
289	0.62	2.7e-06	0.00038	LPIN2	lipin 2	9663
290	0.62	7.7e-06	0.00067	CLDN4	claudin 4	1364
291	0.62	0.0073	0.038	SIRPB1	signal regulatory protein beta 1	10326
292	0.62	0.00041	0.0062	TPCN1	two pore segment channel 1	53373
293	0.62	5.3e-05	0.002	SCAND1	SCAN domain containing 1	51282
294	0.62	0.00031	0.0053	BCAM	basal cell adhesion molecule (Lutheran blood group)	4059
295	0.62	0.0059	0.033	SRCIN1	SRC kinase signaling inhibitor 1	80725
296	0.62	2.9e-05	0.0014	NUPR1	nuclear protein 1, transcriptional regulator	26471
297	0.62	6.4e-07	0.00018	TRPM4	transient receptor potential cation channel subfamily M member 4	54795
298	0.61	0.0032	0.023	HRH1	histamine receptor H1	3269
299	0.61	6.6e-05	0.0022	SLC37A1	solute carrier family 37 member 1	54020
300	0.61	0.0035	0.024	GABARAPL1	GABA type A receptor associated protein like 1	23710
301	0.61	0.00086	0.0099	ENPP5	ectonucleotide pyrophosphatase/phosphodiesterase family member 5	59084
302	0.61	0.00027	0.0049	CRAT	carnitine O-acetyltransferase	1384
303	0.61	0.0073	0.038	ABCA5	ATP binding cassette subfamily A member 5	23461
304	0.6	0.0037	0.025	PHLDA1	pleckstrin homology like domain family A member 1	22822
305	0.6	0.001	0.011	DUSP2	dual specificity phosphatase 2	1844
306	0.6	0.0011	0.012	PDLIM5	PDZ and LIM domain 5	10611
307	0.6	0.0035	0.024	EPS8L1	EPS8 like 1	54869
308	0.6	0.0013	0.013	ABAT	4-aminobutyrate aminotransferase	18
309	0.59	0.0052	0.031	SERPINB8	serpin family B member 8	5271
310	0.59	0.0012	0.012	SYTL4	synaptotagmin like 4	94121
311	0.59	0.0016	0.014	TMEM53	transmembrane protein 53	79639
312	0.59	0.0015	0.014	HMOX1	heme oxygenase 1	3162
313	0.59	0.0016	0.014	CCDC24	coiled-coil domain containing 24	149473
314	0.59	0.0023	0.018	DUSP10	dual specificity phosphatase 10	11221
315	0.58	0.00022	0.0044	TMEM106A	transmembrane protein 106A	113277
316	0.58	7.5e-05	0.0024	PPP2R5B	protein phosphatase 2 regulatory subunit B'beta	5526
317	0.58	0.0099	0.047	NEIL1	nei like DNA glycosylase 1	79661
318	0.58	0.0059	0.033	SPTSSB	serine palmitoyltransferase small subunit B	165679
319	0.58	0.00036	0.0057	FADS3	fatty acid desaturase 3	3995
320	0.58	0.00032	0.0054	FTH1	ferritin heavy chain 1	2495
321	0.57	1.3e-05	0.00093	LRP10	LDL receptor related protein 10	26020
322	0.57	0.0092	0.045	MGAT5B	alpha-1,6-mannosylglycoprotein 6-beta-N-acetylglucosaminyltransferase B	146664
323	0.57	0.00057	0.0076	CPNE7	copine 7	27132
324	0.57	4.3e-05	0.0017	PLXNB2	plexin B2	23654
325	0.57	0.0029	0.021	C1orf54	chromosome 1 open reading frame 54	79630
326	0.57	0.002	0.017	TSPAN15	tetraspanin 15	23555
327	0.57	5.5e-06	0.00055	SLC26A11	solute carrier family 26 member 11	284129
328	0.57	0.0011	0.012	TSPAN10	tetraspanin 10	83882
329	0.57	0.01	0.048	CCDC69	coiled-coil domain containing 69	26112
330	0.56	0.0053	0.031	ABHD8	abhydrolase domain containing 8	79575
331	0.56	0.0018	0.016	PSMB10	proteasome 20S subunit beta 10	5699
332	0.56	0.0062	0.034	LAMB3	laminin subunit beta 3	3914
333	0.56	0.0067	0.036	SAMD12	sterile alpha motif domain containing 12	401474
334	0.56	0.01	0.048	SP6	Sp6 transcription factor	80320
335	0.56	0.00033	0.0054	GAA	glucosidase alpha, acid	2548
336	0.56	0.0096	0.046	IFI35	interferon induced protein 35	3430
337	0.56	0.0039	0.025	THSD4	thrombospondin type 1 domain containing 4	79875
338	0.56	0.0015	0.014	NQO1	NAD(P)H quinone dehydrogenase 1	1728
339	0.56	4.4e-05	0.0018	SMPD1	sphingomyelin phosphodiesterase 1	6609
340	0.56	0.0028	0.021	HLA-B	major histocompatibility complex, class I, B	3106
341	0.56	0.0013	0.013	GPC1	glypican 1	2817
342	0.56	0.00047	0.0067	CALHM2	calcium homeostasis modulator family member 2	51063
343	0.56	0.0048	0.029	CRIP2	cysteine rich protein 2	1397
344	0.55	0.002	0.016	GPR39	G protein-coupled receptor 39	2863
345	0.55	0.0027	0.02	LY6E	lymphocyte antigen 6 family member E	4061
346	0.55	0.0079	0.041	ISG15	ISG15 ubiquitin like modifier	9636
347	0.55	2.1e-05	0.0011	QSOX1	quiescin sulfhydryl oxidase 1	5768
348	0.54	0.0018	0.016	GALNT12	polypeptide N-acetylgalactosaminyltransferase 12	79695
349	0.54	8.9e-05	0.0026	TPRN	taperin	286262
350	0.54	2.3e-05	0.0012	CD55	CD55 molecule (Cromer blood group)	1604
351	0.54	7.7e-05	0.0024	RAPGEF1	Rap guanine nucleotide exchange factor 1	2889
352	0.54	0.0011	0.012	SLC44A3	solute carrier family 44 member 3	126969
353	0.54	1.3e-05	0.00091	DPP7	dipeptidyl peptidase 7	29952
354	0.54	0.0012	0.012	TCIRG1	T cell immune regulator 1, ATPase H+ transporting V0 subunit a3	10312
355	0.54	0.0019	0.016	ECM1	extracellular matrix protein 1	1893
356	0.54	2.4e-06	0.00035	BCAR1	BCAR1 scaffold protein, Cas family member	9564
357	0.54	0.008	0.041	CHAC1	ChaC glutathione specific gamma-glutamylcyclotransferase 1	79094
358	0.54	0.0041	0.026	ELK3	ETS transcription factor ELK3	2004
359	0.54	0.0086	0.043	ST6GAL1	ST6 beta-galactoside alpha-2,6-sialyltransferase 1	6480
360	0.54	9.3e-09	1.8e-05	CD63	CD63 molecule	967
361	0.53	5e-05	0.0019	SSH3	slingshot protein phosphatase 3	54961
362	0.53	0.0021	0.017	ORAI3	ORAI calcium release-activated calcium modulator 3	93129
363	0.53	3.5e-07	0.00014	TMEM54	transmembrane protein 54	113452
364	0.53	2.1e-05	0.0011	MOSPD3	motile sperm domain containing 3	64598
365	0.53	2.4e-05	0.0012	SERTAD1	SERTA domain containing 1	29950
366	0.53	3.7e-11	4.3e-07	TRIOBP	TRIO and F-actin binding protein	11078
367	0.53	0.0075	0.039	BEX5	brain expressed X-linked 5	340542
368	0.53	0.00085	0.0099	DOCK8	dedicator of cytokinesis 8	81704
369	0.52	0.0049	0.029	ARHGAP26	Rho GTPase activating protein 26	23092
370	0.52	0.007	0.037	LYNX1	Ly6/neurotoxin 1	66004
371	0.52	0.0095	0.046	PSORS1C1	psoriasis susceptibility 1 candidate 1	170679
372	0.52	0.00056	0.0076	ST6GALNAC2	ST6 N-acetylgalactosaminide alpha-2,6-sialyltransferase 2	10610
373	0.52	4.2e-05	0.0017	SGSH	N-sulfoglucosamine sulfohydrolase	6448
374	0.52	6.8e-05	0.0023	DHRS12	dehydrogenase/reductase 12	79758
375	0.52	0.00014	0.0034	ZNF524	zinc finger protein 524	147807
376	0.52	0.005	0.03	JUNB	JunB proto-oncogene, AP-1 transcription factor subunit	3726
377	0.52	0.0055	0.032	MACC1	MET transcriptional regulator MACC1	346389
378	0.52	0.0021	0.017	RELB	RELB proto-oncogene, NF-kB subunit	5971
379	0.52	0.00035	0.0057	GLIS2	GLIS family zinc finger 2	84662
380	0.52	0.0045	0.028	KAT2B	lysine acetyltransferase 2B	8850
381	0.51	0.0075	0.039	FMN1	formin 1	342184
382	0.51	0.0024	0.019	BEX4	brain expressed X-linked 4	56271
383	0.51	0.00057	0.0076	CRB3	crumbs cell polarity complex component 3	92359
384	0.51	1.2e-06	0.00023	TRIM8	tripartite motif containing 8	81603
385	0.51	1.1e-06	0.00022	PSAP	prosaposin	5660
386	0.51	9.9e-06	0.00079	SIPA1	signal-induced proliferation-associated 1	6494
387	0.51	0.00046	0.0066	PGPEP1	pyroglutamyl-peptidase I	54858
388	0.51	0.0057	0.033	TMEM8B	transmembrane protein 8B	51754
389	0.51	0.0057	0.033	ITGA5	integrin subunit alpha 5	3678
390	0.51	8.4e-05	0.0025	RASSF7	Ras association domain family member 7	8045
391	0.51	0.0076	0.039	SP100	SP100 nuclear antigen	6672
392	0.5	0.00076	0.0092	HLA-A	major histocompatibility complex, class I, A	3105
393	0.5	0.003	0.021	PINK1	PTEN induced kinase 1	65018
394	0.5	3.1e-06	0.00041	TPRA1	transmembrane protein adipocyte associated 1	131601
395	0.5	0.007	0.037	GATA6	GATA binding protein 6	2627
396	0.5	0.0003	0.0052	ZNF185	zinc finger protein 185 with LIM domain	7739
397	0.5	0.0016	0.014	PTPN6	protein tyrosine phosphatase non-receptor type 6	5777
398	0.5	8e-05	0.0025	NUDT14	nudix hydrolase 14	256281
399	0.5	0.0037	0.025	UGCG	UDP-glucose ceramide glucosyltransferase	7357
400	0.5	0.0059	0.033	STYK1	serine/threonine/tyrosine kinase 1	55359
401	0.5	0.0042	0.027	JOSD2	Josephin domain containing 2	126119
402	0.5	0.0008	0.0095	STK10	serine/threonine kinase 10	6793
403	0.5	5.3e-07	0.00017	SH3BP4	SH3 domain binding protein 4	23677
404	0.49	0.00085	0.0099	DNASE1	deoxyribonuclease 1	1773
405	0.49	0.0036	0.024	ARVCF	ARVCF delta catenin family member	421
406	0.49	0.0027	0.02	TYMP	thymidine phosphorylase	1890
407	0.49	0.0089	0.044	TSPAN31	tetraspanin 31	6302
408	0.49	1.4e-06	0.00026	FAM102A	family with sequence similarity 102 member A	399665
409	0.49	0.0018	0.016	ZFP36	ZFP36 ring finger protein	7538
410	0.49	1.3e-05	0.00091	ETHE1	ETHE1 persulfide dioxygenase	23474
411	0.49	0.00039	0.006	FOSL2	FOS like 2, AP-1 transcription factor subunit	2355
412	0.49	0.00019	0.004	LMF1	lipase maturation factor 1	64788
413	0.48	0.0032	0.023	SLC22A17	solute carrier family 22 member 17	51310
414	0.48	0.0034	0.023	SORBS1	sorbin and SH3 domain containing 1	10580
415	0.48	0.00027	0.0049	IL10RB	interleukin 10 receptor subunit beta	3588
416	0.48	0.00039	0.006	DYRK1B	dual specificity tyrosine phosphorylation regulated kinase 1B	9149
417	0.48	0.0084	0.042	DGKA	diacylglycerol kinase alpha	1606
418	0.48	0.0076	0.039	LMTK3	lemur tyrosine kinase 3	114783
419	0.48	0.0029	0.021	APH1B	aph-1 homolog B, gamma-secretase subunit	83464
420	0.48	4.1e-06	0.0005	BCL2L1	BCL2 like 1	598
421	0.48	0.0027	0.02	CPD	carboxypeptidase D	1362
422	0.48	0.0017	0.015	PLXNB3	plexin B3	5365
423	0.48	2.4e-07	0.0001	SLC39A13	solute carrier family 39 member 13	91252
424	0.48	0.011	0.049	MAFIP	MAFF interacting protein (pseudogene)	727764
425	0.48	0.0095	0.046	MAPK8IP3	mitogen-activated protein kinase 8 interacting protein 3	23162
426	0.47	0.0056	0.032	PIP5K1B	phosphatidylinositol-4-phosphate 5-kinase type 1 beta	8395
427	0.47	2e-05	0.0011	DNAJB2	DnaJ heat shock protein family (Hsp40) member B2	3300
428	0.47	0.0049	0.03	UNC5B	unc-5 netrin receptor B	219699
429	0.47	0.00017	0.0038	FCHSD1	FCH and double SH3 domains 1	89848
430	0.47	4.6e-06	0.00052	SLC9A1	solute carrier family 9 member A1	6548
431	0.47	0.0084	0.042	SPATA6	spermatogenesis associated 6	54558
432	0.47	0.0013	0.013	IGFLR1	IGF like family receptor 1	79713
433	0.47	0.0069	0.037	CLCF1	cardiotrophin like cytokine factor 1	23529
434	0.47	0.00029	0.0051	PCDH1	protocadherin 1	5097
435	0.47	0.0019	0.016	GPR137B	G protein-coupled receptor 137B	7107
436	0.47	0.0059	0.033	SDCBP	syndecan binding protein	6386
437	0.47	0.00078	0.0094	STAT5A	signal transducer and activator of transcription 5A	6776
438	0.47	0.0034	0.024	NME3	NME/NM23 nucleoside diphosphate kinase 3	4832
439	0.47	4.2e-05	0.0017	LTBP3	latent transforming growth factor beta binding protein 3	4054
440	0.47	0.00073	0.0089	HLA-C	major histocompatibility complex, class I, C	3107
441	0.47	0.00012	0.0031	DAGLA	diacylglycerol lipase alpha	747
442	0.47	0.008	0.041	EHHADH	enoyl-CoA hydratase and 3-hydroxyacyl CoA dehydrogenase	1962
443	0.47	0.00016	0.0037	MICAL1	microtubule associated monooxygenase, calponin and LIM domain containing 1	64780
444	0.47	0.0019	0.016	TMTC2	transmembrane O-mannosyltransferase targeting cadherins 2	160335
445	0.47	0.0019	0.016	MAPK11	mitogen-activated protein kinase 11	5600
446	0.47	3.2e-05	0.0015	PNPLA2	patatin like phospholipase domain containing 2	57104
447	0.47	0.007	0.037	LIMA1	LIM domain and actin binding 1	51474
448	0.46	0.00026	0.0048	RAP1GAP	RAP1 GTPase activating protein	5909
449	0.46	0.0067	0.036	CCS	copper chaperone for superoxide dismutase	9973
450	0.46	0.0078	0.04	GNG12	G protein subunit gamma 12	55970
451	0.46	0.0028	0.02	ETNK2	ethanolamine kinase 2	55224
452	0.46	0.0048	0.029	MYL5	myosin light chain 5	4636
453	0.46	0.009	0.044	ZNF552	zinc finger protein 552	79818
454	0.46	0.0068	0.037	LCP1	lymphocyte cytosolic protein 1	3936
455	0.46	1.5e-06	0.00028	RNPEPL1	arginyl aminopeptidase like 1	57140
456	0.46	3.4e-06	0.00044	RAB25	RAB25, member RAS oncogene family	57111
457	0.46	0.00014	0.0034	PANX2	pannexin 2	56666
458	0.46	0.00068	0.0085	ASAH1	N-acylsphingosine amidohydrolase 1	427
459	0.45	0.0042	0.027	JPH3	junctophilin 3	57338
460	0.45	0.006	0.034	SLC12A7	solute carrier family 12 member 7	10723
461	0.45	0.0078	0.04	GGT7	gamma-glutamyltransferase 7	2686
462	0.45	0.0045	0.028	LAMB1	laminin subunit beta 1	3912
463	0.45	0.0036	0.025	SRD5A3	steroid 5 alpha-reductase 3	79644
464	0.45	6.3e-07	0.00018	LSR	lipolysis stimulated lipoprotein receptor	51599
465	0.45	0.0081	0.041	TRIM56	tripartite motif containing 56	81844
466	0.45	0.00031	0.0052	GATA2	GATA binding protein 2	2624
467	0.45	2.6e-05	0.0013	OCIAD2	OCIA domain containing 2	132299
468	0.45	0.0031	0.022	CLDN23	claudin 23	137075
469	0.45	0.0029	0.021	SPATA2L	spermatogenesis associated 2 like	124044
470	0.45	0.00087	0.01	TSPAN4	tetraspanin 4	7106
471	0.45	0.0073	0.038	FAM110C	family with sequence similarity 110 member C	642273
472	0.45	2.7e-05	0.0013	CRELD1	cysteine rich with EGF like domains 1	78987
473	0.45	0.0022	0.018	ITGA6	integrin subunit alpha 6	3655
474	0.45	0.0099	0.047	B2M	beta-2-microglobulin	567
475	0.45	6.5e-05	0.0022	BRI3	brain protein I3	25798
476	0.44	0.0044	0.028	MXD4	MAX dimerization protein 4	10608
477	0.44	0.0081	0.041	KRT7	keratin 7	3855
478	0.44	0.0063	0.035	DYSF	dysferlin	8291
479	0.44	0.0043	0.028	NFKB2	nuclear factor kappa B subunit 2	4791
480	0.44	0.0004	0.0062	SYK	spleen associated tyrosine kinase	6850
481	0.44	0.0015	0.014	YPEL5	yippee like 5	51646
482	0.44	0.0026	0.02	RIT1	Ras like without CAAX 1	6016
483	0.44	2.3e-07	9.9e-05	SLC38A10	solute carrier family 38 member 10	124565
484	0.44	0.00039	0.006	CBLB	Cbl proto-oncogene B	868
485	0.44	4.1e-07	0.00015	PLEKHM1	pleckstrin homology and RUN domain containing M1	9842
486	0.44	0.0016	0.014	LGALS3BP	galectin 3 binding protein	3959
487	0.44	0.0018	0.016	PRRG1	proline rich and Gla domain 1	5638
488	0.44	0.0016	0.014	GDPD5	glycerophosphodiester phosphodiesterase domain containing 5	81544
489	0.44	3e-05	0.0014	PPDPF	pancreatic progenitor cell differentiation and proliferation factor	79144
490	0.44	0.0024	0.018	BSCL2	BSCL2 lipid droplet biogenesis associated, seipin	26580
491	0.44	0.0076	0.039	ITGA3	integrin subunit alpha 3	3675
492	0.44	2.8e-05	0.0014	SLC16A13	solute carrier family 16 member 13	201232
493	0.44	0.0034	0.024	LYST	lysosomal trafficking regulator	1130
494	0.44	7.1e-05	0.0023	PKN1	protein kinase N1	5585
495	0.43	0.0099	0.047	PLCD1	phospholipase C delta 1	5333
496	0.43	0.00015	0.0035	MAN2B1	mannosidase alpha class 2B member 1	4125
497	0.43	0.0011	0.012	GSN	gelsolin	2934
498	0.43	0.0034	0.023	DDIT4	DNA damage inducible transcript 4	54541
499	0.43	0.0018	0.016	PDK2	pyruvate dehydrogenase kinase 2	5164
500	0.43	0.0039	0.025	CHPF	chondroitin polymerizing factor	79586
501	0.43	0.0097	0.047	FRMPD3	FERM and PDZ domain containing 3	84443
502	0.43	0.00095	0.011	NR2F2	nuclear receptor subfamily 2 group F member 2	7026
503	0.43	1.8e-06	0.0003	NAGLU	N-acetyl-alpha-glucosaminidase	4669
504	0.43	4.6e-06	0.00052	ST14	ST14 transmembrane serine protease matriptase	6768
505	0.43	7.3e-05	0.0024	MAP1S	microtubule associated protein 1S	55201
506	0.43	0.00023	0.0045	ATP8B1	ATPase phospholipid transporting 8B1	5205
507	0.43	0.00091	0.01	SH3BP1	SH3 domain binding protein 1	23616
508	0.43	0.0014	0.013	TMBIM4	transmembrane BAX inhibitor motif containing 4	51643
509	0.43	0.00044	0.0065	CARHSP1	calcium regulated heat stable protein 1	23589
510	0.43	8.1e-05	0.0025	AGRN	agrin	375790
511	0.43	0.01	0.048	ZNF704	zinc finger protein 704	619279
512	0.43	0.00044	0.0065	NUDT18	nudix hydrolase 18	79873
513	0.42	0.005	0.03	LLGL2	LLGL scribble cell polarity complex component 2	3993
514	0.42	0.00046	0.0067	HLA-E	major histocompatibility complex, class I, E	3133
515	0.42	0.00014	0.0034	DDAH2	dimethylarginine dimethylaminohydrolase 2	23564
516	0.42	0.009	0.044	KLHL24	kelch like family member 24	54800
517	0.42	0.00022	0.0044	SNX33	sorting nexin 33	257364
518	0.42	0.0053	0.031	ENPP4	ectonucleotide pyrophosphatase/phosphodiesterase 4	22875
519	0.42	0.0058	0.033	PBLD	phenazine biosynthesis like protein domain containing	64081
520	0.42	0.0014	0.013	BMP7	bone morphogenetic protein 7	655
521	0.42	0.0037	0.025	SLC20A2	solute carrier family 20 member 2	6575
522	0.42	7e-05	0.0023	UBXN6	UBX domain protein 6	80700
523	0.42	9e-06	0.00074	SPSB3	splA/ryanodine receptor domain and SOCS box containing 3	90864
524	0.42	4e-08	4.6e-05	CTSA	cathepsin A	5476
525	0.41	0.0065	0.035	SH3PXD2A	SH3 and PX domains 2A	9644
526	0.41	1.6e-05	0.001	NEU1	neuraminidase 1	4758
527	0.41	0.0016	0.014	EPS8	epidermal growth factor receptor pathway substrate 8	2059
528	0.41	0.0019	0.016	VPS13D	vacuolar protein sorting 13 homolog D	55187
529	0.41	0.0055	0.032	RIN2	Ras and Rab interactor 2	54453
530	0.41	0.0021	0.017	SFXN3	sideroflexin 3	81855
531	0.41	0.0016	0.014	ZNF446	zinc finger protein 446	55663
532	0.41	0.0047	0.029	FCHO1	FCH and mu domain containing endocytic adaptor 1	23149
533	0.41	0.0047	0.029	SLC48A1	solute carrier family 48 member 1	55652
534	0.41	0.0016	0.015	UBTD1	ubiquitin domain containing 1	80019
535	0.41	1.8e-06	0.0003	GNPTG	N-acetylglucosamine-1-phosphate transferase subunit gamma	84572
536	0.41	0.00041	0.0062	SH3BGRL3	SH3 domain binding glutamate rich protein like 3	83442
537	0.41	0.0018	0.016	FAM122C	family with sequence similarity 122C	159091
538	0.41	0.00021	0.0043	FAM174B	family with sequence similarity 174 member B	400451
539	0.41	0.0001	0.0028	ARRDC1	arrestin domain containing 1	92714
540	0.41	0.007	0.037	NPAS2	neuronal PAS domain protein 2	4862
541	0.41	0.00037	0.0058	RAB9A	RAB9A, member RAS oncogene family	9367
542	0.4	0.0011	0.012	HYI	hydroxypyruvate isomerase (putative)	81888
543	0.4	0.0025	0.019	MOB3C	MOB kinase activator 3C	148932
544	0.4	7.4e-08	5.4e-05	PTTG1IP	PTTG1 interacting protein	754
545	0.4	0.0049	0.029	CPPED1	calcineurin like phosphoesterase domain containing 1	55313
546	0.4	0.0096	0.046	TACSTD2	tumor associated calcium signal transducer 2	4070
547	0.4	0.0012	0.012	GBGT1	globoside alpha-1,3-N-acetylgalactosaminyltransferase 1 (FORS blood group)	26301
548	0.4	0.0044	0.028	SLC16A14	solute carrier family 16 member 14	151473
549	0.4	0.0058	0.033	SECISBP2L	SECIS binding protein 2 like	9728
550	0.4	0.00017	0.0037	ZFYVE1	zinc finger FYVE-type containing 1	53349
551	0.4	0.00012	0.0031	TOM1	target of myb1 membrane trafficking protein	10043
552	0.4	8.6e-05	0.0025	CHKA	choline kinase alpha	1119
553	0.4	7.9e-05	0.0024	ACP2	acid phosphatase 2, lysosomal	53
554	0.4	0.0094	0.046	CABLES1	Cdk5 and Abl enzyme substrate 1	91768
555	0.4	1.3e-05	0.00091	CLN3	CLN3 lysosomal/endosomal transmembrane protein, battenin	1201
556	0.4	0.00052	0.0072	AVPI1	arginine vasopressin induced 1	60370
557	0.4	0.0033	0.023	ZDHHC1	zinc finger DHHC-type containing 1	29800
558	0.39	0.00068	0.0085	MAGED2	MAGE family member D2	10916
559	0.39	0.0086	0.043	PLEKHF1	pleckstrin homology and FYVE domain containing 1	79156
560	0.39	2.7e-06	0.00038	HEXA	hexosaminidase subunit alpha	3073
561	0.39	0.0039	0.026	FBXL2	F-box and leucine rich repeat protein 2	25827
562	0.39	0.0096	0.046	SLC4A3	solute carrier family 4 member 3	6508
563	0.39	0.0011	0.012	RIOK3	RIO kinase 3	8780
564	0.39	7.3e-05	0.0024	BCL10	BCL10 immune signaling adaptor	8915
565	0.39	0.0026	0.02	CYP2J2	cytochrome P450 family 2 subfamily J member 2	1573
566	0.39	0.00033	0.0054	DHRS7	dehydrogenase/reductase 7	51635
567	0.39	0.00055	0.0074	TECPR1	tectonin beta-propeller repeat containing 1	25851
568	0.39	0.0014	0.013	ABTB2	ankyrin repeat and BTB domain containing 2	25841
569	0.39	0.0087	0.043	AGFG2	ArfGAP with FG repeats 2	3268
570	0.39	0.011	0.05	TRAPPC6A	trafficking protein particle complex 6A	79090
571	0.39	0.0092	0.045	MANSC1	MANSC domain containing 1	54682
572	0.39	0.00099	0.011	GNS	glucosamine (N-acetyl)-6-sulfatase	2799
573	0.38	0.00024	0.0045	NR1H2	nuclear receptor subfamily 1 group H member 2	7376
574	0.38	0.0003	0.0052	SDC4	syndecan 4	6385
575	0.38	0.0098	0.047	SWT1	SWT1 RNA endoribonuclease homolog	54823
576	0.38	0.00016	0.0037	SMOX	spermine oxidase	54498
577	0.38	2.9e-05	0.0014	FOXO3	forkhead box O3	2309
578	0.38	0.00037	0.0058	ADAM9	ADAM metallopeptidase domain 9	8754
579	0.38	1.5e-05	0.00096	HPS1	HPS1 biogenesis of lysosomal organelles complex 3 subunit 1	3257
580	0.38	0.00023	0.0045	TREX1	three prime repair exonuclease 1	11277
581	0.38	0.0001	0.0028	TTYH3	tweety family member 3	80727
582	0.38	0.0084	0.042	LAMA5	laminin subunit alpha 5	3911
583	0.38	0.00022	0.0044	RNF141	ring finger protein 141	50862
584	0.38	0.011	0.049	PARD6A	par-6 family cell polarity regulator alpha	50855
585	0.38	0.0071	0.038	MYH14	myosin heavy chain 14	79784
586	0.38	0.0013	0.013	IDS	iduronate 2-sulfatase	3423
587	0.38	6.2e-05	0.0022	TRIP6	thyroid hormone receptor interactor 6	7205
588	0.38	0.0025	0.019	NCOA3	nuclear receptor coactivator 3	8202
589	0.38	0.0028	0.021	AAK1	AP2 associated kinase 1	22848
590	0.38	0.0086	0.043	ZXDA	zinc finger X-linked duplicated A	7789
591	0.38	0.0023	0.018	CYB5D2	cytochrome b5 domain containing 2	124936
592	0.37	0.0046	0.029	TAB3	TGF-beta activated kinase 1 (MAP3K7) binding protein 3	257397
593	0.37	0.0014	0.013	NINL	ninein like	22981
594	0.37	0.0039	0.026	ZBTB46	zinc finger and BTB domain containing 46	140685
595	0.37	0.00016	0.0037	SNX8	sorting nexin 8	29886
596	0.37	0.0003	0.0051	TSC22D4	TSC22 domain family member 4	81628
597	0.37	0.0079	0.04	TEP1	telomerase associated protein 1	7011
598	0.37	0.0045	0.028	RRAGD	Ras related GTP binding D	58528
599	0.37	0.00079	0.0094	PIGQ	phosphatidylinositol glycan anchor biosynthesis class Q	9091
600	0.37	0.00047	0.0067	PARP4	poly(ADP-ribose) polymerase family member 4	143
601	0.37	0.00015	0.0035	GSTK1	glutathione S-transferase kappa 1	373156
602	0.37	7.1e-05	0.0023	MGST3	microsomal glutathione S-transferase 3	4259
603	0.37	0.00032	0.0053	WDR45	WD repeat domain 45	11152
604	0.36	0.00032	0.0053	SLC12A4	solute carrier family 12 member 4	6560
605	0.36	0.00092	0.01	AGPAT2	1-acylglycerol-3-phosphate O-acyltransferase 2	10555
606	0.36	0.0063	0.035	LPIN1	lipin 1	23175
607	0.36	0.0087	0.043	GRIN2D	glutamate ionotropic receptor NMDA type subunit 2D	2906
608	0.36	0.00092	0.01	ATF6B	activating transcription factor 6 beta	1388
609	0.36	0.00022	0.0044	RNF103	ring finger protein 103	7844
610	0.36	0.0012	0.012	TCEAL8	transcription elongation factor A like 8	90843
611	0.36	0.0012	0.012	ITPRIP	inositol 1,4,5-trisphosphate receptor interacting protein	85450
612	0.36	0.0042	0.027	ZFHX3	zinc finger homeobox 3	463
613	0.36	0.00015	0.0036	ZXDB	zinc finger X-linked duplicated B	158586
614	0.36	1.5e-06	0.00028	TMEM184B	transmembrane protein 184B	25829
615	0.36	0.00044	0.0065	S100A11	S100 calcium binding protein A11	6282
616	0.36	0.0007	0.0086	ARHGAP27	Rho GTPase activating protein 27	201176
617	0.36	2e-05	0.0011	OS9	OS9 endoplasmic reticulum lectin	10956
618	0.36	0.0094	0.046	ITGB5	integrin subunit beta 5	3693
619	0.35	0.005	0.03	LPP	LIM domain containing preferred translocation partner in lipoma	4026
620	0.35	5.2e-06	0.00054	STXBP2	syntaxin binding protein 2	6813
621	0.35	0.008	0.041	STAP2	signal transducing adaptor family member 2	55620
622	0.35	0.01	0.048	LPXN	leupaxin	9404
623	0.35	2.1e-05	0.0011	PLIN3	perilipin 3	10226
624	0.35	0.0073	0.038	HMGCL	3-hydroxy-3-methylglutaryl-CoA lyase	3155
625	0.35	0.0021	0.017	MGMT	O-6-methylguanine-DNA methyltransferase	4255
626	0.35	3.7e-05	0.0016	RAB11FIP5	RAB11 family interacting protein 5	26056
627	0.35	0.01	0.049	TMBIM1	transmembrane BAX inhibitor motif containing 1	64114
628	0.35	0.00088	0.01	TWF2	twinfilin actin binding protein 2	11344
629	0.35	0.0071	0.037	NRIP1	nuclear receptor interacting protein 1	8204
630	0.35	0.0022	0.018	ZNF827	zinc finger protein 827	152485
631	0.35	0.0014	0.013	ITPK1	inositol-tetrakisphosphate 1-kinase	3705
632	0.35	0.002	0.017	ELMO3	engulfment and cell motility 3	79767
633	0.35	0.0032	0.022	NPC2	NPC intracellular cholesterol transporter 2	10577
634	0.35	0.0031	0.022	ULK1	unc-51 like autophagy activating kinase 1	8408
635	0.35	0.0094	0.046	RARA	retinoic acid receptor alpha	5914
636	0.34	0.0033	0.023	SLC9A7	solute carrier family 9 member A7	84679
637	0.34	7.1e-05	0.0023	PCDHB2	protocadherin beta 2	56133
638	0.34	0.011	0.05	TSPO	translocator protein	706
639	0.34	4.9e-05	0.0019	DEDD2	death effector domain containing 2	162989
640	0.34	0.00044	0.0065	SPATA20	spermatogenesis associated 20	64847
641	0.34	0.01	0.049	TMEM59	transmembrane protein 59	9528
642	0.34	0.00088	0.01	ITFG1	integrin alpha FG-GAP repeat containing 1	81533
643	0.34	0.0015	0.014	LMBR1L	limb development membrane protein 1 like	55716
644	0.34	0.0087	0.043	ADCK5	aarF domain containing kinase 5	203054
645	0.34	0.0014	0.013	IL4R	interleukin 4 receptor	3566
646	0.34	0.0039	0.026	PARD3B	par-3 family cell polarity regulator beta	117583
647	0.34	0.0012	0.012	VAMP8	vesicle associated membrane protein 8	8673
648	0.34	0.0038	0.025	PJA1	praja ring finger ubiquitin ligase 1	64219
649	0.34	0.00016	0.0036	SLC45A4	solute carrier family 45 member 4	57210
650	0.34	1e-05	0.00081	FAM20C	FAM20C golgi associated secretory pathway kinase	56975
651	0.34	0.0031	0.022	SDC3	syndecan 3	9672
652	0.34	0.00018	0.0039	TNFAIP1	TNF alpha induced protein 1	7126
653	0.33	0.0005	0.0071	DTX2	deltex E3 ubiquitin ligase 2	113878
654	0.33	0.00021	0.0043	YIPF3	Yip1 domain family member 3	25844
655	0.33	8.7e-08	5.4e-05	SCAMP2	secretory carrier membrane protein 2	10066
656	0.33	0.00092	0.01	VPS37B	VPS37B subunit of ESCRT-I	79720
657	0.33	0.0064	0.035	ZDHHC12	zinc finger DHHC-type palmitoyltransferase 12	84885
658	0.33	0.004	0.026	ZNFX1	zinc finger NFX1-type containing 1	57169
659	0.33	9e-05	0.0026	RHOC	ras homolog family member C	389
660	0.33	0.0089	0.044	SHROOM3	shroom family member 3	57619
661	0.33	9.9e-05	0.0028	SLC35C1	solute carrier family 35 member C1	55343
662	0.33	0.0016	0.015	UNC93B1	unc-93 homolog B1, TLR signaling regulator	81622
663	0.33	0.00064	0.0082	IRF5	interferon regulatory factor 5	3663
664	0.33	0.0074	0.038	PITPNM1	phosphatidylinositol transfer protein membrane associated 1	9600
665	0.33	0.0009	0.01	WFS1	wolframin ER transmembrane glycoprotein	7466
666	0.33	0.0003	0.0052	RABAC1	Rab acceptor 1	10567
667	0.33	0.0095	0.046	ALDH3A2	aldehyde dehydrogenase 3 family member A2	224
668	0.33	0.00096	0.011	OFD1	OFD1 centriole and centriolar satellite protein	8481
669	0.33	0.0038	0.025	TMEM134	transmembrane protein 134	80194
670	0.33	7e-05	0.0023	SIPA1L3	signal induced proliferation associated 1 like 3	23094
671	0.33	0.0011	0.012	TNK1	tyrosine kinase non receptor 1	8711
672	0.33	0.0018	0.016	SH3GLB2	SH3 domain containing GRB2 like, endophilin B2	56904
673	0.33	0.0032	0.022	SHISA5	shisa family member 5	51246
674	0.33	0.00058	0.0077	MXRA7	matrix remodeling associated 7	439921
675	0.32	0.00067	0.0084	BCAS4	breast carcinoma amplified sequence 4	55653
676	0.32	0.0025	0.019	PKD1	polycystin 1, transient receptor potential channel interacting	5310
677	0.32	0.00023	0.0045	ANXA11	annexin A11	311
678	0.32	7.7e-06	0.00067	PTK7	protein tyrosine kinase 7 (inactive)	5754
679	0.32	0.0028	0.02	WIPI1	WD repeat domain, phosphoinositide interacting 1	55062
680	0.32	6.8e-05	0.0023	PPCS	phosphopantothenoylcysteine synthetase	79717
681	0.32	0.0012	0.012	HSD3B7	hydroxy-delta-5-steroid dehydrogenase, 3 beta- and steroid delta-isomerase 7	80270
682	0.32	0.0087	0.043	MPG	N-methylpurine DNA glycosylase	4350
683	0.32	0.011	0.05	FAM161B	FAM161 centrosomal protein B	145483
684	0.32	0.002	0.016	PLD3	phospholipase D family member 3	23646
685	0.32	0.0002	0.0041	CMIP	c-Maf inducing protein	80790
686	0.32	0.0053	0.031	NUDT16	nudix hydrolase 16	131870
687	0.32	1.8e-07	8.7e-05	LRPAP1	LDL receptor related protein associated protein 1	4043
688	0.32	5.3e-05	0.002	TOLLIP	toll interacting protein	54472
689	0.32	0.005	0.03	BAD	BCL2 associated agonist of cell death	572
690	0.32	0.006	0.034	IGF2R	insulin like growth factor 2 receptor	3482
691	0.32	0.0042	0.027	CCDC120	coiled-coil domain containing 120	90060
692	0.31	0.0013	0.013	EHD1	EH domain containing 1	10938
693	0.31	0.0036	0.024	CAMSAP3	calmodulin regulated spectrin associated protein family member 3	57662
694	0.31	0.0014	0.013	RBCK1	RANBP2-type and C3HC4-type zinc finger containing 1	10616
695	0.31	0.0013	0.013	ANKRD13A	ankyrin repeat domain 13A	88455
696	0.31	0.0022	0.018	C12orf57	chromosome 12 open reading frame 57	113246
697	0.31	0.0065	0.035	RNF215	ring finger protein 215	200312
698	0.31	0.0025	0.019	GPAA1	glycosylphosphatidylinositol anchor attachment 1	8733
699	0.31	0.0026	0.019	NCSTN	nicastrin	23385
700	0.31	0.0059	0.033	FAM89B	family with sequence similarity 89 member B	23625
701	0.31	0.00018	0.0038	GIPC1	GIPC PDZ domain containing family member 1	10755
702	0.31	0.00052	0.0072	TMEM219	transmembrane protein 219	124446
703	0.31	0.0036	0.024	TSPAN3	tetraspanin 3	10099
704	0.31	0.0012	0.012	SYNGR2	synaptogyrin 2	9144
705	0.31	0.0027	0.02	SNTA1	syntrophin alpha 1	6640
706	0.31	0.003	0.021	EIF4E3	eukaryotic translation initiation factor 4E family member 3	317649
707	0.31	4.7e-08	5e-05	TSPAN14	tetraspanin 14	81619
708	0.31	0.00011	0.003	EVI5L	ecotropic viral integration site 5 like	115704
709	0.31	0.0074	0.039	ITGB1	integrin subunit beta 1	3688
710	0.31	0.00042	0.0063	THAP8	THAP domain containing 8	199745
711	0.31	0.00041	0.0062	ASL	argininosuccinate lyase	435
712	0.31	5.2e-08	5.1e-05	SPINT2	serine peptidase inhibitor, Kunitz type 2	10653
713	0.31	6.7e-05	0.0022	PRDX5	peroxiredoxin 5	25824
714	0.31	0.0073	0.038	SPRED2	sprouty related EVH1 domain containing 2	200734
715	0.31	0.0013	0.013	ZDHHC24	zinc finger DHHC-type containing 24	254359
716	0.31	0.0094	0.046	TMEM79	transmembrane protein 79	84283
717	0.31	0.0073	0.038	PPP1R13B	protein phosphatase 1 regulatory subunit 13B	23368
718	0.31	0.0059	0.033	MED16	mediator complex subunit 16	10025
719	0.3	3.5e-05	0.0015	TMEM127	transmembrane protein 127	55654
720	0.3	0.0003	0.0052	NFKBIL1	NFKB inhibitor like 1	4795
721	0.3	0.00092	0.01	REPIN1	replication initiator 1	29803
722	0.3	4e-06	0.0005	TMEM63B	transmembrane protein 63B	55362
723	0.3	0.01	0.048	ZBTB47	zinc finger and BTB domain containing 47	92999
724	0.3	0.006	0.034	RAPGEF5	Rap guanine nucleotide exchange factor 5	9771
725	0.3	0.0011	0.012	CD151	CD151 molecule (Raph blood group)	977
726	0.3	0.00085	0.0099	SHARPIN	SHANK associated RH domain interactor	81858
727	0.3	0.00057	0.0076	KANK2	KN motif and ankyrin repeat domains 2	25959
728	0.3	0.00071	0.0087	GBA	glucosylceramidase beta	2629
729	0.3	0.0053	0.031	TICAM1	toll like receptor adaptor molecule 1	148022
730	0.3	0.0082	0.041	CSTB	cystatin B	1476
731	0.3	0.0033	0.023	MIEN1	migration and invasion enhancer 1	84299
732	0.3	0.0007	0.0086	ITSN1	intersectin 1	6453
733	0.3	0.0039	0.026	TIAM1	TIAM Rac1 associated GEF 1	7074
734	0.3	0.00025	0.0048	TRIP4	thyroid hormone receptor interactor 4	9325
735	0.3	0.0079	0.04	LACTB2	lactamase beta 2	51110
736	0.3	0.00022	0.0043	ATG2A	autophagy related 2A	23130
737	0.3	0.0046	0.028	FAM107B	family with sequence similarity 107 member B	83641
738	0.3	0.0023	0.018	PWWP2B	PWWP domain containing 2B	170394
739	0.3	0.0012	0.012	RAB11B	RAB11B, member RAS oncogene family	9230
740	0.3	0.00014	0.0034	CDC14B	cell division cycle 14B	8555
741	0.3	0.0025	0.019	CRTC1	CREB regulated transcription coactivator 1	23373
742	0.3	0.0041	0.026	ZNF319	zinc finger protein 319	57567
743	0.3	0.00055	0.0074	CERCAM	cerebral endothelial cell adhesion molecule	51148
744	0.3	0.0071	0.038	P2RX4	purinergic receptor P2X 4	5025
745	0.3	0.0044	0.028	DUSP16	dual specificity phosphatase 16	80824
746	0.29	0.0021	0.017	ARHGEF16	Rho guanine nucleotide exchange factor 16	27237
747	0.29	0.0084	0.042	RFNG	RFNG O-fucosylpeptide 3-beta-N-acetylglucosaminyltransferase	5986
748	0.29	0.00026	0.0048	RHBDD2	rhomboid domain containing 2	57414
749	0.29	0.0048	0.029	LMF2	lipase maturation factor 2	91289
750	0.29	0.002	0.016	HEBP2	heme binding protein 2	23593
751	0.29	0.0084	0.042	RHBDF1	rhomboid 5 homolog 1	64285
752	0.29	0.00016	0.0037	DNAJC5	DnaJ heat shock protein family (Hsp40) member C5	80331
753	0.29	0.0059	0.033	CMTM3	CKLF like MARVEL transmembrane domain containing 3	123920
754	0.29	0.0007	0.0086	CHPF2	chondroitin polymerizing factor 2	54480
755	0.29	0.00029	0.005	RETSAT	retinol saturase	54884
756	0.29	0.00032	0.0053	CXCL16	C-X-C motif chemokine ligand 16	58191
757	0.29	0.0024	0.018	TMEM44	transmembrane protein 44	93109
758	0.29	0.0062	0.034	SPPL2A	signal peptide peptidase like 2A	84888
759	0.29	0.0079	0.041	AIFM2	apoptosis inducing factor mitochondria associated 2	84883
760	0.29	0.011	0.05	PTPRS	protein tyrosine phosphatase receptor type S	5802
761	0.29	0.0045	0.028	APPL2	adaptor protein, phosphotyrosine interacting with PH domain and leucine zipper 2	55198
762	0.29	0.0088	0.043	PNPLA8	patatin like phospholipase domain containing 8	50640
763	0.29	0.0011	0.011	VAT1	vesicle amine transport 1	10493
764	0.29	5.6e-05	0.002	DUSP3	dual specificity phosphatase 3	1845
765	0.29	0.0066	0.036	CUL7	cullin 7	9820
766	0.29	0.0039	0.025	HGSNAT	heparan-alpha-glucosaminide N-acetyltransferase	138050
767	0.29	0.0028	0.02	TMEM87B	transmembrane protein 87B	84910
768	0.29	0.004	0.026	ST3GAL4	ST3 beta-galactoside alpha-2,3-sialyltransferase 4	6484
769	0.28	0.0064	0.035	SPG11	SPG11 vesicle trafficking associated, spatacsin	80208
770	0.28	0.0055	0.032	ZSCAN16	zinc finger and SCAN domain containing 16	80345
771	0.28	0.006	0.034	FIG4	FIG4 phosphoinositide 5-phosphatase	9896
772	0.28	0.0034	0.023	MON1B	MON1 homolog B, secretory trafficking associated	22879
773	0.28	0.0016	0.014	GRHPR	glyoxylate and hydroxypyruvate reductase	9380
774	0.28	2.6e-05	0.0013	NAGK	N-acetylglucosamine kinase	55577
775	0.28	0.00017	0.0037	CLSTN1	calsyntenin 1	22883
776	0.28	0.0047	0.029	CTTNBP2NL	CTTNBP2 N-terminal like	55917
777	0.28	0.005	0.03	RAI1	retinoic acid induced 1	10743
778	0.28	0.00076	0.0092	PLBD2	phospholipase B domain containing 2	196463
779	0.28	0.0058	0.033	ARHGEF5	Rho guanine nucleotide exchange factor 5	7984
780	0.28	0.0078	0.04	TOB1	transducer of ERBB2, 1	10140
781	0.28	0.0075	0.039	GUK1	guanylate kinase 1	2987
782	0.28	0.00073	0.0089	ZFAND3	zinc finger AN1-type containing 3	60685
783	0.28	0.006	0.034	KHNYN	KH and NYN domain containing	23351
784	0.28	0.0042	0.027	FKBP8	FKBP prolyl isomerase 8	23770
785	0.28	0.0057	0.033	RGS14	regulator of G protein signaling 14	10636
786	0.28	0.0024	0.018	EXOC6B	exocyst complex component 6B	23233
787	0.28	0.0001	0.0028	MAP3K13	mitogen-activated protein kinase kinase kinase 13	9175
788	0.28	0.0021	0.017	ENG	endoglin	2022
789	0.28	0.00086	0.0099	CCDC149	coiled-coil domain containing 149	91050
790	0.28	2.6e-05	0.0013	GET4	guided entry of tail-anchored proteins factor 4	51608
791	0.28	0.0031	0.022	ENTPD6	ectonucleoside triphosphate diphosphohydrolase 6	955
792	0.28	0.0013	0.013	OPHN1	oligophrenin 1	4983
793	0.28	0.00033	0.0055	TM2D1	TM2 domain containing 1	83941
794	0.28	0.0031	0.022	ABCC10	ATP binding cassette subfamily C member 10	89845
795	0.27	0.0012	0.012	GFER	growth factor, augmenter of liver regeneration	2671
796	0.27	0.0013	0.013	AGFG1	ArfGAP with FG repeats 1	3267
797	0.27	0.0042	0.027	CAPN2	calpain 2	824
798	0.27	0.00037	0.0058	LASP1	LIM and SH3 protein 1	3927
799	0.27	0.0044	0.028	BTD	biotinidase	686
800	0.27	0.0063	0.035	SPTLC2	serine palmitoyltransferase long chain base subunit 2	9517
801	0.27	0.0057	0.033	PERP	p53 apoptosis effector related to PMP22	64065
802	0.27	0.0037	0.025	UBE2H	ubiquitin conjugating enzyme E2 H	7328
803	0.27	0.00097	0.011	GMIP	GEM interacting protein	51291
804	0.27	0.0014	0.013	CHMP2A	charged multivesicular body protein 2A	27243
805	0.27	0.011	0.05	MXD1	MAX dimerization protein 1	4084
806	0.27	0.011	0.05	RRAGB	Ras related GTP binding B	10325
807	0.27	0.0036	0.024	SAT2	spermidine/spermine N1-acetyltransferase family member 2	112483
808	0.27	0.0014	0.014	ZNF513	zinc finger protein 513	130557
809	0.27	0.00034	0.0055	ZMAT5	zinc finger matrin-type 5	55954
810	0.27	0.00045	0.0066	RAP2B	RAP2B, member of RAS oncogene family	5912
811	0.27	0.0087	0.043	MOSPD1	motile sperm domain containing 1	56180
812	0.27	0.00095	0.011	TST	thiosulfate sulfurtransferase	7263
813	0.27	0.00053	0.0073	ORMDL3	ORMDL sphingolipid biosynthesis regulator 3	94103
814	0.27	0.00061	0.008	TSPAN17	tetraspanin 17	26262
815	0.27	0.0025	0.019	MKNK2	MAPK interacting serine/threonine kinase 2	2872
816	0.27	0.0076	0.039	RSPH3	radial spoke head 3	83861
817	0.27	0.0026	0.02	CYB561D2	cytochrome b561 family member D2	11068
818	0.27	0.0078	0.04	KCNK1	potassium two pore domain channel subfamily K member 1	3775
819	0.27	4.4e-06	0.00052	GLB1	galactosidase beta 1	2720
820	0.27	0.00022	0.0044	VPS28	VPS28 subunit of ESCRT-I	51160
821	0.27	0.01	0.049	RAB8B	RAB8B, member RAS oncogene family	51762
822	0.27	0.0047	0.029	KIAA1671	KIAA1671	85379
823	0.27	0.0037	0.025	MYO6	myosin VI	4646
824	0.27	0.00091	0.01	ATP6V0C	ATPase H+ transporting V0 subunit c	527
825	0.26	0.0065	0.035	UBC	ubiquitin C	7316
826	0.26	0.0071	0.038	RAB24	RAB24, member RAS oncogene family	53917
827	0.26	0.01	0.049	MMP14	matrix metallopeptidase 14	4323
828	0.26	0.00013	0.0033	MYD88	MYD88 innate immune signal transduction adaptor	4615
829	0.26	0.0016	0.015	RAC2	Rac family small GTPase 2	5880
830	0.26	0.0038	0.025	NANS	N-acetylneuraminate synthase	54187
831	0.26	0.0012	0.012	ORMDL2	ORMDL sphingolipid biosynthesis regulator 2	29095
832	0.26	8.4e-05	0.0025	PRKCZ	protein kinase C zeta	5590
833	0.26	0.0086	0.043	TSKU	tsukushi, small leucine rich proteoglycan	25987
834	0.26	0.00058	0.0077	ABHD12	abhydrolase domain containing 12, lysophospholipase	26090
835	0.26	0.0047	0.029	TFPT	TCF3 fusion partner	29844
836	0.26	0.0023	0.018	KCTD11	potassium channel tetramerization domain containing 11	147040
837	0.26	0.0008	0.0095	TRPT1	tRNA phosphotransferase 1	83707
838	0.26	0.0014	0.013	TSC22D1	TSC22 domain family member 1	8848
839	0.26	3.7e-07	0.00014	ATP6AP1	ATPase H+ transporting accessory protein 1	537
840	0.26	0.0011	0.011	HS1BP3	HCLS1 binding protein 3	64342
841	0.26	0.0052	0.031	RNF10	ring finger protein 10	9921
842	0.26	0.0093	0.045	DNAL4	dynein axonemal light chain 4	10126
843	0.26	0.0049	0.029	CLCN7	chloride voltage-gated channel 7	1186
844	0.26	7.7e-05	0.0024	CTTN	cortactin	2017
845	0.26	0.00029	0.0051	FLCN	folliculin	201163
846	0.26	0.0027	0.02	STX7	syntaxin 7	8417
847	0.25	0.00098	0.011	TMUB2	transmembrane and ubiquitin like domain containing 2	79089
848	0.25	0.0086	0.043	FICD	FIC domain protein adenylyltransferase	11153
849	0.25	0.0056	0.032	BOK	BCL2 family apoptosis regulator BOK	666
850	0.25	0.00094	0.01	GABARAP	GABA type A receptor-associated protein	11337
851	0.25	0.0048	0.029	WDTC1	WD and tetratricopeptide repeats 1	23038
852	0.25	0.0001	0.0028	MKNK1	MAPK interacting serine/threonine kinase 1	8569
853	0.25	0.0031	0.022	ZBTB7B	zinc finger and BTB domain containing 7B	51043
854	0.25	0.0037	0.025	FAM110A	family with sequence similarity 110 member A	83541
855	0.25	0.0045	0.028	TRAM1	translocation associated membrane protein 1	23471
856	0.25	0.0099	0.047	ECI1	enoyl-CoA delta isomerase 1	1632
857	0.25	0.0092	0.045	RFX1	regulatory factor X1	5989
858	0.25	0.00099	0.011	NFE2L1	nuclear factor, erythroid 2 like 1	4779
859	0.25	0.009	0.044	RNF146	ring finger protein 146	81847
860	0.25	0.01	0.048	SERTAD2	SERTA domain containing 2	9792
861	0.25	0.01	0.048	YIPF1	Yip1 domain family member 1	54432
862	0.25	0.0023	0.018	FKBP2	FKBP prolyl isomerase 2	2286
863	0.25	0.00071	0.0088	TBC1D22A	TBC1 domain family member 22A	25771
864	0.25	0.0072	0.038	ASPSCR1	ASPSCR1 tether for SLC2A4, UBX domain containing	79058
865	0.25	0.0017	0.015	CYB5R3	cytochrome b5 reductase 3	1727
866	0.24	0.0089	0.044	B3GAT3	beta-1,3-glucuronyltransferase 3	26229
867	0.24	0.0007	0.0086	ABHD15	abhydrolase domain containing 15	116236
868	0.24	0.0011	0.012	ATXN1	ataxin 1	6310
869	0.24	0.0014	0.013	TNRC18	trinucleotide repeat containing 18	84629
870	0.24	0.0053	0.031	BRPF3	bromodomain and PHD finger containing 3	27154
871	0.24	0.0036	0.024	MPZL3	myelin protein zero like 3	196264
872	0.24	0.0084	0.042	TMEM50B	transmembrane protein 50B	757
873	0.24	0.0002	0.0042	PTPN23	protein tyrosine phosphatase non-receptor type 23	25930
874	0.24	0.0088	0.044	RAB5B	RAB5B, member RAS oncogene family	5869
875	0.24	7.6e-05	0.0024	GMDS	GDP-mannose 4,6-dehydratase	2762
876	0.24	6.1e-05	0.0022	BECN1	beclin 1	8678
877	0.24	0.0013	0.013	NT5C2	5'-nucleotidase, cytosolic II	22978
878	0.24	0.0015	0.014	PLA2G15	phospholipase A2 group XV	23659
879	0.24	0.0056	0.032	MFSD9	major facilitator superfamily domain containing 9	84804
880	0.24	0.0056	0.032	ARFGEF1	ADP ribosylation factor guanine nucleotide exchange factor 1	10565
881	0.24	0.0018	0.016	B4GALT4	beta-1,4-galactosyltransferase 4	8702
882	0.24	0.0036	0.024	CRELD2	cysteine rich with EGF like domains 2	79174
883	0.24	0.0078	0.04	FBXW4	F-box and WD repeat domain containing 4	6468
884	0.24	9e-05	0.0026	CHFR	checkpoint with forkhead and ring finger domains	55743
885	0.24	0.0033	0.023	RHOQ	ras homolog family member Q	23433
886	0.23	0.0059	0.033	TSPAN6	tetraspanin 6	7105
887	0.23	0.001	0.011	NUMA1	nuclear mitotic apparatus protein 1	4926
888	0.23	0.0056	0.032	ARHGAP23	Rho GTPase activating protein 23	57636
889	0.23	0.0075	0.039	FTL	ferritin light chain	2512
890	0.23	0.0038	0.025	MAGED1	MAGE family member D1	9500
891	0.23	0.00036	0.0057	TALDO1	transaldolase 1	6888
892	0.23	0.0047	0.029	TRAK1	trafficking kinesin protein 1	22906
893	0.23	0.01	0.048	APAF1	apoptotic peptidase activating factor 1	317
894	0.23	0.0029	0.021	TRADD	TNFRSF1A associated via death domain	8717
895	0.23	0.0025	0.019	GAK	cyclin G associated kinase	2580
896	0.23	0.0076	0.039	HARBI1	harbinger transposase derived 1	283254
897	0.23	0.0022	0.018	LIMK1	LIM domain kinase 1	3984
898	0.23	0.003	0.021	HEXB	hexosaminidase subunit beta	3074
899	0.23	0.00028	0.0049	SNAP23	synaptosome associated protein 23	8773
900	0.23	0.0046	0.029	SLC35D2	solute carrier family 35 member D2	11046
901	0.23	0.0072	0.038	SUN2	Sad1 and UNC84 domain containing 2	25777
902	0.23	0.005	0.03	PPP1R13L	protein phosphatase 1 regulatory subunit 13 like	10848
903	0.23	0.0035	0.024	GTPBP2	GTP binding protein 2	54676
904	0.23	0.0026	0.019	MAP3K11	mitogen-activated protein kinase kinase kinase 11	4296
905	0.23	0.00057	0.0076	CNNM4	cyclin and CBS domain divalent metal cation transport mediator 4	26504
906	0.23	0.0013	0.013	MTMR14	myotubularin related protein 14	64419
907	0.23	0.0089	0.044	TM9SF2	transmembrane 9 superfamily member 2	9375
908	0.23	0.00028	0.0049	GUSB	glucuronidase beta	2990
909	0.23	0.0092	0.045	ZSCAN18	zinc finger and SCAN domain containing 18	65982
910	0.23	0.0027	0.02	KIAA0319L	KIAA0319 like	79932
911	0.23	0.0028	0.021	CAPN1	calpain 1	823
912	0.23	0.00091	0.01	CHMP4B	charged multivesicular body protein 4B	128866
913	0.23	0.00043	0.0063	ERGIC3	ERGIC and golgi 3	51614
914	0.23	0.004	0.026	MYO5B	myosin VB	4645
915	0.23	0.0053	0.031	ZNF428	zinc finger protein 428	126299
916	0.23	0.00062	0.008	TRAF4	TNF receptor associated factor 4	9618
917	0.23	0.0017	0.015	KDM4B	lysine demethylase 4B	23030
918	0.22	0.0055	0.032	CREB3	cAMP responsive element binding protein 3	10488
919	0.22	0.0036	0.025	ADAM15	ADAM metallopeptidase domain 15	8751
920	0.22	0.00044	0.0064	NUCB1	nucleobindin 1	4924
921	0.22	0.0021	0.017	FAM3A	FAM3 metabolism regulating signaling molecule A	60343
922	0.22	0.00027	0.0049	DGCR2	DiGeorge syndrome critical region gene 2	9993
923	0.22	0.0037	0.025	KIAA0232	KIAA0232	9778
924	0.22	0.00034	0.0055	ANO10	anoctamin 10	55129
925	0.22	0.0083	0.042	TMED1	transmembrane p24 trafficking protein 1	11018
926	0.22	0.00091	0.01	ARHGAP10	Rho GTPase activating protein 10	79658
927	0.22	0.0064	0.035	CUTA	cutA divalent cation tolerance homolog	51596
928	0.22	0.0068	0.036	ETV3	ETS variant transcription factor 3	2117
929	0.22	0.0012	0.012	FAM53B	family with sequence similarity 53 member B	9679
930	0.22	0.0087	0.043	ACAA1	acetyl-CoA acyltransferase 1	30
931	0.22	0.0027	0.02	ATG7	autophagy related 7	10533
932	0.22	0.0055	0.032	MIDN	midnolin	90007
933	0.22	0.0013	0.013	NECAP2	NECAP endocytosis associated 2	55707
934	0.22	1.3e-05	0.00091	CANT1	calcium activated nucleotidase 1	124583
935	0.22	0.002	0.017	STRADB	STE20 related adaptor beta	55437
936	0.22	0.0033	0.023	TEX264	testis expressed 264, ER-phagy receptor	51368
937	0.22	0.0016	0.014	ZDHHC9	zinc finger DHHC-type palmitoyltransferase 9	51114
938	0.22	0.0031	0.022	SHKBP1	SH3KBP1 binding protein 1	92799
939	0.21	0.0024	0.019	MYL12B	myosin light chain 12B	103910
940	0.21	0.0057	0.033	C11orf68	chromosome 11 open reading frame 68	83638
941	0.21	0.0064	0.035	RNASET2	ribonuclease T2	8635
942	0.21	0.0061	0.034	WDFY1	WD repeat and FYVE domain containing 1	57590
943	0.21	0.0042	0.027	ABHD16A	abhydrolase domain containing 16A, phospholipase	7920
944	0.21	0.0024	0.019	TFAP2A	transcription factor AP-2 alpha	7020
945	0.21	0.0014	0.013	EDF1	endothelial differentiation related factor 1	8721
946	0.21	0.0062	0.034	DAZAP2	DAZ associated protein 2	9802
947	0.21	0.0037	0.025	DBNL	drebrin like	28988
948	0.21	0.00045	0.0065	GRINA	glutamate ionotropic receptor NMDA type subunit associated protein 1	2907
949	0.21	0.0028	0.021	ZFPL1	zinc finger protein like 1	7542
950	0.21	0.0077	0.04	ZNF350	zinc finger protein 350	59348
951	0.21	0.0099	0.047	PHYH	phytanoyl-CoA 2-hydroxylase	5264
952	0.21	7.5e-05	0.0024	CALR	calreticulin	811
953	0.21	8.3e-05	0.0025	NAGA	alpha-N-acetylgalactosaminidase	4668
954	0.21	0.0055	0.032	ENTPD4	ectonucleoside triphosphate diphosphohydrolase 4	9583
955	0.21	0.0036	0.025	EXOC3	exocyst complex component 3	11336
956	0.21	0.0018	0.016	TPRG1L	tumor protein p63 regulated 1 like	127262
957	0.21	0.00079	0.0094	EXOC7	exocyst complex component 7	23265
958	0.21	0.0085	0.043	PSEN2	presenilin 2	5664
959	0.21	0.0014	0.013	TMEM164	transmembrane protein 164	84187
960	0.21	0.0047	0.029	SLC1A5	solute carrier family 1 member 5	6510
961	0.21	0.0012	0.012	DDRGK1	DDRGK domain containing 1	65992
962	0.21	0.00027	0.0049	TINF2	TERF1 interacting nuclear factor 2	26277
963	0.21	0.0058	0.033	DUSP22	dual specificity phosphatase 22	56940
964	0.21	2e-05	0.0011	P4HB	prolyl 4-hydroxylase subunit beta	5034
965	0.21	0.0023	0.018	TMEM115	transmembrane protein 115	11070
966	0.2	0.0013	0.013	IL17RA	interleukin 17 receptor A	23765
967	0.2	0.00034	0.0055	LAMP1	lysosomal associated membrane protein 1	3916
968	0.2	0.007	0.037	ACTR1B	actin related protein 1B	10120
969	0.2	0.0051	0.031	WWP2	WW domain containing E3 ubiquitin protein ligase 2	11060
970	0.2	0.0027	0.02	VGLL4	vestigial like family member 4	9686
971	0.2	0.0072	0.038	CADM4	cell adhesion molecule 4	199731
972	0.2	0.0023	0.018	CAB39	calcium binding protein 39	51719
973	0.2	0.0011	0.012	ZNHIT1	zinc finger HIT-type containing 1	10467
974	0.2	2e-05	0.0011	AMFR	autocrine motility factor receptor	267
975	0.2	0.0023	0.018	TMEM120A	transmembrane protein 120A	83862
976	0.2	0.01	0.049	TMEM185A	transmembrane protein 185A	84548
977	0.2	0.0032	0.022	PACS1	phosphofurin acidic cluster sorting protein 1	55690
978	0.2	0.0049	0.029	TSC22D2	TSC22 domain family member 2	9819
979	0.2	0.002	0.017	RFFL	ring finger and FYVE like domain containing E3 ubiquitin protein ligase	117584
980	0.2	0.0017	0.015	PPP6R2	protein phosphatase 6 regulatory subunit 2	9701
981	0.2	0.0058	0.033	VOPP1	VOPP1 WW domain binding protein	81552
982	0.2	0.0021	0.017	PIP4K2C	phosphatidylinositol-5-phosphate 4-kinase type 2 gamma	79837
983	0.2	0.00021	0.0043	KLHL36	kelch like family member 36	79786
984	0.2	0.0001	0.0028	OST4	oligosaccharyltransferase complex subunit 4, non-catalytic	100128731
985	0.2	0.0077	0.04	LIN37	lin-37 DREAM MuvB core complex component	55957
986	0.2	0.0068	0.036	RALB	RAS like proto-oncogene B	5899
987	0.2	0.0054	0.031	POFUT2	protein O-fucosyltransferase 2	23275
988	0.2	8.3e-05	0.0025	CABLES2	Cdk5 and Abl enzyme substrate 2	81928
989	0.2	0.0023	0.018	CHMP1A	charged multivesicular body protein 1A	5119
990	0.2	0.0054	0.032	MEF2D	myocyte enhancer factor 2D	4209
991	0.2	0.00078	0.0093	PCGF3	polycomb group ring finger 3	10336
992	0.2	0.0044	0.028	SH3GLB1	SH3 domain containing GRB2 like, endophilin B1	51100
993	0.2	0.0064	0.035	SCAMP4	secretory carrier membrane protein 4	113178
994	0.2	0.00046	0.0067	STX4	syntaxin 4	6810
995	0.2	0.0027	0.02	UBAP1	ubiquitin associated protein 1	51271
996	0.2	0.0013	0.013	MMP24-AS1-EDEM2	MMP24-AS1-EDEM2 readthrough	111089941
997	0.19	0.0018	0.015	SH3BP5L	SH3 binding domain protein 5 like	80851
998	0.19	0.0087	0.043	NDST2	N-deacetylase and N-sulfotransferase 2	8509
999	0.19	0.0011	0.012	C6orf47	chromosome 6 open reading frame 47	57827
1000	0.19	0.0099	0.047	XKR8	XK related 8	55113
1001	0.19	0.0042	0.027	ZER1	zyg-11 related cell cycle regulator	10444
1002	0.19	0.0044	0.028	DYNLRB1	dynein light chain roadblock-type 1	83658
1003	0.19	0.0098	0.047	CCHCR1	coiled-coil alpha-helical rod protein 1	54535
1004	0.19	0.0059	0.033	LMAN2	lectin, mannose binding 2	10960
1005	0.19	4.1e-05	0.0017	MGAT1	alpha-1,3-mannosyl-glycoprotein 2-beta-N-acetylglucosaminyltransferase	4245
1006	0.19	0.0052	0.031	TGIF1	TGFB induced factor homeobox 1	7050
1007	0.19	0.0018	0.016	RAB1B	RAB1B, member RAS oncogene family	81876
1008	0.19	0.0069	0.037	PGLS	6-phosphogluconolactonase	25796
1009	0.19	0.00069	0.0086	SNX30	sorting nexin family member 30	401548
1010	0.19	0.011	0.05	CCDC71	coiled-coil domain containing 71	64925
1011	0.19	0.0054	0.032	LAMTOR2	late endosomal/lysosomal adaptor, MAPK and MTOR activator 2	28956
1012	0.19	0.0026	0.02	VPS37C	VPS37C subunit of ESCRT-I	55048
1013	0.19	0.00034	0.0056	SERF2	small EDRK-rich factor 2	10169
1014	0.19	0.00027	0.0049	CNPY3	canopy FGF signaling regulator 3	10695
1015	0.19	0.0062	0.034	SERTAD3	SERTA domain containing 3	29946
1016	0.19	0.0054	0.032	IFT20	intraflagellar transport 20	90410
1017	0.18	0.001	0.011	RNASEK	ribonuclease K	440400
1018	0.18	0.0048	0.029	ZFAND5	zinc finger AN1-type containing 5	7763
1019	0.18	0.0053	0.031	TNKS1BP1	tankyrase 1 binding protein 1	85456
1020	0.18	0.00041	0.0062	PIGT	phosphatidylinositol glycan anchor biosynthesis class T	51604
1021	0.18	0.0058	0.033	TPD52L2	TPD52 like 2	7165
1022	0.18	0.0002	0.0042	CNPPD1	cyclin Pas1/PHO80 domain containing 1	27013
1023	0.18	0.00049	0.0069	TIRAP	TIR domain containing adaptor protein	114609
1024	0.18	0.0083	0.042	PIP5K1C	phosphatidylinositol-4-phosphate 5-kinase type 1 gamma	23396
1025	0.18	0.0049	0.03	ZNF646	zinc finger protein 646	9726
1026	0.18	0.0014	0.013	SLC35B2	solute carrier family 35 member B2	347734
1027	0.18	0.0044	0.028	CHMP2B	charged multivesicular body protein 2B	25978
1028	0.18	0.0013	0.013	DEF8	differentially expressed in FDCP 8 homolog	54849
1029	0.18	0.00022	0.0044	ARF5	ADP ribosylation factor 5	381
1030	0.18	0.0096	0.046	DALRD3	DALR anticodon binding domain containing 3	55152
1031	0.18	0.011	0.05	OAZ1	ornithine decarboxylase antizyme 1	4946
1032	0.18	0.00064	0.0082	ERP29	endoplasmic reticulum protein 29	10961
1033	0.18	0.01	0.049	PPP2R5A	protein phosphatase 2 regulatory subunit B'alpha	5525
1034	0.18	0.011	0.05	TXNRD2	thioredoxin reductase 2	10587
1035	0.18	0.011	0.05	XYLT2	xylosyltransferase 2	64132
1036	0.18	0.0091	0.045	VEGFB	vascular endothelial growth factor B	7423
1037	0.18	0.0063	0.035	CLIC1	chloride intracellular channel 1	1192
1038	0.18	0.0076	0.039	CCDC97	coiled-coil domain containing 97	90324
1039	0.17	0.0092	0.045	ARHGAP1	Rho GTPase activating protein 1	392
1040	0.17	0.0077	0.04	PRKCSH	protein kinase C substrate 80K-H	5589
1041	0.17	0.0014	0.013	COMMD7	COMM domain containing 7	149951
1042	0.17	0.002	0.016	STX8	syntaxin 8	9482
1043	0.17	0.0057	0.033	CD81	CD81 molecule	975
1044	0.17	0.0069	0.037	ARL8A	ADP ribosylation factor like GTPase 8A	127829
1045	0.17	0.0067	0.036	ARHGEF11	Rho guanine nucleotide exchange factor 11	9826
1046	0.17	0.0095	0.046	RNF185	ring finger protein 185	91445
1047	0.17	0.0063	0.035	AP2A1	adaptor related protein complex 2 subunit alpha 1	160
1048	0.17	0.0095	0.046	PRKAB1	protein kinase AMP-activated non-catalytic subunit beta 1	5564
1049	0.17	0.0083	0.042	RNF7	ring finger protein 7	9616
1050	0.17	0.0061	0.034	TMBIM6	transmembrane BAX inhibitor motif containing 6	7009
1051	0.17	0.0072	0.038	DLGAP4	DLG associated protein 4	22839
1052	0.17	0.0072	0.038	MANBA	mannosidase beta	4126
1053	0.17	0.0034	0.024	ALAS1	5'-aminolevulinate synthase 1	211
1054	0.17	0.0086	0.043	ARPC3	actin related protein 2/3 complex subunit 3	10094
1055	0.16	0.0018	0.016	SNX9	sorting nexin 9	51429
1056	0.16	0.0027	0.02	GLG1	golgi glycoprotein 1	2734
1057	0.16	0.0056	0.032	PRMT2	protein arginine methyltransferase 2	3275
1058	0.16	0.0044	0.028	WDR37	WD repeat domain 37	22884
1059	0.16	0.0013	0.013	TAF10	TATA-box binding protein associated factor 10	6881
1060	0.16	0.0029	0.021	RFXANK	regulatory factor X associated ankyrin containing protein	8625
1061	0.16	0.0054	0.032	TMED3	transmembrane p24 trafficking protein 3	23423
1062	0.16	0.004	0.026	NAPA	NSF attachment protein alpha	8775
1063	0.16	0.0005	0.007	CYFIP1	cytoplasmic FMR1 interacting protein 1	23191
1064	0.16	0.0019	0.016	LAMTOR1	late endosomal/lysosomal adaptor, MAPK and MTOR activator 1	55004
1065	0.16	0.0034	0.023	BSDC1	BSD domain containing 1	55108
1066	0.16	0.0082	0.041	NDUFC2	NADH:ubiquinone oxidoreductase subunit C2	4718
1067	0.15	0.0045	0.028	GPR107	G protein-coupled receptor 107	57720
1068	0.15	0.01	0.049	TBCC	tubulin folding cofactor C	6903
1069	0.15	0.0075	0.039	TMEM9	transmembrane protein 9	252839
1070	0.15	0.0087	0.043	ANKRD10	ankyrin repeat domain 10	55608
1071	0.15	0.01	0.049	MBOAT7	membrane bound O-acyltransferase domain containing 7	79143
1072	0.15	0.0029	0.021	MUL1	mitochondrial E3 ubiquitin protein ligase 1	79594
1073	0.15	0.0095	0.046	ADIPOR1	adiponectin receptor 1	51094
1074	0.15	0.0019	0.016	CUX1	cut like homeobox 1	1523
1075	0.14	0.003	0.022	GNPDA1	glucosamine-6-phosphate deaminase 1	10007
1076	0.14	0.01	0.049	SHC1	SHC adaptor protein 1	6464
1077	0.14	0.008	0.041	PIGG	phosphatidylinositol glycan anchor biosynthesis class G	54872
1078	0.14	0.002	0.017	PDCD6	programmed cell death 6	10016
1079	0.14	0.0072	0.038	COMMD3	COMM domain containing 3	23412
1080	0.14	0.0018	0.015	ZNF672	zinc finger protein 672	79894
1081	0.14	0.008	0.041	LDLRAP1	low density lipoprotein receptor adaptor protein 1	26119
1082	0.14	0.0018	0.016	RNF181	ring finger protein 181	51255
1083	0.13	0.0012	0.012	ADD1	adducin 1	118
1084	0.13	0.0022	0.018	DDOST	dolichyl-diphosphooligosaccharide--protein glycosyltransferase non-catalytic subunit	1650
1085	0.13	0.0093	0.045	GNG5	G protein subunit gamma 5	2787
1086	0.13	0.0013	0.013	CDK9	cyclin dependent kinase 9	1025
1087	0.13	0.0069	0.037	BAHD1	bromo adjacent homology domain containing 1	22893
1088	0.13	5.4e-05	0.002	PIGS	phosphatidylinositol glycan anchor biosynthesis class S	94005
1089	0.12	0.0034	0.023	SNAP47	synaptosome associated protein 47	116841
1090	0.11	0.00048	0.0068	ARPC1A	actin related protein 2/3 complex subunit 1A	10552
1091	0.1	0.0036	0.024	CDC42BPB	CDC42 binding protein kinase beta	9578
1092	0.094	0.0045	0.028	DHDDS	dehydrodolichyl diphosphate synthase subunit	79947
1093	-0.073	0.0019	0.016	CSNK2B	casein kinase 2 beta	1460
1094	-0.077	0.0029	0.021	ZNF207	zinc finger protein 207	7756
1095	-0.087	0.0041	0.026	NONO	non-POU domain containing octamer binding	4841
1096	-0.095	0.0098	0.047	ZFX	zinc finger protein X-linked	7543
1097	-0.096	0.0049	0.029	GATC	glutamyl-tRNA amidotransferase subunit C	283459
1098	-0.096	0.0069	0.037	DNAJA2	DnaJ heat shock protein family (Hsp40) member A2	10294
1099	-0.1	0.0069	0.037	WDR33	WD repeat domain 33	55339
1100	-0.1	0.0033	0.023	CTDNEP1	CTD nuclear envelope phosphatase 1	23399
1101	-0.1	0.011	0.05	THRAP3	thyroid hormone receptor associated protein 3	9967
1102	-0.1	0.0041	0.027	PSMD6	proteasome 26S subunit, non-ATPase 6	9861
1103	-0.1	0.0047	0.029	TAF2	TATA-box binding protein associated factor 2	6873
1104	-0.1	0.0023	0.018	RSRC2	arginine and serine rich coiled-coil 2	65117
1105	-0.1	0.0035	0.024	HDAC3	histone deacetylase 3	8841
1106	-0.1	0.0047	0.029	BRD7	bromodomain containing 7	29117
1107	-0.1	0.0072	0.038	SMARCAD1	SWI/SNF-related, matrix-associated actin-dependent regulator of chromatin, subfamily a, containing DEAD/H box 1	56916
1108	-0.11	0.0045	0.028	AQR	aquarius intron-binding spliceosomal factor	9716
1109	-0.11	0.0054	0.032	POGK	pogo transposable element derived with KRAB domain	57645
1110	-0.11	0.008	0.041	PSMG2	proteasome assembly chaperone 2	56984
1111	-0.11	0.0013	0.013	TYW1	tRNA-yW synthesizing protein 1 homolog	55253
1112	-0.11	0.0086	0.043	CEP41	centrosomal protein 41	95681
1113	-0.11	0.0069	0.037	RBBP5	RB binding protein 5, histone lysine methyltransferase complex subunit	5929
1114	-0.11	0.0064	0.035	CELF1	CUGBP Elav-like family member 1	10658
1115	-0.11	0.0026	0.019	CNOT7	CCR4-NOT transcription complex subunit 7	29883
1116	-0.11	0.0058	0.033	SF3B2	splicing factor 3b subunit 2	10992
1117	-0.12	0.0009	0.01	KHDRBS1	KH RNA binding domain containing, signal transduction associated 1	10657
1118	-0.12	0.00077	0.0093	POLR2B	RNA polymerase II subunit B	5431
1119	-0.12	0.0012	0.012	MRFAP1	Morf4 family associated protein 1	93621
1120	-0.12	0.0043	0.027	HADHA	hydroxyacyl-CoA dehydrogenase trifunctional multienzyme complex subunit alpha	3030
1121	-0.12	0.0044	0.028	YWHAE	tyrosine 3-monooxygenase/tryptophan 5-monooxygenase activation protein epsilon	7531
1122	-0.12	0.0048	0.029	POLR3A	RNA polymerase III subunit A	11128
1123	-0.12	0.0089	0.044	NDUFA10	NADH:ubiquinone oxidoreductase subunit A10	4705
1124	-0.12	0.00056	0.0076	HNRNPUL1	heterogeneous nuclear ribonucleoprotein U like 1	11100
1125	-0.12	0.0034	0.023	ABCF1	ATP binding cassette subfamily F member 1	23
1126	-0.12	3.6e-05	0.0016	PEX26	peroxisomal biogenesis factor 26	55670
1127	-0.12	0.0076	0.039	CCNT1	cyclin T1	904
1128	-0.12	0.0082	0.041	PPP4R2	protein phosphatase 4 regulatory subunit 2	151987
1129	-0.12	0.0062	0.034	NUP98	nucleoporin 98 and 96 precursor	4928
1130	-0.12	0.0085	0.043	PPP2R5D	protein phosphatase 2 regulatory subunit B'delta	5528
1131	-0.12	0.0078	0.04	GABPB1	GA binding protein transcription factor subunit beta 1	2553
1132	-0.12	0.00028	0.0049	DDB1	damage specific DNA binding protein 1	1642
1133	-0.12	0.0071	0.038	C18orf21	chromosome 18 open reading frame 21	83608
1134	-0.12	0.0013	0.013	EIF4ENIF1	eukaryotic translation initiation factor 4E nuclear import factor 1	56478
1135	-0.12	0.0036	0.024	PSMB2	proteasome 20S subunit beta 2	5690
1136	-0.12	0.011	0.05	MRPL20	mitochondrial ribosomal protein L20	55052
1137	-0.12	0.0081	0.041	PCNP	PEST proteolytic signal containing nuclear protein	57092
1138	-0.12	0.0014	0.013	RNF220	ring finger protein 220	55182
1139	-0.12	0.0027	0.02	ABCB7	ATP binding cassette subfamily B member 7	22
1140	-0.13	0.008	0.041	PLAGL2	PLAG1 like zinc finger 2	5326
1141	-0.13	0.005	0.03	SMU1	SMU1 DNA replication regulator and spliceosomal factor	55234
1142	-0.13	0.011	0.05	CDK5RAP1	CDK5 regulatory subunit associated protein 1	51654
1143	-0.13	0.0029	0.021	OPA3	outer mitochondrial membrane lipid metabolism regulator OPA3	80207
1144	-0.13	0.0055	0.032	RPAP3	RNA polymerase II associated protein 3	79657
1145	-0.13	0.0031	0.022	KAT7	lysine acetyltransferase 7	11143
1146	-0.13	0.0087	0.043	RAE1	ribonucleic acid export 1	8480
1147	-0.13	0.003	0.021	MRPL35	mitochondrial ribosomal protein L35	51318
1148	-0.13	0.0057	0.033	COX10	cytochrome c oxidase assembly factor heme A:farnesyltransferase COX10	1352
1149	-0.13	0.008	0.041	CCDC47	coiled-coil domain containing 47	57003
1150	-0.13	0.0027	0.02	UBB	ubiquitin B	7314
1151	-0.13	0.004	0.026	TOP1	DNA topoisomerase I	7150
1152	-0.13	0.0024	0.018	CAND1	cullin associated and neddylation dissociated 1	55832
1153	-0.13	0.005	0.03	DDX24	DEAD-box helicase 24	57062
1154	-0.13	0.00027	0.0049	FBXO21	F-box protein 21	23014
1155	-0.13	0.005	0.03	EIF2B1	eukaryotic translation initiation factor 2B subunit alpha	1967
1156	-0.13	0.0013	0.013	MSL3	MSL complex subunit 3	10943
1157	-0.13	0.004	0.026	SOCS4	suppressor of cytokine signaling 4	122809
1158	-0.13	0.0095	0.046	NRF1	nuclear respiratory factor 1	4899
1159	-0.13	0.0014	0.013	NDUFA9	NADH:ubiquinone oxidoreductase subunit A9	4704
1160	-0.13	0.0031	0.022	NDUFS3	NADH:ubiquinone oxidoreductase core subunit S3	4722
1161	-0.13	0.0011	0.011	CDC73	cell division cycle 73	79577
1162	-0.13	0.0075	0.039	SUCLA2	succinate-CoA ligase ADP-forming subunit beta	8803
1163	-0.13	0.0076	0.039	PARG	poly(ADP-ribose) glycohydrolase	8505
1164	-0.13	0.0066	0.036	MRPL13	mitochondrial ribosomal protein L13	28998
1165	-0.13	3.3e-05	0.0015	FUBP3	far upstream element binding protein 3	8939
1166	-0.13	8.2e-06	0.00069	PCBP2	poly(rC) binding protein 2	5094
1167	-0.13	0.0072	0.038	MBD2	methyl-CpG binding domain protein 2	8932
1168	-0.14	0.0076	0.039	ZNF507	zinc finger protein 507	22847
1169	-0.14	0.001	0.011	IDH3B	isocitrate dehydrogenase (NAD(+)) 3 non-catalytic subunit beta	3420
1170	-0.14	1.9e-05	0.0011	HNRNPK	heterogeneous nuclear ribonucleoprotein K	3190
1171	-0.14	0.0059	0.033	CWF19L1	CWF19 like cell cycle control factor 1	55280
1172	-0.14	0.0047	0.029	HMGN1	high mobility group nucleosome binding domain 1	3150
1173	-0.14	0.0027	0.02	CEBPZ	CCAAT enhancer binding protein zeta	10153
1174	-0.14	0.005	0.03	INTS12	integrator complex subunit 12	57117
1175	-0.14	0.0016	0.014	ZC3HC1	zinc finger C3HC-type containing 1	51530
1176	-0.14	0.0062	0.034	PARL	presenilin associated rhomboid like	55486
1177	-0.14	0.0066	0.036	TCF12	transcription factor 12	6938
1178	-0.14	0.0014	0.013	FASTKD2	FAST kinase domains 2	22868
1179	-0.14	0.0048	0.029	TIMM23	translocase of inner mitochondrial membrane 23	100287932
1180	-0.14	0.005	0.03	EWSR1	EWS RNA binding protein 1	2130
1181	-0.14	0.0087	0.043	NUDT5	nudix hydrolase 5	11164
1182	-0.14	0.0024	0.019	SENP6	SUMO specific peptidase 6	26054
1183	-0.14	0.0012	0.012	NAA35	N-alpha-acetyltransferase 35, NatC auxiliary subunit	60560
1184	-0.14	0.0072	0.038	SRRD	SRR1 domain containing	402055
1185	-0.14	0.0021	0.017	SMARCA5	SWI/SNF related, matrix associated, actin dependent regulator of chromatin, subfamily a, member 5	8467
1186	-0.14	0.0034	0.023	PROSER1	proline and serine rich 1	80209
1187	-0.14	0.00047	0.0067	PPP6R3	protein phosphatase 6 regulatory subunit 3	55291
1188	-0.14	0.0021	0.017	SRP72	signal recognition particle 72	6731
1189	-0.14	0.0063	0.035	UVRAG	UV radiation resistance associated	7405
1190	-0.14	0.0041	0.027	ZNF451	zinc finger protein 451	26036
1191	-0.14	0.0013	0.013	NDUFV3	NADH:ubiquinone oxidoreductase subunit V3	4731
1192	-0.14	0.00067	0.0084	PSPC1	paraspeckle component 1	55269
1193	-0.14	0.0025	0.019	ZNF318	zinc finger protein 318	24149
1194	-0.14	0.00055	0.0075	RBM8A	RNA binding motif protein 8A	9939
1195	-0.14	0.0068	0.037	CSNK2A2	casein kinase 2 alpha 2	1459
1196	-0.14	0.002	0.017	CMTM4	CKLF like MARVEL transmembrane domain containing 4	146223
1197	-0.14	0.0019	0.016	CDC23	cell division cycle 23	8697
1198	-0.14	0.007	0.037	CNST	consortin, connexin sorting protein	163882
1199	-0.14	0.0018	0.015	NFATC3	nuclear factor of activated T cells 3	4775
1200	-0.14	0.0057	0.033	MRPL45	mitochondrial ribosomal protein L45	84311
1201	-0.14	0.00068	0.0085	CHD4	chromodomain helicase DNA binding protein 4	1108
1202	-0.14	0.0016	0.014	PPP1R8	protein phosphatase 1 regulatory subunit 8	5511
1203	-0.15	0.00013	0.0032	UBAP2L	ubiquitin associated protein 2 like	9898
1204	-0.15	0.0008	0.0095	CSNK2A1	casein kinase 2 alpha 1	1457
1205	-0.15	0.0033	0.023	ZNF398	zinc finger protein 398	57541
1206	-0.15	0.0011	0.012	ANKRD46	ankyrin repeat domain 46	157567
1207	-0.15	0.0073	0.038	NSUN6	NOP2/Sun RNA methyltransferase 6	221078
1208	-0.15	0.00097	0.011	SLTM	SAFB like transcription modulator	79811
1209	-0.15	0.0043	0.027	DNAJC7	DnaJ heat shock protein family (Hsp40) member C7	7266
1210	-0.15	0.0083	0.042	TERF1	telomeric repeat binding factor 1	7013
1211	-0.15	0.004	0.026	PDHX	pyruvate dehydrogenase complex component X	8050
1212	-0.15	7.5e-05	0.0024	SRP68	signal recognition particle 68	6730
1213	-0.15	0.0015	0.014	PSMA4	proteasome 20S subunit alpha 4	5685
1214	-0.15	0.00067	0.0084	USP42	ubiquitin specific peptidase 42	84132
1215	-0.15	9.9e-05	0.0028	DDX3X	DEAD-box helicase 3 X-linked	1654
1216	-0.15	0.0038	0.025	STAG2	stromal antigen 2	10735
1217	-0.15	0.0093	0.045	MRPL51	mitochondrial ribosomal protein L51	51258
1218	-0.15	0.0042	0.027	MRPL39	mitochondrial ribosomal protein L39	54148
1219	-0.15	0.0095	0.046	EIF3K	eukaryotic translation initiation factor 3 subunit K	27335
1220	-0.15	0.0071	0.038	QSER1	glutamine and serine rich 1	79832
1221	-0.15	0.0021	0.017	WDR61	WD repeat domain 61	80349
1222	-0.15	0.002	0.016	MATR3	matrin 3	9782
1223	-0.15	0.0075	0.039	SRSF4	serine and arginine rich splicing factor 4	6429
1224	-0.15	0.0025	0.019	PEX3	peroxisomal biogenesis factor 3	8504
1225	-0.15	0.0037	0.025	KTN1	kinectin 1	3895
1226	-0.15	0.0006	0.0079	TMX2	thioredoxin related transmembrane protein 2	51075
1227	-0.15	0.0019	0.016	KPNA1	karyopherin subunit alpha 1	3836
1228	-0.15	0.0014	0.013	TMEM69	transmembrane protein 69	51249
1229	-0.15	0.0066	0.036	PDAP1	PDGFA associated protein 1	11333
1230	-0.15	0.00037	0.0058	ZNF174	zinc finger protein 174	7727
1231	-0.15	9.4e-05	0.0027	OPA1	OPA1 mitochondrial dynamin like GTPase	4976
1232	-0.15	0.0029	0.021	CLP1	cleavage factor polyribonucleotide kinase subunit 1	10978
1233	-0.15	0.0055	0.032	PCGF1	polycomb group ring finger 1	84759
1234	-0.15	0.0029	0.021	BANF1	BAF nuclear assembly factor 1	8815
1235	-0.15	0.00011	0.0029	COIL	coilin	8161
1236	-0.15	4.1e-05	0.0017	CASC3	CASC3 exon junction complex subunit	22794
1237	-0.15	0.0012	0.012	PRKD3	protein kinase D3	23683
1238	-0.15	0.00096	0.011	SMNDC1	survival motor neuron domain containing 1	10285
1239	-0.15	0.003	0.021	MRPS31	mitochondrial ribosomal protein S31	10240
1240	-0.15	0.01	0.049	RPP14	ribonuclease P/MRP subunit p14	11102
1241	-0.15	0.0016	0.014	BAG5	BAG cochaperone 5	9529
1242	-0.15	0.0014	0.013	TATDN2	TatD DNase domain containing 2	9797
1243	-0.15	0.0064	0.035	ZCCHC8	zinc finger CCHC-type containing 8	55596
1244	-0.15	0.00076	0.0092	RCOR1	REST corepressor 1	23186
1245	-0.15	0.00082	0.0097	DROSHA	drosha ribonuclease III	29102
1246	-0.15	0.0064	0.035	LATS1	large tumor suppressor kinase 1	9113
1247	-0.15	0.0007	0.0087	DCAF7	DDB1 and CUL4 associated factor 7	10238
1248	-0.15	0.00054	0.0074	CUL4A	cullin 4A	8451
1249	-0.16	0.001	0.011	ERAL1	Era like 12S mitochondrial rRNA chaperone 1	26284
1250	-0.16	0.00072	0.0088	YY1	YY1 transcription factor	7528
1251	-0.16	0.0013	0.012	SEC22C	SEC22 homolog C, vesicle trafficking protein	9117
1252	-0.16	0.0067	0.036	ZC3H15	zinc finger CCCH-type containing 15	55854
1253	-0.16	0.0028	0.021	SHPRH	SNF2 histone linker PHD RING helicase	257218
1254	-0.16	0.0025	0.019	ANGEL1	angel homolog 1	23357
1255	-0.16	0.0062	0.034	ERI3	ERI1 exoribonuclease family member 3	79033
1256	-0.16	0.0021	0.017	PAPSS1	3'-phosphoadenosine 5'-phosphosulfate synthase 1	9061
1257	-0.16	0.0076	0.039	MLLT10	MLLT10 histone lysine methyltransferase DOT1L cofactor	8028
1258	-0.16	0.0043	0.027	CPSF6	cleavage and polyadenylation specific factor 6	11052
1259	-0.16	0.00013	0.0033	PDHA1	pyruvate dehydrogenase E1 subunit alpha 1	5160
1260	-0.16	0.0075	0.039	PHKA1	phosphorylase kinase regulatory subunit alpha 1	5255
1261	-0.16	0.009	0.044	MTMR1	myotubularin related protein 1	8776
1262	-0.16	0.01	0.049	ATIC	5-aminoimidazole-4-carboxamide ribonucleotide formyltransferase/IMP cyclohydrolase	471
1263	-0.16	0.00023	0.0045	EXOSC10	exosome component 10	5394
1264	-0.16	0.0016	0.014	KIF2A	kinesin family member 2A	3796
1265	-0.16	0.0004	0.0062	CPSF3	cleavage and polyadenylation specific factor 3	51692
1266	-0.16	0.0031	0.022	CWC27	CWC27 spliceosome associated cyclophilin	10283
1267	-0.16	0.00097	0.011	LMBR1	limb development membrane protein 1	64327
1268	-0.16	0.011	0.05	MRS2	magnesium transporter MRS2	57380
1269	-0.16	0.0052	0.031	GTF3C4	general transcription factor IIIC subunit 4	9329
1270	-0.16	0.00024	0.0046	HDAC2	histone deacetylase 2	3066
1271	-0.16	0.00076	0.0092	BAZ1A	bromodomain adjacent to zinc finger domain 1A	11177
1272	-0.16	0.01	0.049	RINT1	RAD50 interactor 1	60561
1273	-0.16	0.007	0.037	MRPS9	mitochondrial ribosomal protein S9	64965
1274	-0.16	0.00043	0.0064	TSN	translin	7247
1275	-0.16	0.0051	0.03	NCBP2	nuclear cap binding protein subunit 2	22916
1276	-0.16	0.002	0.017	MSL2	MSL complex subunit 2	55167
1277	-0.16	0.00012	0.003	CTCF	CCCTC-binding factor	10664
1278	-0.16	0.0074	0.039	NUS1	NUS1 dehydrodolichyl diphosphate synthase subunit	116150
1279	-0.16	0.0029	0.021	POC5	POC5 centriolar protein	134359
1280	-0.16	0.004	0.026	ZW10	zw10 kinetochore protein	9183
1281	-0.16	0.0016	0.014	PSMD2	proteasome 26S subunit, non-ATPase 2	5708
1282	-0.16	0.00062	0.008	SART3	spliceosome associated factor 3, U4/U6 recycling protein	9733
1283	-0.16	0.0082	0.041	RBM25	RNA binding motif protein 25	58517
1284	-0.16	0.0006	0.0078	MIS12	MIS12 kinetochore complex component	79003
1285	-0.16	0.0095	0.046	NUDCD2	NudC domain containing 2	134492
1286	-0.17	0.0014	0.013	TACO1	translational activator of cytochrome c oxidase I	51204
1287	-0.17	0.0081	0.041	CCDC66	coiled-coil domain containing 66	285331
1288	-0.17	0.00027	0.0049	MAP3K4	mitogen-activated protein kinase kinase kinase 4	4216
1289	-0.17	0.01	0.049	MEX3C	mex-3 RNA binding family member C	51320
1290	-0.17	0.00092	0.01	UIMC1	ubiquitin interaction motif containing 1	51720
1291	-0.17	0.0031	0.022	SSBP1	single stranded DNA binding protein 1	6742
1292	-0.17	0.0011	0.012	XPO7	exportin 7	23039
1293	-0.17	0.00049	0.0069	CUL1	cullin 1	8454
1294	-0.17	0.0078	0.04	RCC1	regulator of chromosome condensation 1	1104
1295	-0.17	0.002	0.016	CPSF7	cleavage and polyadenylation specific factor 7	79869
1296	-0.17	0.0099	0.047	HSP90AA1	heat shock protein 90 alpha family class A member 1	3320
1297	-0.17	0.0026	0.02	RBBP7	RB binding protein 7, chromatin remodeling factor	5931
1298	-0.17	0.0011	0.012	TIAL1	TIA1 cytotoxic granule associated RNA binding protein like 1	7073
1299	-0.17	0.00077	0.0093	UBE2K	ubiquitin conjugating enzyme E2 K	3093
1300	-0.17	0.006	0.033	C1orf131	chromosome 1 open reading frame 131	128061
1301	-0.17	0.0028	0.02	HAUS3	HAUS augmin like complex subunit 3	79441
1302	-0.17	0.0079	0.04	ING1	inhibitor of growth family member 1	3621
1303	-0.17	0.0065	0.036	TEX10	testis expressed 10	54881
1304	-0.17	0.00013	0.0033	ZBTB11	zinc finger and BTB domain containing 11	27107
1305	-0.17	0.00012	0.0032	PRPF40A	pre-mRNA processing factor 40 homolog A	55660
1306	-0.17	0.0016	0.014	NAA50	N-alpha-acetyltransferase 50, NatE catalytic subunit	80218
1307	-0.17	0.006	0.034	ZNF527	zinc finger protein 527	84503
1308	-0.17	0.0083	0.042	PRPF8	pre-mRNA processing factor 8	10594
1309	-0.17	0.0074	0.039	TOPBP1	DNA topoisomerase II binding protein 1	11073
1310	-0.17	0.0065	0.036	PCCB	propionyl-CoA carboxylase subunit beta	5096
1311	-0.17	0.00092	0.01	HSF2	heat shock transcription factor 2	3298
1312	-0.17	0.0056	0.032	PLA2G12A	phospholipase A2 group XIIA	81579
1313	-0.17	0.0057	0.033	PIGM	phosphatidylinositol glycan anchor biosynthesis class M	93183
1314	-0.17	0.0048	0.029	RNASEH1	ribonuclease H1	246243
1315	-0.17	0.00021	0.0043	COPS2	COP9 signalosome subunit 2	9318
1316	-0.17	2.3e-06	0.00035	GTF3C2	general transcription factor IIIC subunit 2	2976
1317	-0.17	0.0052	0.031	SBNO1	strawberry notch homolog 1	55206
1318	-0.17	3.5e-05	0.0015	EIF2B5	eukaryotic translation initiation factor 2B subunit epsilon	8893
1319	-0.18	0.011	0.05	PRKAR2A	protein kinase cAMP-dependent type II regulatory subunit alpha	5576
1320	-0.18	0.0085	0.043	CEP57	centrosomal protein 57	9702
1321	-0.18	0.0044	0.028	SIN3A	SIN3 transcription regulator family member A	25942
1322	-0.18	0.0084	0.042	WRNIP1	WRN helicase interacting protein 1	56897
1323	-0.18	0.0048	0.029	HSPA14	heat shock protein family A (Hsp70) member 14	51182
1324	-0.18	0.0011	0.012	PABPN1	poly(A) binding protein nuclear 1	8106
1325	-0.18	0.0016	0.014	EIF4A3	eukaryotic translation initiation factor 4A3	9775
1326	-0.18	0.0099	0.047	C16orf70	chromosome 16 open reading frame 70	80262
1327	-0.18	0.0097	0.046	NUTF2	nuclear transport factor 2	10204
1328	-0.18	0.0011	0.011	SCO1	synthesis of cytochrome C oxidase 1	6341
1329	-0.18	0.0052	0.031	ZNF343	zinc finger protein 343	79175
1330	-0.18	0.00055	0.0074	ATE1	arginyltransferase 1	11101
1331	-0.18	0.011	0.05	RDX	radixin	5962
1332	-0.18	0.0047	0.029	RBM26	RNA binding motif protein 26	64062
1333	-0.18	0.0029	0.021	PAFAH1B2	platelet activating factor acetylhydrolase 1b catalytic subunit 2	5049
1334	-0.18	0.0065	0.035	MYCBP	MYC binding protein	26292
1335	-0.18	0.00013	0.0033	NCBP1	nuclear cap binding protein subunit 1	4686
1336	-0.18	0.0048	0.029	ZNF37A	zinc finger protein 37A	7587
1337	-0.18	0.0058	0.033	EIF2A	eukaryotic translation initiation factor 2A	83939
1338	-0.18	0.0024	0.019	GSPT1	G1 to S phase transition 1	2935
1339	-0.18	0.0065	0.035	ADIPOR2	adiponectin receptor 2	79602
1340	-0.18	1.5e-05	0.00097	INO80	INO80 complex ATPase subunit	54617
1341	-0.18	2.9e-05	0.0014	NUP43	nucleoporin 43	348995
1342	-0.18	0.0064	0.035	ZCCHC14	zinc finger CCHC-type containing 14	23174
1343	-0.18	0.0023	0.018	TMX4	thioredoxin related transmembrane protein 4	56255
1344	-0.18	0.003	0.021	EPS15L1	epidermal growth factor receptor pathway substrate 15 like 1	58513
1345	-0.18	0.009	0.044	METTL3	methyltransferase like 3	56339
1346	-0.18	0.00016	0.0036	DDX1	DEAD-box helicase 1	1653
1347	-0.18	0.00041	0.0062	APEX1	apurinic/apyrimidinic endodeoxyribonuclease 1	328
1348	-0.18	0.00027	0.0049	CNOT10	CCR4-NOT transcription complex subunit 10	25904
1349	-0.18	0.0017	0.015	TYW3	tRNA-yW synthesizing protein 3 homolog	127253
1350	-0.18	0.00097	0.011	BAG4	BAG cochaperone 4	9530
1351	-0.18	0.0023	0.018	SPATS2	spermatogenesis associated serine rich 2	65244
1352	-0.18	0.00016	0.0036	MTIF2	mitochondrial translational initiation factor 2	4528
1353	-0.18	0.0088	0.044	STRAP	serine/threonine kinase receptor associated protein	11171
1354	-0.18	0.0023	0.018	TRIT1	tRNA isopentenyltransferase 1	54802
1355	-0.18	0.0025	0.019	TBCCD1	TBCC domain containing 1	55171
1356	-0.18	0.0054	0.032	AEBP2	AE binding protein 2	121536
1357	-0.18	0.0005	0.007	CTDSPL2	CTD small phosphatase like 2	51496
1358	-0.18	7.7e-05	0.0024	NUP54	nucleoporin 54	53371
1359	-0.18	0.0015	0.014	RIOK2	RIO kinase 2	55781
1360	-0.18	0.008	0.041	SFMBT1	Scm like with four mbt domains 1	51460
1361	-0.18	0.002	0.016	IKZF5	IKAROS family zinc finger 5	64376
1362	-0.18	0.0016	0.014	KATNA1	katanin catalytic subunit A1	11104
1363	-0.18	0.0009	0.01	RPA1	replication protein A1	6117
1364	-0.18	0.00063	0.0081	NIF3L1	NGG1 interacting factor 3 like 1	60491
1365	-0.18	0.0045	0.028	BCCIP	BRCA2 and CDKN1A interacting protein	56647
1366	-0.18	0.0022	0.018	USP14	ubiquitin specific peptidase 14	9097
1367	-0.18	0.00059	0.0078	HNRNPH3	heterogeneous nuclear ribonucleoprotein H3	3189
1368	-0.18	0.0018	0.016	UBE2V2	ubiquitin conjugating enzyme E2 V2	7336
1369	-0.18	0.0072	0.038	NAP1L1	nucleosome assembly protein 1 like 1	4673
1370	-0.18	0.0012	0.012	EI24	EI24 autophagy associated transmembrane protein	9538
1371	-0.18	0.0032	0.023	CBX3	chromobox 3	11335
1372	-0.18	0.0041	0.026	TRIM4	tripartite motif containing 4	89122
1373	-0.19	0.00077	0.0093	ZNF131	zinc finger protein 131	7690
1374	-0.19	3.5e-05	0.0015	PSME3	proteasome activator subunit 3	10197
1375	-0.19	0.0012	0.012	CRKL	CRK like proto-oncogene, adaptor protein	1399
1376	-0.19	0.0019	0.016	ISY1	ISY1 splicing factor homolog	57461
1377	-0.19	0.0016	0.014	G3BP1	G3BP stress granule assembly factor 1	10146
1378	-0.19	0.00036	0.0058	RWDD1	RWD domain containing 1	51389
1379	-0.19	0.0048	0.029	HTRA2	HtrA serine peptidase 2	27429
1380	-0.19	0.00069	0.0086	IPO9	importin 9	55705
1381	-0.19	7.1e-05	0.0023	IMMT	inner membrane mitochondrial protein	10989
1382	-0.19	0.0059	0.033	THOC2	THO complex 2	57187
1383	-0.19	0.00034	0.0056	FTSJ3	FtsJ RNA 2'-O-methyltransferase 3	117246
1384	-0.19	0.0021	0.017	ISG20L2	interferon stimulated exonuclease gene 20 like 2	81875
1385	-0.19	2.8e-05	0.0013	AIFM1	apoptosis inducing factor mitochondria associated 1	9131
1386	-0.19	0.0014	0.013	SLC35D1	solute carrier family 35 member D1	23169
1387	-0.19	0.011	0.05	MED27	mediator complex subunit 27	9442
1388	-0.19	4.2e-05	0.0017	STAG1	stromal antigen 1	10274
1389	-0.19	0.0047	0.029	CRYZ	crystallin zeta	1429
1390	-0.19	0.002	0.017	MAPKAPK5	MAPK activated protein kinase 5	8550
1391	-0.19	0.0014	0.013	DNAAF2	dynein axonemal assembly factor 2	55172
1392	-0.19	1.2e-07	6.4e-05	PRPF38A	pre-mRNA processing factor 38A	84950
1393	-0.19	0.0078	0.04	CDC123	cell division cycle 123	8872
1394	-0.19	0.0046	0.029	TOMM6	translocase of outer mitochondrial membrane 6	100188893
1395	-0.19	0.00087	0.01	FASTKD3	FAST kinase domains 3	79072
1396	-0.19	0.01	0.048	PTCD2	pentatricopeptide repeat domain 2	79810
1397	-0.19	0.0023	0.018	ASNSD1	asparagine synthetase domain containing 1	54529
1398	-0.19	0.00011	0.0029	EIF5B	eukaryotic translation initiation factor 5B	9669
1399	-0.19	6.1e-05	0.0022	IARS2	isoleucyl-tRNA synthetase 2, mitochondrial	55699
1400	-0.19	0.00041	0.0062	UBFD1	ubiquitin family domain containing 1	56061
1401	-0.19	0.00099	0.011	PRKX	protein kinase X-linked	5613
1402	-0.19	0.00036	0.0058	PDS5A	PDS5 cohesin associated factor A	23244
1403	-0.19	4e-05	0.0017	WDR82	WD repeat domain 82	80335
1404	-0.19	0.0013	0.013	ZNF473	zinc finger protein 473	25888
1405	-0.19	0.0057	0.033	STOML2	stomatin like 2	30968
1406	-0.19	0.0092	0.045	SNRPD2	small nuclear ribonucleoprotein D2 polypeptide	6633
1407	-0.19	0.003	0.021	LRP6	LDL receptor related protein 6	4040
1408	-0.19	0.0019	0.016	SMARCC1	SWI/SNF related, matrix associated, actin dependent regulator of chromatin subfamily c member 1	6599
1409	-0.19	0.0034	0.023	ZNF26	zinc finger protein 26	7574
1410	-0.2	0.00071	0.0087	CCDC59	coiled-coil domain containing 59	29080
1411	-0.2	0.0068	0.037	SNRPG	small nuclear ribonucleoprotein polypeptide G	6637
1412	-0.2	0.011	0.05	ISOC1	isochorismatase domain containing 1	51015
1413	-0.2	0.0046	0.028	ANKRD27	ankyrin repeat domain 27	84079
1414	-0.2	0.00035	0.0057	PPIA	peptidylprolyl isomerase A	5478
1415	-0.2	0.0053	0.031	HK1	hexokinase 1	3098
1416	-0.2	0.0057	0.033	TOE1	target of EGR1, exonuclease	114034
1417	-0.2	4.9e-06	0.00053	SMARCD1	SWI/SNF related, matrix associated, actin dependent regulator of chromatin, subfamily d, member 1	6602
1418	-0.2	0.0026	0.02	LARP1	La ribonucleoprotein 1, translational regulator	23367
1419	-0.2	0.0055	0.032	DPAGT1	dolichyl-phosphate N-acetylglucosaminephosphotransferase 1	1798
1420	-0.2	0.0013	0.013	HNRNPL	heterogeneous nuclear ribonucleoprotein L	3191
1421	-0.2	0.00059	0.0078	SLC39A6	solute carrier family 39 member 6	25800
1422	-0.2	8.4e-07	0.0002	FUBP1	far upstream element binding protein 1	8880
1423	-0.2	0.0015	0.014	NUP50	nucleoporin 50	10762
1424	-0.2	0.0028	0.021	DDX28	DEAD-box helicase 28	55794
1425	-0.2	0.0054	0.031	MRPL9	mitochondrial ribosomal protein L9	65005
1426	-0.2	0.0015	0.014	TTC13	tetratricopeptide repeat domain 13	79573
1427	-0.2	0.0029	0.021	MYPOP	Myb related transcription factor, partner of profilin	339344
1428	-0.2	0.00024	0.0046	AASDHPPT	aminoadipate-semialdehyde dehydrogenase-phosphopantetheinyl transferase	60496
1429	-0.2	0.0023	0.018	DDX46	DEAD-box helicase 46	9879
1430	-0.2	0.0028	0.021	SUZ12	SUZ12 polycomb repressive complex 2 subunit	23512
1431	-0.2	0.0013	0.013	SDHB	succinate dehydrogenase complex iron sulfur subunit B	6390
1432	-0.2	0.0038	0.025	ZBTB39	zinc finger and BTB domain containing 39	9880
1433	-0.2	0.0041	0.027	LIMS1	LIM zinc finger domain containing 1	3987
1434	-0.2	0.0058	0.033	LAS1L	LAS1 like ribosome biogenesis factor	81887
1435	-0.2	5.5e-06	0.00055	SUCLG1	succinate-CoA ligase GDP/ADP-forming subunit alpha	8802
1436	-0.2	0.0022	0.018	ANAPC5	anaphase promoting complex subunit 5	51433
1437	-0.2	1.2e-05	0.00088	CBFB	core-binding factor subunit beta	865
1438	-0.2	0.004	0.026	MRPL37	mitochondrial ribosomal protein L37	51253
1439	-0.2	0.00057	0.0076	TXNDC5	thioredoxin domain containing 5	81567
1440	-0.2	0.0053	0.031	AHSA1	activator of HSP90 ATPase activity 1	10598
1441	-0.2	0.0026	0.019	HAUS6	HAUS augmin like complex subunit 6	54801
1442	-0.2	7.1e-06	0.00066	PARK7	Parkinsonism associated deglycase	11315
1443	-0.2	0.0087	0.043	RSBN1	round spermatid basic protein 1	54665
1444	-0.2	0.00034	0.0056	C9orf78	chromosome 9 open reading frame 78	51759
1445	-0.2	0.00054	0.0074	IVNS1ABP	influenza virus NS1A binding protein	10625
1446	-0.2	0.00037	0.0058	NGDN	neuroguidin	25983
1447	-0.2	5.8e-06	0.00056	CLPX	caseinolytic mitochondrial matrix peptidase chaperone subunit X	10845
1448	-0.2	0.01	0.049	MED30	mediator complex subunit 30	90390
1449	-0.2	0.00026	0.0048	KPNB1	karyopherin subunit beta 1	3837
1450	-0.2	0.0022	0.018	KPNA3	karyopherin subunit alpha 3	3839
1451	-0.2	0.0026	0.02	FAM133B	family with sequence similarity 133 member B	257415
1452	-0.2	0.0024	0.018	TRIAP1	TP53 regulated inhibitor of apoptosis 1	51499
1453	-0.2	1.1e-05	0.00084	HNRNPU	heterogeneous nuclear ribonucleoprotein U	3192
1454	-0.2	0.00098	0.011	SRBD1	S1 RNA binding domain 1	55133
1455	-0.2	0.0046	0.029	DEK	DEK proto-oncogene	7913
1456	-0.2	0.01	0.048	CRLS1	cardiolipin synthase 1	54675
1457	-0.2	1.2e-05	0.00088	USP7	ubiquitin specific peptidase 7	7874
1458	-0.2	0.0049	0.029	UBP1	upstream binding protein 1	7342
1459	-0.2	0.0006	0.0078	SF1	splicing factor 1	7536
1460	-0.21	7.3e-05	0.0024	BCLAF1	BCL2 associated transcription factor 1	9774
1461	-0.21	0.00026	0.0048	CIAPIN1	cytokine induced apoptosis inhibitor 1	57019
1462	-0.21	0.0007	0.0086	RNF168	ring finger protein 168	165918
1463	-0.21	0.00014	0.0034	PDCD7	programmed cell death 7	10081
1464	-0.21	0.0011	0.012	WASF1	WASP family member 1	8936
1465	-0.21	1.4e-05	0.00094	USP10	ubiquitin specific peptidase 10	9100
1466	-0.21	0.011	0.05	METTL17	methyltransferase like 17	64745
1467	-0.21	0.00049	0.0069	RPAP2	RNA polymerase II associated protein 2	79871
1468	-0.21	0.0014	0.013	RBM17	RNA binding motif protein 17	84991
1469	-0.21	0.00062	0.0081	ZBTB24	zinc finger and BTB domain containing 24	9841
1470	-0.21	0.0064	0.035	TRDMT1	tRNA aspartic acid methyltransferase 1	1787
1471	-0.21	0.0075	0.039	POLD3	DNA polymerase delta 3, accessory subunit	10714
1472	-0.21	0.00026	0.0048	LEO1	LEO1 homolog, Paf1/RNA polymerase II complex component	123169
1473	-0.21	0.00028	0.0049	SLC25A5	solute carrier family 25 member 5	292
1474	-0.21	0.0024	0.019	FANCC	FA complementation group C	2176
1475	-0.21	3.9e-05	0.0016	MRPS18B	mitochondrial ribosomal protein S18B	28973
1476	-0.21	0.0042	0.027	CETN3	centrin 3	1070
1477	-0.21	0.00056	0.0076	NUP153	nucleoporin 153	9972
1478	-0.21	0.0012	0.012	RPA2	replication protein A2	6118
1479	-0.21	0.0038	0.025	COQ2	coenzyme Q2, polyprenyltransferase	27235
1480	-0.21	3.9e-06	0.00049	SNX5	sorting nexin 5	27131
1481	-0.21	0.0041	0.027	CDK17	cyclin dependent kinase 17	5128
1482	-0.21	0.0003	0.0052	DBR1	debranching RNA lariats 1	51163
1483	-0.21	0.0023	0.018	ME2	malic enzyme 2	4200
1484	-0.21	0.0024	0.018	GEN1	GEN1 Holliday junction 5' flap endonuclease	348654
1485	-0.21	0.00021	0.0042	HDGF	heparin binding growth factor	3068
1486	-0.21	0.0027	0.02	UBQLN4	ubiquilin 4	56893
1487	-0.21	0.0079	0.041	LRRC58	leucine rich repeat containing 58	116064
1488	-0.21	9.3e-05	0.0027	ZNF584	zinc finger protein 584	201514
1489	-0.21	0.0057	0.033	SRI	sorcin	6717
1490	-0.21	0.00053	0.0073	MED1	mediator complex subunit 1	5469
1491	-0.21	7.7e-08	5.4e-05	CCAR1	cell division cycle and apoptosis regulator 1	55749
1492	-0.21	0.0014	0.013	METAP2	methionyl aminopeptidase 2	10988
1493	-0.21	0.0041	0.026	UTP6	UTP6 small subunit processome component	55813
1494	-0.21	0.00059	0.0078	PEX5	peroxisomal biogenesis factor 5	5830
1495	-0.21	2.6e-05	0.0013	FBXO22	F-box protein 22	26263
1496	-0.21	0.00091	0.01	TADA1	transcriptional adaptor 1	117143
1497	-0.21	4.2e-05	0.0017	NUP88	nucleoporin 88	4927
1498	-0.21	0.00052	0.0072	SETD3	SET domain containing 3, actin histidine methyltransferase	84193
1499	-0.21	0.00099	0.011	PRMT6	protein arginine methyltransferase 6	55170
1500	-0.21	0.0006	0.0078	CHD1	chromodomain helicase DNA binding protein 1	1105
1501	-0.21	0.00019	0.0039	ORC2	origin recognition complex subunit 2	4999
1502	-0.21	0.0035	0.024	NUP85	nucleoporin 85	79902
1503	-0.21	0.0019	0.016	SAFB	scaffold attachment factor B	6294
1504	-0.21	0.00014	0.0034	DHX9	DExH-box helicase 9	1660
1505	-0.21	0.0017	0.015	BUD13	BUD13 homolog	84811
1506	-0.21	0.0042	0.027	TDG	thymine DNA glycosylase	6996
1507	-0.21	0.0011	0.011	MRPS35	mitochondrial ribosomal protein S35	60488
1508	-0.21	0.0082	0.041	PSMD14	proteasome 26S subunit, non-ATPase 14	10213
1509	-0.21	0.00086	0.0099	INTS6	integrator complex subunit 6	26512
1510	-0.21	6.4e-05	0.0022	UBA5	ubiquitin like modifier activating enzyme 5	79876
1511	-0.21	0.01	0.048	RNGTT	RNA guanylyltransferase and 5'-phosphatase	8732
1512	-0.21	0.0069	0.037	GCNT2	glucosaminyl (N-acetyl) transferase 2 (I blood group)	2651
1513	-0.21	0.0052	0.031	RFWD3	ring finger and WD repeat domain 3	55159
1514	-0.21	2e-07	9e-05	WBP11	WW domain binding protein 11	51729
1515	-0.21	0.0038	0.025	NEDD1	NEDD1 gamma-tubulin ring complex targeting factor	121441
1516	-0.21	0.0058	0.033	EXOSC3	exosome component 3	51010
1517	-0.21	0.00013	0.0033	ZHX1	zinc fingers and homeoboxes 1	11244
1518	-0.21	0.00019	0.004	ERH	ERH mRNA splicing and mitosis factor	2079
1519	-0.21	0.004	0.026	FBXW7	F-box and WD repeat domain containing 7	55294
1520	-0.21	0.0055	0.032	IFT81	intraflagellar transport 81	28981
1521	-0.22	0.0031	0.022	CNTRL	centriolin	11064
1522	-0.22	0.00026	0.0048	RFK	riboflavin kinase	55312
1523	-0.22	0.0027	0.02	GRPEL2	GrpE like 2, mitochondrial	134266
1524	-0.22	5.2e-05	0.002	U2SURP	U2 snRNP associated SURP domain containing	23350
1525	-0.22	0.0018	0.015	TAF1B	TATA-box binding protein associated factor, RNA polymerase I subunit B	9014
1526	-0.22	0.011	0.05	FOXK1	forkhead box K1	221937
1527	-0.22	2.8e-05	0.0013	DDX19A	DEAD-box helicase 19A	55308
1528	-0.22	2e-05	0.0011	ZNF180	zinc finger protein 180	7733
1529	-0.22	0.0015	0.014	RRN3	RRN3 homolog, RNA polymerase I transcription factor	54700
1530	-0.22	0.00046	0.0067	ASCC3	activating signal cointegrator 1 complex subunit 3	10973
1531	-0.22	0.0051	0.03	WDR89	WD repeat domain 89	112840
1532	-0.22	0.0046	0.028	CHCHD3	coiled-coil-helix-coiled-coil-helix domain containing 3	54927
1533	-0.22	0.0019	0.016	RPUSD4	RNA pseudouridine synthase D4	84881
1534	-0.22	0.00093	0.01	SCAF4	SR-related CTD associated factor 4	57466
1535	-0.22	0.0043	0.027	MDM2	MDM2 proto-oncogene	4193
1536	-0.22	0.0033	0.023	PAXIP1	PAX interacting protein 1	22976
1537	-0.22	0.0085	0.042	ZNF354A	zinc finger protein 354A	6940
1538	-0.22	0.0004	0.0062	PTGES3	prostaglandin E synthase 3	10728
1539	-0.22	0.0046	0.028	EMG1	EMG1 N1-specific pseudouridine methyltransferase	10436
1540	-0.22	0.0042	0.027	ACLY	ATP citrate lyase	47
1541	-0.22	5.8e-05	0.0021	NUP37	nucleoporin 37	79023
1542	-0.22	0.0028	0.021	TIMM9	translocase of inner mitochondrial membrane 9	26520
1543	-0.22	0.0022	0.018	PWP1	PWP1 homolog, endonuclein	11137
1544	-0.22	1.7e-05	0.001	MRPL32	mitochondrial ribosomal protein L32	64983
1545	-0.22	0.00031	0.0052	XPO1	exportin 1	7514
1546	-0.22	0.0049	0.029	NAB1	NGFI-A binding protein 1	4664
1547	-0.22	0.00058	0.0077	SOCS7	suppressor of cytokine signaling 7	30837
1548	-0.22	0.0077	0.04	TIMM22	translocase of inner mitochondrial membrane 22	29928
1549	-0.22	0.0053	0.031	EEF1B2	eukaryotic translation elongation factor 1 beta 2	1933
1550	-0.22	0.00039	0.0061	CDK8	cyclin dependent kinase 8	1024
1551	-0.22	0.0052	0.031	VBP1	VHL binding protein 1	7411
1552	-0.22	0.0043	0.027	AP3M2	adaptor related protein complex 3 subunit mu 2	10947
1553	-0.22	0.004	0.026	MTRR	5-methyltetrahydrofolate-homocysteine methyltransferase reductase	4552
1554	-0.22	0.003	0.022	KLHL18	kelch like family member 18	23276
1555	-0.22	0.0096	0.046	PTP4A1	protein tyrosine phosphatase 4A1	7803
1556	-0.22	0.0013	0.013	PPM1G	protein phosphatase, Mg2+/Mn2+ dependent 1G	5496
1557	-0.22	0.00015	0.0035	CS	citrate synthase	1431
1558	-0.22	0.0058	0.033	TNPO2	transportin 2	30000
1559	-0.22	0.0019	0.016	BAZ1B	bromodomain adjacent to zinc finger domain 1B	9031
1560	-0.22	0.0053	0.031	FOXRED1	FAD dependent oxidoreductase domain containing 1	55572
1561	-0.22	0.002	0.017	BNIP1	BCL2 interacting protein 1	662
1562	-0.22	0.01	0.049	LRR1	leucine rich repeat protein 1	122769
1563	-0.23	0.00086	0.0099	ATL2	atlastin GTPase 2	64225
1564	-0.23	0.00023	0.0044	C17orf75	chromosome 17 open reading frame 75	64149
1565	-0.23	8.4e-05	0.0025	ZNF326	zinc finger protein 326	284695
1566	-0.23	0.0044	0.028	AIMP2	aminoacyl tRNA synthetase complex interacting multifunctional protein 2	7965
1567	-0.23	0.00029	0.005	UBR7	ubiquitin protein ligase E3 component n-recognin 7	55148
1568	-0.23	0.0079	0.041	COPS3	COP9 signalosome subunit 3	8533
1569	-0.23	0.00091	0.01	CDC27	cell division cycle 27	996
1570	-0.23	0.003	0.021	MCAT	malonyl-CoA-acyl carrier protein transacylase	27349
1571	-0.23	7.2e-05	0.0023	ANP32A	acidic nuclear phosphoprotein 32 family member A	8125
1572	-0.23	0.0092	0.045	PNPO	pyridoxamine 5'-phosphate oxidase	55163
1573	-0.23	0.0049	0.03	ZNF331	zinc finger protein 331	55422
1574	-0.23	0.0012	0.012	SRPK2	SRSF protein kinase 2	6733
1575	-0.23	0.0012	0.012	MRPL50	mitochondrial ribosomal protein L50	54534
1576	-0.23	0.0034	0.023	RNASEH2B	ribonuclease H2 subunit B	79621
1577	-0.23	0.00044	0.0064	ARMC1	armadillo repeat containing 1	55156
1578	-0.23	8.4e-08	5.4e-05	TARDBP	TAR DNA binding protein	23435
1579	-0.23	0.00025	0.0047	NUDT21	nudix hydrolase 21	11051
1580	-0.23	0.001	0.011	GLMN	glomulin, FKBP associated protein	11146
1581	-0.23	0.0019	0.016	GMPS	guanine monophosphate synthase	8833
1582	-0.23	6.8e-08	5.4e-05	ANAPC7	anaphase promoting complex subunit 7	51434
1583	-0.23	0.0003	0.0052	C16orf87	chromosome 16 open reading frame 87	388272
1584	-0.23	5e-05	0.0019	PPP1CC	protein phosphatase 1 catalytic subunit gamma	5501
1585	-0.23	0.00073	0.0089	PRPF38B	pre-mRNA processing factor 38B	55119
1586	-0.23	0.0011	0.011	PMS1	PMS1 homolog 1, mismatch repair system component	5378
1587	-0.23	0.00031	0.0052	AFG3L2	AFG3 like matrix AAA peptidase subunit 2	10939
1588	-0.23	0.00026	0.0048	SFPQ	splicing factor proline and glutamine rich	6421
1589	-0.23	0.0028	0.021	ARRB2	arrestin beta 2	409
1590	-0.23	0.0096	0.046	SLIRP	SRA stem-loop interacting RNA binding protein	81892
1591	-0.23	0.0067	0.036	NXF1	nuclear RNA export factor 1	10482
1592	-0.23	9.5e-05	0.0027	PITPNB	phosphatidylinositol transfer protein beta	23760
1593	-0.23	0.00064	0.0082	ABCB10	ATP binding cassette subfamily B member 10	23456
1594	-0.23	1.7e-05	0.001	MRPS5	mitochondrial ribosomal protein S5	64969
1595	-0.23	9.9e-05	0.0028	SP4	Sp4 transcription factor	6671
1596	-0.23	0.00049	0.0069	WDR75	WD repeat domain 75	84128
1597	-0.23	0.01	0.049	AMPD2	adenosine monophosphate deaminase 2	271
1598	-0.23	0.00066	0.0084	MKKS	McKusick-Kaufman syndrome	8195
1599	-0.23	0.0045	0.028	MRPL18	mitochondrial ribosomal protein L18	29074
1600	-0.23	0.0051	0.031	INTS7	integrator complex subunit 7	25896
1601	-0.23	0.0057	0.033	CACYBP	calcyclin binding protein	27101
1602	-0.23	0.00042	0.0062	SLC7A6	solute carrier family 7 member 6	9057
1603	-0.23	0.0095	0.046	NOL6	nucleolar protein 6	65083
1604	-0.23	0.0035	0.024	MAGOH	mago homolog, exon junction complex subunit	4116
1605	-0.23	0.0086	0.043	RCC2	regulator of chromosome condensation 2	55920
1606	-0.23	0.00017	0.0037	TMED8	transmembrane p24 trafficking protein family member 8	283578
1607	-0.23	5.4e-05	0.002	LSM5	LSM5 homolog, U6 small nuclear RNA and mRNA degradation associated	23658
1608	-0.23	0.0016	0.014	POLR3B	RNA polymerase III subunit B	55703
1609	-0.23	0.0038	0.025	TUBD1	tubulin delta 1	51174
1610	-0.23	0.0024	0.019	EPB41L5	erythrocyte membrane protein band 4.1 like 5	57669
1611	-0.23	0.00024	0.0046	DHX15	DEAH-box helicase 15	1665
1612	-0.23	6.3e-05	0.0022	XRCC6	X-ray repair cross complementing 6	2547
1613	-0.24	9.8e-05	0.0027	SRSF7	serine and arginine rich splicing factor 7	6432
1614	-0.24	0.0046	0.028	SGK3	serum/glucocorticoid regulated kinase family member 3	23678
1615	-0.24	8.2e-06	0.00069	TRA2B	transformer 2 beta homolog	6434
1616	-0.24	4.2e-06	0.00051	KANSL2	KAT8 regulatory NSL complex subunit 2	54934
1617	-0.24	0.00022	0.0043	SRSF3	serine and arginine rich splicing factor 3	6428
1618	-0.24	0.00021	0.0043	LRRC8D	leucine rich repeat containing 8 VRAC subunit D	55144
1619	-0.24	0.00062	0.0081	TOMM34	translocase of outer mitochondrial membrane 34	10953
1620	-0.24	0.003	0.021	TOMM22	translocase of outer mitochondrial membrane 22	56993
1621	-0.24	0.00011	0.0029	UTP14A	UTP14A small subunit processome component	10813
1622	-0.24	0.00047	0.0068	USPL1	ubiquitin specific peptidase like 1	10208
1623	-0.24	0.0018	0.015	IPO7	importin 7	10527
1624	-0.24	0.0008	0.0095	PRPF19	pre-mRNA processing factor 19	27339
1625	-0.24	0.00042	0.0062	STIP1	stress induced phosphoprotein 1	10963
1626	-0.24	0.00033	0.0054	HSP90AB1	heat shock protein 90 alpha family class B member 1	3326
1627	-0.24	0.0061	0.034	SCLT1	sodium channel and clathrin linker 1	132320
1628	-0.24	0.0018	0.016	ANP32B	acidic nuclear phosphoprotein 32 family member B	10541
1629	-0.24	0.0034	0.024	EXOSC7	exosome component 7	23016
1630	-0.24	4e-05	0.0016	ARL5A	ADP ribosylation factor like GTPase 5A	26225
1631	-0.24	0.0055	0.032	ITGB3BP	integrin subunit beta 3 binding protein	23421
1632	-0.24	1.7e-05	0.001	ATF1	activating transcription factor 1	466
1633	-0.24	5.5e-07	0.00017	LRRC40	leucine rich repeat containing 40	55631
1634	-0.24	0.0007	0.0086	EIF3C	eukaryotic translation initiation factor 3 subunit C	8663
1635	-0.24	0.0032	0.023	UBE2G2	ubiquitin conjugating enzyme E2 G2	7327
1636	-0.24	0.0014	0.013	BRD8	bromodomain containing 8	10902
1637	-0.24	0.0033	0.023	FOXN2	forkhead box N2	3344
1638	-0.24	0.0026	0.019	EXOSC9	exosome component 9	5393
1639	-0.24	0.0011	0.012	CCT8	chaperonin containing TCP1 subunit 8	10694
1640	-0.24	3.2e-05	0.0015	SYNCRIP	synaptotagmin binding cytoplasmic RNA interacting protein	10492
1641	-0.24	0.0052	0.031	CCDC51	coiled-coil domain containing 51	79714
1642	-0.24	0.0016	0.015	SMYD5	SMYD family member 5	10322
1643	-0.24	0.0052	0.031	EXTL2	exostosin like glycosyltransferase 2	2135
1644	-0.24	0.0011	0.011	DDX31	DEAD-box helicase 31	64794
1645	-0.24	0.0022	0.018	BRMS1L	BRMS1 like transcriptional repressor	84312
1646	-0.24	0.00085	0.0099	ATP11C	ATPase phospholipid transporting 11C	286410
1647	-0.24	0.0012	0.012	HNRNPM	heterogeneous nuclear ribonucleoprotein M	4670
1648	-0.24	0.0023	0.018	MRPL2	mitochondrial ribosomal protein L2	51069
1649	-0.24	0.00033	0.0054	LARS2	leucyl-tRNA synthetase 2, mitochondrial	23395
1650	-0.24	4e-05	0.0016	THOC1	THO complex 1	9984
1651	-0.24	0.00013	0.0032	E2F3	E2F transcription factor 3	1871
1652	-0.24	0.0088	0.043	DCUN1D5	defective in cullin neddylation 1 domain containing 5	84259
1653	-0.24	0.00044	0.0065	AGPS	alkylglycerone phosphate synthase	8540
1654	-0.24	0.0021	0.017	MRPL24	mitochondrial ribosomal protein L24	79590
1655	-0.25	0.00028	0.0049	TUBGCP3	tubulin gamma complex associated protein 3	10426
1656	-0.25	0.0035	0.024	VDAC3	voltage dependent anion channel 3	7419
1657	-0.25	0.0016	0.014	APPL1	adaptor protein, phosphotyrosine interacting with PH domain and leucine zipper 1	26060
1658	-0.25	0.0054	0.032	LSM2	LSM2 homolog, U6 small nuclear RNA and mRNA degradation associated	57819
1659	-0.25	0.0038	0.025	ELAVL1	ELAV like RNA binding protein 1	1994
1660	-0.25	0.0012	0.012	KIF3A	kinesin family member 3A	11127
1661	-0.25	0.0011	0.012	ZNF280C	zinc finger protein 280C	55609
1662	-0.25	0.0044	0.028	ZNF74	zinc finger protein 74	7625
1663	-0.25	0.00026	0.0048	RPRD1A	regulation of nuclear pre-mRNA domain containing 1A	55197
1664	-0.25	3e-05	0.0014	CLNS1A	chloride nucleotide-sensitive channel 1A	1207
1665	-0.25	0.0061	0.034	GAR1	GAR1 ribonucleoprotein	54433
1666	-0.25	0.0025	0.019	WDR46	WD repeat domain 46	9277
1667	-0.25	0.0047	0.029	ALG3	ALG3 alpha-1,3- mannosyltransferase	10195
1668	-0.25	0.0004	0.0062	PARP2	poly(ADP-ribose) polymerase 2	10038
1669	-0.25	0.00098	0.011	POGLUT1	protein O-glucosyltransferase 1	56983
1670	-0.25	7.8e-05	0.0024	CSTF3	cleavage stimulation factor subunit 3	1479
1671	-0.25	0.0075	0.039	CKAP4	cytoskeleton associated protein 4	10970
1672	-0.25	1.9e-05	0.0011	FH	fumarate hydratase	2271
1673	-0.25	0.0018	0.016	LIG3	DNA ligase 3	3980
1674	-0.25	5.5e-05	0.002	SSB	small RNA binding exonuclease protection factor La	6741
1675	-0.25	0.0069	0.037	NDE1	nudE neurodevelopment protein 1	54820
1676	-0.25	0.0028	0.02	DCK	deoxycytidine kinase	1633
1677	-0.25	0.0032	0.023	KLHL5	kelch like family member 5	51088
1678	-0.25	0.00021	0.0043	POMT2	protein O-mannosyltransferase 2	29954
1679	-0.25	0.0024	0.019	CHD1L	chromodomain helicase DNA binding protein 1 like	9557
1680	-0.25	0.0011	0.011	MTA2	metastasis associated 1 family member 2	9219
1681	-0.25	0.0022	0.018	HNRNPAB	heterogeneous nuclear ribonucleoprotein A/B	3182
1682	-0.25	0.0036	0.024	DNAJA3	DnaJ heat shock protein family (Hsp40) member A3	9093
1683	-0.25	3.9e-07	0.00015	STX6	syntaxin 6	10228
1684	-0.25	0.0019	0.016	RIF1	replication timing regulatory factor 1	55183
1685	-0.25	8.8e-06	0.00073	SRSF1	serine and arginine rich splicing factor 1	6426
1686	-0.25	0.00027	0.0049	SRSF10	serine and arginine rich splicing factor 10	10772
1687	-0.25	1.6e-06	0.00029	RNF138	ring finger protein 138	51444
1688	-0.25	0.00042	0.0062	BARD1	BRCA1 associated RING domain 1	580
1689	-0.25	0.0018	0.016	TRIP10	thyroid hormone receptor interactor 10	9322
1690	-0.25	0.004	0.026	NARS2	asparaginyl-tRNA synthetase 2, mitochondrial	79731
1691	-0.25	0.0032	0.023	BUB3	BUB3 mitotic checkpoint protein	9184
1692	-0.25	0.002	0.017	UBIAD1	UbiA prenyltransferase domain containing 1	29914
1693	-0.25	0.00099	0.011	SENP3	SUMO specific peptidase 3	26168
1694	-0.25	0.00054	0.0074	TRIM24	tripartite motif containing 24	8805
1695	-0.25	0.0017	0.015	KIAA0586	KIAA0586	9786
1696	-0.25	0.00072	0.0088	PHLPP2	PH domain and leucine rich repeat protein phosphatase 2	23035
1697	-0.25	0.0022	0.018	RNF8	ring finger protein 8	9025
1698	-0.25	3.7e-05	0.0016	MTDH	metadherin	92140
1699	-0.25	0.00074	0.009	SF3A3	splicing factor 3a subunit 3	10946
1700	-0.25	0.0013	0.013	MRPL3	mitochondrial ribosomal protein L3	11222
1701	-0.25	3.5e-06	0.00045	DDX20	DEAD-box helicase 20	11218
1702	-0.25	0.0033	0.023	ZNF286A	zinc finger protein 286A	57335
1703	-0.25	0.0057	0.033	CLPB	caseinolytic mitochondrial matrix peptidase chaperone subunit B	81570
1704	-0.26	0.00095	0.011	GTF2H4	general transcription factor IIH subunit 4	2968
1705	-0.26	0.00017	0.0037	RABGGTB	Rab geranylgeranyltransferase subunit beta	5876
1706	-0.26	0.00043	0.0063	METAP1	methionyl aminopeptidase 1	23173
1707	-0.26	0.00028	0.0049	EIF1AX	eukaryotic translation initiation factor 1A X-linked	1964
1708	-0.26	0.0021	0.017	NOP58	NOP58 ribonucleoprotein	51602
1709	-0.26	0.00016	0.0037	ZNF202	zinc finger protein 202	7753
1710	-0.26	1.5e-05	0.00098	PCID2	PCI domain containing 2	55795
1711	-0.26	0.0058	0.033	ENAH	ENAH actin regulator	55740
1712	-0.26	0.0029	0.021	VDAC1	voltage dependent anion channel 1	7416
1713	-0.26	0.0012	0.012	SNRNP40	small nuclear ribonucleoprotein U5 subunit 40	9410
1714	-0.26	3.8e-05	0.0016	EFTUD2	elongation factor Tu GTP binding domain containing 2	9343
1715	-0.26	0.0029	0.021	NOL9	nucleolar protein 9	79707
1716	-0.26	8e-05	0.0024	PTCD3	pentatricopeptide repeat domain 3	55037
1717	-0.26	0.00025	0.0047	DLAT	dihydrolipoamide S-acetyltransferase	1737
1718	-0.26	3.1e-06	0.00041	GOT2	glutamic-oxaloacetic transaminase 2	2806
1719	-0.26	0.009	0.044	FAM189B	family with sequence similarity 189 member B	10712
1720	-0.26	0.00023	0.0045	IPO11-LRRC70	IPO11-LRRC70 readthrough	101180901
1721	-0.26	0.0059	0.033	NSMCE4A	NSE4 homolog A, SMC5-SMC6 complex component	54780
1722	-0.26	2.5e-05	0.0013	MTR	5-methyltetrahydrofolate-homocysteine methyltransferase	4548
1723	-0.26	7.4e-05	0.0024	TMEM65	transmembrane protein 65	157378
1724	-0.26	0.0098	0.047	TYSND1	trypsin like peroxisomal matrix peptidase 1	219743
1725	-0.26	0.00033	0.0055	C11orf95	chromosome 11 open reading frame 95	65998
1726	-0.26	0.0074	0.039	MCL1	MCL1 apoptosis regulator, BCL2 family member	4170
1727	-0.26	0.00056	0.0075	PHF5A	PHD finger protein 5A	84844
1728	-0.26	0.0047	0.029	GLB1L2	galactosidase beta 1 like 2	89944
1729	-0.26	0.002	0.017	FAM136A	family with sequence similarity 136 member A	84908
1730	-0.26	0.0018	0.015	EIF3J	eukaryotic translation initiation factor 3 subunit J	8669
1731	-0.26	0.0046	0.028	HPRT1	hypoxanthine phosphoribosyltransferase 1	3251
1732	-0.26	0.0004	0.0062	TRIM37	tripartite motif containing 37	4591
1733	-0.26	0.0029	0.021	SYDE2	synapse defective Rho GTPase homolog 2	84144
1734	-0.26	1.8e-06	0.0003	MRRF	mitochondrial ribosome recycling factor	92399
1735	-0.26	2.6e-08	3.3e-05	METTL16	methyltransferase like 16	79066
1736	-0.26	0.0024	0.019	KIF24	kinesin family member 24	347240
1737	-0.26	0.0037	0.025	MCMBP	minichromosome maintenance complex binding protein	79892
1738	-0.26	0.01	0.049	LRRC1	leucine rich repeat containing 1	55227
1739	-0.26	0.00096	0.011	POLR2H	RNA polymerase II, I and III subunit H	5437
1740	-0.26	0.0085	0.043	HMGN2	high mobility group nucleosomal binding domain 2	3151
1741	-0.26	0.0068	0.037	PDK3	pyruvate dehydrogenase kinase 3	5165
1742	-0.26	0.00017	0.0037	CENPQ	centromere protein Q	55166
1743	-0.27	0.0013	0.013	TGDS	TDP-glucose 4,6-dehydratase	23483
1744	-0.27	0.00065	0.0083	PHB2	prohibitin 2	11331
1745	-0.27	0.0028	0.021	NAE1	NEDD8 activating enzyme E1 subunit 1	8883
1746	-0.27	0.00097	0.011	MIS18BP1	MIS18 binding protein 1	55320
1747	-0.27	0.0016	0.015	TMEM38B	transmembrane protein 38B	55151
1748	-0.27	4e-06	0.0005	MTPAP	mitochondrial poly(A) polymerase	55149
1749	-0.27	0.0073	0.038	CNKSR3	CNKSR family member 3	154043
1750	-0.27	0.00016	0.0037	BMS1	BMS1 ribosome biogenesis factor	9790
1751	-0.27	0.0022	0.017	ZNF30	zinc finger protein 30	90075
1752	-0.27	0.00094	0.01	SCFD2	sec1 family domain containing 2	152579
1753	-0.27	7.7e-05	0.0024	TMEM237	transmembrane protein 237	65062
1754	-0.27	0.00042	0.0063	PTRH2	peptidyl-tRNA hydrolase 2	51651
1755	-0.27	0.0011	0.012	PSIP1	PC4 and SFRS1 interacting protein 1	11168
1756	-0.27	0.0075	0.039	ZNF778	zinc finger protein 778	197320
1757	-0.27	0.0045	0.028	DFFA	DNA fragmentation factor subunit alpha	1676
1758	-0.27	0.0017	0.015	GLRX5	glutaredoxin 5	51218
1759	-0.27	0.0084	0.042	RPIA	ribose 5-phosphate isomerase A	22934
1760	-0.27	0.00036	0.0057	FAM98B	family with sequence similarity 98 member B	283742
1761	-0.27	0.00032	0.0054	TCP1	t-complex 1	6950
1762	-0.27	0.00088	0.01	FKBP4	FKBP prolyl isomerase 4	2288
1763	-0.27	9e-05	0.0026	RAD21	RAD21 cohesin complex component	5885
1764	-0.27	0.00011	0.003	STIL	STIL centriolar assembly protein	6491
1765	-0.27	0.00067	0.0084	UTP18	UTP18 small subunit processome component	51096
1766	-0.27	1.6e-05	0.00099	NOL8	nucleolar protein 8	55035
1767	-0.27	7.2e-05	0.0023	MRPL16	mitochondrial ribosomal protein L16	54948
1768	-0.27	0.00051	0.0071	TFB2M	transcription factor B2, mitochondrial	64216
1769	-0.27	0.0092	0.045	SPPL3	signal peptide peptidase like 3	121665
1770	-0.27	0.0044	0.028	PRDX3	peroxiredoxin 3	10935
1771	-0.27	0.006	0.034	RPUSD2	RNA pseudouridine synthase domain containing 2	27079
1772	-0.27	0.00023	0.0045	DNAJC11	DnaJ heat shock protein family (Hsp40) member C11	55735
1773	-0.27	0.0004	0.0061	C5orf34	chromosome 5 open reading frame 34	375444
1774	-0.27	1.6e-07	8.6e-05	TRNT1	tRNA nucleotidyl transferase 1	51095
1775	-0.27	6.9e-05	0.0023	TAF15	TATA-box binding protein associated factor 15	8148
1776	-0.27	0.00065	0.0083	ERCC8	ERCC excision repair 8, CSA ubiquitin ligase complex subunit	1161
1777	-0.27	0.00025	0.0047	TRMT11	tRNA methyltransferase 11 homolog	60487
1778	-0.28	0.0043	0.027	MRPL11	mitochondrial ribosomal protein L11	65003
1779	-0.28	0.00011	0.0029	RTTN	rotatin	25914
1780	-0.28	0.00018	0.0038	ABCF2	ATP binding cassette subfamily F member 2	10061
1781	-0.28	0.0036	0.024	HIRA	histone cell cycle regulator	7290
1782	-0.28	0.0042	0.027	TFDP1	transcription factor Dp-1	7027
1783	-0.28	0.0086	0.043	CENPP	centromere protein P	401541
1784	-0.28	0.0025	0.019	OGFOD1	2-oxoglutarate and iron dependent oxygenase domain containing 1	55239
1785	-0.28	3.6e-05	0.0016	HNRNPA1	heterogeneous nuclear ribonucleoprotein A1	3178
1786	-0.28	0.0069	0.037	ROBO1	roundabout guidance receptor 1	6091
1787	-0.28	0.0068	0.037	DNAJC9	DnaJ heat shock protein family (Hsp40) member C9	23234
1788	-0.28	3.4e-05	0.0015	ANAPC1	anaphase promoting complex subunit 1	64682
1789	-0.28	0.0089	0.044	TIMM44	translocase of inner mitochondrial membrane 44	10469
1790	-0.28	0.00087	0.01	HNRNPA1L2	heterogeneous nuclear ribonucleoprotein A1 like 2	144983
1791	-0.28	3.2e-05	0.0015	LRPPRC	leucine rich pentatricopeptide repeat containing	10128
1792	-0.28	1.4e-05	0.00095	MPHOSPH10	M-phase phosphoprotein 10	10199
1793	-0.28	0.0017	0.015	UCHL3	ubiquitin C-terminal hydrolase L3	7347
1794	-0.28	0.0022	0.017	HMGB3	high mobility group box 3	3149
1795	-0.28	0.00043	0.0064	FUS	FUS RNA binding protein	2521
1796	-0.28	0.00011	0.0029	HNRNPH1	heterogeneous nuclear ribonucleoprotein H1	3187
1797	-0.28	0.0004	0.0062	THAP11	THAP domain containing 11	57215
1798	-0.28	3.2e-05	0.0015	WRN	WRN RecQ like helicase	7486
1799	-0.28	1.2e-05	0.00088	GEMIN6	gem nuclear organelle associated protein 6	79833
1800	-0.28	0.00012	0.0031	ARL13B	ADP ribosylation factor like GTPase 13B	200894
1801	-0.28	0.00065	0.0083	NSUN2	NOP2/Sun RNA methyltransferase 2	54888
1802	-0.28	0.0089	0.044	UGDH	UDP-glucose 6-dehydrogenase	7358
1803	-0.28	0.0058	0.033	TEAD4	TEA domain transcription factor 4	7004
1804	-0.28	8.7e-05	0.0025	XPO4	exportin 4	64328
1805	-0.28	0.0038	0.025	CDK2	cyclin dependent kinase 2	1017
1806	-0.28	0.008	0.041	DDHD1	DDHD domain containing 1	80821
1807	-0.28	0.0062	0.034	CDK4	cyclin dependent kinase 4	1019
1808	-0.28	0.0016	0.015	ANKS6	ankyrin repeat and sterile alpha motif domain containing 6	203286
1809	-0.28	2e-05	0.0011	TCERG1	transcription elongation regulator 1	10915
1810	-0.28	7.1e-06	0.00066	DDX50	DExD-box helicase 50	79009
1811	-0.28	5.5e-05	0.002	PGAP1	post-GPI attachment to proteins inositol deacylase 1	80055
1812	-0.28	0.00041	0.0062	GPHN	gephyrin	10243
1813	-0.28	0.00035	0.0056	B3GALNT2	beta-1,3-N-acetylgalactosaminyltransferase 2	148789
1814	-0.28	0.00036	0.0057	HAUS8	HAUS augmin like complex subunit 8	93323
1815	-0.28	0.0031	0.022	XXYLT1	xyloside xylosyltransferase 1	152002
1816	-0.28	6e-05	0.0021	SUPT16H	SPT16 homolog, facilitates chromatin remodeling subunit	11198
1817	-0.28	0.0072	0.038	TIMELESS	timeless circadian regulator	8914
1818	-0.28	0.0012	0.012	CCT2	chaperonin containing TCP1 subunit 2	10576
1819	-0.29	0.00055	0.0074	SRSF2	serine and arginine rich splicing factor 2	6427
1820	-0.29	0.004	0.026	NXT1	nuclear transport factor 2 like export factor 1	29107
1821	-0.29	4.5e-05	0.0018	RBMX	RNA binding motif protein X-linked	27316
1822	-0.29	0.00088	0.01	RMI1	RecQ mediated genome instability 1	80010
1823	-0.29	0.008	0.041	SARS2	seryl-tRNA synthetase 2, mitochondrial	54938
1824	-0.29	0.0025	0.019	ILF3	interleukin enhancer binding factor 3	3609
1825	-0.29	4.4e-07	0.00015	SF3B3	splicing factor 3b subunit 3	23450
1826	-0.29	0.0058	0.033	TIMM10	translocase of inner mitochondrial membrane 10	26519
1827	-0.29	0.00024	0.0046	GPN3	GPN-loop GTPase 3	51184
1828	-0.29	0.0011	0.012	RAD51C	RAD51 paralog C	5889
1829	-0.29	0.0053	0.031	GRPEL1	GrpE like 1, mitochondrial	80273
1830	-0.29	8.6e-05	0.0025	NUDT19	nudix hydrolase 19	390916
1831	-0.29	0.0012	0.012	SNRPA	small nuclear ribonucleoprotein polypeptide A	6626
1832	-0.29	1.8e-07	8.7e-05	MRPS27	mitochondrial ribosomal protein S27	23107
1833	-0.29	1e-06	0.00021	PTPN2	protein tyrosine phosphatase non-receptor type 2	5771
1834	-0.29	0.0021	0.017	SLC4A7	solute carrier family 4 member 7	9497
1835	-0.29	7.3e-05	0.0024	SMC1A	structural maintenance of chromosomes 1A	8243
1836	-0.29	1.1e-05	0.00084	POLR1C	RNA polymerase I and III subunit C	9533
1837	-0.29	0.0016	0.015	RAVER2	ribonucleoprotein, PTB binding 2	55225
1838	-0.29	0.00027	0.0049	EXOSC8	exosome component 8	11340
1839	-0.29	0.0076	0.039	HMBS	hydroxymethylbilane synthase	3145
1840	-0.29	0.00046	0.0066	DNM1L	dynamin 1 like	10059
1841	-0.29	0.00024	0.0046	THNSL1	threonine synthase like 1	79896
1842	-0.29	0.0001	0.0028	HNRNPD	heterogeneous nuclear ribonucleoprotein D	3184
1843	-0.29	0.0069	0.037	FKBP7	FKBP prolyl isomerase 7	51661
1844	-0.29	0.0015	0.014	ZNF121	zinc finger protein 121	7675
1845	-0.29	0.0019	0.016	TAF1D	TATA-box binding protein associated factor, RNA polymerase I subunit D	79101
1846	-0.29	0.0052	0.031	ZNF714	zinc finger protein 714	148206
1847	-0.29	8.2e-05	0.0025	UCHL5	ubiquitin C-terminal hydrolase L5	51377
1848	-0.29	0.00068	0.0085	USP1	ubiquitin specific peptidase 1	7398
1849	-0.29	0.0073	0.038	PHTF2	putative homeodomain transcription factor 2	57157
1850	-0.29	0.00038	0.006	ELAC2	elaC ribonuclease Z 2	60528
1851	-0.29	6.6e-05	0.0022	HEATR3	HEAT repeat containing 3	55027
1852	-0.29	0.001	0.011	SRPRB	SRP receptor subunit beta	58477
1853	-0.3	7.3e-07	0.00019	CSPP1	centrosome and spindle pole associated protein 1	79848
1854	-0.3	0.00057	0.0076	YEATS4	YEATS domain containing 4	8089
1855	-0.3	0.00021	0.0043	HNRNPA3	heterogeneous nuclear ribonucleoprotein A3	220988
1856	-0.3	0.00044	0.0064	SPATA5	spermatogenesis associated 5	166378
1857	-0.3	0.00013	0.0032	APIP	APAF1 interacting protein	51074
1858	-0.3	0.00045	0.0065	DNAJC2	DnaJ heat shock protein family (Hsp40) member C2	27000
1859	-0.3	0.00028	0.0049	KLHL8	kelch like family member 8	57563
1860	-0.3	0.00028	0.0049	ACTR5	actin related protein 5	79913
1861	-0.3	0.00095	0.011	NUCKS1	nuclear casein kinase and cyclin dependent kinase substrate 1	64710
1862	-0.3	0.00047	0.0067	EARS2	glutamyl-tRNA synthetase 2, mitochondrial	124454
1863	-0.3	5.8e-05	0.0021	NOL11	nucleolar protein 11	25926
1864	-0.3	0.0005	0.007	ZNF496	zinc finger protein 496	84838
1865	-0.3	0.0048	0.029	THOC3	THO complex 3	84321
1866	-0.3	2.4e-06	0.00035	SRD5A1	steroid 5 alpha-reductase 1	6715
1867	-0.3	0.00048	0.0068	POLR2D	RNA polymerase II subunit D	5433
1868	-0.3	2.4e-05	0.0013	PPT2	palmitoyl-protein thioesterase 2	9374
1869	-0.3	0.0043	0.027	PAQR3	progestin and adipoQ receptor family member 3	152559
1870	-0.3	0.00077	0.0093	NUP155	nucleoporin 155	9631
1871	-0.3	0.0014	0.013	CCNB1IP1	cyclin B1 interacting protein 1	57820
1872	-0.3	0.00023	0.0044	OTUD6B	OTU deubiquitinase 6B	51633
1873	-0.3	0.0002	0.0042	ZNF793	zinc finger protein 793	390927
1874	-0.3	0.0053	0.031	HIRIP3	HIRA interacting protein 3	8479
1875	-0.3	0.00025	0.0048	SEPHS1	selenophosphate synthetase 1	22929
1876	-0.3	1.3e-05	0.00091	TDP1	tyrosyl-DNA phosphodiesterase 1	55775
1877	-0.3	6.1e-06	0.00058	ZNF689	zinc finger protein 689	115509
1878	-0.3	6e-05	0.0021	RFC5	replication factor C subunit 5	5985
1879	-0.3	0.0037	0.025	CHPT1	choline phosphotransferase 1	56994
1880	-0.3	6.6e-06	0.00062	TRUB1	TruB pseudouridine synthase family member 1	142940
1881	-0.3	0.00032	0.0054	UBA2	ubiquitin like modifier activating enzyme 2	10054
1882	-0.3	0.0016	0.014	YBX1	Y-box binding protein 1	4904
1883	-0.3	0.00024	0.0046	SET	SET nuclear proto-oncogene	6418
1884	-0.3	0.0032	0.022	TIMM8A	translocase of inner mitochondrial membrane 8A	1678
1885	-0.3	0.00039	0.006	KLHL15	kelch like family member 15	80311
1886	-0.3	0.00031	0.0053	SUPV3L1	Suv3 like RNA helicase	6832
1887	-0.3	0.00016	0.0037	UTP15	UTP15 small subunit processome component	84135
1888	-0.3	0.0046	0.028	GAS2L3	growth arrest specific 2 like 3	283431
1889	-0.3	0.00049	0.0069	PDE7A	phosphodiesterase 7A	5150
1890	-0.3	0.00081	0.0096	MRPS17	mitochondrial ribosomal protein S17	51373
1891	-0.3	0.00014	0.0034	CCT3	chaperonin containing TCP1 subunit 3	7203
1892	-0.3	0.00017	0.0037	MTHFD1	methylenetetrahydrofolate dehydrogenase, cyclohydrolase and formyltetrahydrofolate synthetase 1	4522
1893	-0.31	4.7e-05	0.0018	DDX18	DEAD-box helicase 18	8886
1894	-0.31	0.00019	0.004	CCT6A	chaperonin containing TCP1 subunit 6A	908
1895	-0.31	0.00052	0.0072	ATRIP-TREX1	ATRIP-TREX1 readthrough	111822955
1896	-0.31	2.6e-05	0.0013	NAA25	N-alpha-acetyltransferase 25, NatB auxiliary subunit	80018
1897	-0.31	0.00034	0.0055	PRPF4	pre-mRNA processing factor 4	9128
1898	-0.31	0.00012	0.0031	DCAF13	DDB1 and CUL4 associated factor 13	25879
1899	-0.31	0.00091	0.01	ZNF273	zinc finger protein 273	10793
1900	-0.31	0.0039	0.025	NOB1	NIN1 (RPN12) binding protein 1 homolog	28987
1901	-0.31	0.00042	0.0063	FAR1	fatty acyl-CoA reductase 1	84188
1902	-0.31	0.0016	0.015	PTMA	prothymosin alpha	5757
1903	-0.31	0.0046	0.028	ZNF22	zinc finger protein 22	7570
1904	-0.31	3.3e-05	0.0015	CCDC138	coiled-coil domain containing 138	165055
1905	-0.31	6.6e-05	0.0022	LSM11	LSM11, U7 small nuclear RNA associated	134353
1906	-0.31	0.00012	0.0031	CEP170P1	centrosomal protein 170 pseudogene 1	645455
1907	-0.31	0.0011	0.012	MASTL	microtubule associated serine/threonine kinase like	84930
1908	-0.31	0.0022	0.018	GRWD1	glutamate rich WD repeat containing 1	83743
1909	-0.31	0.0056	0.032	SSX2IP	SSX family member 2 interacting protein	117178
1910	-0.31	0.0022	0.018	PNN	pinin, desmosome associated protein	5411
1911	-0.31	8e-06	0.00069	HNRNPR	heterogeneous nuclear ribonucleoprotein R	10236
1912	-0.31	0.0065	0.035	POLD2	DNA polymerase delta 2, accessory subunit	5425
1913	-0.31	0.0015	0.014	NUP188	nucleoporin 188	23511
1914	-0.31	0.001	0.011	WDR77	WD repeat domain 77	79084
1915	-0.31	0.0045	0.028	ARHGEF4	Rho guanine nucleotide exchange factor 4	50649
1916	-0.31	0.00027	0.0049	ZBTB2	zinc finger and BTB domain containing 2	57621
1917	-0.31	0.0026	0.019	MRPL1	mitochondrial ribosomal protein L1	65008
1918	-0.31	0.00011	0.0029	PPIL1	peptidylprolyl isomerase like 1	51645
1919	-0.31	0.0044	0.028	MON1A	MON1 homolog A, secretory trafficking associated	84315
1920	-0.31	9.4e-05	0.0027	SERBP1	SERPINE1 mRNA binding protein 1	26135
1921	-0.31	0.0027	0.02	RRP15	ribosomal RNA processing 15 homolog	51018
1922	-0.31	0.0045	0.028	RBFA	ribosome binding factor A	79863
1923	-0.31	0.00014	0.0034	SLC39A10	solute carrier family 39 member 10	57181
1924	-0.31	0.00012	0.0031	ILF2	interleukin enhancer binding factor 2	3608
1925	-0.31	0.00067	0.0084	HIF1A	hypoxia inducible factor 1 subunit alpha	3091
1926	-0.31	0.0016	0.014	CCP110	centriolar coiled-coil protein 110	9738
1927	-0.31	8.7e-06	0.00073	AHCTF1	AT-hook containing transcription factor 1	25909
1928	-0.31	2.9e-05	0.0014	LCLAT1	lysocardiolipin acyltransferase 1	253558
1929	-0.31	0.0013	0.013	PSMG1	proteasome assembly chaperone 1	8624
1930	-0.32	0.0033	0.023	AHCY	adenosylhomocysteinase	191
1931	-0.32	0.00023	0.0045	C18orf54	chromosome 18 open reading frame 54	162681
1932	-0.32	0.0032	0.023	DUT	deoxyuridine triphosphatase	1854
1933	-0.32	5.1e-06	0.00053	NUP107	nucleoporin 107	57122
1934	-0.32	0.00025	0.0048	ZNF551	zinc finger protein 551	90233
1935	-0.32	0.0001	0.0028	EIF4A1	eukaryotic translation initiation factor 4A1	1973
1936	-0.32	0.00026	0.0048	EIF3B	eukaryotic translation initiation factor 3 subunit B	8662
1937	-0.32	0.0021	0.017	CAD	carbamoyl-phosphate synthetase 2, aspartate transcarbamylase, and dihydroorotase	790
1938	-0.32	0.00057	0.0076	TIMM17A	translocase of inner mitochondrial membrane 17A	10440
1939	-0.32	0.0042	0.027	PDE12	phosphodiesterase 12	201626
1940	-0.32	0.003	0.021	ZNF667	zinc finger protein 667	63934
1941	-0.32	0.0053	0.031	PES1	pescadillo ribosomal biogenesis factor 1	23481
1942	-0.32	0.00012	0.0031	ZNRF3	zinc and ring finger 3	84133
1943	-0.32	0.0034	0.023	HOMER1	homer scaffold protein 1	9456
1944	-0.32	1.4e-05	0.00093	GFM1	G elongation factor mitochondrial 1	85476
1945	-0.32	0.00048	0.0068	NUP93	nucleoporin 93	9688
1946	-0.32	0.00044	0.0064	ATAD2	ATPase family AAA domain containing 2	29028
1947	-0.32	0.007	0.037	SLC35B4	solute carrier family 35 member B4	84912
1948	-0.32	1.7e-06	0.00029	MRPL42	mitochondrial ribosomal protein L42	28977
1949	-0.32	4.7e-06	0.00052	GINS4	GINS complex subunit 4	84296
1950	-0.32	0.00071	0.0087	SFXN4	sideroflexin 4	119559
1951	-0.32	0.00012	0.0031	METTL21A	methyltransferase like 21A	151194
1952	-0.32	0.00022	0.0044	AARSD1	alanyl-tRNA synthetase domain containing 1	80755
1953	-0.32	5.9e-05	0.0021	RPGRIP1L	RPGRIP1 like	23322
1954	-0.32	0.00024	0.0046	EIF4E	eukaryotic translation initiation factor 4E	1977
1955	-0.32	0.00037	0.0058	ADSL	adenylosuccinate lyase	158
1956	-0.32	0.0052	0.031	GJC1	gap junction protein gamma 1	10052
1957	-0.32	1.9e-05	0.0011	NKRF	NFKB repressing factor	55922
1958	-0.32	0.0017	0.015	RFC4	replication factor C subunit 4	5984
1959	-0.32	3.8e-06	0.00048	GART	phosphoribosylglycinamide formyltransferase, phosphoribosylglycinamide synthetase, phosphoribosylaminoimidazole synthetase	2618
1960	-0.32	0.0024	0.019	KPNA2	karyopherin subunit alpha 2	3838
1961	-0.33	0.0051	0.031	PARD6G	par-6 family cell polarity regulator gamma	84552
1962	-0.33	0.00038	0.006	ABCC5	ATP binding cassette subfamily C member 5	10057
1963	-0.33	0.0006	0.0078	POLR1A	RNA polymerase I subunit A	25885
1964	-0.33	0.00012	0.0031	GLI3	GLI family zinc finger 3	2737
1965	-0.33	4.6e-05	0.0018	HNRNPA2B1	heterogeneous nuclear ribonucleoprotein A2/B1	3181
1966	-0.33	2.9e-06	0.00041	SMC3	structural maintenance of chromosomes 3	9126
1967	-0.33	0.00073	0.0089	NUFIP1	nuclear FMR1 interacting protein 1	26747
1968	-0.33	1.2e-05	0.00089	CEP76	centrosomal protein 76	79959
1969	-0.33	0.00093	0.01	XPOT	exportin for tRNA	11260
1970	-0.33	0.00026	0.0048	ARSK	arylsulfatase family member K	153642
1971	-0.33	0.0001	0.0028	PRR3	proline rich 3	80742
1972	-0.33	9.1e-06	0.00074	HSPA9	heat shock protein family A (Hsp70) member 9	3313
1973	-0.33	0.00017	0.0037	CCT7	chaperonin containing TCP1 subunit 7	10574
1974	-0.33	0.00051	0.0071	TRMT6	tRNA methyltransferase 6	51605
1975	-0.33	0.0023	0.018	UGT8	UDP glycosyltransferase 8	7368
1976	-0.33	0.00042	0.0063	PPIH	peptidylprolyl isomerase H	10465
1977	-0.33	2.1e-05	0.0011	DPH5	diphthamide biosynthesis 5	51611
1978	-0.33	0.00033	0.0054	NUDCD1	NudC domain containing 1	84955
1979	-0.33	0.00012	0.0031	GOT1	glutamic-oxaloacetic transaminase 1	2805
1980	-0.33	0.0059	0.033	NASP	nuclear autoantigenic sperm protein	4678
1981	-0.33	0.00079	0.0094	EPB41L4B	erythrocyte membrane protein band 4.1 like 4B	54566
1982	-0.33	0.0051	0.03	UTP20	UTP20 small subunit processome component	27340
1983	-0.33	0.0045	0.028	IMP4	IMP U3 small nucleolar ribonucleoprotein 4	92856
1984	-0.33	0.00063	0.0082	NOM1	nucleolar protein with MIF4G domain 1	64434
1985	-0.33	0.0012	0.012	RAB40B	RAB40B, member RAS oncogene family	10966
1986	-0.33	0.0069	0.037	TMEM67	transmembrane protein 67	91147
1987	-0.33	0.00093	0.01	EZH2	enhancer of zeste 2 polycomb repressive complex 2 subunit	2146
1988	-0.33	9.3e-05	0.0027	GEMIN2	gem nuclear organelle associated protein 2	8487
1989	-0.33	0.004	0.026	TRAIP	TRAF interacting protein	10293
1990	-0.33	0.0051	0.03	BRCA1	BRCA1 DNA repair associated	672
1991	-0.34	0.00031	0.0053	NAA15	N-alpha-acetyltransferase 15, NatA auxiliary subunit	80155
1992	-0.34	0.0018	0.016	CKS1B	CDC28 protein kinase regulatory subunit 1B	1163
1993	-0.34	0.00019	0.0039	EBPL	EBP like	84650
1994	-0.34	0.0011	0.012	BCS1L	BCS1 homolog, ubiquinol-cytochrome c reductase complex chaperone	617
1995	-0.34	0.0033	0.023	CHAF1A	chromatin assembly factor 1 subunit A	10036
1996	-0.34	0.0011	0.012	CHDH	choline dehydrogenase	55349
1997	-0.34	0.0063	0.035	TIPIN	TIMELESS interacting protein	54962
[truncated: 517 more rows]

## Sheet: 72h Jag1 vs FC
Table S2: Lists of all DEGs (up- and downregulated) from the 8 and 72 h time points for all breast cancer cell line data sets
DEG Notch on (Jag1) vs Ground 72h
	log2FoldChange	pvalue	padj	symbol	genename	entrez
1	2.8	5e-08	0.00034	FLT1	fms related receptor tyrosine kinase 1	2321
2	1.9	4.3e-05	0.028	SEMA5B	semaphorin 5B	54437
3	1.4	1.5e-05	0.017	NRARP	NOTCH regulated ankyrin repeat protein	441478
4	1.4	7.9e-08	0.00036	OLFML2B	olfactomedin like 2B	25903
5	1.3	5.8e-05	0.034	HEYL	hes related family bHLH transcription factor with YRPW motif like	26508
6	1.2	6.8e-07	0.0018	HEY1	hes related family bHLH transcription factor with YRPW motif 1	23462
7	1.2	8.2e-06	0.013	HEY2	hes related family bHLH transcription factor with YRPW motif 2	23493
8	1.1	4e-05	0.028	RHOV	ras homolog family member V	171177
9	1.1	4.3e-05	0.028	PDZD2	PDZ domain containing 2	23037
10	1	3.4e-05	0.027	TPPP	tubulin polymerization promoting protein	11076
11	1	9.9e-06	0.013	ARHGAP6	Rho GTPase activating protein 6	395
12	0.99	1.8e-05	0.018	GADD45G	growth arrest and DNA damage inducible gamma	10912
13	0.88	2.3e-05	0.019	KCTD12	potassium channel tetramerization domain containing 12	115207
14	0.76	2.2e-05	0.019	NTRK2	neurotrophic receptor tyrosine kinase 2	4915
15	0.73	3.7e-06	0.0084	LETM2	leucine zipper and EF-hand containing transmembrane protein 2	137994
16	0.7	1.1e-07	0.00037	DSP	desmoplakin	1832
17	0.61	6.1e-05	0.034	ZNF608	zinc finger protein 608	57507
18	0.53	6.3e-06	0.012	NHS	NHS actin remodeling regulator	4810
19	0.46	6.3e-05	0.034	SOX9	SRY-box transcription factor 9	6662
20	0.45	0.0001	0.049	ARL4C	ADP ribosylation factor like GTPase 4C	10123
21	0.4	9.1e-05	0.045	SH3KBP1	SH3 domain containing kinase binding protein 1	30011
22	0.38	1.4e-05	0.017	SLC36A1	solute carrier family 36 member 1	206358
23	-0.22	6.8e-05	0.036	STXBP5	syntaxin binding protein 5	134957
24	-0.72	5.1e-05	0.031	WNT7B	Wnt family member 7B	7477
25	-0.74	3.9e-05	0.028	AKR1B1	aldo-keto reductase family 1 member B	231
26	-0.81	8.9e-06	0.013	GPR39	G protein-coupled receptor 39	2863
27	-1.1	9.3e-05	0.045	MYPN	myopalladin	84665
28	-2.2	1.9e-05	0.018	LOXL4	lysyl oxidase like 4	84171
29	-2.5	1e-09	1.4e-05	AQP9	aquaporin 9	366

## Sheet: 72h Jag1 vs DAPT
DEG Ground state (FC) vs Notch off (DAPT) 72h
	log2FoldChange	pvalue	padj	symbol	genename	entrez
1	3.6	1.2e-14	1.1e-11	SEMA5B	semaphorin 5B	54437
2	3.3	1.2e-06	4.2e-05	ASB2	ankyrin repeat and SOCS box containing 2	51676
3	3.3	2.4e-08	1.8e-06	KRT2	keratin 2	3849
4	3.2	4.2e-11	1.1e-08	PRELP	proline and arginine rich end leucine rich repeat protein	5549
5	3	1.1e-06	3.7e-05	SERPINA3	serpin family A member 3	12
6	3	2.5e-06	7.5e-05	PLA2G2A	phospholipase A2 group IIA	5320
7	2.9	1.2e-18	7.6e-15	NRARP	NOTCH regulated ankyrin repeat protein	441478
8	2.8	1.1e-08	1e-06	KRT75	keratin 75	9119
9	2.7	2.8e-06	8e-05	KRT3	keratin 3	3850
10	2.7	1.6e-06	5.2e-05	PLAT	plasminogen activator, tissue type	5327
11	2.7	1.4e-11	4.4e-09	FAT2	FAT atypical cadherin 2	2196
12	2.6	8.3e-10	1.2e-07	KRT5	keratin 5	3852
13	2.6	3.1e-09	3.7e-07	LRRC32	leucine rich repeat containing 32	2615
14	2.6	6.8e-06	0.00016	KRT13	keratin 13	3860
15	2.6	0.012	0.043	TMC3	transmembrane channel like 3	342125
16	2.5	4.9e-06	0.00013	KLK14	kallikrein related peptidase 14	43847
17	2.5	0.013	0.047	FOXS1	forkhead box S1	2307
18	2.5	6.1e-05	0.00083	COL5A3	collagen type V alpha 3 chain	50509
19	2.4	7.3e-06	0.00017	SNAI2	snail family transcriptional repressor 2	6591
20	2.4	2.4e-06	7.1e-05	IGFL1	IGF like family member 1	374918
21	2.4	2.3e-08	1.8e-06	KRT14	keratin 14	3861
22	2.3	0.00084	0.006	KRT74	keratin 74	121391
23	2.3	0.0092	0.036	OLFML1	olfactomedin like 1	283298
24	2.3	1.4e-06	4.8e-05	KRT6A	keratin 6A	3853
25	2.2	8.1e-12	2.8e-09	HEYL	hes related family bHLH transcription factor with YRPW motif like	26508
26	2.2	0.00023	0.0023	DNASE1L3	deoxyribonuclease 1 like 3	1776
27	2.2	1e-08	9.7e-07	EGR3	early growth response 3	1960
28	2.1	4.6e-09	5.1e-07	NES	nestin	10763
29	2.1	4.3e-05	0.00065	BAALC	BAALC binder of MAP3K1 and KLF4	79870
30	2.1	1.4e-15	1.9e-12	NPR3	natriuretic peptide receptor 3	4883
31	2.1	0.0013	0.0084	ERMN	ermin	57471
32	2.1	0.00011	0.0013	IL33	interleukin 33	90865
33	2.1	6.3e-18	1.6e-14	HEY1	hes related family bHLH transcription factor with YRPW motif 1	23462
34	2.1	5.4e-05	0.00077	PPARGC1A	PPARG coactivator 1 alpha	10891
35	2.1	0.003	0.016	PAEP	progestagen associated endometrial protein	5047
36	2.1	4.7e-05	0.0007	ROPN1	rhophilin associated tail protein 1	54763
37	2.1	0.0051	0.023	LEFTY2	left-right determination factor 2	7044
38	2.1	1.9e-09	2.5e-07	HMCN1	hemicentin 1	83872
39	2	0.00025	0.0025	TGM4	transglutaminase 4	7047
40	2	3.1e-12	1.3e-09	NOTCH3	notch receptor 3	4854
41	2	2.3e-07	1.1e-05	PDE3A	phosphodiesterase 3A	5139
42	2	2.7e-05	0.00045	KRT6B	keratin 6B	3854
43	2	0.0007	0.0052	SLC39A2	solute carrier family 39 member 2	29986
44	2	2.5e-06	7.4e-05	TNFRSF19	TNF receptor superfamily member 19	55504
45	2	0.0066	0.028	PI15	peptidase inhibitor 15	51050
46	2	0.0032	0.016	SYT6	synaptotagmin 6	148281
47	1.9	6.7e-14	4.7e-11	HEY2	hes related family bHLH transcription factor with YRPW motif 2	23493
48	1.9	6.5e-07	2.5e-05	IGFBP7	insulin like growth factor binding protein 7	3490
49	1.9	0.00013	0.0015	ITGA9	integrin subunit alpha 9	3680
50	1.9	5.5e-05	0.00078	DSG1	desmoglein 1	1828
51	1.9	3.4e-10	5.5e-08	MT1X	metallothionein 1X	4501
52	1.9	1e-09	1.4e-07	S100A3	S100 calcium binding protein A3	6274
53	1.9	0.00016	0.0017	FLT1	fms related receptor tyrosine kinase 1	2321
54	1.9	2.4e-07	1.2e-05	AQP4	aquaporin 4	361
55	1.9	2.4e-05	0.00041	KRT17	keratin 17	3872
56	1.8	2e-11	6e-09	RHOV	ras homolog family member V	171177
57	1.8	0.00018	0.0019	PDGFRB	platelet derived growth factor receptor beta	5159
58	1.8	3.7e-05	0.00058	ATP2B2	ATPase plasma membrane Ca2+ transporting 2	491
59	1.8	8.6e-06	0.00019	MOGAT2	monoacylglycerol O-acyltransferase 2	80168
60	1.8	0.00031	0.0029	SEMA6D	semaphorin 6D	80031
61	1.8	5.1e-10	7.7e-08	VSNL1	visinin like 1	7447
62	1.8	4.6e-13	2.3e-10	JAG1	jagged canonical Notch ligand 1	182
63	1.8	0.00023	0.0023	MMP7	matrix metallopeptidase 7	4316
64	1.8	0.0001	0.0012	ATP13A5	ATPase 13A5	344905
65	1.7	0.0035	0.017	FOXA3	forkhead box A3	3171
66	1.7	0.0066	0.028	STK32B	serine/threonine kinase 32B	55351
67	1.7	0.013	0.047	SERPINA5	serpin family A member 5	5104
68	1.7	2.2e-08	1.7e-06	SDC2	syndecan 2	6383
69	1.7	1.2e-11	3.9e-09	OLFML2B	olfactomedin like 2B	25903
70	1.7	1.9e-10	3.7e-08	ZNF469	zinc finger protein 469	84627
71	1.7	0.00055	0.0044	DSG3	desmoglein 3	1830
72	1.7	3e-10	5.1e-08	PKP1	plakophilin 1	5317
73	1.7	9.3e-13	4.1e-10	HR	HR lysine demethylase and nuclear receptor corepressor	55806
74	1.7	0.0047	0.022	EPHA8	EPH receptor A8	2046
75	1.7	0.001	0.007	LEFTY1	left-right determination factor 1	10637
76	1.7	2.4e-05	0.00041	TACR1	tachykinin receptor 1	6869
77	1.7	7.8e-05	0.001	FBLN7	fibulin 7	129804
78	1.7	0.0068	0.028	EFCAB1	EF-hand calcium binding domain 1	79645
79	1.7	0.0007	0.0052	KLRD1	killer cell lectin like receptor D1	3824
80	1.6	3.3e-06	9.4e-05	FABP5	fatty acid binding protein 5	2171
81	1.6	0.011	0.042	IGFL4	IGF like family member 4	444882
82	1.6	0.0039	0.019	KCNE4	potassium voltage-gated channel subfamily E regulatory subunit 4	23704
83	1.6	1e-08	9.6e-07	SCIN	scinderin	85477
84	1.6	0.001	0.0071	SPP1	secreted phosphoprotein 1	6696
85	1.6	4e-05	0.00061	GABRP	gamma-aminobutyric acid type A receptor subunit pi	2568
86	1.6	0.0022	0.012	OXGR1	oxoglutarate receptor 1	27199
87	1.6	2e-06	6.2e-05	KRT4	keratin 4	3851
88	1.6	6.4e-07	2.5e-05	KIT	KIT proto-oncogene, receptor tyrosine kinase	3815
89	1.6	8.9e-15	8.7e-12	KCTD12	potassium channel tetramerization domain containing 12	115207
90	1.6	2.2e-11	6e-09	HES2	hes family bHLH transcription factor 2	54626
91	1.6	0.0064	0.027	SGIP1	SH3GL interacting endocytic adaptor 1	84251
92	1.6	7.4e-10	1.1e-07	ART3	ADP-ribosyltransferase 3 (inactive)	419
93	1.6	0.0061	0.026	RYR3	ryanodine receptor 3	6263
94	1.6	0.0015	0.009	GBX2	gastrulation brain homeobox 2	2637
95	1.6	2.8e-06	8.1e-05	IRF8	interferon regulatory factor 8	3394
96	1.6	4e-07	1.7e-05	LRRC10B	leucine rich repeat containing 10B	390205
97	1.5	2.2e-08	1.7e-06	PDZD2	PDZ domain containing 2	23037
98	1.5	0.0022	0.012	DKK3	dickkopf WNT signaling pathway inhibitor 3	27122
99	1.5	0.0034	0.017	HYAL4	hyaluronidase 4	23553
100	1.5	0.0044	0.021	OVOS2	alpha-2-macroglobulin like 1 pseudogene	144203
101	1.5	0.01	0.039	VIL1	villin 1	7429
102	1.5	2.5e-10	4.4e-08	GAS1	growth arrest specific 1	2619
103	1.5	0.00044	0.0037	HTRA3	HtrA serine peptidase 3	94031
104	1.5	1.3e-07	6.8e-06	KRT16	keratin 16	3868
105	1.5	0.0019	0.011	CCR1	C-C motif chemokine receptor 1	1230
106	1.5	0.00012	0.0015	ALPL	alkaline phosphatase, biomineralization associated	249
107	1.5	0.0022	0.012	HPSE2	heparanase 2 (inactive)	60495
108	1.5	4.7e-08	3.2e-06	BGN	biglycan	633
109	1.5	5.3e-07	2.2e-05	S100A2	S100 calcium binding protein A2	6273
110	1.5	5.3e-05	0.00076	C1QL4	complement C1q like 4	338761
111	1.5	1.9e-06	5.9e-05	PEG3	paternally expressed 3	5178
112	1.4	0.00023	0.0023	MUC5B	mucin 5B, oligomeric mucus/gel-forming	727897
113	1.4	0.00046	0.0039	DPT	dermatopontin	1805
114	1.4	7.1e-11	1.7e-08	FAM171B	family with sequence similarity 171 member B	165215
115	1.4	4e-05	0.00061	RASL11B	RAS like family 11 member B	65997
116	1.4	8.2e-06	0.00018	CHD5	chromodomain helicase DNA binding protein 5	26038
117	1.4	0.0071	0.029	APOL4	apolipoprotein L4	80832
118	1.4	7.6e-07	2.9e-05	PGF	placental growth factor	5228
119	1.4	0.00052	0.0042	FAM13C	family with sequence similarity 13 member C	220965
120	1.4	6.4e-05	0.00087	TM4SF19	transmembrane 4 L six family member 19	116211
121	1.4	2.1e-11	6e-09	RUNX3	RUNX family transcription factor 3	864
122	1.4	9.8e-06	0.0002	WNT11	Wnt family member 11	7481
123	1.4	0.00022	0.0023	COL15A1	collagen type XV alpha 1 chain	1306
124	1.4	0.0034	0.017	ANTXRL	ANTXR like	195977
125	1.4	0.003	0.015	LMO3	LIM domain only 3	55885
126	1.4	3.2e-09	3.7e-07	ARHGAP6	Rho GTPase activating protein 6	395
127	1.4	2.1e-06	6.5e-05	SIX2	SIX homeobox 2	10736
128	1.3	0.0001	0.0013	KIF26B	kinesin family member 26B	55083
129	1.3	5.5e-13	2.6e-10	IER5	immediate early response 5	51278
130	1.3	5.5e-18	1.6e-14	SULF2	sulfatase 2	55959
131	1.3	1.6e-05	0.00031	SOBP	sine oculis binding protein homolog	55084
132	1.3	0.0031	0.016	GJB6	gap junction protein beta 6	10804
133	1.3	0.00051	0.0042	PCDH8	protocadherin 8	5100
134	1.3	9.6e-05	0.0012	CCDC102B	coiled-coil domain containing 102B	79839
135	1.3	8.2e-05	0.0011	FAM78B	family with sequence similarity 78 member B	149297
136	1.3	5.2e-11	1.3e-08	AXIN2	axin 2	8313
137	1.3	0.0021	0.012	ACTBL2	actin beta like 2	345651
138	1.3	0.00015	0.0016	PRODH	proline dehydrogenase 1	5625
139	1.3	0.0086	0.034	FRZB	frizzled related protein	2487
140	1.3	0.0075	0.031	ADAMTS10	ADAM metallopeptidase with thrombospondin type 1 motif 10	81794
141	1.3	0.0037	0.018	GGT5	gamma-glutamyltransferase 5	2687
142	1.2	3.4e-12	1.3e-09	NTRK2	neurotrophic receptor tyrosine kinase 2	4915
143	1.2	0.00017	0.0018	FBN2	fibrillin 2	2201
144	1.2	0.00029	0.0027	TMEM200C	transmembrane protein 200C	645369
145	1.2	0.0025	0.013	VCAN	versican	1462
146	1.2	1.5e-06	5e-05	CD6	CD6 molecule	923
147	1.2	3e-06	8.4e-05	BMP5	bone morphogenetic protein 5	653
148	1.2	0.0068	0.028	OCA2	OCA2 melanosomal transmembrane protein	4948
149	1.2	1.6e-07	8.3e-06	HES4	hes family bHLH transcription factor 4	57801
150	1.2	1.1e-06	3.9e-05	GHR	growth hormone receptor	2690
151	1.2	0.0033	0.017	PDE10A	phosphodiesterase 10A	10846
152	1.2	0.012	0.044	GPR183	G protein-coupled receptor 183	1880
153	1.2	1.9e-10	3.7e-08	HES1	hes family bHLH transcription factor 1	3280
154	1.2	4.6e-05	0.00068	APOC1	apolipoprotein C1	341
155	1.2	0.006	0.026	MYCN	MYCN proto-oncogene, bHLH transcription factor	4613
156	1.2	3.1e-18	1.3e-14	DSP	desmoplakin	1832
157	1.1	0.0061	0.026	BMP6	bone morphogenetic protein 6	654
158	1.1	0.00037	0.0033	IL12A	interleukin 12A	3592
159	1.1	0.0033	0.017	SPON1	spondin 1	10418
160	1.1	0.0021	0.012	CCNA1	cyclin A1	8900
161	1.1	1.5e-07	8e-06	MYC	MYC proto-oncogene, bHLH transcription factor	4609
162	1.1	0.0029	0.015	ENPP2	ectonucleotide pyrophosphatase/phosphodiesterase 2	5168
163	1.1	0.0027	0.014	SMTNL2	smoothelin like 2	342527
164	1.1	0.014	0.048	SLITRK2	SLIT and NTRK like family member 2	84631
165	1.1	0.012	0.044	CHRDL2	chordin like 2	25884
166	1.1	0.014	0.049	HES5	hes family bHLH transcription factor 5	388585
167	1.1	0.0062	0.027	NEFL	neurofilament light	4747
168	1.1	0.0082	0.033	ANK1	ankyrin 1	286
169	1.1	0.00059	0.0046	MATN3	matrilin 3	4148
170	1.1	4e-06	0.00011	TFAP2E	transcription factor AP-2 epsilon	339488
171	1.1	0.0024	0.013	BEND5	BEN domain containing 5	79656
172	1.1	0.00063	0.0048	RASSF10	Ras association domain family member 10	644943
173	1.1	0.012	0.043	TGM5	transglutaminase 5	9333
174	1.1	2.4e-06	7.2e-05	S100A4	S100 calcium binding protein A4	6275
175	1.1	3.6e-07	1.6e-05	SLC45A3	solute carrier family 45 member 3	85414
176	1.1	9.5e-06	0.0002	SLC16A10	solute carrier family 16 member 10	117247
177	1.1	2.3e-05	0.0004	DACH1	dachshund family transcription factor 1	1602
178	1.1	1.5e-05	0.00029	TRNP1	TMF1 regulated nuclear protein 1	388610
179	1	9.2e-06	0.0002	BCL11B	BAF chromatin remodeling complex subunit BCL11B	64919
180	1	4.3e-12	1.6e-09	TGIF2	TGFB induced factor homeobox 2	60436
181	1	0.0023	0.013	APOE	apolipoprotein E	348
182	1	0.0021	0.012	SOCS2	suppressor of cytokine signaling 2	8835
183	1	0.0016	0.0096	TM4SF18	transmembrane 4 L six family member 18	116441
184	1	0.0076	0.031	KRT9	keratin 9	3857
185	1	1e-10	2.3e-08	FMNL3	formin like 3	91010
186	1	0.00026	0.0025	CCDC3	coiled-coil domain containing 3	83643
187	1	0.0035	0.017	ADORA2A	adenosine A2a receptor	135
188	1	0.002	0.012	ATP6V1G2	ATPase H+ transporting V1 subunit G2	534
189	1	3.9e-05	0.0006	RASSF9	Ras association domain family member 9	9182
190	1	0.00031	0.0029	CTHRC1	collagen triple helix repeat containing 1	115908
191	1	0.0026	0.014	PDXP	pyridoxal phosphatase	57026
192	0.99	0.011	0.041	ADAMTS15	ADAM metallopeptidase with thrombospondin type 1 motif 15	170689
193	0.99	6.1e-05	0.00083	TPPP	tubulin polymerization promoting protein	11076
194	0.98	0.0042	0.02	FOXL1	forkhead box L1	2300
195	0.98	0.00071	0.0053	ID4	inhibitor of DNA binding 4, HLH protein	3400
196	0.98	0.00071	0.0053	PPP1R1A	protein phosphatase 1 regulatory inhibitor subunit 1A	5502
197	0.98	0.0019	0.011	C2orf88	chromosome 2 open reading frame 88	84281
198	0.98	1.4e-05	0.00027	DNAJC6	DnaJ heat shock protein family (Hsp40) member C6	9829
199	0.98	0.0054	0.024	ATP6V1B1	ATPase H+ transporting V1 subunit B1	525
200	0.97	0.00044	0.0037	LIPG	lipase G, endothelial type	9388
201	0.97	6.2e-17	1.2e-13	NHS	NHS actin remodeling regulator	4810
202	0.97	0.00011	0.0013	DAND5	DAN domain BMP antagonist family member 5	199699
203	0.97	0.012	0.043	BTLA	B and T lymphocyte associated	151888
204	0.96	1.5e-05	0.00029	ADAM19	ADAM metallopeptidase domain 19	8728
205	0.96	0.0043	0.02	TCF15	transcription factor 15	6939
206	0.95	1.5e-07	7.7e-06	FAM43A	family with sequence similarity 43 member A	131583
207	0.95	0.00016	0.0018	E2F2	E2F transcription factor 2	1870
208	0.95	2.3e-07	1.1e-05	CRYAB	crystallin alpha B	1410
209	0.95	0.00044	0.0037	ENOX1	ecto-NOX disulfide-thiol exchanger 1	55068
210	0.94	7.1e-14	4.8e-11	CDK6	cyclin dependent kinase 6	1021
211	0.94	2.3e-05	0.0004	CYS1	cystin 1	192668
212	0.94	0.00014	0.0016	TMEM45A	transmembrane protein 45A	55076
213	0.94	0.0097	0.037	DPF1	double PHD fingers 1	8193
214	0.94	3e-10	5.1e-08	TAF4B	TATA-box binding protein associated factor 4b	6875
215	0.92	0.011	0.042	SHC4	SHC adaptor protein 4	399694
216	0.92	0.0017	0.01	SH2D2A	SH2 domain containing 2A	9047
217	0.92	1.3e-07	6.9e-06	ENC1	ectodermal-neural cortex 1	8507
218	0.92	0.0011	0.0073	CNTNAP2	contactin associated protein 2	26047
219	0.92	0.0052	0.023	BEX1	brain expressed X-linked 1	55859
220	0.92	0.00024	0.0024	ARHGAP22	Rho GTPase activating protein 22	58504
221	0.91	0.0065	0.028	NFE2	nuclear factor, erythroid 2	4778
222	0.91	1.2e-08	1e-06	HAPLN3	hyaluronan and proteoglycan link protein 3	145864
223	0.91	3.4e-05	0.00054	ADORA2B	adenosine A2b receptor	136
224	0.91	5.3e-09	5.6e-07	LRP4	LDL receptor related protein 4	4038
225	0.91	0.00019	0.002	TMCC2	transmembrane and coiled-coil domain family 2	9911
226	0.91	7.3e-06	0.00017	CHST9	carbohydrate sulfotransferase 9	83539
227	0.9	0.0001	0.0012	COL18A1	collagen type XVIII alpha 1 chain	80781
228	0.9	3.1e-05	0.0005	VIM	vimentin	7431
229	0.9	0.0015	0.0092	LBH	LBH regulator of WNT signaling pathway	81606
230	0.9	0.00076	0.0056	ACTL8	actin like 8	81569
231	0.9	3.8e-05	0.00059	MLIP	muscular LMNA interacting protein	90523
232	0.89	1.7e-05	0.00031	CRISPLD2	cysteine rich secretory protein LCCL domain containing 2	83716
233	0.89	0.0099	0.038	FAM83A	family with sequence similarity 83 member A	84985
234	0.88	4.9e-06	0.00013	SULT1A4	sulfotransferase family 1A member 4	445329
235	0.88	0.01	0.038	FHOD3	formin homology 2 domain containing 3	80206
236	0.88	9.1e-05	0.0012	PAG1	phosphoprotein membrane anchor with glycosphingolipid microdomains 1	55824
237	0.88	0.0014	0.0087	LMCD1	LIM and cysteine rich domains 1	29995
238	0.88	0.0072	0.03	CAGE1	cancer antigen 1	285782
239	0.88	0.0021	0.012	ESPN	espin	83715
240	0.88	0.00013	0.0015	ALDH1A1	aldehyde dehydrogenase 1 family member A1	216
241	0.88	0.0026	0.014	PRIMA1	proline rich membrane anchor 1	145270
242	0.87	8.8e-08	5.1e-06	BCL11A	BAF chromatin remodeling complex subunit BCL11A	53335
243	0.87	4.1e-05	0.00063	GLIS3	GLIS family zinc finger 3	169792
244	0.87	1.7e-08	1.4e-06	PLXND1	plexin D1	23129
245	0.86	0.011	0.04	PI3	peptidase inhibitor 3	5266
246	0.86	0.0057	0.025	LAG3	lymphocyte activating 3	3902
247	0.86	4.8e-05	0.0007	IL1RL2	interleukin 1 receptor like 2	8808
248	0.85	0.00037	0.0033	RHBDL3	rhomboid like 3	162494
249	0.84	0.013	0.046	RGS6	regulator of G protein signaling 6	9628
250	0.84	0.00076	0.0056	LOXL3	lysyl oxidase like 3	84695
251	0.84	0.0018	0.01	TNFRSF13C	TNF receptor superfamily member 13C	115650
252	0.82	0.00026	0.0025	BOC	BOC cell adhesion associated, oncogene regulated	91653
253	0.81	0.0007	0.0053	TMEM108	transmembrane protein 108	66000
254	0.81	0.0095	0.037	NID1	nidogen 1	4811
255	0.8	0.0033	0.017	DUSP9	dual specificity phosphatase 9	1852
256	0.8	0.0004	0.0035	PMP22	peripheral myelin protein 22	5376
257	0.8	5.6e-05	0.00079	RIPK4	receptor interacting serine/threonine kinase 4	54101
258	0.8	0.012	0.045	PRRT2	proline rich transmembrane protein 2	112476
259	0.79	5.9e-05	0.00082	TWIST2	twist family bHLH transcription factor 2	117581
260	0.79	0.012	0.044	AKR7A3	aldo-keto reductase family 7 member A3	22977
261	0.79	0.00051	0.0042	ZNF699	zinc finger protein 699	374879
262	0.79	0.0038	0.019	STAG3	stromal antigen 3	10734
263	0.79	3.3e-06	9.2e-05	ISYNA1	inositol-3-phosphate synthase 1	51477
264	0.79	2.2e-05	0.00038	ANKLE1	ankyrin repeat and LEM domain containing 1	126549
265	0.78	6.4e-08	4e-06	SNX25	sorting nexin 25	83891
266	0.78	0.00011	0.0013	LYAR	Ly1 antibody reactive	55646
267	0.78	2.7e-06	8e-05	WDFY2	WD repeat and FYVE domain containing 2	115825
268	0.78	0.00018	0.0019	NCKAP5	NCK associated protein 5	344148
269	0.78	9.2e-05	0.0012	FGFR4	fibroblast growth factor receptor 4	2264
270	0.77	0.0032	0.016	PTCH2	patched 2	8643
271	0.77	2.4e-07	1.1e-05	STOM	stomatin	2040
272	0.77	4.8e-08	3.2e-06	ALDH4A1	aldehyde dehydrogenase 4 family member A1	8659
273	0.76	0.00054	0.0043	POLR3G	RNA polymerase III subunit G	10622
274	0.76	0.012	0.043	PLCB2	phospholipase C beta 2	5330
275	0.76	4.2e-06	0.00011	GMNN	geminin DNA replication inhibitor	51053
276	0.76	0.00013	0.0015	CYP26B1	cytochrome P450 family 26 subfamily B member 1	56603
277	0.75	0.0038	0.019	STC1	stanniocalcin 1	6781
278	0.75	0.00067	0.0051	NID2	nidogen 2	22795
279	0.75	0.0019	0.011	DOC2A	double C2 domain alpha	8448
280	0.75	0.00071	0.0053	KCNIP3	potassium voltage-gated channel interacting protein 3	30818
281	0.75	2.3e-05	0.0004	SAT1	spermidine/spermine N1-acetyltransferase 1	6303
282	0.74	0.0095	0.037	ANGPT1	angiopoietin 1	284
283	0.74	0.0016	0.0097	ARL9	ADP ribosylation factor like GTPase 9	132946
284	0.74	0.012	0.045	PRRX1	paired related homeobox 1	5396
285	0.73	0.0027	0.014	RBM20	RNA binding motif protein 20	282996
286	0.73	1.5e-06	4.9e-05	BCL2	BCL2 apoptosis regulator	596
287	0.72	8.6e-06	0.00019	DZIP1	DAZ interacting zinc finger protein 1	22873
288	0.72	6.3e-05	0.00085	LAMA4	laminin subunit alpha 4	3910
289	0.71	1.4e-08	1.2e-06	SCD5	stearoyl-CoA desaturase 5	79966
290	0.71	0.00074	0.0054	IER3	immediate early response 3	8870
291	0.71	0.00035	0.0032	STC2	stanniocalcin 2	8614
292	0.71	0.007	0.029	NUDT11	nudix hydrolase 11	55190
293	0.71	0.0053	0.024	GLI1	GLI family zinc finger 1	2735
294	0.71	0.004	0.019	FBXO2	F-box protein 2	26232
295	0.71	7.9e-05	0.001	PLCH1	phospholipase C eta 1	23007
296	0.71	2.3e-07	1.1e-05	NDUFAF4	NADH:ubiquinone oxidoreductase complex assembly factor 4	29078
297	0.71	0.0022	0.012	PEG10	paternally expressed 10	23089
298	0.71	0.0028	0.015	GFPT2	glutamine-fructose-6-phosphate transaminase 2	9945
299	0.7	4.7e-05	0.0007	TET1	tet methylcytosine dioxygenase 1	80312
300	0.7	7.4e-06	0.00017	HSPA2	heat shock protein family A (Hsp70) member 2	3306
301	0.7	6e-06	0.00015	CDC25B	cell division cycle 25B	994
302	0.69	0.008	0.032	LEF1	lymphoid enhancer binding factor 1	51176
303	0.69	0.00023	0.0023	RERG	RAS like estrogen regulated growth inhibitor	85004
304	0.68	0.0071	0.029	MIR17HG	miR-17-92a-1 cluster host gene	407975
305	0.68	1.8e-05	0.00033	TM4SF1	transmembrane 4 L six family member 1	4071
306	0.68	1.1e-07	6.3e-06	LDHB	lactate dehydrogenase B	3945
307	0.68	0.011	0.04	HES7	hes family bHLH transcription factor 7	84667
308	0.68	0.00021	0.0022	SOX7	SRY-box transcription factor 7	83595
309	0.68	0.0026	0.014	MYLK2	myosin light chain kinase 2	85366
310	0.67	0.00028	0.0027	SH3TC2	SH3 domain and tetratricopeptide repeats 2	79628
311	0.67	0.0039	0.019	TBX3	T-box transcription factor 3	6926
312	0.67	0.0033	0.017	KLRG2	killer cell lectin like receptor G2	346689
313	0.67	0.0023	0.013	C1QTNF1	C1q and TNF related 1	114897
314	0.67	4.6e-05	0.00069	ST8SIA1	ST8 alpha-N-acetyl-neuraminide alpha-2,8-sialyltransferase 1	6489
315	0.66	5.7e-05	0.00079	TRAF5	TNF receptor associated factor 5	7188
316	0.66	0.0067	0.028	MN1	MN1 proto-oncogene, transcriptional regulator	4330
317	0.66	5.1e-08	3.4e-06	DBNDD2	dysbindin domain containing 2	55861
318	0.66	0.00011	0.0014	CEBPA	CCAAT enhancer binding protein alpha	1050
319	0.66	3.9e-07	1.7e-05	ZNF569	zinc finger protein 569	148266
320	0.66	1.9e-05	0.00035	TMEM231	transmembrane protein 231	79583
321	0.66	0.0046	0.021	CCND1	cyclin D1	595
322	0.66	2e-05	0.00036	ADCY7	adenylate cyclase 7	113
323	0.65	7.7e-05	0.001	CCDC28B	coiled-coil domain containing 28B	79140
324	0.65	0.011	0.042	DSC1	desmocollin 1	1823
325	0.65	0.0023	0.013	FAM72D	family with sequence similarity 72 member D	728833
326	0.65	1.4e-05	0.00027	PDSS1	decaprenyl diphosphate synthase subunit 1	23590
327	0.65	0.00039	0.0034	SIPA1L2	signal induced proliferation associated 1 like 2	57568
328	0.64	5e-05	0.00073	CCDC34	coiled-coil domain containing 34	91057
329	0.64	3.8e-13	2e-10	RIOK1	RIO kinase 1	83732
330	0.64	0.0011	0.0073	FAM72A	family with sequence similarity 72 member A	729533
331	0.64	4.1e-06	0.00011	TBC1D4	TBC1 domain family member 4	9882
332	0.64	0.00085	0.0061	SLC43A1	solute carrier family 43 member 1	8501
333	0.64	9.5e-05	0.0012	HSF2BP	heat shock transcription factor 2 binding protein	11077
334	0.64	2.5e-06	7.4e-05	FBL	fibrillarin	2091
335	0.63	0.00067	0.005	MFSD2A	major facilitator superfamily domain containing 2A	84879
336	0.63	0.0069	0.029	SLC2A9	solute carrier family 2 member 9	56606
337	0.63	0.012	0.045	ITGB1BP2	integrin subunit beta 1 binding protein 2	26548
338	0.63	0.0057	0.025	GPR3	G protein-coupled receptor 3	2827
339	0.63	0.0012	0.0077	ZNF703	zinc finger protein 703	80139
340	0.63	0.00017	0.0019	NOP16	NOP16 nucleolar protein	51491
341	0.63	5.5e-05	0.00078	STX2	syntaxin 2	2054
342	0.62	0.0005	0.0041	ANKRD13B	ankyrin repeat domain 13B	124930
343	0.62	0.00069	0.0052	PIK3AP1	phosphoinositide-3-kinase adaptor protein 1	118788
344	0.62	5.2e-05	0.00075	ZNF608	zinc finger protein 608	57507
345	0.62	0.00085	0.0061	DOK1	docking protein 1	1796
346	0.61	0.00019	0.002	ALDH1L2	aldehyde dehydrogenase 1 family member L2	160428
347	0.61	2.6e-08	1.9e-06	PPARGC1B	PPARG coactivator 1 beta	133522
348	0.61	0.00017	0.0019	DUSP7	dual specificity phosphatase 7	1849
349	0.6	0.0041	0.019	AURKB	aurora kinase B	9212
350	0.6	0.0034	0.017	ZNF750	zinc finger protein 750	79755
351	0.6	0.0095	0.037	SLC10A4	solute carrier family 10 member 4	201780
352	0.6	3.5e-05	0.00055	OTUD3	OTU deubiquitinase 3	23252
353	0.6	9.1e-05	0.0012	ZNF711	zinc finger protein 711	7552
354	0.6	0.0083	0.033	F12	coagulation factor XII	2161
355	0.59	2e-07	1e-05	SOX9	SRY-box transcription factor 9	6662
356	0.59	2e-06	6.2e-05	MFGE8	milk fat globule EGF and factor V/VIII domain containing	4240
357	0.59	1e-05	0.00022	IPO4	importin 4	79711
358	0.59	2e-05	0.00036	DGAT2	diacylglycerol O-acyltransferase 2	84649
359	0.59	5.6e-07	2.3e-05	IKBIP	IKBKB interacting protein	121457
360	0.59	0.00022	0.0023	ROR1	receptor tyrosine kinase like orphan receptor 1	4919
361	0.59	1.8e-05	0.00034	NPM3	nucleophosmin/nucleoplasmin 3	10360
362	0.59	0.00017	0.0019	RRS1	ribosome biogenesis regulator 1 homolog	23212
363	0.58	0.01	0.039	PRSS53	serine protease 53	339105
364	0.58	1.7e-06	5.4e-05	MTFR1	mitochondrial fission regulator 1	9650
365	0.58	0.0035	0.018	WNT10B	Wnt family member 10B	7480
366	0.58	0.0031	0.016	GPC4	glypican 4	2239
367	0.58	2.4e-05	0.0004	DKC1	dyskerin pseudouridine synthase 1	1736
368	0.58	0.0013	0.0082	PBK	PDZ binding kinase	55872
369	0.58	6.8e-08	4.1e-06	WWTR1	WW domain containing transcription regulator 1	25937
370	0.57	0.001	0.007	BIN2	bridging integrator 2	51411
371	0.57	0.0074	0.03	ID3	inhibitor of DNA binding 3, HLH protein	3399
372	0.57	0.0046	0.021	CDC25A	cell division cycle 25A	993
373	0.57	1.1e-06	3.7e-05	KBTBD6	kelch repeat and BTB domain containing 6	89890
374	0.57	0.0013	0.0082	FAM86B1	family with sequence similarity 86 member B1	85002
375	0.57	1.4e-05	0.00027	DLEU7-AS1	DLEU7 antisense RNA 1	100874074
376	0.57	1.9e-07	9.9e-06	PRMT3	protein arginine methyltransferase 3	10196
377	0.57	0.0086	0.034	KCNC3	potassium voltage-gated channel subfamily C member 3	3748
378	0.57	0.0037	0.018	EEPD1	endonuclease/exonuclease/phosphatase family domain containing 1	80820
379	0.57	1.1e-08	1e-06	SH3KBP1	SH3 domain containing kinase binding protein 1	30011
380	0.57	0.0055	0.024	KIF18B	kinesin family member 18B	146909
381	0.57	0.007	0.029	DPY19L2	dpy-19 like 2	283417
382	0.57	0.0013	0.0082	TMOD2	tropomodulin 2	29767
383	0.56	0.0042	0.02	DLX1	distal-less homeobox 1	1745
384	0.56	1.6e-06	5.1e-05	NOLC1	nucleolar and coiled-body phosphoprotein 1	9221
385	0.56	0.0053	0.024	PIF1	PIF1 5'-to-3' DNA helicase	80119
386	0.56	0.0045	0.021	TOX2	TOX high mobility group box family member 2	84969
387	0.56	2.5e-06	7.5e-05	OSBPL6	oxysterol binding protein like 6	114880
388	0.56	0.00064	0.0049	NUF2	NUF2 component of NDC80 kinetochore complex	83540
389	0.56	6.6e-05	0.00089	CACHD1	cache domain containing 1	57685
390	0.56	0.011	0.04	TRIM9	tripartite motif containing 9	114088
391	0.56	6.3e-05	0.00086	PUS7	pseudouridine synthase 7	54517
392	0.56	7.2e-06	0.00017	PFAS	phosphoribosylformylglycinamidine synthase	5198
393	0.56	0.00024	0.0024	EME1	essential meiotic structure-specific endonuclease 1	146956
394	0.56	0.00085	0.0061	HMMR	hyaluronan mediated motility receptor	3161
395	0.55	3.6e-10	5.7e-08	ABCC5	ATP binding cassette subfamily C member 5	10057
396	0.55	3.3e-06	9.2e-05	SCML1	Scm polycomb group protein like 1	6322
397	0.55	2.7e-06	7.9e-05	NOP56	NOP56 ribonucleoprotein	10528
398	0.55	0.011	0.041	GJA3	gap junction protein alpha 3	2700
399	0.55	0.0083	0.033	MCM10	minichromosome maintenance 10 replication initiation factor	55388
400	0.55	0.0028	0.015	TRIP13	thyroid hormone receptor interactor 13	9319
401	0.55	0.00072	0.0053	EFHD1	EF-hand domain family member D1	80303
402	0.55	0.00014	0.0015	FAM78A	family with sequence similarity 78 member A	286336
403	0.55	1.8e-06	5.7e-05	ARL4C	ADP ribosylation factor like GTPase 4C	10123
404	0.55	8e-06	0.00018	MMACHC	metabolism of cobalamin associated C	25974
405	0.55	0.0054	0.024	BOP1	BOP1 ribosomal biogenesis factor	23246
406	0.55	0.0041	0.02	UBE2C	ubiquitin conjugating enzyme E2 C	11065
407	0.55	0.00052	0.0042	SLC6A11	solute carrier family 6 member 11	6538
408	0.55	0.00028	0.0026	TMEM63C	transmembrane protein 63C	57156
409	0.54	4e-07	1.7e-05	LMX1B	LIM homeobox transcription factor 1 beta	4010
410	0.54	0.00096	0.0066	CSGALNACT1	chondroitin sulfate N-acetylgalactosaminyltransferase 1	55790
411	0.54	1.3e-05	0.00025	ARL4A	ADP ribosylation factor like GTPase 4A	10124
412	0.54	9.9e-05	0.0012	AGPAT5	1-acylglycerol-3-phosphate O-acyltransferase 5	55326
413	0.54	0.0027	0.014	OLFM2	olfactomedin 2	93145
414	0.54	0.0024	0.013	C20orf27	chromosome 20 open reading frame 27	54976
415	0.54	0.00084	0.006	SLC29A1	solute carrier family 29 member 1 (Augustine blood group)	2030
416	0.54	0.011	0.041	STARD5	StAR related lipid transfer domain containing 5	80765
417	0.54	0.0023	0.013	KCNQ5	potassium voltage-gated channel subfamily Q member 5	56479
418	0.54	0.0018	0.01	KIF15	kinesin family member 15	56992
419	0.54	0.001	0.007	SLC7A5	solute carrier family 7 member 5	8140
420	0.54	2.9e-07	1.4e-05	GEMIN5	gem nuclear organelle associated protein 5	25929
421	0.54	0.00037	0.0033	MSRB3	methionine sulfoxide reductase B3	253827
422	0.54	0.00014	0.0016	PSRC1	proline and serine rich coiled-coil 1	84722
423	0.53	1.3e-11	4.2e-09	MBLAC2	metallo-beta-lactamase domain containing 2	153364
424	0.53	2.2e-10	4.1e-08	PDE7A	phosphodiesterase 7A	5150
425	0.53	0.001	0.0071	ADA	adenosine deaminase	100
426	0.53	1.2e-07	6.7e-06	CHCHD4	coiled-coil-helix-coiled-coil-helix domain containing 4	131474
427	0.53	1.1e-07	6.3e-06	ROBO1	roundabout guidance receptor 1	6091
428	0.53	0.0002	0.0021	MPP2	membrane palmitoylated protein 2	4355
429	0.53	4.1e-06	0.00011	ITPR2	inositol 1,4,5-trisphosphate receptor type 2	3709
430	0.53	0.0018	0.01	CCDC86	coiled-coil domain containing 86	79080
431	0.53	0.00033	0.003	NCAPH	non-SMC condensin I complex subunit H	23397
432	0.53	0.0022	0.012	STARD9	StAR related lipid transfer domain containing 9	57519
433	0.53	0.00065	0.005	LETM2	leucine zipper and EF-hand containing transmembrane protein 2	137994
434	0.53	0.00035	0.0032	NEBL	nebulette	10529
435	0.53	0.00028	0.0027	MAD2L1	mitotic arrest deficient 2 like 1	4085
436	0.52	0.00056	0.0045	GCSH	glycine cleavage system protein H	2653
437	0.52	0.00018	0.0019	SUSD4	sushi domain containing 4	55061
438	0.52	0.0032	0.016	AEN	apoptosis enhancing nuclease	64782
439	0.52	1.5e-05	0.00028	HSPD1	heat shock protein family D (Hsp60) member 1	3329
440	0.52	0.00043	0.0037	SLC25A15	solute carrier family 25 member 15	10166
441	0.52	0.0013	0.0083	RAD54L	RAD54 like	8438
442	0.52	0.0091	0.036	CHN1	chimerin 1	1123
443	0.52	0.0024	0.013	ERCC6L	ERCC excision repair 6 like, spindle assembly checkpoint helicase	54821
444	0.52	0.00017	0.0018	RNF122	ring finger protein 122	79845
445	0.52	0.0054	0.024	CCNA2	cyclin A2	890
446	0.52	5.2e-09	5.5e-07	C1orf109	chromosome 1 open reading frame 109	54955
447	0.52	2.1e-05	0.00037	PPAT	phosphoribosyl pyrophosphate amidotransferase	5471
448	0.52	6.1e-05	0.00083	CCDC88A	coiled-coil domain containing 88A	55704
449	0.51	0.0027	0.014	TOP2A	DNA topoisomerase II alpha	7153
450	0.51	0.00071	0.0053	TCOF1	treacle ribosome biogenesis factor 1	6949
451	0.51	0.006	0.026	SRSF12	serine and arginine rich splicing factor 12	135295
452	0.51	1.3e-06	4.5e-05	DDX21	DExD-box helicase 21	9188
453	0.51	0.0015	0.0093	PRR11	proline rich 11	55771
454	0.51	8.1e-05	0.001	PSTPIP2	proline-serine-threonine phosphatase interacting protein 2	9050
455	0.51	2.2e-07	1.1e-05	RAB40B	RAB40B, member RAS oncogene family	10966
456	0.51	0.0042	0.02	TMEM74	transmembrane protein 74	157753
457	0.51	0.0013	0.0081	SMAD9	SMAD family member 9	4093
458	0.51	0.0058	0.025	SLC24A3	solute carrier family 24 member 3	57419
459	0.51	0.0068	0.028	GRK5	G protein-coupled receptor kinase 5	2869
460	0.51	0.0082	0.033	DEPDC7	DEP domain containing 7	91614
461	0.51	0.0021	0.012	NME1	NME/NM23 nucleoside diphosphate kinase 1	4830
462	0.51	0.00046	0.0038	LBR	lamin B receptor	3930
463	0.51	3.7e-05	0.00057	CNNM1	cyclin and CBS domain divalent metal cation transport mediator 1	26507
464	0.51	1.3e-06	4.4e-05	TACC2	transforming acidic coiled-coil containing protein 2	10579
465	0.5	3.7e-05	0.00058	GOLIM4	golgi integral membrane protein 4	27333
466	0.5	2.7e-06	7.9e-05	IMPDH2	inosine monophosphate dehydrogenase 2	3615
467	0.5	2.1e-05	0.00038	KAT2A	lysine acetyltransferase 2A	2648
468	0.5	0.00037	0.0033	MRTO4	MRT4 homolog, ribosome maturation factor	51154
469	0.5	1.4e-05	0.00027	FANCB	FA complementation group B	2187
470	0.5	0.00016	0.0017	TBC1D8	TBC1 domain family member 8	11138
471	0.5	7.2e-05	0.00096	PRKAR2B	protein kinase cAMP-dependent type II regulatory subunit beta	5577
472	0.5	0.00045	0.0038	PAICS	phosphoribosylaminoimidazole carboxylase and phosphoribosylaminoimidazolesuccinocarboxamide synthase	10606
473	0.5	0.0068	0.028	CNIH2	cornichon family AMPA receptor auxiliary protein 2	254263
474	0.5	0.001	0.0071	JAG2	jagged canonical Notch ligand 2	3714
475	0.5	4.1e-09	4.6e-07	TTF2	transcription termination factor 2	8458
476	0.5	9.1e-06	0.00019	WDR43	WD repeat domain 43	23160
477	0.5	0.00093	0.0065	CNTF	ciliary neurotrophic factor	1270
478	0.5	1.8e-07	9.3e-06	PELI1	pellino E3 ubiquitin protein ligase 1	57162
479	0.5	0.01	0.039	NRTN	neurturin	4902
480	0.49	6.3e-07	2.5e-05	MCM3AP-AS1	MCM3AP antisense RNA 1	114044
481	0.49	9.1e-06	0.00019	ARHGAP19	Rho GTPase activating protein 19	84986
482	0.49	0.0037	0.018	CDCA8	cell division cycle associated 8	55143
483	0.49	5.7e-08	3.7e-06	CCNB1IP1	cyclin B1 interacting protein 1	57820
484	0.49	4.4e-11	1.1e-08	LSM11	LSM11, U7 small nuclear RNA associated	134353
485	0.49	3.4e-05	0.00053	ZNF239	zinc finger protein 239	8187
486	0.49	6.2e-06	0.00015	SMAD3	SMAD family member 3	4088
487	0.49	0.00099	0.0068	MPP6	membrane palmitoylated protein 6	51678
488	0.49	1.8e-05	0.00033	CEP152	centrosomal protein 152	22995
489	0.49	0.00012	0.0015	PER1	period circadian regulator 1	5187
490	0.49	0.0015	0.0092	DSCC1	DNA replication and sister chromatid cohesion 1	79075
491	0.49	0.0045	0.021	FOXM1	forkhead box M1	2305
492	0.49	1.2e-06	4.2e-05	WDR12	WD repeat domain 12	55759
493	0.49	0.001	0.0071	PXK	PX domain containing serine/threonine kinase like	54899
494	0.49	0.0087	0.034	BIRC5	baculoviral IAP repeat containing 5	332
495	0.49	0.0033	0.017	CCDC150	coiled-coil domain containing 150	284992
496	0.49	0.00084	0.006	RAB11FIP1	RAB11 family interacting protein 1	80223
497	0.49	0.00029	0.0027	KIF14	kinesin family member 14	9928
498	0.49	0.0022	0.012	HMGB2	high mobility group box 2	3148
499	0.49	0.005	0.023	CDKL1	cyclin dependent kinase like 1	8814
500	0.49	1.7e-06	5.6e-05	LYRM7	LYR motif containing 7	90624
501	0.49	0.00095	0.0066	NXPH4	neurexophilin 4	11247
502	0.48	0.0015	0.0092	MFAP2	microfibril associated protein 2	4237
503	0.48	2.1e-06	6.5e-05	WDR35	WD repeat domain 35	57539
504	0.48	0.004	0.019	ADAT2	adenosine deaminase tRNA specific 2	134637
505	0.48	0.00055	0.0044	NLE1	notchless homolog 1	54475
506	0.48	1.9e-08	1.6e-06	TXLNG	taxilin gamma	55787
507	0.48	0.00091	0.0064	DFFB	DNA fragmentation factor subunit beta	1677
508	0.48	0.0095	0.037	FRMD4A	FERM domain containing 4A	55691
509	0.48	1.3e-07	6.8e-06	ZNF485	zinc finger protein 485	220992
510	0.48	0.0028	0.015	GINS2	GINS complex subunit 2	51659
511	0.48	0.00011	0.0013	PINX1	PIN2 (TERF1) interacting telomerase inhibitor 1	54984
512	0.48	1.9e-05	0.00035	PIGW	phosphatidylinositol glycan anchor biosynthesis class W	284098
513	0.48	0.0019	0.011	MEST	mesoderm specific transcript	4232
514	0.48	0.0027	0.014	SKP2	S-phase kinase associated protein 2	6502
515	0.48	0.0046	0.021	FAM81A	family with sequence similarity 81 member A	145773
516	0.48	0.00024	0.0024	URB2	URB2 ribosome biogenesis homolog	9816
517	0.48	3.8e-08	2.6e-06	MTHFD2L	methylenetetrahydrofolate dehydrogenase (NADP+ dependent) 2 like	441024
518	0.48	0.0064	0.027	CDCA3	cell division cycle associated 3	83461
519	0.47	1.6e-05	0.00031	HORMAD1	HORMA domain containing 1	84072
520	0.47	3.3e-08	2.4e-06	SLC36A1	solute carrier family 36 member 1	206358
521	0.47	0.00073	0.0054	FUT1	fucosyltransferase 1 (H blood group)	2523
522	0.47	8.6e-06	0.00019	ZRANB3	zinc finger RANBP2-type containing 3	84083
523	0.47	2e-05	0.00036	IL20RA	interleukin 20 receptor subunit alpha	53832
524	0.47	0.0088	0.034	ETS1	ETS proto-oncogene 1, transcription factor	2113
525	0.47	2e-06	6.1e-05	MARS2	methionyl-tRNA synthetase 2, mitochondrial	92935
526	0.47	0.0012	0.0079	BLM	BLM RecQ like helicase	641
527	0.47	3e-05	0.00049	EXOSC2	exosome component 2	23404
528	0.47	0.00024	0.0023	PSAT1	phosphoserine aminotransferase 1	29968
529	0.47	0.00091	0.0064	SLC16A6	solute carrier family 16 member 6	9120
530	0.47	0.00092	0.0065	DGKD	diacylglycerol kinase delta	8527
531	0.47	0.00011	0.0013	RUVBL1	RuvB like AAA ATPase 1	8607
532	0.47	3.8e-07	1.7e-05	PEAK1	pseudopodium enriched atypical kinase 1	79834
533	0.47	0.0029	0.015	PLK2	polo like kinase 2	10769
534	0.47	4.9e-05	0.00071	PCDHGC3	protocadherin gamma subfamily C, 3	5098
535	0.47	6e-05	0.00083	ZNF566	zinc finger protein 566	84924
536	0.47	2.5e-05	0.00043	NCL	nucleolin	4691
537	0.47	0.0091	0.035	ESPL1	extra spindle pole bodies like 1, separase	9700
538	0.46	0.0075	0.031	MND1	meiotic nuclear divisions 1	84057
539	0.46	0.00049	0.004	ARHGEF37	Rho guanine nucleotide exchange factor 37	389337
540	0.46	8e-06	0.00018	ATAD5	ATPase family AAA domain containing 5	79915
541	0.46	0.0015	0.009	RABEPK	Rab9 effector protein with kelch motifs	10244
542	0.46	0.0028	0.015	KIF20A	kinesin family member 20A	10112
543	0.46	0.00077	0.0056	WDR74	WD repeat domain 74	54663
544	0.46	0.0092	0.036	NCAPG	non-SMC condensin I complex subunit G	64151
545	0.46	0.0011	0.0075	TFR2	transferrin receptor 2	7036
546	0.46	0.013	0.047	ORC1	origin recognition complex subunit 1	4998
547	0.46	3.5e-07	1.6e-05	ODF2	outer dense fiber of sperm tails 2	4957
548	0.46	0.00024	0.0024	ORC6	origin recognition complex subunit 6	23594
549	0.46	0.013	0.047	MYOM3	myomesin 3	127294
550	0.46	5.2e-06	0.00013	SAAL1	serum amyloid A like 1	113174
551	0.46	0.005	0.023	CHRM3	cholinergic receptor muscarinic 3	1131
552	0.46	0.00062	0.0047	IL17RB	interleukin 17 receptor B	55540
553	0.46	0.00023	0.0023	MARCKSL1	MARCKS like 1	65108
554	0.46	0.0042	0.02	NEK2	NIMA related kinase 2	4751
555	0.46	0.0075	0.031	CEP55	centrosomal protein 55	55165
556	0.46	7.8e-05	0.001	FXN	frataxin	2395
557	0.45	8.8e-06	0.00019	ZBED3	zinc finger BED-type containing 3	84327
558	0.45	0.002	0.012	TAGLN2	transgelin 2	8407
559	0.45	0.00019	0.002	NCAPD2	non-SMC condensin I complex subunit D2	9918
560	0.45	0.002	0.011	CCNB2	cyclin B2	9133
561	0.45	0.00071	0.0053	PDCD4	programmed cell death 4	27250
562	0.45	0.0021	0.012	ANP32E	acidic nuclear phosphoprotein 32 family member E	81611
563	0.45	0.005	0.023	CENPF	centromere protein F	1063
564	0.45	0.011	0.04	E2F8	E2F transcription factor 8	79733
565	0.45	0.014	0.05	CDC20	cell division cycle 20	991
566	0.45	0.001	0.0068	KIF2C	kinesin family member 2C	11004
567	0.45	0.00089	0.0063	MYBBP1A	MYB binding protein 1a	10514
568	0.45	0.0015	0.0092	SACS	sacsin molecular chaperone	26278
569	0.45	0.005	0.023	KIF23	kinesin family member 23	9493
570	0.45	0.0011	0.0074	TRAP1	TNF receptor associated protein 1	10131
571	0.45	0.00018	0.0019	NEU3	neuraminidase 3	10825
572	0.45	0.012	0.044	ZDHHC11	zinc finger DHHC-type containing 11	79844
573	0.45	0.00021	0.0021	SERGEF	secretion regulating guanine nucleotide exchange factor	26297
574	0.44	0.00017	0.0019	SIGMAR1	sigma non-opioid intracellular receptor 1	10280
575	0.44	0.0061	0.026	BUB1	BUB1 mitotic checkpoint serine/threonine kinase	699
576	0.44	0.0034	0.017	WNK2	WNK lysine deficient protein kinase 2	65268
577	0.44	5.7e-05	0.00079	PPM1L	protein phosphatase, Mg2+/Mn2+ dependent 1L	151742
578	0.44	0.0017	0.0099	PLK4	polo like kinase 4	10733
579	0.44	0.0089	0.035	NETO2	neuropilin and tolloid like 2	81831
580	0.44	3.3e-10	5.3e-08	DIMT1	DIMT1 rRNA methyltransferase and ribosome maturation factor	27292
581	0.44	4.2e-07	1.8e-05	CHSY1	chondroitin sulfate synthase 1	22856
582	0.44	0.0045	0.021	TPX2	TPX2 microtubule nucleation factor	22974
583	0.44	7e-06	0.00016	RPF2	ribosome production factor 2 homolog	84154
584	0.44	0.00019	0.002	FIGNL1	fidgetin like 1	63979
585	0.44	5.2e-08	3.4e-06	ZNHIT6	zinc finger HIT-type containing 6	54680
586	0.44	0.012	0.044	NUSAP1	nucleolar and spindle associated protein 1	51203
587	0.44	0.00039	0.0034	PM20D2	peptidase M20 domain containing 2	135293
588	0.44	1.1e-10	2.4e-08	GINS4	GINS complex subunit 4	84296
589	0.43	5.3e-08	3.4e-06	ZNRF3	zinc and ring finger 3	84133
590	0.43	0.0057	0.025	ONECUT2	one cut homeobox 2	9480
591	0.43	3.4e-05	0.00054	NOP2	NOP2 nucleolar protein	4839
592	0.43	0.0001	0.0013	TAF5	TATA-box binding protein associated factor 5	6877
593	0.43	0.0091	0.036	AURKA	aurora kinase A	6790
594	0.43	0.009	0.035	ANLN	anillin actin binding protein	54443
595	0.43	0.00047	0.0039	BYSL	bystin like	705
596	0.43	0.0051	0.023	EFNA3	ephrin A3	1944
597	0.43	0.0093	0.036	GNB4	G protein subunit beta 4	59345
598	0.43	6.4e-08	4e-06	SLC39A10	solute carrier family 39 member 10	57181
599	0.43	1.3e-08	1.1e-06	HLTF	helicase like transcription factor	6596
600	0.43	5.4e-06	0.00014	RSL1D1	ribosomal L1 domain containing 1	26156
601	0.43	4.6e-05	0.00069	ZNF667	zinc finger protein 667	63934
602	0.43	0.0071	0.029	B3GNT4	UDP-GlcNAc:betaGal beta-1,3-N-acetylglucosaminyltransferase 4	79369
603	0.43	0.001	0.007	C1QBP	complement C1q binding protein	708
604	0.43	3.6e-06	9.9e-05	PRMT5	protein arginine methyltransferase 5	10419
605	0.43	0.0085	0.034	ARHGAP11A	Rho GTPase activating protein 11A	9824
[truncated: 3,063 more rows]

## Sheet: 19 BC cell lines 8+72h
list of DEGs of 19 BC cell lines both timepoints ( 8h+72h)
[truncated: 13,471 more rows]

[truncated: 2 more sheets: 19 BC cell lines 8h, 19 BC cell lines 72h]
