# Supplementary material for: Identification of a Notch transcriptomic signature for breast cancer
Source: Breast Cancer Res. 2024 Jan 3;26:4. doi: 10.1186/s13058-023-01757-7 (PMC10765899; doi:10.1186/s13058-023-01757-7)
Supplement: Supplementary file 4 — Additional file 4. Table S3: The full list of coherence scores of 14 experimental conditions. [file 13058_2023_1757_MOESM4_ESM.xlsx]

## Sheet: coherence scores 14 sig
Table S3: The full list of coherence scores of 14 experimental conditions
id_geneset_name	signature_size	cs_mean_TCGA	cs_median_TCGA	sd_TCGA	SEM_TCGA	emp_p_value_TCGA	cs_mean_metabric	cs_median_metabric	sd_metabric	SEM_metabric	emp_p_value_metabric	cs_mean_Oslo2	cs_median_Oslo2	sd_Oslo2	SEM_Oslo2	emp_p_value_Oslo2
experimental_condition 1	15	0.175924	0.188542	0.17427	0.017007	1e-05	0.0691369	0.0339444	0.134998	0.0131744	0.00131	0.131963	0.105855	0.188187	0.0183651	0.0006
experimental_condition_2	10	0.159874	0.135366	0.10089	0.0150399	0.00063	0.104371	0.0915071	0.124154	0.0185078	0.00101	0.074673	0.0430193	0.157091	0.0234177	0.05367
experimental_condition_3	20	0.167948	0.121462	0.210386	0.015263	0	0.0976663	0.0491457	0.175072	0.0127011	0	0.092013	0.0478279	0.218595	0.0158585	0.00226
experimental_condition_4	26	0.0612808	0.0595874	0.132009	0.00732256	0.00134	0.0287595	0.0104458	0.117135	0.00649749	0.00803	0.0353234	0.0301348	0.140044	0.00776827	0.11841
experimental_condition_5	15	0.230588	0.168079	0.242418	0.0236576	0	0.11856	0.0734147	0.183933	0.01795	0	0.12394	0.0617896	0.224365	0.0218957	0.00098
experimental_condition_6	11	0.195086	0.212819	0.162353	0.0218917	4e-05	0.0271163	0.0237484	0.155662	0.0209895	0.09566	0.0732487	0.0641529	0.146515	0.019756	0.04723
experimental_condition_7	30	0.153609	0.160215	0.172716	0.0082811	0	0.0415293	0.0451363	0.197177	0.0094539	0.00047	0.0793118	0.0805906	0.225513	0.0108125	0.00099
experimental_condition_8	27	0.10383	0.104462	0.191564	0.0102249	1e-05	0.0324281	0.0321243	0.175661	0.00937607	0.00388	0.150401	0.156261	0.190637	0.0101754	0
experimental_condition_9	17	0.280711	0.303783	0.172163	0.0147629	0	0.0999146	0.0963261	0.223425	0.0191585	3e-05	0.192305	0.177902	0.27913	0.0239352	0
experimental_condition_10	14	0.137592	0.133431	0.190422	0.0199617	0.00018	0.0240971	0.02229	0.113837	0.0119334	0.07868	0.110287	0.0981705	0.166545	0.0174587	0.00338
experimental_condition_11	20	0.205938	0.201612	0.18175	0.0131855	0	0.158288	0.139407	0.163881	0.0118892	0	0.159435	0.14005	0.19646	0.0142527	1e-05
experimental_condition_12	11	0.164876	0.132207	0.143367	0.0193316	0.0003	0.097968	0.0497534	0.226052	0.0304808	0.00094	0.126194	0.163451	0.20095	0.0270961	0.00386
experimental_condition_13	13	0.178116	0.126152	0.239163	0.0270799	3e-05	0.0458935	0.0180296	0.133155	0.0150769	0.01754	0.0875241	0.0824274	0.146287	0.0165638	0.01525
experimental_condition_14	20	0.116844	0.133667	0.203092	0.0147338	3e-05	0.0426076	0.033956	0.149921	0.0108764	0.00422	0.0909997	0.0905916	0.153119	0.0111085	0.00253
