# Supplementary material for: Identification of a Notch transcriptomic signature for breast cancer
Source: Breast Cancer Res. 2024 Jan 3;26:4. doi: 10.1186/s13058-023-01757-7 (PMC10765899; doi:10.1186/s13058-023-01757-7)
Supplement: Supplementary file 5 — Additional file 5. Table S4: A. The full list of gene set enrichment scores of 14 experimental conditions (corresponding to Fig. S3E). [file 13058_2023_1757_MOESM5_ESM.xlsx]

## Sheet: GSEA 3 candidate signatures
Table S4a: The full lists of gene set enrichment scores of 14 experimental conditions
GSEA top candidate signatures in validation cohort of 19 BC cell lines: Jagged1 vs DAPT (on vs off) both time-points
ID	setSize	enrichmentScore	NES	pvalue	p.adjust	qvalues	rank	leading_edge
experimental_condition_11	20	0.96	1.7	3.3e-05	9.8e-05	3.4e-05	310	tags=75%, list=2%, signal=73%
experimental_condition_5	15	0.96	1.6	0.00019	0.00029	0.0001	310	tags=53%, list=2%, signal=52%
experimental_condition_9	17	0.62	1.1	0.36	0.36	0.13	3700	tags=47%, list=27%, signal=34%
GSEA top candidate signatures in validation cohort of 19 BC cell lines: Jagged1 vs DAPT (on vs off) 8h time point
ID	setSize	enrichmentScore	NES	pvalue	p.adjust	qvalues	rank	leading_edge
experimental_condition_11	20	0.93	1.7	0.00095	0.0028	0.001	280	tags=50%, list=2%, signal=49%
experimental_condition_5	14	0.91	1.6	0.0052	0.0078	0.0027	180	tags=36%, list=1%, signal=35%
experimental_condition_9	17	0.26	0.48	0.99	0.99	0.35	4100	tags=35%, list=26%, signal=26%
GSEA top candidate signatures in validation cohort of 19 BC cell lines: Jagged1 vs DAPT (on vs off) 72h time point
ID	setSize	enrichmentScore	NES	pvalue	p.adjust	qvalues	rank	leading_edge
experimental_condition_11	20	0.96	1.7	3.3e-05	9.8e-05	3.4e-05	310	tags=75%, list=2%, signal=73%
experimental_condition_5	15	0.96	1.6	0.00019	0.00029	0.0001	310	tags=53%, list=2%, signal=52%
experimental_condition_9	17	0.62	1.1	0.36	0.36	0.13	3700	tags=47%, list=27%, signal=34%

## Sheet: GSEA 14 exp. conditions
Table S4a: The full lists of gene set enrichment scores of 14 experimental conditions
GSEA of the 14 expermental condtions in validation cohort of 19 BC cell lines: Jagged1 vs DAPT (on vs off) both time-points
ID	setSize	enrichmentScore	NES	pvalue	p.adjust	qvalues	rank	leading_edge
experimental_condition_3	20	0.97	1.8	3.2e-05	0.00037	0.00025	310	tags=65%, list=2%, signal=64%
experimental_condition_11	20	0.96	1.8	5.3e-05	0.00037	0.00025	310	tags=75%, list=2%, signal=73%
experimental_condition_1	15	0.97	1.7	0.00022	0.001	0.0007	360	tags=80%, list=3%, signal=78%
experimental_condition_5	15	0.96	1.7	0.00053	0.0019	0.0013	310	tags=53%, list=2%, signal=52%
experimental_condition_4	26	-0.87	-1.7	0.001	0.0029	0.002	920	tags=42%, list=7%, signal=39%
experimental_condition_14	20	0.79	1.5	0.066	0.14	0.096	2600	tags=65%, list=19%, signal=53%
experimental_condition_2	10	-0.86	-1.4	0.071	0.14	0.096	1100	tags=50%, list=8%, signal=46%
experimental_condition_6	11	-0.81	-1.3	0.12	0.21	0.14	1400	tags=82%, list=10%, signal=74%
experimental_condition_12	11	0.78	1.3	0.15	0.22	0.15	2500	tags=73%, list=19%, signal=59%
experimental_condition_13	13	-0.77	-1.3	0.15	0.22	0.15	1100	tags=38%, list=8%, signal=35%
experimental_condition_8	27	-0.61	-1.2	0.26	0.33	0.23	3500	tags=30%, list=26%, signal=22%
experimental_condition_9	17	0.62	1.1	0.36	0.42	0.28	3700	tags=47%, list=27%, signal=34%
experimental_condition_7	30	0.51	1	0.46	0.5	0.34	4400	tags=37%, list=32%, signal=25%
experimental_condition_10	14	-0.54	-0.93	0.56	0.56	0.38	3600	tags=43%, list=27%, signal=31%
GSEA of the 14 expermental condtions in validation cohort of 19 BC cell lines: Jagged1 vs DAPT (on vs off) 8h time-point
ID	setSize	enrichmentScore	NES	pvalue	p.adjust	qvalues	rank	leading_edge
experimental_condition_11	20	0.93	1.7	9.8e-05	0.0014	0.001	280	tags=50%, list=2%, signal=49%
experimental_condition_1	15	0.96	1.7	0.0002	0.0014	0.0011	360	tags=73%, list=2%, signal=72%
experimental_condition_3	19	0.94	1.7	0.00073	0.0034	0.0026	290	tags=47%, list=2%, signal=47%
experimental_condition_5	14	0.91	1.6	0.0049	0.017	0.013	180	tags=36%, list=1%, signal=35%
experimental_condition_14	20	0.79	1.5	0.053	0.15	0.11	2500	tags=50%, list=16%, signal=42%
experimental_condition_6	11	-0.81	-1.4	0.11	0.22	0.17	2900	tags=73%, list=19%, signal=59%
experimental_condition_12	11	0.8	1.4	0.11	0.22	0.17	1900	tags=36%, list=12%, signal=32%
experimental_condition_4	25	-0.65	-1.2	0.18	0.31	0.23	2300	tags=36%, list=15%, signal=31%
experimental_condition_7	30	0.61	1.2	0.22	0.34	0.26	4900	tags=50%, list=32%, signal=34%
experimental_condition_2	10	-0.65	-1.1	0.41	0.53	0.4	1400	tags=30%, list=9%, signal=27%
experimental_condition_13	13	-0.62	-1.1	0.42	0.53	0.4	4800	tags=46%, list=31%, signal=32%
experimental_condition_9	17	0.26	0.48	0.99	1	0.75	4100	tags=35%, list=26%, signal=26%
experimental_condition_10	14	-0.24	-0.42	0.99	1	0.75	12000	tags=29%, list=76%, signal=7%
experimental_condition_8	27	-0.22	-0.43	1	1	0.75	5200	tags=26%, list=34%, signal=17%
GSEA of the 14 expermental condtions in validation cohort of 19 BC cell lines: Jagged1 vs DAPT (on vs off) 72h time-point
ID	setSize	enrichmentScore	NES	pvalue	p.adjust	qvalues	rank	leading_edge
experimental_condition_3	20	0.97	1.8	3.2e-05	0.00037	0.00025	310	tags=65%, list=2%, signal=64%
experimental_condition_11	20	0.96	1.8	5.3e-05	0.00037	0.00025	310	tags=75%, list=2%, signal=73%
experimental_condition_1	15	0.97	1.7	0.00022	0.001	0.0007	360	tags=80%, list=3%, signal=78%
experimental_condition_5	15	0.96	1.7	0.00053	0.0019	0.0013	310	tags=53%, list=2%, signal=52%
experimental_condition_4	26	-0.87	-1.7	0.001	0.0029	0.002	920	tags=42%, list=7%, signal=39%
experimental_condition_14	20	0.79	1.5	0.066	0.14	0.096	2600	tags=65%, list=19%, signal=53%
experimental_condition_2	10	-0.86	-1.4	0.071	0.14	0.096	1100	tags=50%, list=8%, signal=46%
experimental_condition_6	11	-0.81	-1.3	0.12	0.21	0.14	1400	tags=82%, list=10%, signal=74%
experimental_condition_12	11	0.78	1.3	0.15	0.22	0.15	2500	tags=73%, list=19%, signal=59%
experimental_condition_13	13	-0.77	-1.3	0.15	0.22	0.15	1100	tags=38%, list=8%, signal=35%
experimental_condition_8	27	-0.61	-1.2	0.26	0.33	0.23	3500	tags=30%, list=26%, signal=22%
experimental_condition_9	17	0.62	1.1	0.36	0.42	0.28	3700	tags=47%, list=27%, signal=34%
experimental_condition_7	30	0.51	1	0.46	0.5	0.34	4400	tags=37%, list=32%, signal=25%
experimental_condition_10	14	-0.54	-0.93	0.56	0.56	0.38	3600	tags=43%, list=27%, signal=31%
