# Supplementary material for: Identification of a Notch transcriptomic signature for breast cancer
Source: Breast Cancer Res. 2024 Jan 3;26:4. doi: 10.1186/s13058-023-01757-7 (PMC10765899; doi:10.1186/s13058-023-01757-7)
Supplement: Supplementary file 6 — Additional file 6. Table S4: B. AUC data corresponding to Fig. S3F. [file 13058_2023_1757_MOESM6_ESM.xlsx]

## Sheet: ROC Training Published 8+72h
Table S4b: AUC data training dataset of published 8+72h
id_geneset_name	AUC	upper	lower
BIOCARTA NOTCH PATHWAY	0.688235	0.814811	0.56166
Braune 2016 TNBC Notch sig CSL KO	0.869748	0.96223	0.777266
Castel 2013 C2C12 Dll1 vs DAPT targets 24h up	0.709244	0.83348	0.585008
Castel 2013 C2C12 Dll1 vs DAPT targets 6h down	0.802521	0.913709	0.691333
Castel 2013 C2C12 Dll1 vs DAPT targets 6h up	0.657983	0.787987	0.527979
GOBP NEGATIVE REGULATION OF NOTCH SIGNALING PATHWAY	0.615126	0.749576	0.480676
GOBP NOTCH RECEPTOR PROCESSING	0.841176	0.93565	0.746703
GOBP NOTCH SIGNALING INVOLVED IN HEART DEVELOPMENT	0.858824	0.953822	0.763825
GOBP POSITIVE REGULATION OF NOTCH SIGNALING PATHWAY	0.6	0.735148	0.464852
GOBP POSITIVE REGULATION OF TRANSCRIPTION OF NOTCH RECEPTOR TARGET	0.679832	0.817277	0.542387
GOBP REGULATION OF NOTCH SIGNALING PATHWAY	0.656303	0.786501	0.526104
GOMF NOTCH BINDING	0.49916	0.640497	0.357823
HALLMARK NOTCH SIGNALING	0.666387	0.79498	0.537793
HP ABNORMAL GREATER SCIATIC NOTCH MORPHOLOGY	0.676471	0.803604	0.549338
HP SHORT GREATER SCIATIC NOTCH	0.584874	0.720823	0.448925
KEGG NOTCH SIGNALING PATHWAY	0.514286	0.653329	0.375242
Klinakis 2011 TALL NcstnKO	0.716807	0.848523	0.585091
Labban 2018 SCC common RBPJ targets	0.804202	0.911008	0.697396
Labban 2018 SCC RBPJ targets	0.528571	0.667287	0.389856
Leontovich 2018 NOTCH3 nuclear reprogramming BRCA	0.746218	0.866413	0.626024
NGUYEN NOTCH1 TARGETS UP	0.577311	0.715315	0.439307
PID NOTCH PATHWAY	0.519328	0.659355	0.379301
Poulsen 2018 HUVEC NOTCH1 inhibited	0.671429	0.800789	0.542068
Poulsen 2018 N1 repressed	0.591597	0.727557	0.455636
Poulsen 2018 N1 supported	0.555462	0.695084	0.415841
REACTOME ACTIVATED NOTCH1 TRANSMITS SIGNAL TO THE NUCLEUS	0.657983	0.787807	0.528159
REACTOME FBXW7 MUTANTS AND NOTCH1 IN CANCER	0.563866	0.701675	0.426056
REACTOME NEGATIVE REGULATION OF NOTCH4 SIGNALING	0.513445	0.652242	0.374648
REACTOME NONCANONICAL ACTIVATION OF NOTCH3	0.708403	0.831974	0.584833
REACTOME NOTCH HLH TRANSCRIPTION PATHWAY	0.468908	0.609595	0.328221
REACTOME NOTCH1 INTRACELLULAR DOMAIN REGULATES TRANSCRIPTION	0.536975	0.679573	0.394377
REACTOME NOTCH2 ACTIVATION AND TRANSMISSION OF SIGNAL TO THE NUCLEUS	0.616807	0.751889	0.481724
REACTOME NOTCH2 INTRACELLULAR DOMAIN REGULATES TRANSCRIPTION	0.510924	0.65051	0.371339
REACTOME NOTCH3 ACTIVATION AND TRANSMISSION OF SIGNAL TO THE NUCLEUS	0.523529	0.663456	0.383603
REACTOME NOTCH3 INTRACELLULAR DOMAIN REGULATES TRANSCRIPTION	0.765546	0.883756	0.647336
REACTOME NOTCH4 ACTIVATION AND TRANSMISSION OF SIGNAL TO THE NUCLEUS	0.523529	0.663986	0.383073
REACTOME NOTCH4 INTRACELLULAR DOMAIN REGULATES TRANSCRIPTION	0.752101	0.875952	0.628249
REACTOME PRE NOTCH PROCESSING IN GOLGI	0.544538	0.683197	0.405879
REACTOME PRE NOTCH PROCESSING IN THE ENDOPLASMIC RETICULUM	0.810084	0.919044	0.701124
REACTOME RUNX3 REGULATES NOTCH SIGNALING	0.715126	0.842896	0.587356
REACTOME SIGNALING BY NOTCH1	0.541176	0.680611	0.401742
REACTOME SIGNALING BY NOTCH1 HD DOMAIN MUTANTS IN CANCER	0.618487	0.753785	0.48319
REACTOME SIGNALING BY NOTCH1 PEST DOMAIN MUTANTS IN CANCER	0.507563	0.647703	0.367423
REACTOME SIGNALING BY NOTCH1 T 7 9 NOTCH1 M1580 K2555 TRANSLOCATION MUTANT	0.715126	0.836625	0.593627
REACTOME SIGNALING BY NOTCH2	0.573109	0.7104	0.435818
REACTOME SIGNALING BY NOTCH3	0.651261	0.787141	0.51538
Stoeck2014 TNBC ACC GSI response 1	0.852101	0.940599	0.763602
Stoeck2014 TNBC ACC GSI response 2	0.877311	0.961205	0.793417
Stoeck2014 TNBC ACC GSI response 3	0.895798	0.977845	0.813751
VILIMAS NOTCH1 TARGETS DN	0.578992	0.716092	0.441892
VILIMAS NOTCH1 TARGETS UP	0.540336	0.678929	0.401743
WP APOPTOSISRELATED NETWORK DUE TO ALTERED NOTCH3 IN OVARIAN CANCER	0.676471	0.802984	0.549957
WP CANONICAL AND NONCANONICAL NOTCH SIGNALING	0.757983	0.873805	0.642162
WP NOTCH SIGNALING	0.528571	0.668401	0.388742
WP NOTCH SIGNALING PATHWAY	0.581513	0.718524	0.444501
WP NOTCH1 REGULATION OF ENDOTHELIAL CELL CALCIFICATION	0.638655	0.774276	0.503035
Xu 2017 MDAMB231 RBPJ targets	0.638655	0.771099	0.506212

## Sheet: ROC Validation Signatures 8+72h
Table S4b: AUC data 14 experimental conditions validation dataset 8+72h
id_geneset_name	AUC	upper	lower
experimental_condition 1	0.871264	0.960242	0.782286
experimental_condition 2	0.755172	0.882492	0.627853
experimental_condition 3	0.758621	0.882082	0.635159
experimental_condition 4	0.726437	0.858102	0.594771
experimental_condition 5	0.793103	0.908991	0.677216
experimental_condition 6	0.550575	0.701394	0.399756
experimental_condition 7	0.609195	0.755825	0.462566
experimental_condition 8	0.571264	0.721157	0.421372
experimental_condition 9	0.577011	0.72602	0.428003
experimental_condition 10	0.568966	0.721318	0.416613
experimental_condition 11	0.862069	0.953962	0.770176
experimental_condition 12	0.731034	0.863749	0.59832
experimental_condition 13	0.527586	0.680085	0.375088
experimental_condition 14	0.658621	0.800473	0.516769

## Sheet: ROC Validation Signatures 8h
Table S4b: AUC data 14 experimental conditions validation dataset 8h
id_geneset_name	AUC	upper	lower
experimental_condition 1	0.942857	1	0.867878
experimental_condition 2	0.838095	0.98933	0.68686
experimental_condition 3	0.728571	0.921915	0.535228
experimental_condition 4	0.595238	0.811119	0.379357
experimental_condition 5	0.747619	0.93419	0.561048
experimental_condition 6	0.495238	0.72004	0.270436
experimental_condition 7	0.652381	0.858958	0.445803
experimental_condition 8	0.52381	0.745939	0.30168
experimental_condition 9	0.471429	0.691325	0.251532
experimental_condition 10	0.557143	0.776758	0.337527
experimental_condition 11	0.861905	0.993092	0.730718
experimental_condition 12	0.733333	0.927519	0.539147
experimental_condition 13	0.552381	0.780581	0.324181
experimental_condition 14	0.590476	0.807342	0.373611

## Sheet: ROC Validation Signatures 72h
Table S4b: AUC data 14 experimental conditions validation dataset 72h
id_geneset_name	AUC	upper	lower
experimental_condition 1	0.795556	0.960801	0.63031
experimental_condition 2	0.724444	0.91043	0.538459
experimental_condition 3	0.777778	0.945659	0.609896
experimental_condition 4	0.8	0.97297	0.62703
experimental_condition 5	0.826667	0.976246	0.677087
experimental_condition 6	0.6	0.810304	0.389696
experimental_condition 7	0.595556	0.809285	0.381826
experimental_condition 8	0.595556	0.809665	0.381446
experimental_condition 9	0.613333	0.826478	0.400188
experimental_condition 10	0.604444	0.828572	0.380317
experimental_condition 11	0.871111	1	0.740488
experimental_condition 12	0.724444	0.918139	0.53075
experimental_condition 13	0.568889	0.791122	0.346656
experimental_condition 14	0.724444	0.911303	0.537586

## Sheet: ROC Validation Published 8+72h
Table S4b: AUC data validation dataset of published signatured 8+72h
id_geneset_name	AUC	upper	lower
BIOCARTA NOTCH PATHWAY	0.526437	0.676604	0.37627
Braune 2016 TNBC Notch sig CSL KO	0.734483	0.866233	0.602732
Castel 2013 C2C12 Dll1 vs DAPT targets 24h up	0.736782	0.865036	0.608528
Castel 2013 C2C12 Dll1 vs DAPT targets 6h down	0.611494	0.75969	0.463298
Castel 2013 C2C12 Dll1 vs DAPT targets 6h up	0.674713	0.813038	0.536387
GOBP NEGATIVE REGULATION OF NOTCH SIGNALING PATHWAY	0.485057	0.637777	0.332338
GOBP NOTCH RECEPTOR PROCESSING	0.53908	0.689045	0.389116
GOBP NOTCH SIGNALING INVOLVED IN HEART DEVELOPMENT	0.717241	0.848585	0.585898
GOBP POSITIVE REGULATION OF NOTCH SIGNALING PATHWAY	0.478161	0.629152	0.32717
GOBP POSITIVE REGULATION OF TRANSCRIPTION OF NOTCH RECEPTOR TARGET	0.58046	0.728848	0.432072
GOBP REGULATION OF NOTCH SIGNALING PATHWAY	0.487356	0.638425	0.336288
GOMF NOTCH BINDING	0.565517	0.714579	0.416456
HALLMARK NOTCH SIGNALING	0.572414	0.722035	0.422793
HP ABNORMAL GREATER SCIATIC NOTCH MORPHOLOGY	0.489655	0.6406	0.33871
HP SHORT GREATER SCIATIC NOTCH	0.429885	0.578958	0.280812
KEGG NOTCH SIGNALING PATHWAY	0.56092	0.710791	0.411048
Klinakis 2011 TALL NcstnKO	0.725287	0.860815	0.58976
Labban 2018 SCC RBPJ targets	0.641379	0.785393	0.497366
Labban 2018 SCC common RBPJ targets	0.628736	0.773334	0.484138
Leontovich 2018 NOTCH3 nuclear reprogramming BRCA	0.647126	0.78923	0.505023
NGUYEN NOTCH1 TARGETS UP	0.514943	0.66664	0.363245
PID NOTCH PATHWAY	0.465517	0.617744	0.313291
Poulsen 2018 HUVEC NOTCH1 inhibited	0.716092	0.848717	0.583467
Poulsen 2018 N1 repressed	0.5	0.650598	0.349402
Poulsen 2018 N1 supported	0.445977	0.596102	0.295852
REACTOME ACTIVATED NOTCH1 TRANSMITS SIGNAL TO THE NUCLEUS	0.508046	0.659057	0.357035
REACTOME FBXW7 MUTANTS AND NOTCH1 IN CANCER	0.543678	0.69334	0.394017
REACTOME NEGATIVE REGULATION OF NOTCH4 SIGNALING	0.571264	0.720142	0.422386
REACTOME NONCANONICAL ACTIVATION OF NOTCH3	0.471264	0.621461	0.321067
REACTOME NOTCH1 INTRACELLULAR DOMAIN REGULATES TRANSCRIPTION	0.589655	0.736867	0.442444
REACTOME NOTCH2 ACTIVATION AND TRANSMISSION OF SIGNAL TO THE NUCLEUS	0.548276	0.699134	0.397418
REACTOME NOTCH2 INTRACELLULAR DOMAIN REGULATES TRANSCRIPTION	0.566667	0.715191	0.418143
REACTOME NOTCH3 ACTIVATION AND TRANSMISSION OF SIGNAL TO THE NUCLEUS	0.570115	0.720529	0.419701
REACTOME NOTCH3 INTRACELLULAR DOMAIN REGULATES TRANSCRIPTION	0.641379	0.784005	0.498753
REACTOME NOTCH4 ACTIVATION AND TRANSMISSION OF SIGNAL TO THE NUCLEUS	0.557471	0.707282	0.407661
REACTOME NOTCH4 INTRACELLULAR DOMAIN REGULATES TRANSCRIPTION	0.609195	0.755031	0.46336
REACTOME NOTCH HLH TRANSCRIPTION PATHWAY	0.510345	0.662919	0.357771
REACTOME PRE NOTCH PROCESSING IN GOLGI	0.493103	0.643906	0.342301
REACTOME PRE NOTCH PROCESSING IN THE ENDOPLASMIC RETICULUM	0.606897	0.7528	0.460993
REACTOME RUNX3 REGULATES NOTCH SIGNALING	0.583908	0.733073	0.434744
REACTOME SIGNALING BY NOTCH1	0.56092	0.71027	0.411569
REACTOME SIGNALING BY NOTCH1 HD DOMAIN MUTANTS IN CANCER	0.585057	0.733178	0.436937
REACTOME SIGNALING BY NOTCH1 PEST DOMAIN MUTANTS IN CANCER	0.604598	0.750802	0.458393
REACTOME SIGNALING BY NOTCH1 T 7 9 NOTCH1 M1580 K2555 TRANSLOCATION MUTANT	0.621839	0.767541	0.476137
REACTOME SIGNALING BY NOTCH2	0.587356	0.736202	0.438511
REACTOME SIGNALING BY NOTCH3	0.627586	0.771872	0.4833
Stoeck2014 TNBC ACC GSI response 1	0.752874	0.879225	0.626522
Stoeck2014 TNBC ACC GSI response 2	0.734483	0.862399	0.606566
Stoeck2014 TNBC ACC GSI response 3	0.772414	0.892544	0.652284
VILIMAS NOTCH1 TARGETS DN	0.467816	0.618502	0.31713
VILIMAS NOTCH1 TARGETS UP	0.501149	0.652458	0.349841
WP APOPTOSISRELATED NETWORK DUE TO ALTERED NOTCH3 IN OVARIAN CANCER	0.552874	0.702572	0.403175
WP CANONICAL AND NONCANONICAL NOTCH SIGNALING	0.657471	0.799085	0.515857
WP NOTCH1 REGULATION OF ENDOTHELIAL CELL CALCIFICATION	0.542529	0.69244	0.392618
WP NOTCH SIGNALING	0.564368	0.71355	0.415186
WP NOTCH SIGNALING PATHWAY	0.574713	0.722863	0.426562
Xu 2017 MDAMB231 RBPJ targets	0.556322	0.708142	0.404502
Notch 20-Gene Signature	0.862069	0.953962	0.770176

## Sheet: ROC Validation Published 8h
Table S4b: AUC data validation dataset of published signatured 8h
id_geneset_name	AUC	upper	lower
BIOCARTA NOTCH PATHWAY	0.547619	0.76691	0.328328
Braune 2016 TNBC Notch sig CSL KO	0.852381	1	0.700395
Castel 2013 C2C12 Dll1 vs DAPT targets 24h up	0.790476	0.956571	0.624382
Castel 2013 C2C12 Dll1 vs DAPT targets 6h down	0.609524	0.824863	0.394184
Castel 2013 C2C12 Dll1 vs DAPT targets 6h up	0.728571	0.919479	0.537664
GOBP NEGATIVE REGULATION OF NOTCH SIGNALING PATHWAY	0.504762	0.730984	0.27854
GOBP NOTCH RECEPTOR PROCESSING	0.52381	0.743815	0.303804
GOBP NOTCH SIGNALING INVOLVED IN HEART DEVELOPMENT	0.790476	0.970139	0.610813
GOBP POSITIVE REGULATION OF NOTCH SIGNALING PATHWAY	0.680952	0.885263	0.476642
GOBP POSITIVE REGULATION OF TRANSCRIPTION OF NOTCH RECEPTOR TARGET	0.6	0.815863	0.384137
GOBP REGULATION OF NOTCH SIGNALING PATHWAY	0.609524	0.831808	0.38724
GOMF NOTCH BINDING	0.704762	0.897003	0.512521
HALLMARK NOTCH SIGNALING	0.642857	0.858705	0.427009
HP ABNORMAL GREATER SCIATIC NOTCH MORPHOLOGY	0.566667	0.785124	0.348209
HP SHORT GREATER SCIATIC NOTCH	0.552381	0.770312	0.33445
KEGG NOTCH SIGNALING PATHWAY	0.647619	0.862275	0.432963
Klinakis 2011 TALL NcstnKO	0.8	0.973662	0.626338
Labban 2018 SCC RBPJ targets	0.67619	0.879868	0.472513
Labban 2018 SCC common RBPJ targets	0.704762	0.899039	0.510485
Leontovich 2018 NOTCH3 nuclear reprogramming BRCA	0.6	0.814433	0.385567
NGUYEN NOTCH1 TARGETS UP	0.533333	0.753382	0.313285
PID NOTCH PATHWAY	0.580952	0.800474	0.361431
Poulsen 2018 HUVEC NOTCH1 inhibited	0.747619	0.939686	0.555552
Poulsen 2018 N1 repressed	0.561905	0.779741	0.344068
Poulsen 2018 N1 supported	0.633333	0.847829	0.418838
REACTOME ACTIVATED NOTCH1 TRANSMITS SIGNAL TO THE NUCLEUS	0.438095	0.658559	0.217631
REACTOME FBXW7 MUTANTS AND NOTCH1 IN CANCER	0.466667	0.68978	0.243553
REACTOME NEGATIVE REGULATION OF NOTCH4 SIGNALING	0.514286	0.735177	0.293395
REACTOME NONCANONICAL ACTIVATION OF NOTCH3	0.533333	0.758114	0.308553
REACTOME NOTCH1 INTRACELLULAR DOMAIN REGULATES TRANSCRIPTION	0.628571	0.837842	0.419301
REACTOME NOTCH2 ACTIVATION AND TRANSMISSION OF SIGNAL TO THE NUCLEUS	0.609524	0.831433	0.387615
REACTOME NOTCH2 INTRACELLULAR DOMAIN REGULATES TRANSCRIPTION	0.652381	0.860783	0.443979
REACTOME NOTCH3 ACTIVATION AND TRANSMISSION OF SIGNAL TO THE NUCLEUS	0.585714	0.813337	0.358092
REACTOME NOTCH3 INTRACELLULAR DOMAIN REGULATES TRANSCRIPTION	0.661905	0.864311	0.459498
REACTOME NOTCH4 ACTIVATION AND TRANSMISSION OF SIGNAL TO THE NUCLEUS	0.557143	0.77767	0.336616
REACTOME NOTCH4 INTRACELLULAR DOMAIN REGULATES TRANSCRIPTION	0.685714	0.884992	0.486437
REACTOME NOTCH HLH TRANSCRIPTION PATHWAY	0.466667	0.689834	0.243499
REACTOME PRE NOTCH PROCESSING IN GOLGI	0.6	0.815404	0.384596
REACTOME PRE NOTCH PROCESSING IN THE ENDOPLASMIC RETICULUM	0.7	0.902482	0.497518
REACTOME RUNX3 REGULATES NOTCH SIGNALING	0.633333	0.84607	0.420597
REACTOME SIGNALING BY NOTCH1	0.604762	0.820419	0.389105
REACTOME SIGNALING BY NOTCH1 HD DOMAIN MUTANTS IN CANCER	0.671429	0.883595	0.459262
REACTOME SIGNALING BY NOTCH1 PEST DOMAIN MUTANTS IN CANCER	0.638095	0.847957	0.428233
REACTOME SIGNALING BY NOTCH1 T 7 9 NOTCH1 M1580 K2555 TRANSLOCATION MUTANT	0.709524	0.91069	0.508358
REACTOME SIGNALING BY NOTCH2	0.671429	0.875432	0.467425
REACTOME SIGNALING BY NOTCH3	0.652381	0.862204	0.442558
Stoeck2014 TNBC ACC GSI response 1	0.819048	0.973359	0.664736
Stoeck2014 TNBC ACC GSI response 2	0.766667	0.942416	0.590917
Stoeck2014 TNBC ACC GSI response 3	0.790476	0.954821	0.626131
VILIMAS NOTCH1 TARGETS DN	0.566667	0.783077	0.350256
VILIMAS NOTCH1 TARGETS UP	0.5	0.720494	0.279506
WP APOPTOSISRELATED NETWORK DUE TO ALTERED NOTCH3 IN OVARIAN CANCER	0.5	0.722151	0.277849
WP CANONICAL AND NONCANONICAL NOTCH SIGNALING	0.742857	0.941075	0.544639
WP NOTCH1 REGULATION OF ENDOTHELIAL CELL CALCIFICATION	0.57619	0.806925	0.345456
WP NOTCH SIGNALING	0.642857	0.854728	0.430986
WP NOTCH SIGNALING PATHWAY	0.657143	0.862861	0.451424
Xu 2017 MDAMB231 RBPJ targets	0.580952	0.801711	0.360194
Notch 20-Gene Signature	0.861905	0.993092	0.730718

## Sheet: ROC Validation Published 72h
Table S4b: AUC data validation dataset of published signatured 72h
id_geneset_name	AUC	upper	lower
BIOCARTA NOTCH PATHWAY	0.484444	0.69969	0.269199
Braune 2016 TNBC Notch sig CSL KO	0.617778	0.827669	0.407887
Castel 2013 C2C12 Dll1 vs DAPT targets 24h up	0.688889	0.891045	0.486733
Castel 2013 C2C12 Dll1 vs DAPT targets 6h down	0.617778	0.828827	0.406728
Castel 2013 C2C12 Dll1 vs DAPT targets 6h up	0.586667	0.800193	0.37314
GOBP NEGATIVE REGULATION OF NOTCH SIGNALING PATHWAY	0.484444	0.703805	0.265084
GOBP NOTCH RECEPTOR PROCESSING	0.408889	0.622922	0.194856
GOBP NOTCH SIGNALING INVOLVED IN HEART DEVELOPMENT	0.64	0.843466	0.436534
GOBP POSITIVE REGULATION OF NOTCH SIGNALING PATHWAY	0.64	0.850921	0.429079
GOBP POSITIVE REGULATION OF TRANSCRIPTION OF NOTCH RECEPTOR TARGET	0.555556	0.771706	0.339406
GOBP REGULATION OF NOTCH SIGNALING PATHWAY	0.591111	0.807035	0.375187
GOMF NOTCH BINDING	0.577778	0.791659	0.363896
HALLMARK NOTCH SIGNALING	0.48	0.698792	0.261208
HP ABNORMAL GREATER SCIATIC NOTCH MORPHOLOGY	0.551111	0.772685	0.329538
HP SHORT GREATER SCIATIC NOTCH	0.426667	0.641408	0.211926
KEGG NOTCH SIGNALING PATHWAY	0.528889	0.753379	0.304399
Klinakis 2011 TALL NcstnKO	0.666667	0.874638	0.458696
Labban 2018 SCC RBPJ targets	0.604444	0.816263	0.392626
Labban 2018 SCC common RBPJ targets	0.457778	0.680011	0.235545
Leontovich 2018 NOTCH3 nuclear reprogramming BRCA	0.706667	0.900305	0.513028
NGUYEN NOTCH1 TARGETS UP	0.444444	0.661345	0.227544
PID NOTCH PATHWAY	0.511111	0.733929	0.288294
Poulsen 2018 HUVEC NOTCH1 inhibited	0.684444	0.882374	0.486515
Poulsen 2018 N1 repressed	0.471111	0.689729	0.252493
Poulsen 2018 N1 supported	0.524444	0.749946	0.298943
REACTOME ACTIVATED NOTCH1 TRANSMITS SIGNAL TO THE NUCLEUS	0.586667	0.79943	0.373903
REACTOME FBXW7 MUTANTS AND NOTCH1 IN CANCER	0.56	0.777749	0.342251
REACTOME NEGATIVE REGULATION OF NOTCH4 SIGNALING	0.617778	0.826892	0.408663
REACTOME NONCANONICAL ACTIVATION OF NOTCH3	0.537778	0.756024	0.319532
REACTOME NOTCH1 INTRACELLULAR DOMAIN REGULATES TRANSCRIPTION	0.542222	0.757014	0.327431
REACTOME NOTCH2 ACTIVATION AND TRANSMISSION OF SIGNAL TO THE NUCLEUS	0.457778	0.673702	0.241854
REACTOME NOTCH2 INTRACELLULAR DOMAIN REGULATES TRANSCRIPTION	0.533333	0.748981	0.317685
REACTOME NOTCH3 ACTIVATION AND TRANSMISSION OF SIGNAL TO THE NUCLEUS	0.511111	0.729506	0.292716
REACTOME NOTCH3 INTRACELLULAR DOMAIN REGULATES TRANSCRIPTION	0.64	0.846638	0.433362
REACTOME NOTCH4 ACTIVATION AND TRANSMISSION OF SIGNAL TO THE NUCLEUS	0.56	0.77625	0.34375
REACTOME NOTCH4 INTRACELLULAR DOMAIN REGULATES TRANSCRIPTION	0.444444	0.66097	0.227919
REACTOME NOTCH HLH TRANSCRIPTION PATHWAY	0.577778	0.795053	0.360502
REACTOME PRE NOTCH PROCESSING IN GOLGI	0.582222	0.796331	0.368113
REACTOME PRE NOTCH PROCESSING IN THE ENDOPLASMIC RETICULUM	0.506667	0.727382	0.285951
REACTOME RUNX3 REGULATES NOTCH SIGNALING	0.537778	0.753777	0.321778
REACTOME SIGNALING BY NOTCH1	0.511111	0.728387	0.293836
REACTOME SIGNALING BY NOTCH1 HD DOMAIN MUTANTS IN CANCER	0.488889	0.705039	0.272739
REACTOME SIGNALING BY NOTCH1 PEST DOMAIN MUTANTS IN CANCER	0.573333	0.786936	0.359731
REACTOME SIGNALING BY NOTCH1 T 7 9 NOTCH1 M1580 K2555 TRANSLOCATION MUTANT	0.52	0.7373	0.3027
REACTOME SIGNALING BY NOTCH2	0.52	0.739904	0.300096
REACTOME SIGNALING BY NOTCH3	0.44	0.655497	0.224503
Stoeck2014 TNBC ACC GSI response 1	0.711111	0.907556	0.514666
Stoeck2014 TNBC ACC GSI response 2	0.706667	0.898194	0.515139
Stoeck2014 TNBC ACC GSI response 3	0.764444	0.944206	0.584683
VILIMAS NOTCH1 TARGETS DN	0.617778	0.825723	0.409833
VILIMAS NOTCH1 TARGETS UP	0.484444	0.703805	0.265084
WP APOPTOSISRELATED NETWORK DUE TO ALTERED NOTCH3 IN OVARIAN CANCER	0.586667	0.800193	0.37314
WP CANONICAL AND NONCANONICAL NOTCH SIGNALING	0.582222	0.794807	0.369637
WP NOTCH1 REGULATION OF ENDOTHELIAL CELL CALCIFICATION	0.497778	0.714829	0.280727
WP NOTCH SIGNALING	0.528889	0.750095	0.307683
WP NOTCH SIGNALING PATHWAY	0.488889	0.704285	0.273492
Xu 2017 MDAMB231 RBPJ targets	0.502222	0.721138	0.283307
Notch 20-Gene Signature	0.871111	1	0.740488
