# Supplementary material for: Identification of a Notch transcriptomic signature for breast cancer
Source: Breast Cancer Res. 2024 Jan 3;26:4. doi: 10.1186/s13058-023-01757-7 (PMC10765899; doi:10.1186/s13058-023-01757-7)
Supplement: Supplementary file 7 — Additional file 7. Table S5: List of CSL binding sites GO annotation and KEGG pathways analysis of the 20-gene signature. [file 13058_2023_1757_MOESM7_ESM.xlsx]

## Sheet: CSL binding 20 gene sig
Table S5: List of CSL binding sites GO annotation and KEGG pathways analysis of the 20-gene signature
gene	tx_name	directionality	n_RBPJ_in_tx	TXCHROM	TXSTRAND	TXSTART	TXEND	Entrez	Distance_to_TSS	motif
SEMA5B	ENST00000648990.1	-	2	chr3	-	122909082	123027878	54437	-1931; -142	AGTGGGAAGA; CCGGGGAAGG
NRARP	ENST00000356628.4	-	4	chr9	-	137299631	137302271	441478	-2960; -2722; -1412; -809	GCTGGGAAGA; CCAGGGAAGG; CCTGGGAGAA; CCTGGGCAGG
PLAT	ENST00000220809.9	-	4	chr8	-	42174718	42207565	5327	-2376; -1601; -295; -37	GCTGGGAAAA; TTTGGGAAAT; CCTGGGACAC; CCTGGAAACT
PRELP	ENST00000343110.3	+	3	chr1	+	203475806	203491352	5549	-2745; -214; 162	ACTGGGAAGT; AGTGGGAATG; ACTGGGAAGA
HEYL	ENST00000372852.4	-	4	chr1	-	39623435	39639643	26508	-2612; -2234; -694; -100	GGTGGGAAGA; CCTGGCAAAA; ACTGGGAACT; CCTGGGAAAG
FAT2	ENST00000261800.6	-	3	chr5	-	151504092	151591331	2196	-1004; -372; 184	TCTGGGAAAA; CCTGGGGAAA; GATGGGAAGA
HEY1	ENST00000354724.8	-	4	chr8	-	79764010	79767767	23462	-2480; -1000; -67; -50	GCTGGGAAAA; GCTGGGAAGC; CCTGGGAAGG; CGTGGGAAAG
KRT5	ENST00000252242.9	-	3	chr12	-	52514575	52520394	3852	-2521; -468; -6	CCTGGGAACT; CCTGGAAAAG; CCTGGGTAAC
NPR3	ENST00000265074.13	+	3	chr5	+	32711321	32791720	4883	-1987; -967; -331	CCTGGCAACC; TTTGGGAAAG; CGTGGAAAGG
KRT14	ENST00000167586.7	-	4	chr17	-	41582279	41586895	3861	-2889; -597; -516; -246	CCTGGGAAAC; GGTGGGAACC; CCTGGGAGGG; GATGGGAAAG
FLT1	ENST00000282397.9	-	2	chr13	-	28300346	28495128	2321	-2175; 483	GTTGGGAAAT; CCTGGGACAC
RHOV	ENST00000220507.5	-	3	chr15	-	40872214	40874234	171177	-2613; -2103; 218	CCTGGGAGAT; CCTGGGCAAA; CGTGGGCAAG
TNFRSF19	ENST00000248484.9	+	3	chr13	+	23570412	23676093	55504	-2710; 38; 376	TTTGGGAAGA; CTTGGGAACC; TTTGGGAAGG
JAG1	ENST00000254958.10	-	1	chr20	-	10637684	10673999	182	-1112	CGTGGGAGAG
MT1X	ENST00000567563.1	+	5	chr16	+	56682470	56687807	4501	-2999; -580; -342; 96; 391	CCTTGGAAAA; CCTGGGCAAA; TCTGGGAAAT; CCTGGTAAGG; GATGGGAAGT
HEY2	ENST00000368364.4	+	2	chr6	+	125749632	125761269	23493	-4; 353	CGTGGGAAAG; CCTGAGAAAG
PDGFRB	ENST00000261799.9	-	5	chr5	-	150113839	150155845	5159	-1944; -1711; -1180; -948; 465	GCTGGGAACC; CCTGGGACAG; CCTGGGAGAC; CTTGGGAAGC; AGTGGGAACC
ZNF469	ENST00000565624.3	+	2	chr16	+	88382959	88440753	84627	-87; 85	CCTAGGAAAA; CCTGGGCAGG
VSNL1	ENST00000404666.6	+	6	chr2	+	17539126	17655528	7447	-2303; -1999; -1913; -1831; -1336; -1134	CATGGGAATC; CCTGGGCAAC; CTTGGGAAGC; CCTGGGCAAC; TCTGGGAAGA; GGTGTGAAAG
KIT	ENST00000288135.6	+	3	chr4	+	54657957	54740715	3815	-2709; -855; 179	TCTAGGAAAG; CCTGGGACCG; CCTGGGAGGG

## Sheet: KEGG pathway 20-genes sign
Pathway	Total	Expected	Hits	P.Value	FDR
Breast cancer	147	0.228	5	1.65e-06	0.000523
Pathways in cancer	530	0.822	6	6.5e-05	0.0103
Rap1 signaling pathway	206	0.32	3	0.00343	0.305
Central carbon metabolism in cancer	65	0.101	2	0.00434	0.305
Ras signaling pathway	232	0.36	3	0.00479	0.305
MAPK signaling pathway	295	0.458	3	0.00934	0.43
Prostate cancer	97	0.15	2	0.00946	0.43
PI3K-Akt signaling pathway	354	0.549	3	0.0153	0.61
Apelin signaling pathway	137	0.212	2	0.0183	0.646
Phospholipase D signaling pathway	148	0.23	2	0.0212	0.673
Transcriptional misregulation in cancer	186	0.288	2	0.0324	0.936
Focal adhesion	199	0.309	2	0.0367	0.972

## Sheet: Reactome pathway 20-gene sign
Pathway	Total	Expected	Hits	P.Value	FDR
Constitutive Signaling by NOTCH1 PEST Domain Mutants	59	0.186	4	2.94e-05	0.0123
Signaling by NOTCH1 t(7;9)(NOTCH1:M1580_K2555) Translocation Mutant	74	0.233	4	7.21e-05	0.0123
Signaling by NOTCH1 in Cancer	74	0.233	4	7.21e-05	0.0123
Signaling by NOTCH1 PEST Domain Mutants in Cancer	74	0.233	4	7.21e-05	0.0123
FBXW7 Mutants and NOTCH1 in Cancer	74	0.233	4	7.21e-05	0.0123
Signaling by NOTCH1 HD Domain Mutants in Cancer	74	0.233	4	7.21e-05	0.0123
Signaling by NOTCH1 HD+PEST Domain Mutants in Cancer	74	0.233	4	7.21e-05	0.0123
Signaling by NOTCH1	74	0.233	4	7.21e-05	0.0123
Signaling by NOTCH	95	0.299	4	0.000191	0.029
NOTCH1 Intracellular Domain Regulates Transcription	50	0.157	3	0.000478	0.0651
Type I hemidesmosome assembly	12	0.0377	2	0.00061	0.0756
Neurophilin interactions with VEGF and VEGFR	4	0.0126	1	0.0125	1
Signaling by PDGF	189	0.594	3	0.0204	1
Disease	945	2.97	7	0.0213	1
Constitutive Signaling by NOTCH1 t(7;9)(NOTCH1:M1580_K2555) Translocation Mutant	7	0.022	1	0.0218	1
VEGF binds to VEGFR leading to receptor dimerization	8	0.0252	1	0.0249	1
Dissolution of Fibrin Clot	10	0.0315	1	0.031	1
Signaling by VEGF	10	0.0315	1	0.031	1
VEGF ligand-receptor interactions	10	0.0315	1	0.031	1
Constitutive PI3K/AKT Signaling in Cancer	89	0.28	2	0.0313	1
Cell junction organization	89	0.28	2	0.0313	1
Signaling by NOTCH3	11	0.0346	1	0.0341	1
Signaling by NOTCH4	11	0.0346	1	0.0341	1
Keratan sulfate degradation	12	0.0377	1	0.0371	1
PI3K events in ERBB4 signaling	103	0.324	2	0.0409	1
PIP3 activates AKT signaling	103	0.324	2	0.0409	1
PI-3K cascade	103	0.324	2	0.0409	1
PI3K/AKT Signaling in Cancer	103	0.324	2	0.0409	1
PI3K events in ERBB2 signaling	103	0.324	2	0.0409	1
GAB1 signalosome	106	0.333	2	0.0431	1
PI3K/AKT activation	106	0.333	2	0.0431	1
Receptor-ligand binding initiates the second proteolytic cleavage of Notch receptor	14	0.044	1	0.0432	1
Constitutive Signaling by NOTCH1 HD Domain Mutants	14	0.044	1	0.0432	1

## Sheet: str-db node degree 20-gene sig
string-db node degree of 20-gene signature
#node	identifier	node_degree
FAT2	9606.ENSP00000261800	1
FLT1	9606.ENSP00000282397	2
HEY1	9606.ENSP00000338272	5
HEY2	9606.ENSP00000357348	4
HEYL	9606.ENSP00000361943	4
JAG1	9606.ENSP00000254958	8
KIT	9606.ENSP00000288135	3
KRT14	9606.ENSP00000167586	2
KRT5	9606.ENSP00000252242	3
MT1X	9606.ENSP00000377995	0
3,00 NPR	9606.ENSP00000265074	0
NRARP	9606.ENSP00000349041	5
PDGFRB	9606.ENSP00000261799	2
PLAT	9606.ENSP00000220809	0
PRELP	9606.ENSP00000343924	0
RHOV	9606.ENSP00000220507	0
SEMA5B	9606.ENSP00000389588	0
TNFRSF19	9606.ENSP00000371693	3
VSNL1	9606.ENSP00000384719	0
ZNF469	9606.ENSP00000456500	0

## Sheet: str-db pathway enr. 20-gene sig
string-db pathway enrichment and GO processes 20-gene signature
#category	term ID	term description	observed gene count	background gene count	strength	false discovery rate	matching proteins in your network (IDs)	matching proteins in your network (labels)
GO Process	GO:0061314	Notch signaling involved in heart development	4	11	2.55	1.64e-05	9606.ENSP00000254958,9606.ENSP00000338272,9606.ENSP00000357348,9606.ENSP00000361943	JAG1,HEY1,HEY2,HEYL
GO Process	GO:0003184	Pulmonary valve morphogenesis	4	17	2.37	3.57e-05	9606.ENSP00000254958,9606.ENSP00000338272,9606.ENSP00000357348,9606.ENSP00000361943	JAG1,HEY1,HEY2,HEYL
GO Process	GO:0035909	Aorta morphogenesis	4	30	2.12	0.00011	9606.ENSP00000254958,9606.ENSP00000261799,9606.ENSP00000338272,9606.ENSP00000357348	JAG1,PDGFRB,HEY1,HEY2
GO Process	GO:0003180	Aortic valve morphogenesis	4	32	2.09	0.00012	9606.ENSP00000254958,9606.ENSP00000338272,9606.ENSP00000357348,9606.ENSP00000361943	JAG1,HEY1,HEY2,HEYL
GO Process	GO:0008593	Regulation of Notch signaling pathway	5	95	1.71	0.00012	9606.ENSP00000254958,9606.ENSP00000288135,9606.ENSP00000338272,9606.ENSP00000349041,9606.ENSP00000357348	JAG1,KIT,HEY1,NRARP,HEY2
GO Process	GO:0007219	Notch signaling pathway	5	118	1.62	0.00019	9606.ENSP00000254958,9606.ENSP00000338272,9606.ENSP00000349041,9606.ENSP00000357348,9606.ENSP00000361943	JAG1,HEY1,NRARP,HEY2,HEYL
GO Process	GO:0060485	Mesenchyme development	6	238	1.39	0.00019	9606.ENSP00000254958,9606.ENSP00000261799,9606.ENSP00000338272,9606.ENSP00000357348,9606.ENSP00000361943,9606.ENSP00000389588	JAG1,PDGFRB,HEY1,HEY2,HEYL,SEMA5B
GO Process	GO:0003197	Endocardial cushion development	4	47	1.92	0.00024	9606.ENSP00000254958,9606.ENSP00000338272,9606.ENSP00000357348,9606.ENSP00000361943	JAG1,HEY1,HEY2,HEYL
GO Process	GO:0048762	Mesenchymal cell differentiation	5	170	1.46	0.00071	9606.ENSP00000254958,9606.ENSP00000338272,9606.ENSP00000357348,9606.ENSP00000361943,9606.ENSP00000389588	JAG1,HEY1,HEY2,HEYL,SEMA5B
GO Process	GO:0003208	Cardiac ventricle morphogenesis	4	70	1.75	0.00074	9606.ENSP00000254958,9606.ENSP00000338272,9606.ENSP00000357348,9606.ENSP00000361943	JAG1,HEY1,HEY2,HEYL
GO Process	GO:0060411	Cardiac septum morphogenesis	4	70	1.75	0.00074	9606.ENSP00000254958,9606.ENSP00000338272,9606.ENSP00000357348,9606.ENSP00000361943	JAG1,HEY1,HEY2,HEYL
GO Process	GO:0007166	Cell surface receptor signaling pathway	11	2040	0.73	0.00081	9606.ENSP00000220809,9606.ENSP00000254958,9606.ENSP00000261799,9606.ENSP00000282397,9606.ENSP00000288135,9606.ENSP00000338272,9606.ENSP00000349041,9606.ENSP00000357348,9606.ENSP00000361943,9606.ENSP00000371693,9606.ENSP00000389588	PLAT,JAG1,PDGFRB,FLT1,KIT,HEY1,NRARP,HEY2,HEYL,TNFRSF19,SEMA5B
GO Process	GO:0035295	Tube development	8	880	0.95	0.00095	9606.ENSP00000254958,9606.ENSP00000261799,9606.ENSP00000282397,9606.ENSP00000288135,9606.ENSP00000338272,9606.ENSP00000349041,9606.ENSP00000357348,9606.ENSP00000361943	JAG1,PDGFRB,FLT1,KIT,HEY1,NRARP,HEY2,HEYL
GO Process	GO:0009888	Tissue development	10	1723	0.76	0.0015	9606.ENSP00000167586,9606.ENSP00000252242,9606.ENSP00000254958,9606.ENSP00000261799,9606.ENSP00000338272,9606.ENSP00000349041,9606.ENSP00000357348,9606.ENSP00000361943,9606.ENSP00000371693,9606.ENSP00000389588	KRT14,KRT5,JAG1,PDGFRB,HEY1,NRARP,HEY2,HEYL,TNFRSF19,SEMA5B
GO Process	GO:0003181	Atrioventricular valve morphogenesis	3	24	2.09	0.0018	9606.ENSP00000338272,9606.ENSP00000357348,9606.ENSP00000361943	HEY1,HEY2,HEYL
GO Process	GO:0048514	Blood vessel morphogenesis	6	419	1.15	0.0018	9606.ENSP00000254958,9606.ENSP00000261799,9606.ENSP00000282397,9606.ENSP00000338272,9606.ENSP00000349041,9606.ENSP00000357348	JAG1,PDGFRB,FLT1,HEY1,NRARP,HEY2
GO Process	GO:0060317	Cardiac epithelial to mesenchymal transition	3	27	2.04	0.0021	9606.ENSP00000338272,9606.ENSP00000357348,9606.ENSP00000361943	HEY1,HEY2,HEYL
GO Process	GO:0060429	Epithelium development	8	1069	0.87	0.0029	9606.ENSP00000167586,9606.ENSP00000252242,9606.ENSP00000254958,9606.ENSP00000338272,9606.ENSP00000349041,9606.ENSP00000357348,9606.ENSP00000361943,9606.ENSP00000371693	KRT14,KRT5,JAG1,HEY1,NRARP,HEY2,HEYL,TNFRSF19
GO Process	GO:0036304	Umbilical cord morphogenesis	2	2	2.99	0.0031	9606.ENSP00000338272,9606.ENSP00000357348	HEY1,HEY2
GO Process	GO:0043552	Positive regulation of phosphatidylinositol 3-kinase activity	3	35	1.93	0.0036	9606.ENSP00000261799,9606.ENSP00000282397,9606.ENSP00000288135	PDGFRB,FLT1,KIT
GO Process	GO:0003203	Endocardial cushion morphogenesis	3	37	1.9	0.0038	9606.ENSP00000338272,9606.ENSP00000357348,9606.ENSP00000361943	HEY1,HEY2,HEYL
GO Process	GO:0045746	Negative regulation of Notch signaling pathway	3	38	1.89	0.0039	9606.ENSP00000338272,9606.ENSP00000349041,9606.ENSP00000357348	HEY1,NRARP,HEY2
GO Process	GO:2000820	Negative regulation of transcription from RNA polymerase II promoter involved in smooth muscle cell differentiation	2	3	2.82	0.0040	9606.ENSP00000338272,9606.ENSP00000357348	HEY1,HEY2
GO Process	GO:0010863	Positive regulation of phospholipase C activity	3	40	1.87	0.0042	9606.ENSP00000261799,9606.ENSP00000282397,9606.ENSP00000288135	PDGFRB,FLT1,KIT
GO Process	GO:0060412	Ventricular septum morphogenesis	3	41	1.86	0.0043	9606.ENSP00000338272,9606.ENSP00000357348,9606.ENSP00000361943	HEY1,HEY2,HEYL
GO Process	GO:0001525	Angiogenesis	5	325	1.18	0.0057	9606.ENSP00000254958,9606.ENSP00000261799,9606.ENSP00000282397,9606.ENSP00000338272,9606.ENSP00000349041	JAG1,PDGFRB,FLT1,HEY1,NRARP
GO Process	GO:0072359	Circulatory system development	7	901	0.88	0.0068	9606.ENSP00000254958,9606.ENSP00000261799,9606.ENSP00000282397,9606.ENSP00000338272,9606.ENSP00000349041,9606.ENSP00000357348,9606.ENSP00000361943	JAG1,PDGFRB,FLT1,HEY1,NRARP,HEY2,HEYL
GO Process	GO:0032501	Multicellular organismal process	16	6490	0.39	0.0073	9606.ENSP00000167586,9606.ENSP00000220809,9606.ENSP00000252242,9606.ENSP00000254958,9606.ENSP00000261799,9606.ENSP00000261800,9606.ENSP00000265074,9606.ENSP00000282397,9606.ENSP00000288135,9606.ENSP00000338272,9606.ENSP00000343924,9606.ENSP00000349041,9606.ENSP00000357348,9606.ENSP00000361943,9606.ENSP00000371693,9606.ENSP00000389588	KRT14,PLAT,KRT5,JAG1,PDGFRB,FAT2,NPR3,FLT1,KIT,HEY1,PRELP,NRARP,HEY2,HEYL,TNFRSF19,SEMA5B
GO Process	GO:0048646	Anatomical structure formation involved in morphogenesis	7	938	0.87	0.0082	9606.ENSP00000254958,9606.ENSP00000261799,9606.ENSP00000282397,9606.ENSP00000338272,9606.ENSP00000349041,9606.ENSP00000357348,9606.ENSP00000361943	JAG1,PDGFRB,FLT1,HEY1,NRARP,HEY2,HEYL
GO Process	GO:0014031	Mesenchymal cell development	2	6	2.52	0.0084	9606.ENSP00000357348,9606.ENSP00000361943	HEY2,HEYL
GO Process	GO:0032835	Glomerulus development	3	56	1.72	0.0084	9606.ENSP00000254958,9606.ENSP00000261799,9606.ENSP00000361943	JAG1,PDGFRB,HEYL
GO Process	GO:0036018	Cellular response to erythropoietin	2	6	2.52	0.0084	9606.ENSP00000288135,9606.ENSP00000377995	KIT,MT1X
GO Process	GO:0050767	Regulation of neurogenesis	5	368	1.13	0.0084	9606.ENSP00000288135,9606.ENSP00000338272,9606.ENSP00000357348,9606.ENSP00000361943,9606.ENSP00000389588	KIT,HEY1,HEY2,HEYL,SEMA5B
GO Process	GO:0060842	Arterial endothelial cell differentiation	2	6	2.52	0.0084	9606.ENSP00000338272,9606.ENSP00000357348	HEY1,HEY2
GO Process	GO:0061156	Pulmonary artery morphogenesis	2	7	2.45	0.0096	9606.ENSP00000254958,9606.ENSP00000357348	JAG1,HEY2
GO Process	GO:2000026	Regulation of multicellular organismal development	8	1389	0.75	0.0096	9606.ENSP00000254958,9606.ENSP00000282397,9606.ENSP00000288135,9606.ENSP00000338272,9606.ENSP00000349041,9606.ENSP00000357348,9606.ENSP00000361943,9606.ENSP00000389588	JAG1,FLT1,KIT,HEY1,NRARP,HEY2,HEYL,SEMA5B
GO Process	GO:0055006	Cardiac cell development	3	63	1.67	0.0102	9606.ENSP00000254958,9606.ENSP00000261799,9606.ENSP00000357348	JAG1,PDGFRB,HEY2
GO Process	GO:0045664	Regulation of neuron differentiation	4	194	1.31	0.0107	9606.ENSP00000254958,9606.ENSP00000338272,9606.ENSP00000357348,9606.ENSP00000361943	JAG1,HEY1,HEY2,HEYL
GO Process	GO:0003190	Atrioventricular valve formation	2	8	2.39	0.0109	9606.ENSP00000338272,9606.ENSP00000357348	HEY1,HEY2
GO Process	GO:0035912	Dorsal aorta morphogenesis	2	8	2.39	0.0109	9606.ENSP00000338272,9606.ENSP00000357348	HEY1,HEY2
GO Process	GO:0048856	Anatomical structure development	14	5117	0.43	0.0111	9606.ENSP00000167586,9606.ENSP00000252242,9606.ENSP00000254958,9606.ENSP00000261799,9606.ENSP00000265074,9606.ENSP00000282397,9606.ENSP00000288135,9606.ENSP00000338272,9606.ENSP00000343924,9606.ENSP00000349041,9606.ENSP00000357348,9606.ENSP00000361943,9606.ENSP00000371693,9606.ENSP00000389588	KRT14,KRT5,JAG1,PDGFRB,NPR3,FLT1,KIT,HEY1,PRELP,NRARP,HEY2,HEYL,TNFRSF19,SEMA5B
GO Process	GO:0003151	Outflow tract morphogenesis	3	74	1.6	0.0141	9606.ENSP00000254958,9606.ENSP00000357348,9606.ENSP00000361943	JAG1,HEY2,HEYL
GO Process	GO:0009952	Anterior/posterior pattern specification	4	216	1.26	0.0141	9606.ENSP00000338272,9606.ENSP00000349041,9606.ENSP00000357348,9606.ENSP00000361943	HEY1,NRARP,HEY2,HEYL
GO Process	GO:0014068	Positive regulation of phosphatidylinositol 3-kinase signaling	3	79	1.57	0.0156	9606.ENSP00000261799,9606.ENSP00000282397,9606.ENSP00000288135	PDGFRB,FLT1,KIT
GO Process	GO:0048519	Negative regulation of biological process	14	5313	0.41	0.0156	9606.ENSP00000220809,9606.ENSP00000254958,9606.ENSP00000261799,9606.ENSP00000265074,9606.ENSP00000282397,9606.ENSP00000288135,9606.ENSP00000338272,9606.ENSP00000349041,9606.ENSP00000357348,9606.ENSP00000361943,9606.ENSP00000377995,9606.ENSP00000384719,9606.ENSP00000389588,9606.ENSP00000456500	PLAT,JAG1,PDGFRB,NPR3,FLT1,KIT,HEY1,NRARP,HEY2,HEYL,MT1X,VSNL1,SEMA5B,ZNF469
GO Process	GO:0045446	Endothelial cell differentiation	3	82	1.56	0.0168	9606.ENSP00000254958,9606.ENSP00000338272,9606.ENSP00000357348	JAG1,HEY1,HEY2
GO Process	GO:0003198	Epithelial to mesenchymal transition involved in endocardial cushion formation	2	12	2.22	0.0175	9606.ENSP00000357348,9606.ENSP00000361943	HEY2,HEYL
GO Process	GO:0048513	Animal organ development	11	3246	0.52	0.0187	9606.ENSP00000252242,9606.ENSP00000254958,9606.ENSP00000261799,9606.ENSP00000282397,9606.ENSP00000288135,9606.ENSP00000338272,9606.ENSP00000349041,9606.ENSP00000357348,9606.ENSP00000361943,9606.ENSP00000371693,9606.ENSP00000389588	KRT5,JAG1,PDGFRB,FLT1,KIT,HEY1,NRARP,HEY2,HEYL,TNFRSF19,SEMA5B
GO Process	GO:0051716	Cellular response to stimulus	15	6357	0.37	0.0208	9606.ENSP00000220507,9606.ENSP00000220809,9606.ENSP00000254958,9606.ENSP00000261799,9606.ENSP00000265074,9606.ENSP00000282397,9606.ENSP00000288135,9606.ENSP00000338272,9606.ENSP00000343924,9606.ENSP00000349041,9606.ENSP00000357348,9606.ENSP00000361943,9606.ENSP00000371693,9606.ENSP00000377995,9606.ENSP00000389588	RHOV,PLAT,JAG1,PDGFRB,NPR3,FLT1,KIT,HEY1,PRELP,NRARP,HEY2,HEYL,TNFRSF19,MT1X,SEMA5B
GO Process	GO:0007165	Signal transduction	13	4714	0.43	0.0212	9606.ENSP00000220507,9606.ENSP00000220809,9606.ENSP00000254958,9606.ENSP00000261799,9606.ENSP00000265074,9606.ENSP00000282397,9606.ENSP00000288135,9606.ENSP00000338272,9606.ENSP00000349041,9606.ENSP00000357348,9606.ENSP00000361943,9606.ENSP00000371693,9606.ENSP00000389588	RHOV,PLAT,JAG1,PDGFRB,NPR3,FLT1,KIT,HEY1,NRARP,HEY2,HEYL,TNFRSF19,SEMA5B
GO Process	GO:1905063	Regulation of vascular associated smooth muscle cell differentiation	2	14	2.15	0.0212	9606.ENSP00000288135,9606.ENSP00000357348	KIT,HEY2
GO Process	GO:0061061	Muscle structure development	5	498	1.0	0.0215	9606.ENSP00000254958,9606.ENSP00000261799,9606.ENSP00000338272,9606.ENSP00000357348,9606.ENSP00000361943	JAG1,PDGFRB,HEY1,HEY2,HEYL
GO Process	GO:0010646	Regulation of cell communication	11	3355	0.51	0.0229	9606.ENSP00000220809,9606.ENSP00000254958,9606.ENSP00000261799,9606.ENSP00000282397,9606.ENSP00000288135,9606.ENSP00000338272,9606.ENSP00000349041,9606.ENSP00000357348,9606.ENSP00000361943,9606.ENSP00000371693,9606.ENSP00000384719	PLAT,JAG1,PDGFRB,FLT1,KIT,HEY1,NRARP,HEY2,HEYL,TNFRSF19,VSNL1
GO Process	GO:0014909	Smooth muscle cell migration	2	15	2.12	0.0230	9606.ENSP00000220809,9606.ENSP00000261799	PLAT,PDGFRB
GO Process	GO:0023051	Regulation of signaling	11	3367	0.51	0.0230	9606.ENSP00000220809,9606.ENSP00000254958,9606.ENSP00000261799,9606.ENSP00000282397,9606.ENSP00000288135,9606.ENSP00000338272,9606.ENSP00000349041,9606.ENSP00000357348,9606.ENSP00000361943,9606.ENSP00000371693,9606.ENSP00000384719	PLAT,JAG1,PDGFRB,FLT1,KIT,HEY1,NRARP,HEY2,HEYL,TNFRSF19,VSNL1
GO Process	GO:0051239	Regulation of multicellular organismal process	10	2749	0.55	0.0230	9606.ENSP00000220809,9606.ENSP00000254958,9606.ENSP00000265074,9606.ENSP00000282397,9606.ENSP00000288135,9606.ENSP00000338272,9606.ENSP00000349041,9606.ENSP00000357348,9606.ENSP00000361943,9606.ENSP00000389588	PLAT,JAG1,NPR3,FLT1,KIT,HEY1,NRARP,HEY2,HEYL,SEMA5B
GO Process	GO:0060347	Heart trabecula formation	2	15	2.12	0.0230	9606.ENSP00000338272,9606.ENSP00000357348	HEY1,HEY2
GO Process	GO:0060977	Coronary vasculature morphogenesis	2	17	2.06	0.0270	9606.ENSP00000261799,9606.ENSP00000357348	PDGFRB,HEY2
GO Process	GO:2001212	Regulation of vasculogenesis	2	17	2.06	0.0270	9606.ENSP00000338272,9606.ENSP00000357348	HEY1,HEY2
GO Process	GO:0007507	Heart development	5	548	0.95	0.0298	9606.ENSP00000254958,9606.ENSP00000261799,9606.ENSP00000338272,9606.ENSP00000357348,9606.ENSP00000361943	JAG1,PDGFRB,HEY1,HEY2,HEYL
GO Process	GO:0030154	Cell differentiation	11	3507	0.49	0.0308	9606.ENSP00000167586,9606.ENSP00000252242,9606.ENSP00000254958,9606.ENSP00000261799,9606.ENSP00000282397,9606.ENSP00000288135,9606.ENSP00000338272,9606.ENSP00000349041,9606.ENSP00000357348,9606.ENSP00000361943,9606.ENSP00000389588	KRT14,KRT5,JAG1,PDGFRB,FLT1,KIT,HEY1,NRARP,HEY2,HEYL,SEMA5B
GO Process	GO:0003215	Cardiac right ventricle morphogenesis	2	19	2.02	0.0315	9606.ENSP00000254958,9606.ENSP00000357348	JAG1,HEY2
GO Process	GO:0016477	Cell migration	6	903	0.82	0.0321	9606.ENSP00000220809,9606.ENSP00000261799,9606.ENSP00000261800,9606.ENSP00000282397,9606.ENSP00000288135,9606.ENSP00000389588	PLAT,PDGFRB,FAT2,FLT1,KIT,SEMA5B
GO Process	GO:0048729	Tissue morphogenesis	5	565	0.94	0.0321	9606.ENSP00000254958,9606.ENSP00000338272,9606.ENSP00000349041,9606.ENSP00000357348,9606.ENSP00000361943	JAG1,HEY1,NRARP,HEY2,HEYL
GO Process	GO:0060716	Labyrinthine layer blood vessel development	2	20	1.99	0.0330	9606.ENSP00000338272,9606.ENSP00000357348	HEY1,HEY2
GO Process	GO:0043406	Positive regulation of MAP kinase activity	3	116	1.41	0.0332	9606.ENSP00000261799,9606.ENSP00000282397,9606.ENSP00000288135	PDGFRB,FLT1,KIT
GO Process	GO:0007423	Sensory organ development	5	577	0.93	0.0343	9606.ENSP00000254958,9606.ENSP00000261799,9606.ENSP00000282397,9606.ENSP00000288135,9606.ENSP00000357348	JAG1,PDGFRB,FLT1,KIT,HEY2
GO Process	GO:0030334	Regulation of cell migration	6	927	0.8	0.0348	9606.ENSP00000252242,9606.ENSP00000254958,9606.ENSP00000261799,9606.ENSP00000282397,9606.ENSP00000288135,9606.ENSP00000389588	KRT5,JAG1,PDGFRB,FLT1,KIT,SEMA5B
GO Process	GO:0038084	Vascular endothelial growth factor signaling pathway	2	21	1.97	0.0348	9606.ENSP00000261799,9606.ENSP00000282397	PDGFRB,FLT1
GO Process	GO:0051093	Negative regulation of developmental process	6	933	0.8	0.0348	9606.ENSP00000254958,9606.ENSP00000288135,9606.ENSP00000338272,9606.ENSP00000349041,9606.ENSP00000357348,9606.ENSP00000389588	JAG1,KIT,HEY1,NRARP,HEY2,SEMA5B
GO Process	GO:2000678	Negative regulation of transcription regulatory region DNA binding	2	21	1.97	0.0348	9606.ENSP00000338272,9606.ENSP00000357348	HEY1,HEY2
GO Process	GO:0008544	Epidermis development	4	320	1.09	0.0387	9606.ENSP00000167586,9606.ENSP00000252242,9606.ENSP00000254958,9606.ENSP00000371693	KRT14,KRT5,JAG1,TNFRSF19
GO Process	GO:0060537	Muscle tissue development	4	323	1.09	0.0394	9606.ENSP00000261799,9606.ENSP00000338272,9606.ENSP00000357348,9606.ENSP00000361943	PDGFRB,HEY1,HEY2,HEYL
GO Process	GO:0050896	Response to stimulus	16	7835	0.3	0.0396	9606.ENSP00000220507,9606.ENSP00000220809,9606.ENSP00000252242,9606.ENSP00000254958,9606.ENSP00000261799,9606.ENSP00000265074,9606.ENSP00000282397,9606.ENSP00000288135,9606.ENSP00000338272,9606.ENSP00000343924,9606.ENSP00000349041,9606.ENSP00000357348,9606.ENSP00000361943,9606.ENSP00000371693,9606.ENSP00000377995,9606.ENSP00000389588	RHOV,PLAT,KRT5,JAG1,PDGFRB,NPR3,FLT1,KIT,HEY1,PRELP,NRARP,HEY2,HEYL,TNFRSF19,MT1X,SEMA5B
GO Process	GO:0030855	Epithelial cell differentiation	5	617	0.9	0.0420	9606.ENSP00000167586,9606.ENSP00000252242,9606.ENSP00000254958,9606.ENSP00000338272,9606.ENSP00000357348	KRT14,KRT5,JAG1,HEY1,HEY2
GO Process	GO:1905562	Regulation of vascular endothelial cell proliferation	2	25	1.9	0.0438	9606.ENSP00000282397,9606.ENSP00000349041	FLT1,NRARP
STRING clusters	CL:21442	Canonical and non-canonical Notch signaling, and Fringe	5	24	2.31	3.34e-07	9606.ENSP00000254958,9606.ENSP00000338272,9606.ENSP00000349041,9606.ENSP00000357348,9606.ENSP00000361943	JAG1,HEY1,NRARP,HEY2,HEYL
STRING clusters	CL:21445	Canonical and non-canonical Notch signaling	4	18	2.34	5.24e-06	9606.ENSP00000254958,9606.ENSP00000338272,9606.ENSP00000357348,9606.ENSP00000361943	JAG1,HEY1,HEY2,HEYL
STRING clusters	CL:34253	Pachyonychia congenita, and Epidermolysis bullosa simplex Dowling-Meara type	2	5	2.6	0.0134	9606.ENSP00000167586,9606.ENSP00000252242	KRT14,KRT5
KEGG	hsa04330	Notch signaling pathway	4	52	1.88	9.18e-05	9606.ENSP00000254958,9606.ENSP00000338272,9606.ENSP00000357348,9606.ENSP00000361943	JAG1,HEY1,HEY2,HEYL
KEGG	hsa05224	Breast cancer	5	146	1.53	9.18e-05	9606.ENSP00000254958,9606.ENSP00000288135,9606.ENSP00000338272,9606.ENSP00000357348,9606.ENSP00000361943	JAG1,KIT,HEY1,HEY2,HEYL
KEGG	hsa05200	Pathways in cancer	6	515	1.06	0.0010	9606.ENSP00000254958,9606.ENSP00000261799,9606.ENSP00000288135,9606.ENSP00000338272,9606.ENSP00000357348,9606.ENSP00000361943	JAG1,PDGFRB,KIT,HEY1,HEY2,HEYL
KEGG	hsa05165	Human papillomavirus infection	5	324	1.18	0.0013	9606.ENSP00000254958,9606.ENSP00000261799,9606.ENSP00000338272,9606.ENSP00000357348,9606.ENSP00000361943	JAG1,PDGFRB,HEY1,HEY2,HEYL
Reactome	HSA-1980143	Signaling by NOTCH1	4	74	1.73	0.00050	9606.ENSP00000254958,9606.ENSP00000338272,9606.ENSP00000357348,9606.ENSP00000361943	JAG1,HEY1,HEY2,HEYL
Reactome	HSA-2644606	Constitutive Signaling by NOTCH1 PEST Domain Mutants	4	58	1.83	0.00050	9606.ENSP00000254958,9606.ENSP00000338272,9606.ENSP00000357348,9606.ENSP00000361943	JAG1,HEY1,HEY2,HEYL
Reactome	HSA-2894862	Constitutive Signaling by NOTCH1 HD+PEST Domain Mutants	4	58	1.83	0.00050	9606.ENSP00000254958,9606.ENSP00000338272,9606.ENSP00000357348,9606.ENSP00000361943	JAG1,HEY1,HEY2,HEYL
Reactome	HSA-9012852	Signaling by NOTCH3	4	49	1.91	0.00050	9606.ENSP00000254958,9606.ENSP00000338272,9606.ENSP00000357348,9606.ENSP00000361943	JAG1,HEY1,HEY2,HEYL
Reactome	HSA-9013508	NOTCH3 Intracellular Domain Regulates Transcription	3	25	2.07	0.00082	9606.ENSP00000338272,9606.ENSP00000357348,9606.ENSP00000361943	HEY1,HEY2,HEYL
Reactome	HSA-5663202	Diseases of signal transduction by growth factor receptors and second messengers	6	430	1.14	0.00085	9606.ENSP00000254958,9606.ENSP00000261799,9606.ENSP00000288135,9606.ENSP00000338272,9606.ENSP00000357348,9606.ENSP00000361943	JAG1,PDGFRB,KIT,HEY1,HEY2,HEYL
Reactome	HSA-2122947	NOTCH1 Intracellular Domain Regulates Transcription	3	48	1.79	0.0041	9606.ENSP00000338272,9606.ENSP00000357348,9606.ENSP00000361943	HEY1,HEY2,HEYL
Reactome	HSA-446107	Type I hemidesmosome assembly	2	11	2.25	0.0144	9606.ENSP00000167586,9606.ENSP00000252242	KRT14,KRT5
Reactome	HSA-9013694	Signaling by NOTCH4	3	81	1.56	0.0144	9606.ENSP00000254958,9606.ENSP00000338272,9606.ENSP00000357348	JAG1,HEY1,HEY2
Reactome	HSA-1643685	Disease	8	1702	0.67	0.0250	9606.ENSP00000254958,9606.ENSP00000261799,9606.ENSP00000288135,9606.ENSP00000338272,9606.ENSP00000343924,9606.ENSP00000357348,9606.ENSP00000361943,9606.ENSP00000389588	JAG1,PDGFRB,KIT,HEY1,PRELP,HEY2,HEYL,SEMA5B
Reactome	HSA-9013695	NOTCH4 Intracellular Domain Regulates Transcription	2	20	1.99	0.0339	9606.ENSP00000338272,9606.ENSP00000357348	HEY1,HEY2
Reactome	HSA-8940973	RUNX2 regulates osteoblast differentiation	2	24	1.91	0.0447	9606.ENSP00000338272,9606.ENSP00000357348	HEY1,HEY2
WikiPathways	WP3640	Imatinib and chronic myeloid leukemia	3	20	2.17	0.0012	9606.ENSP00000261799,9606.ENSP00000282397,9606.ENSP00000288135	PDGFRB,FLT1,KIT
WikiPathways	WP4262	Breast cancer pathway	4	154	1.41	0.0068	9606.ENSP00000288135,9606.ENSP00000338272,9606.ENSP00000357348,9606.ENSP00000361943	KIT,HEY1,HEY2,HEYL
WikiPathways	WP5236	Markers of kidney cell lineage	3	59	1.7	0.0085	9606.ENSP00000254958,9606.ENSP00000261799,9606.ENSP00000288135	JAG1,PDGFRB,KIT
WikiPathways	WP61	Notch signaling pathway	3	61	1.69	0.0085	9606.ENSP00000254958,9606.ENSP00000338272,9606.ENSP00000357348	JAG1,HEY1,HEY2
WikiPathways	WP3413	NOTCH1 regulation of endothelial cell calcification	2	16	2.09	0.0218	9606.ENSP00000220809,9606.ENSP00000254958	PLAT,JAG1
WikiPathways	WP4540	Hippo signaling regulation pathways	3	98	1.48	0.0218	9606.ENSP00000261799,9606.ENSP00000282397,9606.ENSP00000288135	PDGFRB,FLT1,KIT
WikiPathways	WP4541	Hippo-Merlin signaling dysregulation	3	119	1.39	0.0259	9606.ENSP00000261799,9606.ENSP00000282397,9606.ENSP00000288135	PDGFRB,FLT1,KIT
WikiPathways	WP4787	Osteoblast differentiation and related diseases	3	117	1.4	0.0259	9606.ENSP00000254958,9606.ENSP00000338272,9606.ENSP00000357348	JAG1,HEY1,HEY2
WikiPathways	WP3845	Canonical and non-canonical Notch signaling	2	27	1.86	0.0339	9606.ENSP00000254958,9606.ENSP00000338272	JAG1,HEY1
Monarch	HP:0001030	Fragile skin	3	34	1.94	0.0346	9606.ENSP00000167586,9606.ENSP00000252242,9606.ENSP00000261799	KRT14,KRT5,PDGFRB
Monarch	HP:0003341	Lamina lucida cleavage	2	9	2.34	0.0346	9606.ENSP00000167586,9606.ENSP00000252242	KRT14,KRT5
Monarch	HP:0003489	Acute episodes of neuropathic symptoms	2	5	2.6	0.0346	9606.ENSP00000167586,9606.ENSP00000252242	KRT14,KRT5
Monarch	HP:0004328	Abnormal anterior eye segment morphology	7	1106	0.79	0.0346	9606.ENSP00000167586,9606.ENSP00000252242,9606.ENSP00000254958,9606.ENSP00000261799,9606.ENSP00000288135,9606.ENSP00000357348,9606.ENSP00000456500	KRT14,KRT5,JAG1,PDGFRB,KIT,HEY2,ZNF469
Monarch	HP:0005585	Spotty hyperpigmentation	2	8	2.39	0.0346	9606.ENSP00000167586,9606.ENSP00000252242	KRT14,KRT5
Monarch	HP:0005590	Spotty hypopigmentation	2	8	2.39	0.0346	9606.ENSP00000167586,9606.ENSP00000252242	KRT14,KRT5
Monarch	HP:0007400	Irregular hyperpigmentation	4	229	1.24	0.0346	9606.ENSP00000167586,9606.ENSP00000252242,9606.ENSP00000261799,9606.ENSP00000288135	KRT14,KRT5,PDGFRB,KIT
Monarch	HP:0007427	Reticulated skin pigmentation	2	5	2.6	0.0346	9606.ENSP00000167586,9606.ENSP00000252242	KRT14,KRT5
Monarch	HP:0007438	Mottled pigmentation of the trunk and proximal extremities	2	2	2.99	0.0346	9606.ENSP00000167586,9606.ENSP00000252242	KRT14,KRT5
Monarch	HP:0007446	Palmoplantar blistering	2	11	2.25	0.0346	9606.ENSP00000167586,9606.ENSP00000252242	KRT14,KRT5
Monarch	HP:0007483	Depigmentation/hyperpigmentation of skin	2	5	2.6	0.0346	9606.ENSP00000167586,9606.ENSP00000252242	KRT14,KRT5
Monarch	HP:0007494	Discrete 2 to 5-mm hyper- and hypopigmented macules	2	2	2.99	0.0346	9606.ENSP00000167586,9606.ENSP00000252242	KRT14,KRT5
Monarch	HP:0007497	Focal friction-related palmoplantar hyperkeratosis	2	3	2.82	0.0346	9606.ENSP00000167586,9606.ENSP00000252242	KRT14,KRT5
Monarch	HP:0007530	Punctate palmoplantar hyperkeratosis	2	4	2.69	0.0346	9606.ENSP00000167586,9606.ENSP00000252242	KRT14,KRT5
Monarch	HP:0007585	Skin fragility with non-scarring blistering	2	4	2.69	0.0346	9606.ENSP00000167586,9606.ENSP00000252242	KRT14,KRT5
Monarch	HP:0007589	Aplasia cutis congenita on trunk or limbs	2	5	2.6	0.0346	9606.ENSP00000167586,9606.ENSP00000252242	KRT14,KRT5
Monarch	HP:0007599	Generalized reticulate brown pigmentation	2	3	2.82	0.0346	9606.ENSP00000167586,9606.ENSP00000252242	KRT14,KRT5
Monarch	HP:0007957	Corneal opacity	5	226	1.34	0.0346	9606.ENSP00000167586,9606.ENSP00000252242,9606.ENSP00000254958,9606.ENSP00000261799,9606.ENSP00000456500	KRT14,KRT5,JAG1,PDGFRB,ZNF469
Monarch	HP:0008066	Abnormal blistering of the skin	3	76	1.59	0.0346	9606.ENSP00000167586,9606.ENSP00000252242,9606.ENSP00000288135	KRT14,KRT5,KIT
Monarch	HP:0008069	Neoplasm of the skin	4	175	1.35	0.0346	9606.ENSP00000167586,9606.ENSP00000252242,9606.ENSP00000261799,9606.ENSP00000288135	KRT14,KRT5,PDGFRB,KIT
Monarch	HP:0009719	Hypomelanotic macule	2	5	2.6	0.0346	9606.ENSP00000167586,9606.ENSP00000252242	KRT14,KRT5
Monarch	HP:0010298	Smooth tongue	2	4	2.69	0.0346	9606.ENSP00000167586,9606.ENSP00000252242	KRT14,KRT5
Monarch	HP:0011276	Vascular skin abnormality	6	433	1.14	0.0346	9606.ENSP00000167586,9606.ENSP00000252242,9606.ENSP00000261799,9606.ENSP00000288135,9606.ENSP00000357348,9606.ENSP00000456500	KRT14,KRT5,PDGFRB,KIT,HEY2,ZNF469
Monarch	HP:0011354	Generalized abnormality of skin	7	821	0.92	0.0346	9606.ENSP00000167586,9606.ENSP00000252242,9606.ENSP00000254958,9606.ENSP00000261799,9606.ENSP00000288135,9606.ENSP00000357348,9606.ENSP00000456500	KRT14,KRT5,JAG1,PDGFRB,KIT,HEY2,ZNF469
Monarch	HP:0011355	Localized skin lesion	6	738	0.9	0.0346	9606.ENSP00000167586,9606.ENSP00000252242,9606.ENSP00000254958,9606.ENSP00000261799,9606.ENSP00000288135,9606.ENSP00000456500	KRT14,KRT5,JAG1,PDGFRB,KIT,ZNF469
Monarch	HP:0012513	Upper limb pain	2	7	2.45	0.0346	9606.ENSP00000167586,9606.ENSP00000252242	KRT14,KRT5
Monarch	HP:0025238	Foot pain	2	4	2.69	0.0346	9606.ENSP00000167586,9606.ENSP00000252242	KRT14,KRT5
Monarch	HP:0030350	Erythematous papule	2	6	2.52	0.0346	9606.ENSP00000167586,9606.ENSP00000252242	KRT14,KRT5
Monarch	HP:0031446	Erosion of oral mucosa	2	8	2.39	0.0346	9606.ENSP00000167586,9606.ENSP00000252242	KRT14,KRT5
Monarch	HP:0031464	Genital blistering	2	4	2.69	0.0346	9606.ENSP00000167586,9606.ENSP00000252242	KRT14,KRT5
Monarch	HP:0045059	Hyperkeratotic papule	2	4	2.69	0.0346	9606.ENSP00000167586,9606.ENSP00000252242	KRT14,KRT5
Monarch	HP:0200097	Oral mucosal blisters	2	11	2.25	0.0346	9606.ENSP00000167586,9606.ENSP00000252242	KRT14,KRT5
Monarch	HP:0001802	Absent toenail	2	15	2.12	0.0407	9606.ENSP00000167586,9606.ENSP00000252242	KRT14,KRT5
Monarch	HP:0001871	Abnormality of blood and blood-forming tissues	7	1214	0.75	0.0407	9606.ENSP00000167586,9606.ENSP00000220809,9606.ENSP00000252242,9606.ENSP00000261799,9606.ENSP00000288135,9606.ENSP00000357348,9606.ENSP00000456500	KRT14,PLAT,KRT5,PDGFRB,KIT,HEY2,ZNF469
Monarch	HP:0000989	Pruritus	3	99	1.47	0.0428	9606.ENSP00000167586,9606.ENSP00000252242,9606.ENSP00000288135	KRT14,KRT5,KIT
Monarch	HP:0005547	Myeloproliferative disorder	2	16	2.09	0.0428	9606.ENSP00000261799,9606.ENSP00000288135	PDGFRB,KIT
Monarch	HP:0010783	Erythema	3	99	1.47	0.0428	9606.ENSP00000167586,9606.ENSP00000252242,9606.ENSP00000288135	KRT14,KRT5,KIT
Monarch	HP:0001053	Hypopigmented skin patches	3	102	1.46	0.0434	9606.ENSP00000167586,9606.ENSP00000252242,9606.ENSP00000288135	KRT14,KRT5,KIT
Monarch	HP:0012531	Pain	5	539	0.96	0.0468	9606.ENSP00000167586,9606.ENSP00000252242,9606.ENSP00000288135,9606.ENSP00000357348,9606.ENSP00000456500	KRT14,KRT5,KIT,HEY2,ZNF469
Monarch	HP:0000539	Abnormality of refraction	6	888	0.82	0.0487	9606.ENSP00000167586,9606.ENSP00000252242,9606.ENSP00000254958,9606.ENSP00000261799,9606.ENSP00000282397,9606.ENSP00000456500	KRT14,KRT5,JAG1,PDGFRB,FLT1,ZNF469
Monarch	HP:0002046	Heat intolerance	2	18	2.04	0.0487	9606.ENSP00000167586,9606.ENSP00000252242	KRT14,KRT5
Monarch	HP:0006739	Squamous cell carcinoma of the skin	2	18	2.04	0.0487	9606.ENSP00000167586,9606.ENSP00000252242	KRT14,KRT5
DISEASES	DOID:0060735	Epidermolysis bullosa simplex Dowling-Meara type	2	2	2.99	0.0269	9606.ENSP00000167586,9606.ENSP00000252242	KRT14,KRT5
DISEASES	DOID:0111346	Epidermolysis bullosa simplex with mottled pigmentation	2	2	2.99	0.0269	9606.ENSP00000167586,9606.ENSP00000252242	KRT14,KRT5
DISEASES	DOID:2531	Hematologic cancer	4	190	1.32	0.0269	9606.ENSP00000167586,9606.ENSP00000252242,9606.ENSP00000261799,9606.ENSP00000288135	KRT14,KRT5,PDGFRB,KIT
DISEASES	DOID:4159	Skin cancer	3	63	1.67	0.0269	9606.ENSP00000167586,9606.ENSP00000252242,9606.ENSP00000288135	KRT14,KRT5,KIT
DISEASES	DOID:6498	Seborrheic keratosis	2	6	2.52	0.0269	9606.ENSP00000167586,9606.ENSP00000252242	KRT14,KRT5
DISEASES	DOID:7039	Borst-Jadassohn intraepidermal carcinoma	2	3	2.82	0.0269	9606.ENSP00000167586,9606.ENSP00000252242	KRT14,KRT5
DISEASES	DOID:8691	Mycosis fungoides	2	6	2.52	0.0269	9606.ENSP00000167586,9606.ENSP00000252242	KRT14,KRT5
DISEASES	DOID:8858	Tonsil cancer	2	5	2.6	0.0269	9606.ENSP00000252242,9606.ENSP00000288135	KRT5,KIT
DISEASES	DOID:0060085	Organ system benign neoplasm	4	237	1.22	0.0270	9606.ENSP00000167586,9606.ENSP00000252242,9606.ENSP00000261799,9606.ENSP00000288135	KRT14,KRT5,PDGFRB,KIT
DISEASES	DOID:0050639	Primary cutaneous amyloidosis	2	19	2.02	0.0466	9606.ENSP00000167586,9606.ENSP00000252242	KRT14,KRT5
TISSUES	BTO:0002074	Stratified epithelium	2	3	2.82	0.0237	9606.ENSP00000167586,9606.ENSP00000252242	KRT14,KRT5
TISSUES	BTO:0000939	Basal cell	2	5	2.6	0.0248	9606.ENSP00000167586,9606.ENSP00000252242	KRT14,KRT5
TISSUES	BTO:0001388	Trachea	4	201	1.29	0.0283	9606.ENSP00000252242,9606.ENSP00000282397,9606.ENSP00000288135,9606.ENSP00000371693	KRT5,FLT1,KIT,TNFRSF19
TISSUES	BTO:0001509	Umbilical vein	3	82	1.56	0.0283	9606.ENSP00000220809,9606.ENSP00000254958,9606.ENSP00000282397	PLAT,JAG1,FLT1
TISSUES	BTO:0002309	Myoepithelial cell	2	7	2.45	0.0283	9606.ENSP00000167586,9606.ENSP00000252242	KRT14,KRT5
TISSUES	BTO:0002922	Bronchial epithelial cell	2	9	2.34	0.0283	9606.ENSP00000167586,9606.ENSP00000252242	KRT14,KRT5
TISSUES	BTO:0000203	Respiratory system	8	1707	0.66	0.0345	9606.ENSP00000167586,9606.ENSP00000220809,9606.ENSP00000252242,9606.ENSP00000282397,9606.ENSP00000288135,9606.ENSP00000338272,9606.ENSP00000357348,9606.ENSP00000371693	KRT14,PLAT,KRT5,FLT1,KIT,HEY1,HEY2,TNFRSF19
UniProt Keywords	KW-0914	Notch signaling pathway	4	50	1.9	0.00016	9606.ENSP00000254958,9606.ENSP00000338272,9606.ENSP00000357348,9606.ENSP00000361943	JAG1,HEY1,HEY2,HEYL
UniProt Keywords	KW-0217	Developmental protein	8	971	0.91	0.00089	9606.ENSP00000254958,9606.ENSP00000261799,9606.ENSP00000282397,9606.ENSP00000338272,9606.ENSP00000349041,9606.ENSP00000357348,9606.ENSP00000361943,9606.ENSP00000389588	JAG1,PDGFRB,FLT1,HEY1,NRARP,HEY2,HEYL,SEMA5B
UniProt Keywords	KW-0263	Epidermolysis bullosa	2	16	2.09	0.0278	9606.ENSP00000167586,9606.ENSP00000252242	KRT14,KRT5
UniProt Keywords	KW-0829	Tyrosine-protein kinase	3	110	1.43	0.0278	9606.ENSP00000261799,9606.ENSP00000282397,9606.ENSP00000288135	PDGFRB,FLT1,KIT
UniProt Keywords	KW-1015	Disulfide bond	11	3338	0.51	0.0278	9606.ENSP00000167586,9606.ENSP00000220809,9606.ENSP00000254958,9606.ENSP00000261799,9606.ENSP00000261800,9606.ENSP00000265074,9606.ENSP00000282397,9606.ENSP00000288135,9606.ENSP00000343924,9606.ENSP00000371693,9606.ENSP00000389588	KRT14,PLAT,JAG1,PDGFRB,FAT2,NPR3,FLT1,KIT,PRELP,TNFRSF19,SEMA5B
InterPro	IPR001824	Tyrosine-protein kinase, receptor class III, conserved site	3	9	2.52	0.0014	9606.ENSP00000261799,9606.ENSP00000282397,9606.ENSP00000288135	PDGFRB,FLT1,KIT
InterPro	IPR003650	Orange domain	3	12	2.39	0.0014	9606.ENSP00000338272,9606.ENSP00000357348,9606.ENSP00000361943	HEY1,HEY2,HEYL
SMART	SM00511	Orange domain	3	7	2.63	8.75e-05	9606.ENSP00000338272,9606.ENSP00000357348,9606.ENSP00000361943	HEY1,HEY2,HEYL
SMART	SM00219	Tyrosine kinase, catalytic domain	3	88	1.53	0.0420	9606.ENSP00000261799,9606.ENSP00000282397,9606.ENSP00000288135	PDGFRB,FLT1,KIT
SMART	SM00353	Helix loop helix domain	3	105	1.45	0.0466	9606.ENSP00000338272,9606.ENSP00000357348,9606.ENSP00000361943	HEY1,HEY2,HEYL

## Sheet: pantherDB 20-genes sign
Gene ID	Mapped ID	Gene Name	PANTHER Family/Subfamily	PANTHER Protein Class	Species	Enhancer	PANTHER GO-Slim Biological Process		Reactome Pathway	GO database CC Complete	GO database MF Complete	Public Location	GO database BP Complete	Public End Pos	Public Start Pos	Pathway	PANTHER GO-Slim Cellular Component	PANTHER GO-Slim Molecular Function
HUMAN|HGNC=3596|UniProtKB=Q9NYQ8	FAT2	Protocadherin Fat 2;FAT2;PTN002513189;orthologs	PROTOCADHERIN FAT 2 (PTHR24026:SF37)	cadherin(PC00057)	Homo sapiens	87428;87429;EH37E0810575;EH37E0810576;EH37E0810577;EH37E0810578;EH37E0810579;EH37E0810581;EH37E0810582;EH37E0810583;EH37E0810584;EH37E0810585;EH37E0810587;EH37E0810588;EH37E0810593;EH37E0810596;EH37E0810602;EH37E0810603;EH37E0810604;EH37E0810605;EH37E0810608;EH37E0810609;EH37E0810610;EH37E0810611;EH37E0810614;EH37E0810617;EH37E0810618;EH37E0810619;EH37E0810622;EH37E0810624;EH37E0810625;EH37E08106…			Golgi apparatus(GO:0005794);plasma membrane(GO:0005886);adherens junction(GO:0005912);integral component of membrane(GO:0016021);extracellular exosome(GO:0070062)	calcium ion binding(GO:0005509)	5	homophilic cell adhesion via plasma membrane adhesion molecules(GO:0007156);epithelial cell migration(GO:0010631);cell-substrate adhesion(GO:0031589);cell-cell adhesion(GO:0098609)	151531972	151504094	Cadherin signaling pathway->Cadherin;;Wnt signaling pathway->Cadherin;;;	adherens junction(GO:0005912)
HUMAN|HGNC=3763|UniProtKB=P17948	FLT1	Vascular endothelial growth factor receptor 1;FLT1;PTN002521317;orthologs	VASCULAR ENDOTHELIAL GROWTH FACTOR RECEPTOR 1 (PTHR24416:SF390)	transmembrane signal receptor(PC00197)	Homo sapiens	16119;16120;16124;16125;16127;16128;16129;73655;73656;73659;EH37E0301178;EH37E0301298;EH37E0301299;EH37E0301300;EH37E0301301;EH37E0301302;EH37E0301303;EH37E0301304;EH37E0301305;EH37E0301306;EH37E0301307;EH37E0301308;EH37E0301309;EH37E0301310;EH37E0301311;EH37E0301312;EH37E0301313;EH37E0301314;EH37E0301315;EH37E0301316;EH37E0301317;EH37E0301318;EH37E0301319;EH37E0301320;EH37E0301321;EH37E0301322;E…	multicellular organism development(GO:0007275);transmembrane receptor protein tyrosine kinase signaling pathway(GO:0007169);positive regulation of kinase activity(GO:0033674);phosphorylation(GO:0016310)	Signal Transduction;Neurophilin interactions with VEGF and VEGFR;VEGF binds to VEGFR leading to receptor dimerization;Signaling by VEGF;Signaling by Receptor Tyrosine Kinases;VEGF ligand-receptor interactions	extracellular space(GO:0005615);endosome(GO:0005768);plasma membrane(GO:0005886);integral component of plasma membrane(GO:0005887);focal adhesion(GO:0005925);actin cytoskeleton(GO:0015629);receptor complex(GO:0043235)	protein tyrosine kinase activity(GO:0004713);transmembrane receptor protein tyrosine kinase activity(GO:0004714);vascular endothelial growth factor receptor activity(GO:0005021);protein binding(GO:0005515);ATP binding(GO:0005524);growth factor binding(GO:0019838);placental growth factor receptor activity(GO:0036332)	13	angiogenesis(GO:0001525);hematopoietic progenitor cell differentiation(GO:0002244);monocyte chemotaxis(GO:0002548);protein phosphorylation(GO:0006468);transmembrane receptor protein tyrosine kinase signaling pathway(GO:0007169);multicellular organism development(GO:0007275);positive regulation of cell population proliferation(GO:0008284);positive regulation of phospholipase C activity(GO:0010863)…	28328415	28368096		integral component of plasma membrane(GO:0005887);receptor complex(GO:0043235)	transmembrane receptor protein tyrosine kinase activity(GO:0004714)
HUMAN|HGNC=4880|UniProtKB=Q9Y5J3	HEY1	Hairy/enhancer-of-split related with YRPW motif protein 1;HEY1;PTN002475368;orthologs	HAIRY/ENHANCER-OF-SPLIT RELATED WITH YRPW MOTIF PROTEIN 1 (PTHR10985:SF78)	basic helix-loop-helix transcription factor(PC00055)	Homo sapiens	60927;60933;60934;60935;60936;92523;92524;EH37E0962586;EH37E0962587;EH37E0962588;EH37E0962589;EH37E0962590;EH37E0962591;EH37E0962592;EH37E0962593;EH37E0962594;EH37E0962595;EH37E0962596;EH37E0962597;EH37E0962602;EH37E0962603;EH37E0962604;EH37E0962605;EH37E0962606;EH37E0962607;EH37E0962608;EH37E0962609;EH37E0962610;EH37E0962611;EH37E0962612;EH37E0962613;EH37E0962614;EH37E0962615;EH37E0962616;EH37E0…	Notch signaling pathway(GO:0007219);anterior/posterior pattern specification(GO:0009952);circulatory system development(GO:0072359);transcription by RNA polymerase II(GO:0006366);cell development(GO:0048468);regulation of neurogenesis(GO:0050767);regulation of transcription by RNA polymerase II(GO:0006357)	Constitutive Signaling by NOTCH1 HD+PEST Domain Mutants;Signaling by NOTCH;Disease;NOTCH3 Intracellular Domain Regulates Transcription;Gene expression (Transcription);Diseases of signal transduction by growth factor receptors and second messengers;NOTCH1 Intracellular Domain Regulates Transcription;RNA Polymerase II Transcription;Generic Transcription Pathway;Signaling by NOTCH1;RUNX2 regulates o…	chromatin(GO:0000785);nucleus(GO:0005634);nucleoplasm(GO:0005654);cytoplasm(GO:0005737)	RNA polymerase II cis-regulatory region sequence-specific DNA binding(GO:0000978);DNA-binding transcription factor activity, RNA polymerase II-specific(GO:0000981);DNA-binding transcription repressor activity, RNA polymerase II-specific(GO:0001227);DNA binding(GO:0003677);DNA-binding transcription factor activity(GO:0003700);protein binding(GO:0005515);protein dimerization activity(GO:0046983);RN…	8	negative regulation of transcription by RNA polymerase II(GO:0000122);angiogenesis(GO:0001525);cardiac conduction system development(GO:0003161);aortic valve morphogenesis(GO:0003180);pulmonary valve morphogenesis(GO:0003184);atrioventricular valve formation(GO:0003190);endocardial cushion morphogenesis(GO:0003203);cardiac ventricle morphogenesis(GO:0003208);regulation of DNA-templated transcript…	79767857	79764010	Notch signaling pathway->Enhancer of Split complex genes;;	nucleus(GO:0005634);membrane(GO:0016020)	RNA polymerase II cis-regulatory region sequence-specific DNA binding(GO:0000978);DNA-binding transcription factor activity, RNA polymerase II-specific(GO:0000981)
HUMAN|HGNC=4881|UniProtKB=Q9UBP5	HEY2	Hairy/enhancer-of-split related with YRPW motif protein 2;HEY2;PTN002475362;orthologs	HAIRY/ENHANCER-OF-SPLIT RELATED WITH YRPW MOTIF PROTEIN 2 (PTHR10985:SF88)	basic helix-loop-helix transcription factor(PC00055)	Homo sapiens	51129;51130;88689;88692;EH37E0864306;EH37E0864307;EH37E0864308;EH37E0864309;EH37E0864310;EH37E0864311;EH37E0864312;EH37E0864313;EH37E0864314;EH37E0864315;EH37E0864318;EH37E0864382;EH37E0864384;EH37E0864392;EH37E0864395;EH37E0864396;EH37E0864397;EH37E0864398;EH37E0864399;EH37E0864400;EH37E0864401;EH37E0864402;EH37E0864403;EH37E0864405;EH37E0864406;EH37E0864407;EH37E0864408;EH37E0864409;EH37E086441…	Notch signaling pathway(GO:0007219);anterior/posterior pattern specification(GO:0009952);circulatory system development(GO:0072359);transcription by RNA polymerase II(GO:0006366);cell development(GO:0048468);regulation of neurogenesis(GO:0050767);regulation of transcription by RNA polymerase II(GO:0006357)	Constitutive Signaling by NOTCH1 HD+PEST Domain Mutants;Signaling by NOTCH;Disease;NOTCH3 Intracellular Domain Regulates Transcription;Gene expression (Transcription);Diseases of signal transduction by growth factor receptors and second messengers;NOTCH1 Intracellular Domain Regulates Transcription;RNA Polymerase II Transcription;Generic Transcription Pathway;Signaling by NOTCH1;RUNX2 regulates o…	chromatin(GO:0000785);nucleus(GO:0005634);nucleoplasm(GO:0005654);cytoplasm(GO:0005737);transcription repressor complex(GO:0017053)	RNA polymerase II cis-regulatory region sequence-specific DNA binding(GO:0000978);DNA-binding transcription factor activity, RNA polymerase II-specific(GO:0000981);DNA-binding transcription repressor activity, RNA polymerase II-specific(GO:0001227);DNA binding(GO:0003677);DNA-binding transcription factor activity(GO:0003700);protein binding(GO:0005515);identical protein binding(GO:0042802);histon…	6	negative regulation of transcription by RNA polymerase II(GO:0000122);vasculogenesis(GO:0001570);muscular septum morphogenesis(GO:0003150);outflow tract morphogenesis(GO:0003151);cardiac conduction system development(GO:0003161);aortic valve morphogenesis(GO:0003180);pulmonary valve morphogenesis(GO:0003184);tricuspid valve morphogenesis(GO:0003186);tricuspid valve formation(GO:0003195);epithelia…	125761269	125749580	Notch signaling pathway->Enhancer of Split complex genes;;	nucleus(GO:0005634);membrane(GO:0016020)	RNA polymerase II cis-regulatory region sequence-specific DNA binding(GO:0000978);DNA-binding transcription factor activity, RNA polymerase II-specific(GO:0000981)
HUMAN|HGNC=4882|UniProtKB=Q9NQ87	HEYL	Hairy/enhancer-of-split related with YRPW motif-like protein;HEYL;PTN002475367;orthologs	HAIRY/ENHANCER-OF-SPLIT RELATED WITH YRPW MOTIF-LIKE PROTEIN (PTHR10985:SF79)	basic helix-loop-helix transcription factor(PC00055)	Homo sapiens	4401;4404;68482;EH37E0083750;EH37E0083751;EH37E0083752;EH37E0083753;EH37E0083754;EH37E0083755;EH37E0083756;EH37E0083757;EH37E0083758;EH37E0083759;EH37E0083760;EH37E0083761;EH37E0083762;EH37E0083763;EH37E0083764;EH37E0083765;EH37E0083766;EH37E0083767;EH37E0083768;EH37E0083769;EH37E0083770;EH37E0083779;EH37E0083785;EH37E0083787;EH37E0083793;EH37E0083794;EH37E0083795;EH37E0083796;EH37E0083797;EH37E0…	Notch signaling pathway(GO:0007219);anterior/posterior pattern specification(GO:0009952);circulatory system development(GO:0072359);transcription by RNA polymerase II(GO:0006366);cell development(GO:0048468);regulation of neurogenesis(GO:0050767);regulation of transcription by RNA polymerase II(GO:0006357)	Signal Transduction;Signaling by NOTCH;Signaling by NOTCH3;Constitutive Signaling by NOTCH1 HD+PEST Domain Mutants;Signaling by NOTCH1 HD+PEST Domain Mutants in Cancer;Signaling by NOTCH1;Constitutive Signaling by NOTCH1 PEST Domain Mutants;Disease;Signaling by NOTCH1 in Cancer;Signaling by NOTCH1 PEST Domain Mutants in Cancer;Diseases of signal transduction by growth factor receptors and second …	chromatin(GO:0000785);nucleus(GO:0005634);nucleoplasm(GO:0005654);cytoplasm(GO:0005737)	RNA polymerase II cis-regulatory region sequence-specific DNA binding(GO:0000978);DNA-binding transcription factor activity, RNA polymerase II-specific(GO:0000981);DNA-binding transcription repressor activity, RNA polymerase II-specific(GO:0001227);DNA-binding transcription activator activity, RNA polymerase II-specific(GO:0001228);DNA-binding transcription factor activity(GO:0003700);protein bin…	1	negative regulation of transcription by RNA polymerase II(GO:0000122);outflow tract morphogenesis(GO:0003151);aortic valve morphogenesis(GO:0003180);atrioventricular valve morphogenesis(GO:0003181);pulmonary valve morphogenesis(GO:0003184);epithelial to mesenchymal transition involved in endocardial cushion formation(GO:0003198);endocardial cushion morphogenesis(GO:0003203);cardiac ventricle morp…	39639945	39624153	Notch signaling pathway->Enhancer of Split complex genes;;	nucleus(GO:0005634);membrane(GO:0016020)	RNA polymerase II cis-regulatory region sequence-specific DNA binding(GO:0000978);DNA-binding transcription factor activity, RNA polymerase II-specific(GO:0000981)
HUMAN|HGNC=6188|UniProtKB=P78504	JAG1	Protein jagged-1;JAG1;PTN002543358;orthologs	PROTEIN JAGGED-1 (PTHR24044:SF448)	intercellular signal molecule(PC00207)	Homo sapiens	35615;35617;81770;81771;81772;81779;81794;81797;EH37E0587236;EH37E0587237;EH37E0587239;EH37E0587242;EH37E0587245;EH37E0587248;EH37E0587272;EH37E0587291;EH37E0587293;EH37E0587302;EH37E0587311;EH37E0587610;EH37E0587611;EH37E0587615;EH37E0587616;EH37E0587621;EH37E0587623;EH37E0587627;EH37E0587629;EH37E0587633;EH37E0587638;EH37E0587641;EH37E0587642;EH37E0587643;EH37E0587647		Constitutive Signaling by NOTCH1 HD Domain Mutants;Constitutive Signaling by NOTCH1 HD+PEST Domain Mutants;Signaling by NOTCH1 HD Domain Mutants in Cancer;Signaling by NOTCH;Disease;Transcriptional regulation by RUNX3;Gene expression (Transcription);NOTCH3 Activation and Transmission of Signal to the Nucleus;Diseases of signal transduction by growth factor receptors and second messengers;NOTCH2 A…	extracellular region(GO:0005576);plasma membrane(GO:0005886);integral component of plasma membrane(GO:0005887);adherens junction(GO:0005912);membrane(GO:0016020);apical plasma membrane(GO:0016324)	Notch binding(GO:0005112);structural molecule activity(GO:0005198);calcium ion binding(GO:0005509);protein binding(GO:0005515);phospholipid binding(GO:0005543);growth factor activity(GO:0008083);molecular adaptor activity(GO:0060090)	20	angiogenesis(GO:0001525);cell fate determination(GO:0001709);negative regulation of cell-matrix adhesion(GO:0001953);blood vessel remodeling(GO:0001974);morphogenesis of an epithelial sheet(GO:0002011);inhibition of neuroepithelial cell differentiation(GO:0002085);T cell mediated immunity(GO:0002456);aortic valve morphogenesis(GO:0003180);pulmonary valve morphogenesis(GO:0003184);cardiac right ve…	10674107	10647048	Notch signaling pathway->Serrate;;Notch signaling pathway->Serrate and Notch extracellular fragment;;Angiogenesis->Delta;;;;		signaling receptor binding(GO:0005102)
HUMAN|HGNC=6342|UniProtKB=P10721	KIT	Mast/stem cell growth factor receptor Kit;KIT;PTN002521310;orthologs	MAST/STEM CELL GROWTH FACTOR RECEPTOR KIT (PTHR24416:SF46)	transmembrane signal receptor(PC00197)	Homo sapiens	EH37E0724710;EH37E0724711;EH37E0724712;EH37E0724713;EH37E0724714;EH37E0724716;EH37E0724717;EH37E0724718;EH37E0724719;EH37E0724721;EH37E0724723;EH37E0724725;EH37E0724767;EH37E0724768;EH37E0724769;EH37E0724770;EH37E0724771;EH37E0724772;EH37E0724773;EH37E0724774;EH37E0724775;EH37E0724776;EH37E0724777;EH37E0724778;EH37E0724779;EH37E0724780;EH37E0724781;EH37E0724782;EH37E0724783;EH37E0724784;EH37E0724…	MAPK cascade(GO:0000165);regulation of MAP kinase activity(GO:0043405);B cell differentiation(GO:0030183);cytokine-mediated signaling pathway(GO:0019221);transmembrane receptor protein tyrosine kinase signaling pathway(GO:0007169);positive regulation of MAPK cascade(GO:0043410);protein phosphorylation(GO:0006468);cell migration(GO:0016477);positive regulation of protein serine/threonine kinase ac…	Transcriptional regulation by the AP-2 (TFAP2) family of transcription factors;PIP3 activates AKT signaling;Disease;Signaling by KIT in disease;Drug resistance of KIT mutants;Gene expression (Transcription);Sorafenib-resistant KIT mutants;Signaling by juxtamembrane domain KIT mutants;Diseases of signal transduction by growth factor receptors and second messengers;Sunitinib-resistant KIT mutants;S…	fibrillar center(GO:0001650);acrosomal vesicle(GO:0001669);extracellular space(GO:0005615);plasma membrane(GO:0005886);integral component of plasma membrane(GO:0005887);cell-cell junction(GO:0005911);external side of plasma membrane(GO:0009897);cytoplasmic side of plasma membrane(GO:0009898);integral component of membrane(GO:0016021);receptor complex(GO:0043235)	protease binding(GO:0002020);protein tyrosine kinase activity(GO:0004713);transmembrane receptor protein tyrosine kinase activity(GO:0004714);stem cell factor receptor activity(GO:0005020);protein binding(GO:0005515);ATP binding(GO:0005524);cytokine binding(GO:0019955);SH2 domain binding(GO:0042169);protein homodimerization activity(GO:0042803);metal ion binding(GO:0046872)	4	ovarian follicle development(GO:0001541);hematopoietic progenitor cell differentiation(GO:0002244);myeloid progenitor cell differentiation(GO:0002318);lymphoid progenitor cell differentiation(GO:0002320);immature B cell differentiation(GO:0002327);mast cell chemotaxis(GO:0002551);positive regulation of dendritic cell cytokine production(GO:0002732);glycosphingolipid metabolic process(GO:0006687);…	54739011	54657918		integral component of plasma membrane(GO:0005887);receptor complex(GO:0043235)	transmembrane receptor protein tyrosine kinase activity(GO:0004714)
HUMAN|HGNC=6416|UniProtKB=P02533	KRT14	Keratin, type I cytoskeletal 14;KRT14;PTN002509733;orthologs	KERATIN, TYPE I CYTOSKELETAL 14 (PTHR23239:SF368)	intermediate filament(PC00129)	Homo sapiens	24529;24530;24531;24532;24533;24534;24535;24536;24537;24538;24541;24542;24543;24544;24545;24546;24547;24548;77343;77354;77355;77356;77357;EH37E0433335;EH37E0433336;EH37E0433337;EH37E0433592;EH37E0433593;EH37E0433594;EH37E0433595;EH37E0433596;EH37E0433597;EH37E0433598;EH37E0433599;EH37E0433600;EH37E0433601;EH37E0433602;EH37E0433603;EH37E0433604;EH37E0433605;EH37E0433606;EH37E0433607;EH37E0433608;E…		Cell-Cell communication;Developmental Biology;Keratinization;Type I hemidesmosome assembly;Cell junction organization;Formation of the cornified envelope	nucleus(GO:0005634);cytoplasm(GO:0005737);cytosol(GO:0005829);cytoskeleton(GO:0005856);intermediate filament(GO:0005882);keratin filament(GO:0045095);extracellular exosome(GO:0070062)	structural constituent of cytoskeleton(GO:0005200);protein binding(GO:0005515);keratin filament binding(GO:1990254)	17	aging(GO:0007568);epidermis development(GO:0008544);epithelial cell differentiation(GO:0030855);hair cycle(GO:0042633);intermediate filament organization(GO:0045109);intermediate filament bundle assembly(GO:0045110)	41586921	41582279
HUMAN|HGNC=6442|UniProtKB=P13647	KRT5	Keratin, type II cytoskeletal 5;KRT5;PTN002509662;orthologs	KERATIN, TYPE II CYTOSKELETAL 5 (PTHR45616:SF32)		Homo sapiens	14176;14181;14182;14187;14188;14189;14190;14191;14192;14193;14194;14195;72937;72939;EH37E0267947;EH37E0267948;EH37E0267949;EH37E0267950;EH37E0267951;EH37E0267952;EH37E0267953;EH37E0267954;EH37E0267970;EH37E0267971;EH37E0267972;EH37E0267973;EH37E0267974;EH37E0267975;EH37E0267976;EH37E0267977;EH37E0267978;EH37E0267979;EH37E0267980;EH37E0267981;EH37E0267982;EH37E0267983;EH37E0267984;EH37E0267996;EH3…	epidermal cell differentiation(GO:0009913);intermediate filament organization(GO:0045109);skin development(GO:0043588)	Cell-Cell communication;Developmental Biology;Keratinization;Type I hemidesmosome assembly;Cell junction organization;Formation of the cornified envelope	nucleus(GO:0005634);cytoplasm(GO:0005737);cytosol(GO:0005829);intermediate filament(GO:0005882);membrane(GO:0016020);keratin filament(GO:0045095);extracellular exosome(GO:0070062)	structural constituent of cytoskeleton(GO:0005200);protein binding(GO:0005515);structural constituent of skin epidermis(GO:0030280);scaffold protein binding(GO:0097110)	12	epidermis development(GO:0008544);response to mechanical stimulus(GO:0009612);regulation of cell migration(GO:0030334);keratinization(GO:0031424);regulation of protein localization(GO:0032880);intermediate filament polymerization(GO:0045107);intermediate filament organization(GO:0045109)	52520687	52519751		extracellular space(GO:0005615);keratin filament(GO:0045095)	structural molecule activity(GO:0005198)
HUMAN|HGNC=7405|UniProtKB=P80297	MT1X	Metallothionein-1X;MT1X;PTN002510985;orthologs	METALLOTHIONEIN-1X (PTHR23299:SF24)	defense/immunity protein(PC00090)	Homo sapiens	22499;22500;22501;22502;22503;22505;22507;76535;76540;EH37E0405022;EH37E0405025;EH37E0405144;EH37E0405145;EH37E0405146;EH37E0405147;EH37E0405148;EH37E0405149;EH37E0405150;EH37E0405151;EH37E0405152;EH37E0405153;EH37E0405154;EH37E0405155;EH37E0405156;EH37E0405157;EH37E0405158;EH37E0405159;EH37E0405160;EH37E0405161;EH37E0405162;EH37E0405163;EH37E0405164;EH37E0405165;EH37E0405166;EH37E0405167;EH37E04…		Response to metal ions;Cellular responses to stimuli;Metallothioneins bind metals	nucleus(GO:0005634);cytoplasm(GO:0005737)	protein binding(GO:0005515);zinc ion binding(GO:0008270);metal ion binding(GO:0046872)	16	cellular zinc ion homeostasis(GO:0006882);response to metal ion(GO:0010038);detoxification of copper ion(GO:0010273);cellular response to erythropoietin(GO:0036018);negative regulation of growth(GO:0045926);cellular response to metal ion(GO:0071248);cellular response to cadmium ion(GO:0071276);cellular response to copper ion(GO:0071280);cellular response to zinc ion(GO:0071294)	56684196	56682470
HUMAN|HGNC=7945|UniProtKB=P17342	NPR3	Atrial natriuretic peptide receptor 3;NPR3;PTN002551701;orthologs	ATRIAL NATRIURETIC PEPTIDE RECEPTOR 3 (PTHR44755:SF1)	transmembrane signal receptor(PC00197)	Homo sapiens	87751;EH37E0770877;EH37E0770878;EH37E0770889;EH37E0770891;EH37E0770893;EH37E0770894;EH37E0770895;EH37E0770898;EH37E0770903;EH37E0770908;EH37E0770910;EH37E0770911;EH37E0770913;EH37E0770914;EH37E0770917;EH37E0770923;EH37E0770930;EH37E0770981;EH37E0770989;EH37E0770993;EH37E0770996;EH37E0770998;EH37E0771000;EH37E0771001;EH37E0771002;EH37E0771005;EH37E0771009;EH37E0771010;EH37E0771015;EH37E0771024;EH3…	regulation of anatomical structure size(GO:0090066);regulation of blood pressure(GO:0008217)		integral component of plasma membrane(GO:0005887);integral component of membrane(GO:0016021);protein-containing complex(GO:0032991);extracellular exosome(GO:0070062)	protein binding(GO:0005515);G protein-coupled peptide receptor activity(GO:0008528);natriuretic peptide receptor activity(GO:0016941);peptide hormone binding(GO:0017046);chloride ion binding(GO:0031404);signaling receptor activity(GO:0038023);peptide binding(GO:0042277);hormone binding(GO:0042562);protein homodimerization activity(GO:0042803)	5	skeletal system development(GO:0001501);osteoclast proliferation(GO:0002158);signal transduction(GO:0007165);adenylate cyclase-inhibiting G protein-coupled receptor signaling pathway(GO:0007193);negative regulation of adenylate cyclase activity(GO:0007194);phospholipase C-activating G protein-coupled receptor signaling pathway(GO:0007200);regulation of blood pressure(GO:0008217);pancreatic juice …	32786421	32710637			peptide receptor activity(GO:0001653);peptide hormone binding(GO:0017046)
HUMAN|HGNC=33843|UniProtKB=Q7Z6K4	NRARP	Notch-regulated ankyrin repeat-containing protein;NRARP;PTN002516782;orthologs	NOTCH-REGULATED ANKYRIN REPEAT-CONTAINING PROTEIN (PTHR24203:SF75)		Homo sapiens	62671;62672;62673;62674;62675;62676;EH37E1027773;EH37E1027774;EH37E1027775;EH37E1027776;EH37E1027777;EH37E1027778;EH37E1027779;EH37E1027780;EH37E1027781;EH37E1027782;EH37E1027783;EH37E1027784;EH37E1027785;EH37E1027786;EH37E1027787;EH37E1027788;EH37E1027789;EH37E1027790;EH37E1027791;EH37E1027792;EH37E1027793;EH37E1027794;EH37E1027795;EH37E1027801;EH37E1027802;EH37E1027803;EH37E1027804;EH37E1027805				protein binding(GO:0005515)	9	negative regulation of transcription by RNA polymerase II(GO:0000122);branching involved in blood vessel morphogenesis(GO:0001569);positive regulation of endothelial cell proliferation(GO:0001938);blood vessel endothelial cell proliferation involved in sprouting angiogenesis(GO:0002043);Notch signaling pathway(GO:0007219);T cell differentiation(GO:0030217);somite rostral/caudal axis specification…	137302251	137300482
HUMAN|HGNC=8804|UniProtKB=P09619	PDGFRB	Platelet-derived growth factor receptor beta;PDGFRB;PTN002521311;orthologs	PLATELET-DERIVED GROWTH FACTOR RECEPTOR BETA (PTHR24416:SF53)	transmembrane signal receptor(PC00197)	Homo sapiens	48022;48024;48025;48026;87383;87387;87390;EH37E0809211;EH37E0809761;EH37E0809764;EH37E0809814;EH37E0809824;EH37E0809825;EH37E0809846;EH37E0809847;EH37E0809848;EH37E0809849;EH37E0809850;EH37E0809851;EH37E0809852;EH37E0809853;EH37E0809854;EH37E0809855;EH37E0809856;EH37E0809857;EH37E0809858;EH37E0809859;EH37E0809860;EH37E0809861;EH37E0809862;EH37E0809863;EH37E0809875;EH37E0809877;EH37E0809885;EH37E0…	angiogenesis(GO:0001525);transmembrane receptor protein tyrosine kinase signaling pathway(GO:0007169);positive regulation of kinase activity(GO:0033674);phosphorylation(GO:0016310);cell chemotaxis(GO:0060326);positive regulation of cell migration(GO:0030335)	Signal Transduction;Signaling by Receptor Tyrosine Kinases;PIP3 activates AKT signaling;MAPK family signaling cascades;RAF/MAP kinase cascade;PI3K/AKT Signaling in Cancer;Constitutive Signaling by Aberrant PI3K in Cancer;Intracellular signaling by second messengers;PI5P, PP2A and IER3 Regulate PI3K/AKT Signaling;MAPK1/MAPK3 signaling;Disease;Signaling by PDGF;Diseases of signal transduction by gr…	nucleus(GO:0005634);cytoplasm(GO:0005737);Golgi apparatus(GO:0005794);plasma membrane(GO:0005886);integral component of plasma membrane(GO:0005887);focal adhesion(GO:0005925);cell surface(GO:0009986);membrane(GO:0016020);apical plasma membrane(GO:0016324);intrinsic component of plasma membrane(GO:0031226);cytoplasmic vesicle(GO:0031410);lysosomal lumen(GO:0043202);intracellular membrane-bounded o…	protein tyrosine kinase activity(GO:0004713);transmembrane receptor protein tyrosine kinase activity(GO:0004714);platelet activating factor receptor activity(GO:0004992);platelet-derived growth factor receptor activity(GO:0005017);platelet-derived growth factor beta-receptor activity(GO:0005019);signaling receptor binding(GO:0005102);platelet-derived growth factor receptor binding(GO:0005161);pro…	5	angiogenesis(GO:0001525);glycosaminoglycan biosynthetic process(GO:0006024);signal transduction(GO:0007165);transmembrane receptor protein tyrosine kinase signaling pathway(GO:0007169);G protein-coupled receptor signaling pathway(GO:0007186);multicellular organism development(GO:0007275);aging(GO:0007568);positive regulation of cell population proliferation(GO:0008284);male gonad development(GO:0…	150155860	150134857	PDGF signaling pathway->Platelet-Derived Growth Factor B;;Angiogenesis->Platelet-Derived Growth Factor Receptor;;;	integral component of plasma membrane(GO:0005887);receptor complex(GO:0043235)	growth factor binding(GO:0019838);transmembrane receptor protein tyrosine kinase activity(GO:0004714)
HUMAN|HGNC=9051|UniProtKB=P00750	PLAT	Tissue-type plasminogen activator;PLAT;PTN002550457;orthologs	TISSUE-TYPE PLASMINOGEN ACTIVATOR (PTHR24264:SF42)	serine protease(PC00203)	Homo sapiens	60289;60290;60292;60294;60295;92322;92323;92324;92325;92326;92327;EH37E0952448;EH37E0952508;EH37E0952509;EH37E0952512;EH37E0952513;EH37E0952518;EH37E0952519;EH37E0952521;EH37E0952522;EH37E0952525;EH37E0952526;EH37E0952527;EH37E0952528;EH37E0952529;EH37E0952530;EH37E0952531;EH37E0952532;EH37E0952533;EH37E0952534;EH37E0952535;EH37E0952536;EH37E0952537;EH37E0952538;EH37E0952553;EH37E0952554;EH37E095…	zymogen activation(GO:0031638);cell migration(GO:0016477)	Hemostasis;Signal Transduction;Signaling by PDGF;Dissolution of Fibrin Clot;Signaling by Receptor Tyrosine Kinases	extracellular region(GO:0005576);extracellular space(GO:0005615);cytoplasm(GO:0005737);cell surface(GO:0009986);apical part of cell(GO:0045177);extracellular exosome(GO:0070062);serine protease inhibitor complex(GO:0097180);Schaffer collateral - CA1 synapse(GO:0098685);postsynapse(GO:0098794);glutamatergic synapse(GO:0098978);neuronal dense core vesicle(GO:0098992);perisynaptic space(GO:0099544)	serine-type endopeptidase activity(GO:0004252);signaling receptor binding(GO:0005102);protein binding(GO:0005515);phosphoprotein binding(GO:0051219)	8	response to hypoxia(GO:0001666);proteolysis(GO:0006508);blood coagulation(GO:0007596);negative regulation of plasminogen activation(GO:0010757);smooth muscle cell migration(GO:0014909);plasminogen activation(GO:0031639);synaptic transmission, glutamatergic(GO:0035249);protein modification process(GO:0036211);fibrinolysis(GO:0042730);negative regulation of proteolysis(GO:0045861);platelet-derived …	42187932	42175900	Plasminogen activating cascade->tissue type plasminogen activator;;Blood coagulation->Tissue plasminogen activator;;Plasminogen activating cascade->pro-tissue type plasminogen activator;;;;	extracellular space(GO:0005615)	serine-type endopeptidase activity(GO:0004252)
HUMAN|HGNC=9357|UniProtKB=P51888	PRELP	Prolargin;PRELP;PTN002519842;orthologs	PROLARGIN (PTHR45712:SF8)		Homo sapiens	2316;2317;67490;67491;67492;EH37E0134209;EH37E0134210;EH37E0134211;EH37E0134212;EH37E0134213;EH37E0134214;EH37E0134215;EH37E0134216;EH37E0134217;EH37E0134218;EH37E0134219;EH37E0134220;EH37E0134221;EH37E0134222;EH37E0134223;EH37E0134224;EH37E0134225;EH37E0134226;EH37E0134227;EH37E0134228;EH37E0134229;EH37E0134230;EH37E0134252;EH37E0134253;EH37E0134254;EH37E0134255;EH37E0134256;EH37E0134257;EH37E01…		Metabolism;Keratan sulfate degradation;Defective CHST6 causes MCDC1;Keratan sulfate biosynthesis;Glycosaminoglycan metabolism;Diseases of glycosylation;Diseases associated with glycosaminoglycan metabolism;Defective B4GALT1 causes B4GALT1-CDG (CDG-2d);Keratan sulfate/keratin metabolism;Defective ST3GAL3 causes MCT12 and EIEE15;Diseases of metabolism;Disease;Metabolism of carbohydrates	extracellular region(GO:0005576);extracellular space(GO:0005615);Golgi lumen(GO:0005796);extracellular matrix(GO:0031012);lysosomal lumen(GO:0043202);collagen-containing extracellular matrix(GO:0062023);extracellular exosome(GO:0070062);extracellular vesicle(GO:1903561)	extracellular matrix structural constituent(GO:0005201);heparin binding(GO:0008201);extracellular matrix structural constituent conferring compression resistance(GO:0030021)	1	skeletal system development(GO:0001501);cellular senescence(GO:0090398)	203491352	203475828		extracellular space(GO:0005615)
HUMAN|HGNC=18313|UniProtKB=Q96L33	RHOV	Rho-related GTP-binding protein RhoV;RHOV;PTN002514678;orthologs	RHO-RELATED GTP-BINDING PROTEIN RHOV (PTHR24072:SF144)	small GTPase(PC00208)	Homo sapiens	19814;19815;19816;75284;75296;75299;EH37E0363734;EH37E0363980;EH37E0363983;EH37E0363989;EH37E0363999;EH37E0364001;EH37E0364002;EH37E0364003;EH37E0364004;EH37E0364005;EH37E0364006;EH37E0364007;EH37E0364017;EH37E0364164;EH37E0364170;EH37E0364180;EH37E0364187;EH37E0364366		RHO GTPase cycle;Signal Transduction;Signaling by Rho GTPases, Miro GTPases and RHOBTB3;Signaling by Rho GTPases;RHOV GTPase cycle	plasma membrane(GO:0005886);endosome membrane(GO:0010008)	GTPase activity(GO:0003924);protein binding(GO:0005515);GTP binding(GO:0005525);metal ion binding(GO:0046872)	15	endocytosis(GO:0006897);establishment or maintenance of cell polarity(GO:0007163);actin cytoskeleton organization(GO:0030036);Cdc42 protein signal transduction(GO:0032488)	40874289	40872214			GTP binding(GO:0005525);GTPase activity(GO:0003924)
HUMAN|HGNC=10737|UniProtKB=Q9P283	SEMA5B	Semaphorin-5B;SEMA5B;PTN002475824;orthologs	SEMAPHORIN-5B (PTHR11036:SF39)	membrane-bound signaling molecule(PC00152)	Homo sapiens	40346;40347;40348;40349;83717;83718;83719;83721;EH37E0679830;EH37E0679850;EH37E0679949;EH37E0679962;EH37E0679969;EH37E0679970;EH37E0679974;EH37E0679980;EH37E0679995;EH37E0680002;EH37E0680003;EH37E0680005;EH37E0680006;EH37E0680007;EH37E0680008;EH37E0680014;EH37E0680018;EH37E0680020;EH37E0680021;EH37E0680025;EH37E0680027;EH37E0680030;EH37E0680032;EH37E0680034;EH37E0680036;EH37E0680039;EH37E0680051;…	negative regulation of locomotion(GO:0040013);axon guidance(GO:0007411);cell surface receptor signaling pathway(GO:0007166);neural crest cell migration(GO:0001755);axon extension(GO:0048675);regulation of axonogenesis(GO:0050770);regulation of cell growth(GO:0001558);negative regulation of multicellular organismal process(GO:0051241);negative regulation of response to external stimulus(GO:0032102…	Post-translational protein modification;Diseases of glycosylation;Defective B3GALTL causes PpS;Metabolism of proteins;Diseases of metabolism;Diseases associated with O-glycosylation of proteins;Disease;O-glycosylation of TSR domain-containing proteins;O-linked glycosylation	membrane(GO:0016020);integral component of membrane(GO:0016021)	semaphorin receptor binding(GO:0030215);chemorepellent activity(GO:0045499)	3	neural crest cell migration(GO:0001755);nervous system development(GO:0007399);axon guidance(GO:0007411);cell differentiation(GO:0030154);positive regulation of cell migration(GO:0030335);axon extension(GO:0048675);negative regulation of axon extension involved in axon guidance(GO:0048843);detection of light stimulus involved in visual perception(GO:0050908);negative chemotaxis(GO:0050919);semaph…	123027812	122909193		integral component of membrane(GO:0016021)	signaling receptor activity(GO:0038023);receptor ligand activity(GO:0048018)
HUMAN|HGNC=11915|UniProtKB=Q9NS68	TNFRSF19	Tumor necrosis factor receptor superfamily member 19;TNFRSF19;PTN002486228;orthologs	TUMOR NECROSIS FACTOR RECEPTOR SUPERFAMILY MEMBER 19 (PTHR12120:SF1)		Homo sapiens	16014;16015;73595;73596;73597;EH37E0299241;EH37E0299242;EH37E0299243;EH37E0299244;EH37E0299245;EH37E0299246;EH37E0299247;EH37E0299248;EH37E0299249;EH37E0299250;EH37E0299251;EH37E0299252;EH37E0299253;EH37E0299254;EH37E0299255;EH37E0299256;EH37E0299257;EH37E0299258;EH37E0299259;EH37E0299260;EH37E0299261;EH37E0299262;EH37E0299263;EH37E0299264;EH37E0299265;EH37E0299266;EH37E0299267;EH37E0299268;EH37E…	transcription, DNA-templated(GO:0006351);positive regulation of JNK cascade(GO:0046330);positive regulation of I-kappaB kinase/NF-kappaB signaling(GO:0043123);JNK cascade(GO:0007254);I-kappaB kinase/NF-kappaB signaling(GO:0007249);positive regulation of NF-kappaB transcription factor activity(GO:0051092)		plasma membrane(GO:0005886);integral component of membrane(GO:0016021)	tumor necrosis factor receptor activity(GO:0005031);protein binding(GO:0005515);signaling receptor activity(GO:0038023)	13	hair follicle development(GO:0001942);apoptotic process(GO:0006915);JNK cascade(GO:0007254);tumor necrosis factor-mediated signaling pathway(GO:0033209);positive regulation of I-kappaB kinase/NF-kappaB signaling(GO:0043123);positive regulation of JNK cascade(GO:0046330)	23674889	23570370		plasma membrane(GO:0005886)	signaling receptor activity(GO:0038023)
HUMAN|HGNC=12722|UniProtKB=P62760	VSNL1	Visinin-like protein 1;VSNL1;PTN002507440;orthologs	VISININ-LIKE PROTEIN 1 (PTHR23055:SF101)	calmodulin-related(PC00061)	Homo sapiens	31825;31839;31920;79994;79995;EH37E0503847;EH37E0503975;EH37E0504081;EH37E0504082;EH37E0504099;EH37E0504100;EH37E0504102;EH37E0504103;EH37E0504105;EH37E0504127;EH37E0504128;EH37E0504129;EH37E0504130;EH37E0504131;EH37E0504132;EH37E0504133;EH37E0504134;EH37E0504135;EH37E0504136;EH37E0504137;EH37E0504138;EH37E0504139;EH37E0504140;EH37E0504141;EH37E0504142;EH37E0504143;EH37E0504144;EH37E0504145;EH37E…			cytosol(GO:0005829);membrane(GO:0016020)	calcium ion binding(GO:0005509);protein binding(GO:0005515)	2	positive regulation of insulin secretion involved in cellular response to glucose stimulus(GO:0035774);positive regulation of exocytosis(GO:0045921);negative regulation of insulin secretion(GO:0046676)	17656439	17539967			calcium ion binding(GO:0005509)
HUMAN|HGNC=23216|UniProtKB=Q96JG9	ZNF469	Zinc finger protein 469;ZNF469;PTN002502056;orthologs	ZINC FINGER PROTEIN 469 (PTHR21465:SF2)		Homo sapiens	23454;23455;23456;23460;23461;23462;76871;EH37E0417783;EH37E0417784;EH37E0417785;EH37E0417786;EH37E0417787;EH37E0417788;EH37E0417789;EH37E0417790;EH37E0417791;EH37E0417792;EH37E0417793;EH37E0417794;EH37E0417795;EH37E0417796;EH37E0417797;EH37E0417798;EH37E0417799;EH37E0417800;EH37E0417801;EH37E0417828;EH37E0417829;EH37E0417830;EH37E0417831;EH37E0417832;EH37E0417833;EH37E0417834;EH37E0417835;EH37E0…			nucleus(GO:0005634)	DNA binding(GO:0003677);metal ion binding(GO:0046872)	16	negative regulation of transcription by RNA polymerase II(GO:0000122);regulation of extracellular matrix organization(GO:1903053)	88440749	88427471
