# Supplementary material for: Identification of a Notch transcriptomic signature for breast cancer
Source: Breast Cancer Res. 2024 Jan 3;26:4. doi: 10.1186/s13058-023-01757-7 (PMC10765899; doi:10.1186/s13058-023-01757-7)
Supplement: Supplementary file 8 — Additional file 8. Table S6: A. List of all identified Notch signatures used and the corresponding signature genes. [file 13058_2023_1757_MOESM8_ESM.xlsx]

## Sheet: Gene sets used for comparison
Table S6a: List of all identified Notch signatures used and the signature genes.
gs_cat	gs_subcat	gs_name	gs_id	gs_pmid	gs_geoid	gs_exact_source	gs_url	gs_description
C2	CP:BIOCARTA	BIOCARTA_NOTCH_PATHWAY	M22074				https://data.broadinstitute.org/gsea-msigdb/msigdb/biocarta/human/h_notchPathway.gif	Proteolysis and Signaling Pathway of Notch
C5	GO:BP	GOBP_NEGATIVE_REGULATION_OF_NOTCH_SIGNALING_PATHWAY	M11627			GO:0045746	http://amigo.geneontology.org/amigo/term/GO:0045746	Any process that stops, prevents, or reduces the frequency, rate or extent of the Notch signaling pathway. [GOC:go_curators]
C5	GO:BP	GOBP_NOTCH_RECEPTOR_PROCESSING	M10979			GO:0007220	http://amigo.geneontology.org/amigo/term/GO:0007220	The series of successive proteolytic cleavages of the Notch protein, which result in an active form of the receptor. [PMID:12651094, PMID:14986688]
C5	GO:BP	GOBP_NOTCH_SIGNALING_INVOLVED_IN_HEART_DEVELOPMENT	M24275			GO:0061314	http://amigo.geneontology.org/amigo/term/GO:0061314	The series of molecular signals initiated by binding of an extracellular ligand to a Notch receptor on the surface of the target cell and contributing to the progression of the heart over time. [GOC:mtg_heart]
C5	GO:BP	GOBP_NOTCH_SIGNALING_PATHWAY	M3744			GO:0007219	http://amigo.geneontology.org/amigo/term/GO:0007219	A series of molecular signals initiated by the binding of an extracellular ligand to the receptor Notch on the surface of a target cell, and ending with regulation of a downstream cellular process, e.g. transcription. [GOC:go_curators, GOC:signaling]
C5	GO:BP	GOBP_POSITIVE_REGULATION_OF_NOTCH_SIGNALING_PATHWAY	M11070			GO:0045747	http://amigo.geneontology.org/amigo/term/GO:0045747	Any process that activates or increases the frequency, rate or extent of the Notch signaling pathway. [GOC:go_curators]
C5	GO:BP	GOBP_POSITIVE_REGULATION_OF_TRANSCRIPTION_OF_NOTCH_RECEPTOR_TARGET	M22523			GO:0007221	http://amigo.geneontology.org/amigo/term/GO:0007221	The activation of transcription of specific genes as a result of Notch signaling, mediated by the Notch intracellular domain. [PMID:12651094]
C5	GO:BP	GOBP_REGULATION_OF_NOTCH_SIGNALING_PATHWAY	M14001			GO:0008593	http://amigo.geneontology.org/amigo/term/GO:0008593	Any process that modulates the frequency, rate or extent of the Notch signaling pathway. [GOC:go_curators]
C5	GO:MF	GOMF_NOTCH_BINDING	M19041			GO:0005112	http://amigo.geneontology.org/amigo/term/GO:0005112	Binding to a Notch (N) protein, a surface receptor. [GOC:ceb]
H		HALLMARK_NOTCH_SIGNALING	M5903	26771021				Genes up-regulated by activation of Notch signaling.
C5	HPO	HP_ABNORMAL_GREATER_SCIATIC_NOTCH_MORPHOLOGY	M37540			HP:0010456	https://hpo.jax.org/app/browse/term/HP:0010456	Abnormal greater sciatic notch morphology
C5	HPO	HP_SHORT_GREATER_SCIATIC_NOTCH	M43287			HP:0003185	https://hpo.jax.org/app/browse/term/HP:0003185	Short greater sciatic notch
C2	CP:KEGG	KEGG_NOTCH_SIGNALING_PATHWAY	M7946			hsa04330	http://www.genome.jp/kegg/pathway/hsa/hsa04330.html	Notch signaling pathway
C2	CGP	NGUYEN_NOTCH1_TARGETS_DN	M14650	16618808	GSE5229	Table 1S		Genes down-regulated in primary keratinocytes by expression of constantly active NOTCH1 [GeneID=4851].
C2	CGP	NGUYEN_NOTCH1_TARGETS_UP	M15592	16618808	GSE5229	Table 1S		Genes up-regulated in primary keratinocytes by expression of constantly active NOTCH1 [GeneID=4851].
C6		NOTCH_DN.V1_DN	M2788	17560996	GSE6495	Control vs DAPT; top 200 genes (diff. of means)		Genes down-regulated in MOLT4 cells (T-ALL) by DAPT [PubChem=16219261], an inhibitor of NOTCH signaling pathway.
C6		NOTCH_DN.V1_UP	M2789	17560996	GSE6495	Controls vs DAPT; bottom 200 genes (diff. of means)		Genes up-regulated in MOLT4 cells (T-ALL) by DAPT [PubChem=16219261], an inhibitor of NOTCH signaling pathway.
C3	TFT:GTRD	NOTCH3_TARGET_GENES	M40853	33231677		Q9UM47	http://gtrd.biouml.org/	Genes containing one or more binding sites for UniProt:Q9UM47 (NOTCH3) in their promoter regions (TSS -1000,+100 bp) as identified by GTRD version 20.06 ChIP-seq harmonization.
C2	CP:PID	PID_NOTCH_PATHWAY	M17	18832364				Notch signaling pathway
C2	CP:REACTOME	REACTOME_ACTIVATED_NOTCH1_TRANSMITS_SIGNAL_TO_THE_NUCLEUS	M592			R-HSA-2122948	https://www.reactome.org/content/detail/R-HSA-2122948|https://reactome.org/PathwayBrowser/#/R-HSA-2122948	Activated NOTCH1 Transmits Signal to the Nucleus
C2	CP:REACTOME	REACTOME_FBXW7_MUTANTS_AND_NOTCH1_IN_CANCER	M27197			R-HSA-2644605	https://www.reactome.org/content/detail/R-HSA-2644605|https://reactome.org/PathwayBrowser/#/R-HSA-2644605	FBXW7 Mutants and NOTCH1 in Cancer
C2	CP:REACTOME	REACTOME_NEGATIVE_REGULATION_OF_NOTCH4_SIGNALING	M27931			R-HSA-9604323	https://www.reactome.org/content/detail/R-HSA-9604323|https://reactome.org/PathwayBrowser/#/R-HSA-9604323	Negative regulation of NOTCH4 signaling
C2	CP:REACTOME	REACTOME_NONCANONICAL_ACTIVATION_OF_NOTCH3	M27887			R-HSA-9017802	https://www.reactome.org/content/detail/R-HSA-9017802|https://reactome.org/PathwayBrowser/#/R-HSA-9017802	Noncanonical activation of NOTCH3
C2	CP:REACTOME	REACTOME_NOTCH_HLH_TRANSCRIPTION_PATHWAY	M6177			R-HSA-350054	https://www.reactome.org/content/detail/R-HSA-350054|https://reactome.org/PathwayBrowser/#/R-HSA-350054	Notch-HLH transcription pathway
C2	CP:REACTOME	REACTOME_NOTCH1_INTRACELLULAR_DOMAIN_REGULATES_TRANSCRIPTION	M611			R-HSA-2122947	https://www.reactome.org/content/detail/R-HSA-2122947|https://reactome.org/PathwayBrowser/#/R-HSA-2122947	NOTCH1 Intracellular Domain Regulates Transcription
C2	CP:REACTOME	REACTOME_NOTCH2_ACTIVATION_AND_TRANSMISSION_OF_SIGNAL_TO_THE_NUCLEUS	M27210			R-HSA-2979096	https://www.reactome.org/content/detail/R-HSA-2979096|https://reactome.org/PathwayBrowser/#/R-HSA-2979096	NOTCH2 Activation and Transmission of Signal to the Nucleus
C2	CP:REACTOME	REACTOME_NOTCH2_INTRACELLULAR_DOMAIN_REGULATES_TRANSCRIPTION	M27159			R-HSA-2197563	https://www.reactome.org/content/detail/R-HSA-2197563|https://reactome.org/PathwayBrowser/#/R-HSA-2197563	NOTCH2 intracellular domain regulates transcription
C2	CP:REACTOME	REACTOME_NOTCH3_ACTIVATION_AND_TRANSMISSION_OF_SIGNAL_TO_THE_NUCLEUS	M27879			R-HSA-9013507	https://www.reactome.org/content/detail/R-HSA-9013507|https://reactome.org/PathwayBrowser/#/R-HSA-9013507	NOTCH3 Activation and Transmission of Signal to the Nucleus
C2	CP:REACTOME	REACTOME_NOTCH3_INTRACELLULAR_DOMAIN_REGULATES_TRANSCRIPTION	M27880			R-HSA-9013508	https://www.reactome.org/content/detail/R-HSA-9013508|https://reactome.org/PathwayBrowser/#/R-HSA-9013508	NOTCH3 Intracellular Domain Regulates Transcription
C2	CP:REACTOME	REACTOME_NOTCH4_ACTIVATION_AND_TRANSMISSION_OF_SIGNAL_TO_THE_NUCLEUS	M27882			R-HSA-9013700	https://www.reactome.org/content/detail/R-HSA-9013700|https://reactome.org/PathwayBrowser/#/R-HSA-9013700	NOTCH4 Activation and Transmission of Signal to the Nucleus
C2	CP:REACTOME	REACTOME_NOTCH4_INTRACELLULAR_DOMAIN_REGULATES_TRANSCRIPTION	M27881			R-HSA-9013695	https://www.reactome.org/content/detail/R-HSA-9013695|https://reactome.org/PathwayBrowser/#/R-HSA-9013695	NOTCH4 Intracellular Domain Regulates Transcription
C2	CP:REACTOME	REACTOME_PRE_NOTCH_EXPRESSION_AND_PROCESSING	M607			R-HSA-1912422	https://www.reactome.org/content/detail/R-HSA-1912422|https://reactome.org/PathwayBrowser/#/R-HSA-1912422	Pre-NOTCH Expression and Processing
C2	CP:REACTOME	REACTOME_PRE_NOTCH_PROCESSING_IN_GOLGI	M614			R-HSA-1912420	https://www.reactome.org/content/detail/R-HSA-1912420|https://reactome.org/PathwayBrowser/#/R-HSA-1912420	Pre-NOTCH Processing in Golgi
C2	CP:REACTOME	REACTOME_PRE_NOTCH_PROCESSING_IN_THE_ENDOPLASMIC_RETICULUM	M27068			R-HSA-1912399	https://www.reactome.org/content/detail/R-HSA-1912399|https://reactome.org/PathwayBrowser/#/R-HSA-1912399	Pre-NOTCH Processing in the Endoplasmic Reticulum
C2	CP:REACTOME	REACTOME_RUNX3_REGULATES_NOTCH_SIGNALING	M27808			R-HSA-8941856	https://www.reactome.org/content/detail/R-HSA-8941856|https://reactome.org/PathwayBrowser/#/R-HSA-8941856	RUNX3 regulates NOTCH signaling
C2	CP:REACTOME	REACTOME_SIGNALING_BY_NOTCH	M10189			R-HSA-157118	https://www.reactome.org/content/detail/R-HSA-157118|https://reactome.org/PathwayBrowser/#/R-HSA-157118	Signaling by NOTCH
C2	CP:REACTOME	REACTOME_SIGNALING_BY_NOTCH1	M616			R-HSA-1980143	https://www.reactome.org/content/detail/R-HSA-1980143|https://reactome.org/PathwayBrowser/#/R-HSA-1980143	Signaling by NOTCH1
C2	CP:REACTOME	REACTOME_SIGNALING_BY_NOTCH1_HD_DOMAIN_MUTANTS_IN_CANCER	M27202			R-HSA-2691230	https://www.reactome.org/content/detail/R-HSA-2691230|https://reactome.org/PathwayBrowser/#/R-HSA-2691230	Signaling by NOTCH1 HD Domain Mutants in Cancer
C2	CP:REACTOME	REACTOME_SIGNALING_BY_NOTCH1_PEST_DOMAIN_MUTANTS_IN_CANCER	M29616			R-HSA-2644602	https://www.reactome.org/content/detail/R-HSA-2644602|https://reactome.org/PathwayBrowser/#/R-HSA-2644602	Signaling by NOTCH1 PEST Domain Mutants in Cancer
C2	CP:REACTOME	REACTOME_SIGNALING_BY_NOTCH1_T_7_9_NOTCH1_M1580_K2555_TRANSLOCATION_MUTANT	M27199			R-HSA-2660825	https://www.reactome.org/content/detail/R-HSA-2660825|https://reactome.org/PathwayBrowser/#/R-HSA-2660825	Signaling by NOTCH1 t(7;9)(NOTCH1:M1580_K2555) Translocation Mutant
C2	CP:REACTOME	REACTOME_SIGNALING_BY_NOTCH2	M604			R-HSA-1980145	https://www.reactome.org/content/detail/R-HSA-1980145|https://reactome.org/PathwayBrowser/#/R-HSA-1980145	Signaling by NOTCH2
C2	CP:REACTOME	REACTOME_SIGNALING_BY_NOTCH3	M618			R-HSA-9012852	https://www.reactome.org/content/detail/R-HSA-9012852|https://reactome.org/PathwayBrowser/#/R-HSA-9012852	Signaling by NOTCH3
C2	CP:REACTOME	REACTOME_SIGNALING_BY_NOTCH4	M594			R-HSA-9013694	https://www.reactome.org/content/detail/R-HSA-9013694|https://reactome.org/PathwayBrowser/#/R-HSA-9013694	Signaling by NOTCH4
C2	CGP	RYAN_MANTLE_CELL_LYMPHOMA_NOTCH_DIRECT_UP	M39016	29045844	GSE97541	Table S4. Linkage Analysis for Notch-Activated Genes and Notch Transcription Complex Binding Peaks in MCL Cell Lines; Tab 1; Column A		Genes upregulated by rapid Notch activation and linked to Notch TF binding peaks in mantle cell lymphoma cell lines.
C2	CGP	VILIMAS_NOTCH1_TARGETS_DN	M1873	17173050	GSE6396	Fig 1a, 1BS, 1CS: down in either early or late		Genes down-regulated in bone marrow progenitors by constitutively active NOTCH1 [GeneID=4851].
C2	CGP	VILIMAS_NOTCH1_TARGETS_UP	M1869	17173050	GSE6396	Fig 1a, 1BS, 1CS: up in either early or late		Genes up-regulated in bone marrow progenitors by constitutively active NOTCH1 [GeneID=4851].
C2	CP:WIKIPATHWAYS	WP_APOPTOSISRELATED_NETWORK_DUE_TO_ALTERED_NOTCH3_IN_OVARIAN_CANCER	M39688			WP2864	http://www.wikipathways.org/instance/WP2864_r108133	Apoptosis-related network due to altered Notch3 in ovarian cancer
C2	CP:WIKIPATHWAYS	WP_CANONICAL_AND_NONCANONICAL_NOTCH_SIGNALING	M39545			WP3845	http://www.wikipathways.org/instance/WP3845_r116460	Canonical and non-canonical Notch signaling
C2	CP:WIKIPATHWAYS	WP_NOTCH_SIGNALING	M39571			WP268	http://www.wikipathways.org/instance/WP268_r117167	Notch signaling
C2	CP:WIKIPATHWAYS	WP_NOTCH_SIGNALING_PATHWAY	M39540			WP61	http://www.wikipathways.org/instance/WP61_r120637	Notch signaling pathway
C2	CP:WIKIPATHWAYS	WP_NOTCH1_REGULATION_OF_ENDOTHELIAL_CELL_CALCIFICATION	M39389			WP3413	http://www.wikipathways.org/instance/WP3413_r116601	NOTCH1 regulation of endothelial cell calcification
signatures from publications
Organism	tissue type	link	publication
human	TNBC + ACC	https://cancerdiscovery.aacrjournals.org/content/4/10/1154.long	Stoeck et al., 2014
human	TNBC	https://www.sciencedirect.com/science/article/pii/S2213671116000850	Braune et al., 2016
human	Huvec cells	https://www.ahajournals.org/doi/10.1161/ATVBAHA.117.310388	Poulsen et al., 2018
human	MDAMB231	https://www.ncbi.nlm.nih.gov/pmc/articles/PMC5666606/	Xu et al., 2017
human	skin cance cell lines	https://www.ncbi.nlm.nih.gov/pmc/articles/PMC5983322/	Labban et al., 2018
human	MCF-7 + MDA-MB-231 breast cancer cells	https://breast-cancer-research.biomedcentral.com/articles/10.1186/s13058-018-1020-0	Leontovich et al., 2018
human / mouse	T-lymphoblastic leukemia	https://www.pnas.org/content/108/36/14908	Wang et al., 2011
mouse	C2C12 cells	http://genesdev.cshlp.org/content/27/9/1059.full	Castel et al., 2013
mouse	T-cells	https://www.ncbi.nlm.nih.gov/pmc/articles/PMC4654973/	Pinell et al., 2015
mouse	brain pericytes	https://www.nature.com/articles/s41467-019-10643-w	Diéguez-Hurtado et al., 2019
mouse	T-ALL	https://www.ncbi.nlm.nih.gov/pmc/articles/PMC3093658	Klinakis et al., 2011

## Sheet: Signature Genes
Table S6a: List of all identified Notch signatures used and the signature genes.
Signature Name	Signature Genes
BIOCARTA_NOTCH_PATHWAY	ADAM17, DLL1, FURIN, NOTCH1, PSEN1, RBPJ
Braune_2016_TNBC_Notch_sig_CSL_KO	ACTBL2, ANKRD1, APBB1IP, ARHGAP31, CACHD1, CSF2, CXCL1, DEPP1, DSP, DUSP1, DUSP6, F2RL1, FAM83A, FIRRE, GFPT2, GPR17, HR, HSPB8, ID3, IFIT2, IGFBP1, IL12A, IL1B, IL1RAP, KITLG, KLF10, LOC100506178, LOC441178, NPR3, NTN4, PALM2, PNMA2, PRR5L, PTHLH, S100A2, SDC2, SLC46A3, SLIT2, SORBS2, SPHK1, TACC2, TGM5, TLE1, TSC22D1, TSPAN15, UBASH3B, ZNF702P
Castel_2013_C2C12_Dll1_vs_DAPT_targets_24h_up	ACAA2, ADAMTS2, AKAP12, ALDH1A3, ARHGAP42, ATP2B4, BCL2, CA12, CALCRL, CBLN1, CBS, CCL17, CDH11, CDH15, CLCF1, CMKLR1, COL1A1, COL5A3, COL6A1, COL6A2, DACT1, DDIT4L, DLC1, DTX4, DUSP1, EFNB1, EGFR, ERMP1, FAM110B, FBN1, FOXS1, FZD4, GJB3, GJB5, GZMB, GZMH, HAS2, HBEGF, HES1, HEY1, HEYL, HUNK, IL33, JAG1, KCNF1, KIAA1755, KIF26B, KLF9, LAMA1, LIFR, LIPG, LMCD1, MARCKS, MCAM, MFSD2A, MPP2, MYF5, NC…
Castel_2013_C2C12_Dll1_vs_DAPT_targets_6h_down	ANGPTL4, APLN, CITED2, CXCR4, EPS8, ERRFI1, FGF7, KCNN4, MYOD1, PDK4, PI15, PLEKHG5, PLSCR1, PLSCR2, PTPN22, SCX, SERPINB2, SLC7A11, TNFSF15
Castel_2013_C2C12_Dll1_vs_DAPT_targets_6h_up	ALDH1A3, CBLN1, CDH15, CDH6, CMKLR1, DUSP1, EGFR, ERMP1, FLT1, GCNT2, GJB3, GPBAR1, HAS2, HBEGF, HES1, HEY1, HEYL, HUNK, IL6, INHBA, JAG1, KCNF1, KIF26B, KLF9, KLHL30, MCF2L, NOTCH1, NR6A1, NRARP, NTN4, OLFML2A, PDGFRB, PGF, RAP1GAP2, S1PR1, SEC14L2, SERINC5, SERPINE1, SLC43A2, SPATA13, TGFB2, TGFB3, TNFSF11, VDR, ZFP36L1
GOBP_NEGATIVE_REGULATION_OF_NOTCH_SIGNALING_PATHWAY	AKT1, ARRB1, ARRDC1, BCL6, BEND6, BMP7, CBFA2T2, CCNC, CDK3, CHAC1, DLK1, DLK2, DLL1, DLL4, DLX1, DLX2, EGFL7, FBXW7, GATA2, HEY1, HEY2, HIF1AN, LFNG, MAGEA1, METTL3, MIR1224, MMP14, NEURL1, NFKBIA, NIBAN2, NRARP, RITA1, SLC35C1, TCIM, TSPAN15, WWP2, YTHDF2, ZBTB7A
GOBP_NOTCH_RECEPTOR_PROCESSING	ADAM17, APH1A, APH1B, DNER, GALNT11, NCSTN, PSEN1, PSEN2, PSENEN
GOBP_NOTCH_SIGNALING_INVOLVED_IN_HEART_DEVELOPMENT	DLL4, GALNT11, HEY1, HEY2, HEYL, JAG1, NOTCH1, NOTCH2, RBPJ, SNAI1, SNAI2
GOBP_POSITIVE_REGULATION_OF_NOTCH_SIGNALING_PATHWAY	AAK1, ASCL1, BMP2K, CCN3, CNTN6, DLL1, DLL4, ENHO, EPN2, FGF10, GATA5, GSX2, HES1, HES5, IL6ST, ITGB1BP1, JAG1, JAG2, KIT, LFNG, MESP1, MFNG, MIR126, MIR212, NEPRO, NOD2, NOS3, NOTCH1, NOTCH2NLA, NOTCH2NLB, NOTCH2NLC, PDCD10, POGLUT1, PRKCI, RFNG, ROBO1, ROBO2, SLC35C2, SRC, STAT3, TGFB2, TM2D3, TP63, TSPAN14, TSPAN5, WNT1, YAP1, ZMIZ1
GOBP_POSITIVE_REGULATION_OF_TRANSCRIPTION_OF_NOTCH_RECEPTOR_TARGET	MAML1, MAML2, MAML3, NOTCH1, NOTCH4, RBM15, RBPJ
GOBP_REGULATION_OF_NOTCH_SIGNALING_PATHWAY	AAK1, ADAM10, AKT1, ARRB1, ARRDC1, ASCL1, BCL6, BEND6, BMP2K, BMP7, CBFA2T2, CCN3, CCNC, CD46, CDK3, CHAC1, CNTN6, DLK1, DLK2, DLL1, DLL4, DLX1, DLX2, DTX1, EGFL7, ENHO, EPN2, FBXW7, FGF10, GALNT11, GAS2, GATA2, GATA5, GSX2, HES1, HES5, HEY1, HEY2, HIF1AN, IL6ST, ITGB1BP1, JAG1, JAG2, KIT, LFNG, LLGL1, LLGL2, MAGEA1, MESP1, METTL3, MFNG, MIR1224, MIR126, MIR212, MMP14, NEPRO, NEURL1, NFKBIA, NIBA…
GOMF_NOTCH_BINDING	AAK1, ADAM17, CCN3, CHAC1, CUL3, DLK2, DLL1, DLL3, DLL4, DNER, DTX1, GALNT11, HIF1AN, JAG1, JAG2, KCTD10, MEGF10, NCOR2, NOTCH1, NOTCH2NLA, NOTCH2NLB, NOTCH4, SNED1, SNW1, TCIM
HALLMARK_NOTCH_SIGNALING	APH1A, ARRB1, CCND1, CUL1, DLL1, DTX1, DTX2, DTX4, FBXW11, FZD1, FZD5, FZD7, HES1, HEYL, JAG1, KAT2A, LFNG, MAML2, NOTCH1, NOTCH2, NOTCH3, PPARD, PRKCA, PSEN2, PSENEN, RBX1, SAP30, SKP1, ST3GAL6, TCF7L2, WNT2, WNT5A
HP_ABNORMAL_GREATER_SCIATIC_NOTCH_MORPHOLOGY	ALG9, CFAP410, COL11A1, COL2A1, DDRGK1, DNAJC21, DYM, EXTL3, FGFR3, GPC3, GPC4, GPX4, GUSB, INTU, PCYT1A, SBDS, SLC26A2, SRP54, TRPV4
HP_SHORT_GREATER_SCIATIC_NOTCH	FGFR3, GPC3, GPC4, SLC26A2, TRPV4
KEGG_NOTCH_SIGNALING_PATHWAY	ADAM17, APH1A, CIR1, CREBBP, CTBP1, CTBP2, DLL1, DLL3, DLL4, DTX1, DTX2, DTX3, DTX3L, DTX4, DVL1, DVL2, DVL3, EP300, HDAC1, HDAC2, HES1, HES5, JAG1, JAG2, KAT2A, KAT2B, LFNG, MAML1, MAML2, MAML3, MFNG, NCOR2, NCSTN, NOTCH1, NOTCH2, NOTCH3, NOTCH4, NUMB, NUMBL, PSEN1, PSEN2, PSENEN, PTCRA, RBPJ, RBPJL, RFNG, SNW1
Klinakis_2011_TALL_NcstnKO	CD28, CD3D, CD3E, CD69, DTX1, GZMA, HES1, HES5, NRARP, PTCRA, RAG1, RAG2
Labban_2018_SCC_RBPJ_targets	AKAP13, ANO6, CASZ1, CCL20, CEACAM19, CLCN4, CNTNAP2, DCBLD1, DSP, DYRK2, ENC1, EXD3, FAT2, FGF1, FRAS1, GAS7, GNAI2, HES1, HIVEP2, HM13, HSF2BP, KCNK1, KDM6B, KMO, MAGT1, MFAP2, MPRIP, NAPG, NCOA2, NECTIN4, NOCT, NOTCH2, NRXN3, OCLN, PIK3R3, PLEKHA8P1, PLEKHG1, PLXDC2, PTK2, PTPN14, RAB11FIP4, RALGPS1, RHOV, RND3, RNF149, ROBO2, SCARB2, SCD5, SEC61A1, SHANK2, SLIT3, SNN, SNX25, SP110, SPARC, SPS…
Labban_2018_SCC_common_RBPJ_targets	CEACAM19, DCBLD1, GNAI2, HES1, KDM6B, MFAP2, SCD5, SHANK2, SLIT3, SPARC, SPTLC2, SUSD1, TPM1
Leontovich_2018_NOTCH3_nuclear_reprogramming_BRCA	ATF3, EGR1, EGR3, FOSB, HES1, JUN, MYC, NOTCH3, PGR, TFDP2
NGUYEN_NOTCH1_TARGETS_UP	ABCC8, ANXA6, ARL6IP5, BRCA1, CANX, CD4, CNTN1, COL18A1, COL4A6, F2R, FLOT1, HDAC1, HMGCR, ITGAV, LAMB2, PCF11, PHB2, PTHLH, RBP1, S100A13, SEC62, SFPQ, SLC12A3, SLC4A3, STAT5A, TAGLN, TCAP
PID_NOTCH_PATHWAY	ADAM10, ADAM12, APH1A, APH1B, CBL, CCND1, CDKN1A, CNTN1, CNTN6, CTBP1, CUL1, DLK1, DLL1, DLL3, DLL4, DNER, DNM1, DTX1, ENO1, EP300, EPS15, FBXW7, FURIN, GATA3, HDAC1, IL4, ITCH, JAG1, JAG2, KDM1A, LNX1, MAML1, MAML2, MARK2, MFAP2, MFAP5, MIB1, MYC, MYCBP, NCOR1, NCOR2, NCSTN, NEURL1, NOTCH1, NOTCH2, NOTCH3, NOTCH4, NUMB, PSEN1, PSENEN, PTCRA, RAB11A, RBBP8, RBPJ, SKP1, SKP2, SPEN, SSPOP, YY1
Poulsen_2018_HUVEC_NOTCH1_inhibited	CPE, CX3CL1, CXCL5, EFNB2, GSTA4, HEY1, LGALS9, SELENOM, SMAD6, TNFSF10, VCAM1
Poulsen_2018_N1_repressed	ABHD17C, ANGPT2, C16orf74, CCND1, CD276, CEP55, CKS1B, COL13A1, CTHRC1, CXCL8, CXCR4, DDX18, DTYMK, FAM89A, FEN1, FERMT3, HLX, LHX6, LYVE1, MAD2L1, MELK, NES, PGF, PHLDA1, PLAUR, RPL39L, SLC7A5, SNHG9, SPOCD1, TMEM158, TRIP13, TUBA1A, TUBB4B
Poulsen_2018_N1_supported	ABLIM1, ACOT7, ACOX2, ADGRA2, ADGRG6, ALDH1A1, ALPL, ART4, BMP4, CAP2, CASP1, CCL2, CDH11, CEACAM1, CFH, CLEC3B, COBLL1, COL8A1, CPE, DKK3, DSE, EFNB2, FABP4, FGF2, FILIP1L, FOXC1, FOXO3, GAS6, GBP1, GJA4, GUCY1A1, HAPLN3, HES1, HES4, HEY2, HTRA1, IFI44L, IFITM1, IL18BP, IL18R1, IL33, KLHL13, LAP3, LEPR, LGALS9, LYPD1, MAOA, MATN2, MDK, METTL25, MX1, N4BP2L2, NREP, PARP12, PLAAT4, PLAC9, PSMB10, …
REACTOME_ACTIVATED_NOTCH1_TRANSMITS_SIGNAL_TO_THE_NUCLEUS	ADAM10, ADAM17, APH1A, APH1B, ARRB1, ARRB2, CNTN1, DLK1, DLL1, DLL4, DNER, DTX1, DTX2, DTX4, ITCH, JAG1, JAG2, MIB1, MIB2, NCSTN, NEURL1, NEURL1B, NOTCH1, NUMB, PSEN1, PSEN2, PSENEN, RPS27A, UBA52, UBB, UBC
REACTOME_FBXW7_MUTANTS_AND_NOTCH1_IN_CANCER	CUL1, FBXW7, NOTCH1, RBX1, SKP1
REACTOME_NEGATIVE_REGULATION_OF_NOTCH4_SIGNALING	AKT1, CUL1, FBXW7, NOTCH4, PSMA1, PSMA2, PSMA3, PSMA4, PSMA5, PSMA6, PSMA7, PSMB1, PSMB10, PSMB2, PSMB3, PSMB4, PSMB5, PSMB6, PSMB7, PSMB8, PSMB9, PSMC1, PSMC2, PSMC3, PSMC4, PSMC5, PSMC6, PSMD1, PSMD10, PSMD11, PSMD12, PSMD13, PSMD14, PSMD2, PSMD3, PSMD4, PSMD5, PSMD6, PSMD7, PSMD8, PSMD9, PSME1, PSME2, PSME3, PSMF1, RBX1, RPS27A, SEM1, SKP1, TACC3, UBA52, UBB, UBC, YWHAZ
REACTOME_NONCANONICAL_ACTIVATION_OF_NOTCH3	APH1A, APH1B, NCSTN, NOTCH3, PSEN1, PSEN2, PSENEN, YBX1
REACTOME_NOTCH1_INTRACELLULAR_DOMAIN_REGULATES_TRANSCRIPTION	CCNC, CDK8, CREBBP, CUL1, EP300, FBXW7, HDAC1, HDAC10, HDAC11, HDAC2, HDAC3, HDAC4, HDAC5, HDAC6, HDAC7, HDAC8, HDAC9, HES1, HES5, HEY1, HEY2, HEYL, HIF1A, KAT2A, KAT2B, MAML1, MAML2, MAML3, MAMLD1, MYC, NBEA, NCOR1, NCOR2, NOTCH1, RBPJ, RBX1, RPS27A, SKP1, SNW1, TBL1X, TBL1XR1, TLE1, TLE2, TLE3, TLE4, UBA52, UBB, UBC
REACTOME_NOTCH2_ACTIVATION_AND_TRANSMISSION_OF_SIGNAL_TO_THE_NUCLEUS	ADAM10, APH1A, APH1B, CNTN1, DLL1, DLL4, JAG1, JAG2, MDK, MIB1, MIB2, NCSTN, NEURL1, NEURL1B, NOTCH2, PSEN1, PSEN2, PSENEN, RPS27A, UBA52, UBB, UBC
REACTOME_NOTCH2_INTRACELLULAR_DOMAIN_REGULATES_TRANSCRIPTION	CREB1, EP300, FCER2, GZMB, HES1, HES5, MAML1, MAML2, MAML3, MAMLD1, NOTCH2, RBPJ
REACTOME_NOTCH3_ACTIVATION_AND_TRANSMISSION_OF_SIGNAL_TO_THE_NUCLEUS	ADAM10, APH1A, APH1B, DLL1, DLL4, EGF, EGFR, JAG1, JAG2, MIB1, MIB2, NCSTN, NEURL1, NEURL1B, NOTCH3, PSEN1, PSEN2, PSENEN, RPS27A, TACC3, UBA52, UBB, UBC, WWP2, YBX1
REACTOME_NOTCH3_INTRACELLULAR_DOMAIN_REGULATES_TRANSCRIPTION	CREBBP, DLGAP5, EP300, FABP7, HES1, HES5, HEY1, HEY2, HEYL, IKZF1, KAT2A, KAT2B, MAML1, MAML2, MAML3, MAMLD1, NOTCH1, NOTCH3, PBX1, PLXND1, PTCRA, RBPJ, SNW1, STAT1, WWC1
REACTOME_NOTCH4_ACTIVATION_AND_TRANSMISSION_OF_SIGNAL_TO_THE_NUCLEUS	ADAM10, APH1A, APH1B, DLL4, JAG1, NCSTN, NOTCH4, PSEN1, PSEN2, PSENEN, YWHAZ
REACTOME_NOTCH4_INTRACELLULAR_DOMAIN_REGULATES_TRANSCRIPTION	ACTA2, CREBBP, EP300, FLT4, HES1, HES5, HEY1, HEY2, KAT2A, KAT2B, MAML1, MAML2, MAML3, MAMLD1, NOTCH1, NOTCH2, NOTCH4, RBPJ, SMAD3, SNW1
REACTOME_NOTCH_HLH_TRANSCRIPTION_PATHWAY	CREBBP, HDAC1, HDAC10, HDAC11, HDAC2, HDAC3, HDAC4, HDAC5, HDAC6, HDAC7, HDAC8, HDAC9, KAT2A, KAT2B, MAML1, MAML2, MAML3, MAMLD1, NCOR1, NCOR2, NOTCH1, NOTCH2, NOTCH3, NOTCH4, RBPJ, SNW1, TBL1X, TBL1XR1
REACTOME_PRE_NOTCH_PROCESSING_IN_GOLGI	ATP2A1, ATP2A2, ATP2A3, B4GALT1, FURIN, LFNG, MFNG, NOTCH1, NOTCH2, NOTCH3, NOTCH4, RAB6A, RFNG, SEL1L, ST3GAL3, ST3GAL4, ST3GAL6, TMED2
REACTOME_PRE_NOTCH_PROCESSING_IN_THE_ENDOPLASMIC_RETICULUM	NOTCH1, NOTCH2, NOTCH3, NOTCH4, POFUT1, POGLUT1
REACTOME_RUNX3_REGULATES_NOTCH_SIGNALING	CREBBP, EP300, HES1, JAG1, KAT2A, KAT2B, MAML1, MAML2, MAML3, MAMLD1, NOTCH1, RBPJ, RUNX3, SNW1
REACTOME_SIGNALING_BY_NOTCH1	ADAM10, ADAM17, APH1A, APH1B, ARRB1, ARRB2, CCNC, CDK8, CNTN1, CREBBP, CUL1, DLK1, DLL1, DLL4, DNER, DTX1, DTX2, DTX4, EP300, FBXW7, HDAC1, HDAC10, HDAC11, HDAC2, HDAC3, HDAC4, HDAC5, HDAC6, HDAC7, HDAC8, HDAC9, HES1, HES5, HEY1, HEY2, HEYL, HIF1A, ITCH, JAG1, JAG2, KAT2A, KAT2B, MAML1, MAML2, MAML3, MAMLD1, MIB1, MIB2, MYC, NBEA, NCOR1, NCOR2, NCSTN, NEURL1, NEURL1B, NOTCH1, NUMB, PSEN1, PSEN2, …
REACTOME_SIGNALING_BY_NOTCH1_HD_DOMAIN_MUTANTS_IN_CANCER	ADAM10, ADAM17, DLL1, DLL4, JAG1, JAG2, MIB1, MIB2, NEURL1, NEURL1B, NOTCH1, RPS27A, UBA52, UBB, UBC
REACTOME_SIGNALING_BY_NOTCH1_PEST_DOMAIN_MUTANTS_IN_CANCER	ADAM10, ADAM17, APH1A, APH1B, CCNC, CDK8, CREBBP, CUL1, DLL1, DLL4, EP300, FBXW7, HDAC1, HDAC10, HDAC11, HDAC2, HDAC3, HDAC4, HDAC5, HDAC6, HDAC7, HDAC8, HDAC9, HES1, HES5, HEY1, HEY2, HEYL, JAG1, JAG2, KAT2A, KAT2B, MAML1, MAML2, MAML3, MAMLD1, MIB1, MIB2, MYC, NCOR1, NCOR2, NCSTN, NEURL1, NEURL1B, NOTCH1, PSEN1, PSEN2, PSENEN, RBPJ, RBX1, RPS27A, SKP1, SNW1, TBL1X, TBL1XR1, UBA52, UBB, UBC
REACTOME_SIGNALING_BY_NOTCH1_T_7_9_NOTCH1_M1580_K2555_TRANSLOCATION_MUTANT	ADAM10, ADAM17, DLL1, DLL4, JAG1, JAG2, NOTCH1
REACTOME_SIGNALING_BY_NOTCH2	ADAM10, APH1A, APH1B, CNTN1, CREB1, DLL1, DLL4, EP300, FCER2, GZMB, HES1, HES5, JAG1, JAG2, MAML1, MAML2, MAML3, MAMLD1, MDK, MIB1, MIB2, NCSTN, NEURL1, NEURL1B, NOTCH2, PSEN1, PSEN2, PSENEN, RBPJ, RPS27A, UBA52, UBB, UBC
REACTOME_SIGNALING_BY_NOTCH3	ADAM10, APH1A, APH1B, CREBBP, DLGAP5, DLL1, DLL4, EGF, EGFR, EP300, FABP7, HES1, HES5, HEY1, HEY2, HEYL, IKZF1, JAG1, JAG2, KAT2A, KAT2B, MAML1, MAML2, MAML3, MAMLD1, MIB1, MIB2, NCSTN, NEURL1, NEURL1B, NOTCH1, NOTCH3, PBX1, PLXND1, PSEN1, PSEN2, PSENEN, PTCRA, RBPJ, RPS27A, SNW1, STAT1, TACC3, UBA52, UBB, UBC, WWC1, WWP2, YBX1
Stoeck2014_TNBC_ACC_GSI_response_1	CD300A, CHI3L2, CR1, CR2, DTX1, ESF1, FAM120A, FAM27A, FAM27B, FAM27C, HES1, HES4, HEY1, LNC00461, MYC, NINJ1, NOTCH3, NRARP, PRR5, SEMA7A, TFRC
Stoeck2014_TNBC_ACC_GSI_response_2	EXD3, HES4, HEY1, MYC, NOTCH3, NRARP, PDE10A, PTDSS1, SHQ1, TFRC
Stoeck2014_TNBC_ACC_GSI_response_3	HES4, HEY1, MYC, NOTCH3, NRARP, TFRC
VILIMAS_NOTCH1_TARGETS_DN	BTK, CAMP, CCL23, CLEC10A, CMA1, CSF1R, CSF2RA, CSF3R, CTSG, ELANE, GFI1, GFI1B, ITGAM, ITGB2, LILRB5, LRRC25, LYZ, MATK, MPO, NCF2, NCF4, PGLYRP1, STOM, TPSD1, TREM2, TREML1, VPREB1
VILIMAS_NOTCH1_TARGETS_UP	BCL2A1, BIRC2, BIRC3, CARD11, CCL5, CCR7, CD2, CD28, CD3D, CD3G, CD69, CD7, CD74, CD80, CD83, CD86, CTLA4, CX3CL1, DDR1, DTX1, EGR1, EGR2, GATA3, GZMA, GZMB, HEY1, ICAM1, ID2, IL10RA, IL12B, IRF7, JUNB, LAT, LCK, NFATC1, NFKB2, NFKBIA, NOTCH3, NRARP, P2RY10, PTCRA, RAG1, RAG2, RELB, RRAS2, THY1, TNFRSF18, TOX, TRAF1, TRAT1, ZAP70
WP_APOPTOSISRELATED_NETWORK_DUE_TO_ALTERED_NOTCH3_IN_OVARIAN_CANCER	ABL1, AKT1, ANXA5, APOE, APP, AXIN1, BCL3, BEX3, BIRC5, CARD14, CASP7, CDKN1A, CDKN1B, CTNNA1, CUL1, CUL5, ERBB3, ERN1, ETS1, F2R, GCLC, HDAC1, HELLS, HSPA5, HSPB1, HSPD1, IER3, IL7R, JUND, MAPK1, MIR8085, NET1, NFKB1, NQO1, NRG1, PAK2, PKN1, PTK2, PTK2B, RIPK2, RNF7, RPS6KB1, SERBP1, SMAD7, SOCS3, SQSTM1, THBS1, TNF, TNFRSF10B, TNFRSF21, TRAF1, VAV3, VIM, YBX3
WP_CANONICAL_AND_NONCANONICAL_NOTCH_SIGNALING	ADAM10, CHUK, CNTN6, DLK1, DLK2, DLL1, DLL3, DLL4, DNER, HES1, HEY1, JAG1, JAG2, LEF1, MAML1, MAML2, MAML3, MFAP1, MFAP2, NOTCH1, NOTCH2, NOTCH3, NOTCH4, PSEN1, PSEN2, RBPJ, RRAS
WP_NOTCH1_REGULATION_OF_ENDOTHELIAL_CELL_CALCIFICATION	ALPL, CALU, DLL1, DLL3, DLL4, FGFR3, GJA5, ITGA1, JAG1, JAG2, LPAR1, MGP, MIR6073, NOTCH1, PLAT, SAT1, SOX6, VEGFA
WP_NOTCH_SIGNALING	ADAM17, APH1A, APH1B, CREBBP, CTBP1, CTBP2, DLL1, DLL3, DLL4, DTX1, DTX2, DTX3, DTX3L, DTX4, DVL1, DVL2, DVL3, ENSG00000284930, HDAC1, HDAC2, HES1, HES5, INPP5K, JAG1, JAG2, KAT2A, KAT2B, KCNJ5, LFNG, MAML1, MAML3, MFNG, MIR6808, NCOR2, NCSTN, NOTCH1, NOTCH2, NOTCH3, NOTCH4, NUMB, NUMBL, PSEN1, PSEN2, PTCRA, RBPJ, RBPJL, RFNG
WP_NOTCH_SIGNALING_PATHWAY	ADAM17, AKT1, APH1A, APH1B, CCND1, CDKN1A, CIR1, CUL1, DLL1, DLL3, DLL4, DTX1, ENSG00000284930, EP300, FBXW7, FHL1, GATA3, GSK3B, HDAC1, HDAC2, HES1, HES5, HES6, HEY1, HEY2, HIF1A, ITCH, JAG1, JAG2, JAK2, LCK, MAGEA1, MAML1, MAML2, MAML3, MAPT, MIR1281, MYC, NCOR1, NCOR2, NCSTN, NFKB1, NOTCH1, NOTCH2, NOTCH3, NOTCH4, NUMB, NUMBL, PIK3R1, PIK3R2, PSEN1, PSEN2, PSENEN, PTCRA, RBPJ, RING1, SAP30, SK…
Xu_2017_MDAMB231_RBPJ_targets	AGO1, AGO2, AGO3, AKAP2, APBA2, APOBEC3B, APOBEC3C, ASCC3, CAPN2, CAVIN1, CIAO2B, DNAJC13, FAM120A, FBXO42, GRB2, GYS1, H4C7, HNRNPDL, HP, JMJD1C, KIAA1217, L3MBTL3, LGALS1, MAP1A, MTPN, NOTCH2, OGDH, PDCD6, RBPJ, RNGTT, RTCB, SAMD1, SEC23A, SEC24B, SEC24C, SERPINB2, SMAD9, SNX9, STON2, TMEM33, TNRC6A, TRIP12, UXT, YAE1, ZNF268
