# Supplementary material for: Identification of a Notch transcriptomic signature for breast cancer
Source: Breast Cancer Res. 2024 Jan 3;26:4. doi: 10.1186/s13058-023-01757-7 (PMC10765899; doi:10.1186/s13058-023-01757-7)
Supplement: Supplementary file 9 — Additional file 9. Table S6: B. Similarity scores for previously published Notch signatures, as indicated. [file 13058_2023_1757_MOESM9_ESM.xlsx]

## Sheet: Jaccard Index Matrix
Table 6b: Similarity scores for previously published Notch signatures, Jaccard Index Matrix
	Notch.20.Gene.Signature	BIOCARTA.NOTCH.PATHWAY	Braune.2016.TNBC.Notch.sig.CSL.KO	Castel.2013.C2C12.Dll1.vs.DAPT.targets.24h.up	Castel.2013.C2C12.Dll1.vs.DAPT.targets.6h.down	Castel.2013.C2C12.Dll1.vs.DAPT.targets.6h.up	GOBP.NEGATIVE.REGULATION.OF.NOTCH.SIGNALING.PATHWAY	GOBP.NOTCH.RECEPTOR.PROCESSING	GOBP.NOTCH.SIGNALING.INVOLVED.IN.HEART.DEVELOPMENT	GOBP.POSITIVE.REGULATION.OF.NOTCH.SIGNALING.PATHWAY	GOBP.POSITIVE.REGULATION.OF.TRANSCRIPTION.OF.NOTCH.RECEPTOR.TARGET	GOBP.REGULATION.OF.NOTCH.SIGNALING.PATHWAY	GOMF.NOTCH.BINDING	HALLMARK.NOTCH.SIGNALING	HP.ABNORMAL.GREATER.SCIATIC.NOTCH.MORPHOLOGY	HP.SHORT.GREATER.SCIATIC.NOTCH	KEGG.NOTCH.SIGNALING.PATHWAY	Klinakis.2011.TALL.NcstnKO	Labban.2018.SCC.RBPJ.targets	Labban.2018.SCC.common.RBPJ.targets	Leontovich.2018.NOTCH3.nuclear.reprogramming.BRCA	NGUYEN.NOTCH1.TARGETS.UP	PID.NOTCH.PATHWAY	Poulsen.2018.HUVEC.NOTCH1.inhibited	Poulsen.2018.N1.repressed	Poulsen.2018.N1.supported	REACTOME.ACTIVATED.NOTCH1.TRANSMITS.SIGNAL.TO.THE.NUCLEUS	REACTOME.FBXW7.MUTANTS.AND.NOTCH1.IN.CANCER	REACTOME.NEGATIVE.REGULATION.OF.NOTCH4.SIGNALING	REACTOME.NONCANONICAL.ACTIVATION.OF.NOTCH3	REACTOME.NOTCH1.INTRACELLULAR.DOMAIN.REGULATES.TRANSCRIPTION	REACTOME.NOTCH2.ACTIVATION.AND.TRANSMISSION.OF.SIGNAL.TO.THE.NUCLEUS	REACTOME.NOTCH2.INTRACELLULAR.DOMAIN.REGULATES.TRANSCRIPTION	REACTOME.NOTCH3.ACTIVATION.AND.TRANSMISSION.OF.SIGNAL.TO.THE.NUCLEUS	REACTOME.NOTCH3.INTRACELLULAR.DOMAIN.REGULATES.TRANSCRIPTION	REACTOME.NOTCH4.ACTIVATION.AND.TRANSMISSION.OF.SIGNAL.TO.THE.NUCLEUS	REACTOME.NOTCH4.INTRACELLULAR.DOMAIN.REGULATES.TRANSCRIPTION	REACTOME.NOTCH.HLH.TRANSCRIPTION.PATHWAY	REACTOME.PRE.NOTCH.PROCESSING.IN.GOLGI	REACTOME.PRE.NOTCH.PROCESSING.IN.THE.ENDOPLASMIC.RETICULUM	REACTOME.RUNX3.REGULATES.NOTCH.SIGNALING	REACTOME.SIGNALING.BY.NOTCH1	REACTOME.SIGNALING.BY.NOTCH1.HD.DOMAIN.MUTANTS.IN.CANCER	REACTOME.SIGNALING.BY.NOTCH1.PEST.DOMAIN.MUTANTS.IN.CANCER	REACTOME.SIGNALING.BY.NOTCH1.T.7.9.NOTCH1.M1580.K2555.TRANSLOCATION.MUTANT	REACTOME.SIGNALING.BY.NOTCH2	REACTOME.SIGNALING.BY.NOTCH3	Stoeck2014.TNBC.ACC.GSI.response.1	Stoeck2014.TNBC.ACC.GSI.response.2
Notch 20-Gene Signature	1	0	0.0151515	0.0550459	0	0.101695	0.0545455	0	0.148148	0.030303	0	0.0446429	0.0227273	0.04	0	0	0.0151515	0.0322581	0.0357143	0	0	0	0.0128205	0.0333333	0	0.0107527	0.02	0	0	0	0.0461538	0.0243902	0	0.0227273	0.0714286	0.0333333	0.0526316	0	0	0	0.030303	0.0444444	0.0294118	0.0540541	0.0384615	0.0192308	0.0615385	0.0512821	0.0714286
BIOCARTA NOTCH PATHWAY	0	1	0	0.01	0	0.02	0.0232558	0.153846	0.133333	0.0384615	0.181818	0.019802	0.107143	0.0555556	0	0	0.104167	0	0	0	0	0	0.0833333	0	0	0	0.121212	0.1	0	0.0769231	0.0384615	0.0769231	0.0588235	0.0689655	0.0689655	0.0625	0.0833333	0.0625	0.0909091	0.0909091	0.111111	0.0666667	0.166667	0.0847458	0.3	0.0833333	0.0784314	0	0
Braune 2016 TNBC Notch sig CSL KO	0.0151515	0	1	0.0142857	0	0.0222222	0.0119048	0	0	0	0	0.00699301	0	0	0	0	0	0	0.00884956	0	0	0.0136986	0	0	0	0	0	0	0	0	0.0106383	0	0	0	0	0	0	0	0	0	0	0.00833333	0	0	0	0	0	0	0
Castel 2013 C2C12 Dll1 vs DAPT targets 24h up	0.0550459	0.01	0.0142857	1	0	0.308411	0.0152672	0	0.0392157	0.028777	0.00990099	0.0378378	0.0169492	0.0495868	0	0	0.0364964	0.0190476	0.00621118	0.00934579	0.0194175	0	0.0198675	0.00952381	0.00787402	0.0180723	0.0243902	0.010101	0	0.00980392	0.028777	0.00862069	0.0190476	0.025641	0.0526316	0.00952381	0.0267857	0.0165289	0.018018	0.020202	0.0283019	0.0368098	0.0185185	0.0337838	0.02	0.024	0.0588235	0.0357143	0.0294118
Castel 2013 C2C12 Dll1 vs DAPT targets 6h down	0	0	0	0	1	0	0	0	0	0	0	0	0	0	0	0	0	0	0	0	0	0	0	0	0.0196078	0	0	0	0	0	0	0	0	0	0	0	0	0	0	0	0	0	0	0	0	0	0	0	0
Castel 2013 C2C12 Dll1 vs DAPT targets 6h up	0.101695	0.02	0.0222222	0.308411	0	1	0.0246914	0	0.0769231	0.0449438	0.0196078	0.0441176	0.0294118	0.0547945	0	0	0.0337079	0.0363636	0.00900901	0.0175439	0.0185185	0	0.0196078	0.0181818	0.012987	0.00847458	0.027027	0.0204082	0	0	0.0449438	0.0151515	0.0178571	0.0294118	0.0606061	0.0181818	0.0483871	0.0138889	0.016129	0.02	0.0535714	0.0438596	0.0344828	0.0510204	0.04	0.0263158	0.0681818	0.047619	0.0377358
GOBP NEGATIVE REGULATION OF NOTCH SIGNALING PATHWAY	0.0545455	0.0232558	0.0119048	0.0152672	0	0.0246914	1	0	0.0652174	0.0361446	0	0.391753	0.105263	0.0447761	0	0	0.0365854	0.0204082	0	0	0	0	0.0543478	0.0208333	0	0.00900901	0.078125	0.0238095	0.0222222	0	0.0487805	0.0526316	0	0.0677966	0.0327869	0.0208333	0.0357143	0	0.0181818	0	0	0.0873786	0.06	0.0786517	0.0465116	0.0441176	0.0740741	0.0350877	0.0434783
GOBP NOTCH RECEPTOR PROCESSING	0	0.153846	0	0	0	0	0	1	0.0526316	0	0	0.00952381	0.0967742	0.0789474	0	0	0.12	0	0	0	0	0	0.0967742	0	0	0	0.25	0	0	0.545455	0	0.24	0	0.214286	0	0.428571	0	0	0	0	0	0.106667	0.0434783	0.116667	0.0666667	0.166667	0.115385	0	0
GOBP NOTCH SIGNALING INVOLVED IN HEART DEVELOPMENT	0.148148	0.133333	0	0.0392157	0	0.0769231	0.0652174	0.0526316	1	0.0535714	0.125	0.0588235	0.125	0.102564	0	0	0.0943396	0	0.012987	0	0	0	0.0769231	0.047619	0	0.0119048	0.0769231	0.0666667	0	0	0.0925926	0.1	0.0952381	0.0588235	0.16129	0.1	0.192308	0.0833333	0.0740741	0.133333	0.136364	0.0897436	0.130435	0.112903	0.2	0.1	0.132075	0.0322581	0.05
GOBP POSITIVE REGULATION OF NOTCH SIGNALING PATHWAY	0.030303	0.0384615	0	0.028777	0	0.0449438	0.0361446	0	0.0535714	1	0.0185185	0.494845	0.140625	0.0666667	0	0	0.117647	0.0344828	0.0176991	0.0166667	0.0175439	0	0.0594059	0	0	0.00826446	0.0675676	0.0192308	0	0	0.0322581	0.0606061	0.0344828	0.057971	0.0428571	0.0350877	0.0461538	0.0133333	0.0645161	0.0384615	0.0508475	0.0608696	0.0862069	0.0707071	0.1	0.08	0.0777778	0.0147059	0
GOBP POSITIVE REGULATION OF TRANSCRIPTION OF NOTCH RECEPTOR TARGET	0	0.181818	0	0.00990099	0	0.0196078	0	0	0.125	0.0185185	1	0.00970874	0.0666667	0.0540541	0	0	0.125	0	0	0	0	0	0.0819672	0	0	0	0.027027	0.0909091	0.0166667	0	0.1	0	0.266667	0	0.185185	0.0588235	0.285714	0.206897	0.0869565	0.181818	0.3125	0.0657895	0.047619	0.0833333	0.0769231	0.111111	0.0980392	0	0
GOBP REGULATION OF NOTCH SIGNALING PATHWAY	0.0446429	0.019802	0.00699301	0.0378378	0	0.0441176	0.391753	0.00952381	0.0588235	0.494845	0.00970874	1	0.140187	0.057377	0	0	0.0827068	0.0380952	0.0123457	0.00917431	0.00943396	0	0.0758621	0.00934579	0	0.0118343	0.0847458	0.02	0.0134228	0	0.0507246	0.0530973	0.0186916	0.0608696	0.042735	0.0285714	0.0446429	0.00806452	0.036036	0.03	0.0277778	0.103226	0.0666667	0.0915493	0.0612245	0.0655738	0.0895522	0.0350877	0.0190476
GOMF NOTCH BINDING	0.0227273	0.107143	0	0.0169492	0	0.0294118	0.105263	0.0967742	0.125	0.140625	0.0666667	0.140187	1	0.0754717	0	0	0.180328	0.0277778	0	0	0	0	0.135135	0	0	0	0.166667	0.0344828	0.0128205	0	0.0428571	0.0930233	0	0.0869565	0.0416667	0.0909091	0.0714286	0.0816327	0.0487805	0.0689655	0.0833333	0.11236	0.176471	0.106667	0.230769	0.0740741	0.0882353	0.0222222	0
HALLMARK NOTCH SIGNALING	0.04	0.0555556	0	0.0495868	0	0.0547945	0.0447761	0.0789474	0.102564	0.0666667	0.0540541	0.057377	0.0754717	1	0	0	0.234375	0.047619	0.0206186	0.0227273	0.05	0	0.151899	0	0.015625	0.00952381	0.188679	0.121212	0.0361446	0.111111	0.111111	0.125	0.0731707	0.117647	0.117647	0.102564	0.106383	0.0909091	0.111111	0.0857143	0.121951	0.191011	0.0681818	0.168831	0.0833333	0.140351	0.157143	0.06	0.0243902
HP ABNORMAL GREATER SCIATIC NOTCH MORPHOLOGY	0	0	0	0	0	0	0	0	0	0	0	0	0	0	1	0.263158	0	0	0	0	0	0	0	0	0	0	0	0	0	0	0	0	0	0	0	0	0	0	0	0	0	0	0	0	0	0	0	0	0
HP SHORT GREATER SCIATIC NOTCH	0	0	0	0	0	0	0	0	0	0	0	0	0	0	0.263158	1	0	0	0	0	0	0	0	0	0	0	0	0	0	0	0	0	0	0	0	0	0	0	0	0	0	0	0	0	0	0	0	0	0
KEGG NOTCH SIGNALING PATHWAY	0.0151515	0.104167	0	0.0364964	0	0.0337079	0.0365854	0.12	0.0943396	0.117647	0.125	0.0827068	0.180328	0.234375	0	0	1	0.0727273	0.0178571	0.0169492	0.0363636	0.0136986	0.277108	0	0	0.00833333	0.238095	0.0196078	0.01	0.122449	0.1875	0.169492	0.156863	0.16129	0.241379	0.16	0.264151	0.25	0.12069	0.0816327	0.244898	0.315217	0.107143	0.3125	0.125	0.269841	0.315068	0.0461538	0.0178571
Klinakis 2011 TALL NcstnKO	0.0322581	0	0	0.0190476	0	0.0363636	0.0204082	0	0	0.0344828	0	0.0380952	0.0277778	0.047619	0	0	0.0727273	1	0.0128205	0.0416667	0.047619	0	0.0289855	0	0	0.0117647	0.0238095	0	0	0	0.0344828	0	0.0909091	0	0.0882353	0	0.0666667	0	0	0	0.04	0.0361446	0	0.0294118	0	0.0465116	0.0517241	0.1	0.047619
Labban 2018 SCC RBPJ targets	0.0357143	0	0.00884956	0.00621118	0	0.00900901	0	0	0.012987	0.0176991	0	0.0123457	0	0.0206186	0	0	0.0178571	0.0128205	1	0.19403	0.0131579	0	0.016129	0.012987	0	0.0217391	0	0	0	0	0.00877193	0.0113636	0.025974	0	0.010989	0	0.0235294	0.0106383	0.0119048	0.0138889	0.0125	0.00714286	0	0.00806452	0	0.0204082	0.00869565	0.0114943	0.0131579
Labban 2018 SCC common RBPJ targets	0	0	0	0.00934579	0	0.0175439	0	0	0	0.0166667	0	0.00917431	0	0.0227273	0	0	0.0169492	0.0416667	0.19403	1	0.0454545	0	0.0140845	0	0	0.0116279	0	0	0	0	0.0166667	0	0.0416667	0	0.027027	0	0.03125	0	0	0	0.0384615	0.0116279	0	0.0142857	0	0.0222222	0.0163934	0.030303	0
Leontovich 2018 NOTCH3 nuclear reprogramming BRCA	0	0	0	0.0194175	0	0.0185185	0	0	0	0.0175439	0	0.00943396	0	0.05	0	0	0.0363636	0.047619	0.0131579	0.0454545	1	0	0.0298507	0	0	0.0120482	0	0	0	0.0588235	0.0357143	0	0.047619	0.0294118	0.0606061	0	0.0344828	0.027027	0.037037	0.0666667	0.0434783	0.0243902	0	0.030303	0	0.0238095	0.0350877	0.107143	0.111111
NGUYEN NOTCH1 TARGETS UP	0	0	0.0136986	0	0	0	0	0	0	0	0	0	0	0	0	0	0.0136986	0	0	0	0	1	0.0238095	0	0	0.020202	0.0175439	0	0	0	0.0135135	0.0208333	0	0	0	0	0	0.0185185	0	0	0	0.020202	0	0.0119048	0	0.0169492	0	0	0
PID NOTCH PATHWAY	0.0128205	0.0833333	0	0.0198675	0	0.0196078	0.0543478	0.0967742	0.0769231	0.0594059	0.0819672	0.0758621	0.135135	0.151899	0	0	0.277108	0.0289855	0.016129	0.0140845	0.0298507	0.0238095	1	0	0.010989	0	0.267606	0.0666667	0.0366972	0.0983607	0.126316	0.208955	0.0757576	0.183099	0.0909091	0.147541	0.0972222	0.12987	0.0694444	0.0655738	0.0895522	0.291262	0.121212	0.258065	0.1	0.243243	0.213483	0.038961	0.0298507
Poulsen 2018 HUVEC NOTCH1 inhibited	0.0333333	0	0	0.00952381	0	0.0181818	0.0208333	0	0.047619	0	0	0.00934579	0	0	0	0	0	0	0.012987	0	0	0	0	1	0	0.0625	0	0	0	0	0.0172414	0	0	0	0.0285714	0	0.0333333	0	0	0	0	0.0119048	0	0.0147059	0	0	0.0169492	0.0322581	0.05
Poulsen 2018 N1 repressed	0	0	0	0.00787402	0.0196078	0.012987	0	0	0	0	0	0	0	0.015625	0	0	0	0	0	0	0	0	0.010989	0	1	0	0	0	0	0	0	0	0	0	0	0	0	0	0	0	0	0	0	0	0	0	0	0	0
Poulsen 2018 N1 supported	0.0107527	0	0	0.0180723	0	0.00847458	0.00900901	0	0.0119048	0.00826446	0	0.0118343	0	0.00952381	0	0	0.00833333	0.0117647	0.0217391	0.0116279	0.0120482	0.020202	0	0.0625	0	1	0	0	0.00787402	0	0.0166667	0.0105263	0.0117647	0	0.03125	0	0.0217391	0	0	0	0.0114943	0.0136986	0	0.0153846	0	0.0190476	0.025	0.0215054	0.0120482
REACTOME ACTIVATED NOTCH1 TRANSMITS SIGNAL TO THE NUCLEUS	0.02	0.121212	0	0.0243902	0	0.027027	0.078125	0.25	0.0769231	0.0675676	0.027027	0.0847458	0.166667	0.188679	0	0	0.238095	0.0238095	0	0	0	0.0175439	0.267606	0	0	0	1	0.0285714	0.0493827	0.181818	0.0675676	0.606061	0	0.513514	0.0181818	0.272727	0.02	0.0172414	0.0208333	0.0277778	0.0465116	0.418919	0.483871	0.308824	0.225806	0.454545	0.333333	0.0196078	0
REACTOME FBXW7 MUTANTS AND NOTCH1 IN CANCER	0	0.1	0	0.010101	0	0.0204082	0.0238095	0	0.0666667	0.0192308	0.0909091	0.02	0.0344828	0.121212	0	0	0.0196078	0	0	0	0	0	0.0666667	0	0	0	0.0285714	1	0.0727273	0	0.104167	0	0	0	0.0344828	0	0.0416667	0.03125	0.0454545	0.1	0.0555556	0.0675676	0.0526316	0.0862069	0.0909091	0	0.0188679	0	0
REACTOME NEGATIVE REGULATION OF NOTCH4 SIGNALING	0	0	0	0	0	0	0.0222222	0	0	0	0.0166667	0.0134228	0.0128205	0.0361446	0	0	0.01	0	0	0	0	0	0.0366972	0	0	0.00787402	0.0493827	0.0727273	1	0	0.0851064	0.0555556	0	0.0675676	0	0.031746	0.0136986	0.0123457	0.0140845	0.0169492	0	0.0666667	0.0615385	0.0769231	0	0.0481928	0.0510204	0	0
REACTOME NONCANONICAL ACTIVATION OF NOTCH3	0	0.0769231	0	0.00980392	0	0	0	0.545455	0	0	0	0	0	0.111111	0	0	0.122449	0	0	0	0.0588235	0	0.0983607	0	0	0	0.181818	0	0	1	0	0.25	0	0.32	0.03125	0.461538	0	0.0285714	0.04	0.0769231	0	0.0789474	0	0.1	0	0.171429	0.163265	0.0357143	0.0588235
REACTOME NOTCH1 INTRACELLULAR DOMAIN REGULATES TRANSCRIPTION	0.0461538	0.0384615	0.0106383	0.028777	0	0.0449438	0.0487805	0	0.0925926	0.0322581	0.1	0.0507246	0.0428571	0.111111	0	0	0.1875	0.0344828	0.00877193	0.0166667	0.0357143	0.0135135	0.126316	0.0172414	0	0.0166667	0.0675676	0.104167	0.0851064	0	1	0.0606061	0.153846	0.057971	0.280702	0	0.283019	0.490196	0.0153846	0.0188679	0.24	0.648649	0.0862069	0.65625	0.0185185	0.173913	0.25974	0.0454545	0.0357143
REACTOME NOTCH2 ACTIVATION AND TRANSMISSION OF SIGNAL TO THE NUCLEUS	0.0243902	0.0769231	0	0.00862069	0	0.0151515	0.0526316	0.24	0.1	0.0606061	0	0.0530973	0.0930233	0.125	0	0	0.169492	0	0.0113636	0	0	0.0208333	0.208955	0	0	0.0105263	0.606061	0	0.0555556	0.25	0.0606061	1	0.030303	0.678571	0	0.375	0.0243902	0.0204082	0.025641	0.037037	0.0285714	0.263158	0.541667	0.311475	0.208333	0.666667	0.365385	0	0
REACTOME NOTCH2 INTRACELLULAR DOMAIN REGULATES TRANSCRIPTION	0	0.0588235	0	0.0190476	0	0.0178571	0	0	0.0952381	0.0344828	0.266667	0.0186916	0	0.0731707	0	0	0.156863	0.0909091	0.025974	0.0416667	0.047619	0	0.0757576	0	0	0.0117647	0	0	0	0	0.153846	0.030303	1	0	0.275862	0	0.391304	0.176471	0.0344828	0.0588235	0.368421	0.102564	0	0.129032	0	0.363636	0.150943	0.03125	0
REACTOME NOTCH3 ACTIVATION AND TRANSMISSION OF SIGNAL TO THE NUCLEUS	0.0227273	0.0689655	0	0.025641	0	0.0294118	0.0677966	0.214286	0.0588235	0.057971	0	0.0608696	0.0869565	0.117647	0	0	0.16129	0	0	0	0.0294118	0	0.183099	0	0	0	0.513514	0	0.0675676	0.32	0.057971	0.678571	0	1	0.0204082	0.333333	0	0.0192308	0.0238095	0.0333333	0.0263158	0.2375	0.481481	0.296875	0.185185	0.487179	0.510204	0.0222222	0.0294118
REACTOME NOTCH3 INTRACELLULAR DOMAIN REGULATES TRANSCRIPTION	0.0714286	0.0689655	0	0.0526316	0	0.0606061	0.0327869	0	0.16129	0.0428571	0.185185	0.042735	0.0416667	0.117647	0	0	0.241379	0.0882353	0.010989	0.027027	0.0606061	0	0.0909091	0.0285714	0	0.03125	0.0181818	0.0344828	0	0.03125	0.280702	0	0.275862	0.0204082	1	0	0.5	0.261905	0.0487805	0.0689655	0.444444	0.192771	0.025641	0.238806	0.0322581	0.16	0.510204	0.0697674	0.0606061
REACTOME NOTCH4 ACTIVATION AND TRANSMISSION OF SIGNAL TO THE NUCLEUS	0.0333333	0.0625	0	0.00952381	0	0.0181818	0.0208333	0.428571	0.1	0.0350877	0.0588235	0.0285714	0.0909091	0.102564	0	0	0.16	0	0	0	0	0	0.147541	0	0	0	0.272727	0	0.031746	0.461538	0	0.375	0	0.333333	0	1	0.0333333	0.0263158	0.0357143	0.0625	0.0416667	0.118421	0.130435	0.15	0.2	0.257143	0.176471	0	0
REACTOME NOTCH4 INTRACELLULAR DOMAIN REGULATES TRANSCRIPTION	0.0526316	0.0833333	0	0.0267857	0	0.0483871	0.0357143	0	0.192308	0.0461538	0.285714	0.0446429	0.0714286	0.106383	0	0	0.264151	0.0666667	0.0235294	0.03125	0.0344828	0	0.0972222	0.0333333	0	0.0217391	0.02	0.0416667	0.0136986	0	0.283019	0.0243902	0.391304	0	0.5	0.0333333	1	0.333333	0.0857143	0.130435	0.545455	0.189873	0.0294118	0.238095	0.0384615	0.204545	0.277778	0.0512821	0.0344828
REACTOME NOTCH HLH TRANSCRIPTION PATHWAY	0	0.0625	0	0.0165289	0	0.0138889	0	0	0.0833333	0.0133333	0.206897	0.00806452	0.0816327	0.0909091	0	0	0.25	0	0.0106383	0	0.027027	0.0185185	0.12987	0	0	0	0.0172414	0.03125	0.0123457	0.0285714	0.490196	0.0204082	0.176471	0.0192308	0.261905	0.0263158	0.333333	1	0.0952381	0.133333	0.3125	0.324675	0.0238095	0.409836	0.0294118	0.109091	0.166667	0.0208333	0.027027
REACTOME PRE NOTCH PROCESSING IN GOLGI	0	0.0909091	0	0.018018	0	0.016129	0.0181818	0	0.0740741	0.0645161	0.0869565	0.036036	0.0487805	0.111111	0	0	0.12069	0	0.0119048	0	0.037037	0	0.0694444	0	0	0	0.0208333	0.0454545	0.0140845	0.04	0.0153846	0.025641	0.0344828	0.0238095	0.0487805	0.0357143	0.0857143	0.0952381	1	0.2	0.0322581	0.010989	0.03125	0.0133333	0.0416667	0.02	0.0307692	0.0263158	0.037037
REACTOME PRE NOTCH PROCESSING IN THE ENDOPLASMIC RETICULUM	0	0.0909091	0	0.020202	0	0.02	0	0	0.133333	0.0384615	0.181818	0.03	0.0689655	0.0857143	0	0	0.0816327	0	0.0138889	0	0.0666667	0	0.0655738	0	0	0	0.0277778	0.1	0.0169492	0.0769231	0.0188679	0.037037	0.0588235	0.0333333	0.0689655	0.0625	0.130435	0.133333	0.2	1	0.0526316	0.0126582	0.05	0.015873	0.0833333	0.0263158	0.0377358	0.0384615	0.0666667
REACTOME RUNX3 REGULATES NOTCH SIGNALING	0.030303	0.111111	0	0.0283019	0	0.0535714	0	0	0.136364	0.0508475	0.3125	0.0277778	0.0833333	0.121951	0	0	0.244898	0.04	0.0125	0.0384615	0.0434783	0	0.0895522	0	0	0.0114943	0.0465116	0.0555556	0	0	0.24	0.0285714	0.368421	0.0263158	0.444444	0.0416667	0.545455	0.3125	0.0322581	0.0526316	1	0.173333	0.0740741	0.220339	0.105263	0.205128	0.26	0.0294118	0
REACTOME SIGNALING BY NOTCH1	0.0444444	0.0666667	0.00833333	0.0368098	0	0.0438596	0.0873786	0.106667	0.0897436	0.0608696	0.0657895	0.103226	0.11236	0.191011	0	0	0.315217	0.0361446	0.00714286	0.0116279	0.0243902	0.020202	0.291262	0.0119048	0	0.0136986	0.418919	0.0675676	0.0666667	0.0789474	0.648649	0.263158	0.102564	0.2375	0.192771	0.118421	0.189873	0.324675	0.010989	0.0126582	0.173333	1	0.202703	0.783784	0.0945946	0.35443	0.397727	0.043956	0.0243902
REACTOME SIGNALING BY NOTCH1 HD DOMAIN MUTANTS IN CANCER	0.0294118	0.166667	0	0.0185185	0	0.0344828	0.06	0.0434783	0.130435	0.0862069	0.047619	0.0666667	0.176471	0.0681818	0	0	0.107143	0	0	0	0	0	0.121212	0	0	0	0.483871	0.0526316	0.0615385	0	0.0862069	0.541667	0	0.481481	0.025641	0.130435	0.0294118	0.0238095	0.03125	0.05	0.0740741	0.202703	1	0.258621	0.466667	0.371429	0.28	0	0
REACTOME SIGNALING BY NOTCH1 PEST DOMAIN MUTANTS IN CANCER	0.0540541	0.0847458	0	0.0337838	0	0.0510204	0.0786517	0.116667	0.112903	0.0707071	0.0833333	0.0915493	0.106667	0.168831	0	0	0.3125	0.0294118	0.00806452	0.0142857	0.030303	0.0119048	0.258065	0.0147059	0	0.0153846	0.308824	0.0862069	0.0769231	0.1	0.65625	0.311475	0.129032	0.296875	0.238806	0.15	0.238095	0.409836	0.0133333	0.015873	0.220339	0.783784	0.258621	1	0.12069	0.421875	0.486111	0.0394737	0.030303
REACTOME SIGNALING BY NOTCH1 T 7 9 NOTCH1 M1580 K2555 TRANSLOCATION MUTANT	0.0384615	0.3	0	0.02	0	0.04	0.0465116	0.0666667	0.2	0.1	0.0769231	0.0612245	0.230769	0.0833333	0	0	0.125	0	0	0	0	0	0.1	0	0	0	0.225806	0.0909091	0	0	0.0185185	0.208333	0	0.185185	0.0322581	0.2	0.0384615	0.0294118	0.0416667	0.0833333	0.105263	0.0945946	0.466667	0.12069	1	0.142857	0.12	0	0
REACTOME SIGNALING BY NOTCH2	0.0192308	0.0833333	0	0.024	0	0.0263158	0.0441176	0.166667	0.1	0.08	0.111111	0.0655738	0.0740741	0.140351	0	0	0.269841	0.0465116	0.0204082	0.0222222	0.0238095	0.0169492	0.243243	0	0	0.0190476	0.454545	0	0.0481928	0.171429	0.173913	0.666667	0.363636	0.487179	0.16	0.257143	0.204545	0.109091	0.02	0.0263158	0.205128	0.35443	0.371429	0.421875	0.142857	1	0.490909	0.0188679	0
REACTOME SIGNALING BY NOTCH3	0.0615385	0.0784314	0	0.0588235	0	0.0681818	0.0740741	0.115385	0.132075	0.0777778	0.0980392	0.0895522	0.0882353	0.157143	0	0	0.315068	0.0517241	0.00869565	0.0163934	0.0350877	0	0.213483	0.0169492	0	0.025	0.333333	0.0188679	0.0510204	0.163265	0.25974	0.365385	0.150943	0.510204	0.510204	0.176471	0.277778	0.166667	0.0307692	0.0377358	0.26	0.397727	0.28	0.486111	0.12	0.490909	1	0.0447761	0.0350877
Stoeck2014 TNBC ACC GSI response 1	0.0512821	0	0	0.0357143	0	0.047619	0.0350877	0	0.0322581	0.0147059	0	0.0350877	0.0222222	0.06	0	0	0.0461538	0.1	0.0114943	0.030303	0.107143	0	0.038961	0.0322581	0	0.0215054	0.0196078	0	0	0.0357143	0.0454545	0	0.03125	0.0222222	0.0697674	0	0.0512821	0.0208333	0.0263158	0.0384615	0.0294118	0.043956	0	0.0394737	0	0.0188679	0.0447761	1	0.24
Stoeck2014 TNBC ACC GSI response 2	0.0714286	0	0	0.0294118	0	0.0377358	0.0434783	0	0.05	0	0	0.0190476	0	0.0243902	0	0	0.0178571	0.047619	0.0131579	0	0.111111	0	0.0298507	0.05	0	0.0120482	0	0	0	0.0588235	0.0357143	0	0	0.0294118	0.0606061	0	0.0344828	0.027027	0.037037	0.0666667	0	0.0243902	0	0.030303	0	0	0.0350877	0.24	1
Stoeck2014 TNBC ACC GSI response 3	0.0833333	0	0	0.0306122	0	0.0408163	0.047619	0	0.0625	0	0	0.019802	0	0.027027	0	0	0.0192308	0.0588235	0	0	0.142857	0	0.031746	0.0625	0	0.0126582	0	0	0	0.0769231	0.0384615	0	0	0.0333333	0.0689655	0	0.04	0.030303	0.0434783	0.0909091	0	0.025641	0	0.0322581	0	0	0.0377358	0.285714	0.6
VILIMAS NOTCH1 TARGETS DN	0	0	0	0	0	0	0	0	0	0	0	0	0	0	0	0	0	0	0	0	0	0	0	0	0	0	0	0	0	0	0	0	0	0	0	0	0	0	0	0	0	0	0	0	0	0	0	0	0
VILIMAS NOTCH1 TARGETS UP	0.0289855	0	0	0.028169	0	0.0212766	0.0348837	0	0.0163934	0	0	0.0277778	0.0133333	0.0246914	0	0	0.0315789	0.166667	0	0	0.0338983	0	0.0377358	0.0333333	0	0	0.0123457	0	0	0.0172414	0.0102041	0	0.016129	0.0133333	0.0410959	0	0.0142857	0.0128205	0.0147059	0.0178571	0	0.0162602	0	0.00925926	0	0.0120482	0.0309278	0.0588235	0.0517241
WP APOPTOSISRELATED NETWORK DUE TO ALTERED NOTCH3 IN OVARIAN CANCER	0	0	0	0.00675676	0	0	0.010989	0	0	0	0	0.00666667	0	0.0117647	0	0	0.01	0	0.00833333	0	0	0.0253165	0.0272727	0	0	0	0	0.0172414	0.0188679	0	0.02	0	0	0	0	0	0	0.0123457	0	0	0	0.015873	0	0.0181818	0	0	0	0	0
WP CANONICAL AND NONCANONICAL NOTCH SIGNALING	0.0444444	0.137931	0	0.042735	0	0.0588235	0.0833333	0.0909091	0.1875	0.102941	0.214286	0.0973451	0.209302	0.156863	0	0	0.275862	0.0263158	0.032967	0.0526316	0.0571429	0	0.264706	0.027027	0	0.01	0.208333	0.0322581	0.0125	0.09375	0.102941	0.195122	0.181818	0.181818	0.181818	0.1875	0.236842	0.170213	0.097561	0.137931	0.205882	0.188235	0.166667	0.197183	0.214286	0.276596	0.245902	0.0666667	0.0571429
WP NOTCH1 REGULATION OF ENDOTHELIAL CELL CALCIFICATION	0.0555556	0.0909091	0	0.018018	0	0.0327869	0.037037	0	0.115385	0.0819672	0.0416667	0.0454545	0.162162	0.0638298	0.0277778	0.0454545	0.101695	0	0	0	0	0	0.084507	0	0	0.0222222	0.113636	0.0454545	0	0	0.0153846	0.111111	0	0.102564	0.0238095	0.0740741	0.027027	0.0222222	0.0285714	0.0434783	0.0666667	0.0574713	0.178571	0.0704225	0.25	0.0851064	0.0806452	0	0
WP NOTCH SIGNALING	0.0151515	0.104167	0	0.0364964	0	0.0337079	0.0365854	0.12	0.0943396	0.117647	0.102041	0.0827068	0.16129	0.19697	0	0	0.807692	0.0727273	0.0178571	0.0169492	0.0363636	0.0136986	0.247059	0	0	0.00833333	0.238095	0.0196078	0.01	0.122449	0.144578	0.169492	0.113208	0.16129	0.180328	0.16	0.196429	0.209677	0.12069	0.0816327	0.173077	0.273684	0.107143	0.26506	0.125	0.230769	0.263158	0.0461538	0.0178571
WP NOTCH SIGNALING PATHWAY	0.0375	0.078125	0.00917431	0.0326797	0	0.0384615	0.0744681	0.107692	0.104478	0.0882353	0.09375	0.103448	0.142857	0.1875	0	0	0.392405	0.056338	0.015625	0.0133333	0.0428571	0.011236	0.370787	0.0136986	0.0105263	0.0148148	0.189873	0.0625	0.0446429	0.109375	0.233333	0.148649	0.119403	0.142857	0.173333	0.138462	0.185714	0.166667	0.0519481	0.0615385	0.132353	0.343137	0.0833333	0.32967	0.09375	0.230769	0.258427	0.0632911	0.0428571
Xu 2017 MDAMB231 RBPJ targets	0	0.02	0	0	0.015873	0	0	0	0.037037	0	0.0196078	0	0	0.0131579	0	0	0.0222222	0	0.00900901	0	0	0	0.0196078	0	0	0	0	0	0	0	0.0108696	0.0151515	0.0363636	0	0.0144928	0	0.031746	0.028169	0.016129	0.02	0.0172414	0.00847458	0	0.00980392	0	0.0263158	0.0107527	0.0153846	0
[truncated: 9 more columns]

## Sheet: Mean Jaccard Similarity Index
Table 6b: Similarity scores for previously published Notch signatures, Jaccard Similarity Index
Notch 20-Gene Signature	0.027861
BIOCARTA NOTCH PATHWAY	0.0570742
Braune 2016 TNBC Notch sig CSL KO	0.00212722
Castel 2013 C2C12 Dll1 vs DAPT targets 24h up	0.0260006
Castel 2013 C2C12 Dll1 vs DAPT targets 6h down	0.000622471
Castel 2013 C2C12 Dll1 vs DAPT targets 6h up	0.0330152
GOBP NEGATIVE REGULATION OF NOTCH SIGNALING PATHWAY	0.0370017
GOBP NOTCH RECEPTOR PROCESSING	0.0565077
GOBP NOTCH SIGNALING INVOLVED IN HEART DEVELOPMENT	0.0712315
GOBP POSITIVE REGULATION OF NOTCH SIGNALING PATHWAY	0.0468245
GOBP POSITIVE REGULATION OF TRANSCRIPTION OF NOTCH RECEPTOR TARGET	0.0607995
GOBP REGULATION OF NOTCH SIGNALING PATHWAY	0.0526126
GOMF NOTCH BINDING	0.0647847
HALLMARK NOTCH SIGNALING	0.0776769
HP ABNORMAL GREATER SCIATIC NOTCH MORPHOLOGY	0.00510413
HP SHORT GREATER SCIATIC NOTCH	0.00541425
KEGG NOTCH SIGNALING PATHWAY	0.126685
Klinakis 2011 TALL NcstnKO	0.0264565
Labban 2018 SCC RBPJ targets	0.0121837
Labban 2018 SCC common RBPJ targets	0.0128437
Leontovich 2018 NOTCH3 nuclear reprogramming BRCA	0.0243024
NGUYEN NOTCH1 TARGETS UP	0.00423026
PID NOTCH PATHWAY	0.0947714
Poulsen 2018 HUVEC NOTCH1 inhibited	0.0097517
Poulsen 2018 N1 repressed	0.00136156
Poulsen 2018 N1 supported	0.00915929
REACTOME ACTIVATED NOTCH1 TRANSMITS SIGNAL TO THE NUCLEUS	0.115032
REACTOME FBXW7 MUTANTS AND NOTCH1 IN CANCER	0.0280739
REACTOME NEGATIVE REGULATION OF NOTCH4 SIGNALING	0.0169362
REACTOME NONCANONICAL ACTIVATION OF NOTCH3	0.0603674
REACTOME NOTCH1 INTRACELLULAR DOMAIN REGULATES TRANSCRIPTION	0.0958215
REACTOME NOTCH2 ACTIVATION AND TRANSMISSION OF SIGNAL TO THE NUCLEUS	0.113315
REACTOME NOTCH2 INTRACELLULAR DOMAIN REGULATES TRANSCRIPTION	0.0661122
REACTOME NOTCH3 ACTIVATION AND TRANSMISSION OF SIGNAL TO THE NUCLEUS	0.108144
REACTOME NOTCH3 INTRACELLULAR DOMAIN REGULATES TRANSCRIPTION	0.0950113
REACTOME NOTCH4 ACTIVATION AND TRANSMISSION OF SIGNAL TO THE NUCLEUS	0.0800495
REACTOME NOTCH4 INTRACELLULAR DOMAIN REGULATES TRANSCRIPTION	0.101126
REACTOME NOTCH HLH TRANSCRIPTION PATHWAY	0.0830745
REACTOME PRE NOTCH PROCESSING IN GOLGI	0.0369408
REACTOME PRE NOTCH PROCESSING IN THE ENDOPLASMIC RETICULUM	0.0473532
REACTOME RUNX3 REGULATES NOTCH SIGNALING	0.0928692
REACTOME SIGNALING BY NOTCH1	0.13133
REACTOME SIGNALING BY NOTCH1 HD DOMAIN MUTANTS IN CANCER	0.0937481
REACTOME SIGNALING BY NOTCH1 PEST DOMAIN MUTANTS IN CANCER	0.141616
REACTOME SIGNALING BY NOTCH1 T 7 9 NOTCH1 M1580 K2555 TRANSLOCATION MUTANT	0.0767698
REACTOME SIGNALING BY NOTCH2	0.133449
REACTOME SIGNALING BY NOTCH3	0.138179
Stoeck2014 TNBC ACC GSI response 1	0.0357057
Stoeck2014 TNBC ACC GSI response 2	0.0351977
Stoeck2014 TNBC ACC GSI response 3	0.0390878
VILIMAS NOTCH1 TARGETS DN	0
VILIMAS NOTCH1 TARGETS UP	0.0180071
WP APOPTOSISRELATED NETWORK DUE TO ALTERED NOTCH3 IN OVARIAN CANCER	0.0048047
WP CANONICAL AND NONCANONICAL NOTCH SIGNALING	0.115305
WP NOTCH1 REGULATION OF ENDOTHELIAL CELL CALCIFICATION	0.0483892
WP NOTCH SIGNALING	0.114589
WP NOTCH SIGNALING PATHWAY	0.109908
Xu 2017 MDAMB231 RBPJ targets	0.0085451

## Sheet: Overlap Coefficient Matrix
Table 6b: Similarity scores for previously published Notch signatures, Overlap Coefficient Matrix
	Notch.20.Gene.Signature	BIOCARTA.NOTCH.PATHWAY	Braune.2016.TNBC.Notch.sig.CSL.KO	Castel.2013.C2C12.Dll1.vs.DAPT.targets.24h.up	Castel.2013.C2C12.Dll1.vs.DAPT.targets.6h.down	Castel.2013.C2C12.Dll1.vs.DAPT.targets.6h.up	GOBP.NEGATIVE.REGULATION.OF.NOTCH.SIGNALING.PATHWAY	GOBP.NOTCH.RECEPTOR.PROCESSING	GOBP.NOTCH.SIGNALING.INVOLVED.IN.HEART.DEVELOPMENT	GOBP.POSITIVE.REGULATION.OF.NOTCH.SIGNALING.PATHWAY	GOBP.POSITIVE.REGULATION.OF.TRANSCRIPTION.OF.NOTCH.RECEPTOR.TARGET	GOBP.REGULATION.OF.NOTCH.SIGNALING.PATHWAY	GOMF.NOTCH.BINDING	HALLMARK.NOTCH.SIGNALING	HP.ABNORMAL.GREATER.SCIATIC.NOTCH.MORPHOLOGY	HP.SHORT.GREATER.SCIATIC.NOTCH	KEGG.NOTCH.SIGNALING.PATHWAY	Klinakis.2011.TALL.NcstnKO	Labban.2018.SCC.RBPJ.targets	Labban.2018.SCC.common.RBPJ.targets	Leontovich.2018.NOTCH3.nuclear.reprogramming.BRCA	NGUYEN.NOTCH1.TARGETS.UP	PID.NOTCH.PATHWAY	Poulsen.2018.HUVEC.NOTCH1.inhibited	Poulsen.2018.N1.repressed	Poulsen.2018.N1.supported	REACTOME.ACTIVATED.NOTCH1.TRANSMITS.SIGNAL.TO.THE.NUCLEUS	REACTOME.FBXW7.MUTANTS.AND.NOTCH1.IN.CANCER	REACTOME.NEGATIVE.REGULATION.OF.NOTCH4.SIGNALING	REACTOME.NONCANONICAL.ACTIVATION.OF.NOTCH3	REACTOME.NOTCH1.INTRACELLULAR.DOMAIN.REGULATES.TRANSCRIPTION	REACTOME.NOTCH2.ACTIVATION.AND.TRANSMISSION.OF.SIGNAL.TO.THE.NUCLEUS	REACTOME.NOTCH2.INTRACELLULAR.DOMAIN.REGULATES.TRANSCRIPTION	REACTOME.NOTCH3.ACTIVATION.AND.TRANSMISSION.OF.SIGNAL.TO.THE.NUCLEUS	REACTOME.NOTCH3.INTRACELLULAR.DOMAIN.REGULATES.TRANSCRIPTION	REACTOME.NOTCH4.ACTIVATION.AND.TRANSMISSION.OF.SIGNAL.TO.THE.NUCLEUS	REACTOME.NOTCH4.INTRACELLULAR.DOMAIN.REGULATES.TRANSCRIPTION	REACTOME.NOTCH.HLH.TRANSCRIPTION.PATHWAY	REACTOME.PRE.NOTCH.PROCESSING.IN.GOLGI	REACTOME.PRE.NOTCH.PROCESSING.IN.THE.ENDOPLASMIC.RETICULUM	REACTOME.RUNX3.REGULATES.NOTCH.SIGNALING	REACTOME.SIGNALING.BY.NOTCH1	REACTOME.SIGNALING.BY.NOTCH1.HD.DOMAIN.MUTANTS.IN.CANCER	REACTOME.SIGNALING.BY.NOTCH1.PEST.DOMAIN.MUTANTS.IN.CANCER	REACTOME.SIGNALING.BY.NOTCH1.T.7.9.NOTCH1.M1580.K2555.TRANSLOCATION.MUTANT	REACTOME.SIGNALING.BY.NOTCH2	REACTOME.SIGNALING.BY.NOTCH3	Stoeck2014.TNBC.ACC.GSI.response.1	Stoeck2014.TNBC.ACC.GSI.response.2
Notch 20-Gene Signature	1	0	0.05	0.3	0	0.3	0.15	0	0.363636	0.1	0	0.25	0.05	0.1	0	0	0.05	0.0833333	0.15	0	0	0	0.05	0.0909091	0	0.05	0.05	0	0	0	0.15	0.05	0	0.05	0.15	0.0909091	0.1	0	0	0	0.0714286	0.2	0.0666667	0.2	0.142857	0.05	0.2	0.1	0.2
BIOCARTA NOTCH PATHWAY	0	1	0	0.166667	0	0.166667	0.166667	0.333333	0.333333	0.333333	0.333333	0.333333	0.5	0.333333	0	0	0.833333	0	0	0	0	0	0.833333	0	0	0	0.666667	0.2	0	0.166667	0.333333	0.333333	0.166667	0.333333	0.333333	0.166667	0.333333	0.333333	0.333333	0.166667	0.333333	0.833333	0.5	0.833333	0.5	0.5	0.666667	0	0
Braune 2016 TNBC Notch sig CSL KO	0.05	0	1	0.0425532	0	0.0444444	0.0263158	0	0	0	0	0.0212766	0	0	0	0	0	0	0.0212766	0	0	0.037037	0	0	0	0	0	0	0	0	0.0212766	0	0	0	0	0	0	0	0	0	0	0.0212766	0	0	0	0	0	0	0
Castel 2013 C2C12 Dll1 vs DAPT targets 24h up	0.3	0.166667	0.0425532	1	0	0.733333	0.0526316	0	0.363636	0.0833333	0.142857	0.0736842	0.08	0.1875	0	0	0.106383	0.166667	0.0149254	0.0769231	0.2	0	0.0508475	0.0909091	0.030303	0.0405405	0.0967742	0.2	0	0.125	0.0833333	0.0454545	0.166667	0.12	0.24	0.0909091	0.15	0.0714286	0.111111	0.333333	0.214286	0.0810811	0.133333	0.0862069	0.285714	0.0909091	0.163265	0.190476	0.3
Castel 2013 C2C12 Dll1 vs DAPT targets 6h down	0	0	0	0	1	0	0	0	0	0	0	0	0	0	0	0	0	0	0	0	0	0	0	0	0.0526316	0	0	0	0	0	0	0	0	0	0	0	0	0	0	0	0	0	0	0	0	0	0	0	0
Castel 2013 C2C12 Dll1 vs DAPT targets 6h up	0.3	0.166667	0.0444444	0.733333	0	1	0.0526316	0	0.363636	0.0888889	0.142857	0.133333	0.08	0.125	0	0	0.0666667	0.166667	0.0222222	0.0769231	0.1	0	0.0444444	0.0909091	0.030303	0.0222222	0.0645161	0.2	0	0	0.0888889	0.0454545	0.0833333	0.08	0.16	0.0909091	0.15	0.0357143	0.0555556	0.166667	0.214286	0.111111	0.133333	0.111111	0.285714	0.0606061	0.133333	0.142857	0.2
GOBP NEGATIVE REGULATION OF NOTCH SIGNALING PATHWAY	0.15	0.166667	0.0263158	0.0526316	0	0.0526316	1	0	0.272727	0.0789474	0	1	0.24	0.09375	0	0	0.0789474	0.0833333	0	0	0	0	0.131579	0.0909091	0	0.0263158	0.16129	0.2	0.0526316	0	0.105263	0.136364	0	0.16	0.08	0.0909091	0.1	0	0.0555556	0	0	0.236842	0.2	0.184211	0.285714	0.0909091	0.157895	0.0952381	0.2
GOBP NOTCH RECEPTOR PROCESSING	0	0.333333	0	0	0	0	0	1	0.111111	0	0	0.111111	0.333333	0.333333	0	0	0.666667	0	0	0	0	0	0.666667	0	0	0	0.888889	0	0	0.75	0	0.666667	0	0.666667	0	0.666667	0	0	0	0	0	0.888889	0.111111	0.777778	0.142857	0.666667	0.666667	0	0
GOBP NOTCH SIGNALING INVOLVED IN HEART DEVELOPMENT	0.363636	0.333333	0	0.363636	0	0.363636	0.272727	0.111111	1	0.272727	0.285714	0.545455	0.363636	0.363636	0	0	0.454545	0	0.0909091	0	0	0	0.454545	0.0909091	0	0.0909091	0.272727	0.2	0	0	0.454545	0.272727	0.181818	0.181818	0.454545	0.181818	0.454545	0.272727	0.181818	0.333333	0.272727	0.636364	0.272727	0.636364	0.428571	0.363636	0.636364	0.0909091	0.1
GOBP POSITIVE REGULATION OF NOTCH SIGNALING PATHWAY	0.1	0.333333	0	0.0833333	0	0.0888889	0.0789474	0	0.272727	1	0.142857	1	0.36	0.15625	0	0	0.212766	0.166667	0.0416667	0.0769231	0.1	0	0.125	0	0	0.0208333	0.16129	0.2	0	0	0.0625	0.181818	0.166667	0.16	0.12	0.181818	0.15	0.0357143	0.222222	0.333333	0.214286	0.145833	0.333333	0.145833	0.714286	0.181818	0.145833	0.047619	0
GOBP POSITIVE REGULATION OF TRANSCRIPTION OF NOTCH RECEPTOR TARGET	0	0.333333	0	0.142857	0	0.142857	0	0	0.285714	0.142857	1	0.142857	0.285714	0.285714	0	0	0.857143	0	0	0	0	0	0.714286	0	0	0	0.142857	0.2	0.142857	0	0.714286	0	0.571429	0	0.714286	0.142857	0.857143	0.857143	0.285714	0.333333	0.714286	0.714286	0.142857	0.714286	0.142857	0.571429	0.714286	0	0
GOBP REGULATION OF NOTCH SIGNALING PATHWAY	0.25	0.333333	0.0212766	0.0736842	0	0.133333	1	0.111111	0.545455	1	0.142857	1	0.6	0.21875	0	0	0.234043	0.333333	0.0298507	0.0769231	0.1	0	0.186441	0.0909091	0	0.027027	0.322581	0.4	0.037037	0	0.145833	0.272727	0.166667	0.28	0.2	0.272727	0.25	0.0357143	0.222222	0.5	0.214286	0.216216	0.466667	0.224138	0.857143	0.242424	0.244898	0.190476	0.2
GOMF NOTCH BINDING	0.05	0.5	0	0.08	0	0.08	0.24	0.333333	0.363636	0.36	0.285714	0.6	1	0.16	0	0	0.44	0.0833333	0	0	0	0	0.4	0	0	0	0.32	0.2	0.04	0	0.12	0.181818	0	0.16	0.08	0.272727	0.15	0.16	0.111111	0.333333	0.214286	0.4	0.4	0.32	0.857143	0.16	0.24	0.047619	0
HALLMARK NOTCH SIGNALING	0.1	0.333333	0	0.1875	0	0.125	0.09375	0.333333	0.363636	0.15625	0.285714	0.21875	0.16	1	0	0	0.46875	0.166667	0.0625	0.0769231	0.2	0	0.375	0	0.03125	0.03125	0.322581	0.8	0.09375	0.5	0.25	0.272727	0.25	0.24	0.24	0.363636	0.25	0.178571	0.277778	0.5	0.357143	0.53125	0.2	0.40625	0.428571	0.25	0.34375	0.142857	0.1
HP ABNORMAL GREATER SCIATIC NOTCH MORPHOLOGY	0	0	0	0	0	0	0	0	0	0	0	0	0	0	1	1	0	0	0	0	0	0	0	0	0	0	0	0	0	0	0	0	0	0	0	0	0	0	0	0	0	0	0	0	0	0	0	0	0
HP SHORT GREATER SCIATIC NOTCH	0	0	0	0	0	0	0	0	0	0	0	0	0	0	1	1	0	0	0	0	0	0	0	0	0	0	0	0	0	0	0	0	0	0	0	0	0	0	0	0	0	0	0	0	0	0	0	0	0
KEGG NOTCH SIGNALING PATHWAY	0.05	0.833333	0	0.106383	0	0.0666667	0.0789474	0.666667	0.454545	0.212766	0.857143	0.234043	0.44	0.46875	0	0	1	0.333333	0.0425532	0.0769231	0.2	0.037037	0.489362	0	0	0.0212766	0.483871	0.2	0.0212766	0.75	0.319149	0.454545	0.666667	0.4	0.56	0.727273	0.7	0.535714	0.388889	0.666667	0.857143	0.617021	0.4	0.531915	0.857143	0.515152	0.489362	0.142857	0.1
Klinakis 2011 TALL NcstnKO	0.0833333	0	0	0.166667	0	0.166667	0.0833333	0	0	0.166667	0	0.333333	0.0833333	0.166667	0	0	0.333333	1	0.0833333	0.0833333	0.1	0	0.166667	0	0	0.0833333	0.0833333	0	0	0	0.166667	0	0.166667	0	0.25	0	0.166667	0	0	0	0.0833333	0.25	0	0.166667	0	0.166667	0.25	0.25	0.1
Labban 2018 SCC RBPJ targets	0.15	0	0.0212766	0.0149254	0	0.0222222	0	0	0.0909091	0.0416667	0	0.0298507	0	0.0625	0	0	0.0425532	0.0833333	1	1	0.1	0	0.0338983	0.0909091	0	0.0447761	0	0	0	0	0.0208333	0.0454545	0.166667	0	0.04	0	0.1	0.0357143	0.0555556	0.166667	0.0714286	0.0149254	0	0.0172414	0	0.0606061	0.0204082	0.047619	0.1
Labban 2018 SCC common RBPJ targets	0	0	0	0.0769231	0	0.0769231	0	0	0	0.0769231	0	0.0769231	0	0.0769231	0	0	0.0769231	0.0833333	1	1	0.1	0	0.0769231	0	0	0.0769231	0	0	0	0	0.0769231	0	0.0833333	0	0.0769231	0	0.0769231	0	0	0	0.0769231	0.0769231	0	0.0769231	0	0.0769231	0.0769231	0.0769231	0
Leontovich 2018 NOTCH3 nuclear reprogramming BRCA	0	0	0	0.2	0	0.1	0	0	0	0.1	0	0.1	0	0.2	0	0	0.2	0.1	0.1	0.1	1	0	0.2	0	0	0.1	0	0	0	0.125	0.2	0	0.1	0.1	0.2	0	0.1	0.1	0.1	0.166667	0.1	0.2	0	0.2	0	0.1	0.2	0.3	0.2
NGUYEN NOTCH1 TARGETS UP	0	0	0.037037	0	0	0	0	0	0	0	0	0	0	0	0	0	0.037037	0	0	0	0	1	0.0740741	0	0	0.0740741	0.037037	0	0	0	0.037037	0.0454545	0	0	0	0	0	0.037037	0	0	0	0.0740741	0	0.037037	0	0.037037	0	0	0
PID NOTCH PATHWAY	0.05	0.833333	0	0.0508475	0	0.0444444	0.131579	0.666667	0.454545	0.125	0.714286	0.186441	0.4	0.375	0	0	0.489362	0.166667	0.0338983	0.0769231	0.2	0.0740741	1	0	0.030303	0	0.612903	0.8	0.0740741	0.75	0.25	0.636364	0.416667	0.52	0.28	0.818182	0.35	0.357143	0.277778	0.666667	0.428571	0.508475	0.533333	0.413793	0.857143	0.545455	0.387755	0.142857	0.2
Poulsen 2018 HUVEC NOTCH1 inhibited	0.0909091	0	0	0.0909091	0	0.0909091	0.0909091	0	0.0909091	0	0	0.0909091	0	0	0	0	0	0	0.0909091	0	0	0	0	1	0	0.454545	0	0	0	0	0.0909091	0	0	0	0.0909091	0	0.0909091	0	0	0	0	0.0909091	0	0.0909091	0	0	0.0909091	0.0909091	0.1
Poulsen 2018 N1 repressed	0	0	0	0.030303	0.0526316	0.030303	0	0	0	0	0	0	0	0.03125	0	0	0	0	0	0	0	0	0.030303	0	1	0	0	0	0	0	0	0	0	0	0	0	0	0	0	0	0	0	0	0	0	0	0	0	0
Poulsen 2018 N1 supported	0.05	0	0	0.0405405	0	0.0222222	0.0263158	0	0.0909091	0.0208333	0	0.027027	0	0.03125	0	0	0.0212766	0.0833333	0.0447761	0.0769231	0.1	0.0740741	0	0.454545	0	1	0	0	0.0185185	0	0.0416667	0.0454545	0.0833333	0	0.12	0	0.1	0	0	0	0.0714286	0.027027	0	0.0344828	0	0.0606061	0.0612245	0.0952381	0.1
REACTOME ACTIVATED NOTCH1 TRANSMITS SIGNAL TO THE NUCLEUS	0.05	0.666667	0	0.0967742	0	0.0645161	0.16129	0.888889	0.272727	0.16129	0.142857	0.322581	0.32	0.322581	0	0	0.483871	0.0833333	0	0	0	0.037037	0.612903	0	0	0	1	0.2	0.129032	0.75	0.16129	0.909091	0	0.76	0.04	0.818182	0.05	0.0357143	0.0555556	0.166667	0.142857	1	1	0.677419	1	0.645161	0.645161	0.047619	0
REACTOME FBXW7 MUTANTS AND NOTCH1 IN CANCER	0	0.2	0	0.2	0	0.2	0.2	0	0.2	0.2	0.2	0.4	0.2	0.8	0	0	0.2	0	0	0	0	0	0.8	0	0	0	0.2	1	0.8	0	1	0	0	0	0.2	0	0.2	0.2	0.2	0.2	0.2	1	0.2	1	0.2	0	0.2	0	0
REACTOME NEGATIVE REGULATION OF NOTCH4 SIGNALING	0	0	0	0	0	0	0.0526316	0	0	0	0.142857	0.037037	0.04	0.09375	0	0	0.0212766	0	0	0	0	0	0.0740741	0	0	0.0185185	0.129032	0.8	1	0	0.166667	0.181818	0	0.2	0	0.181818	0.05	0.0357143	0.0555556	0.166667	0	0.148148	0.266667	0.148148	0	0.121212	0.102041	0	0
REACTOME NONCANONICAL ACTIVATION OF NOTCH3	0	0.166667	0	0.125	0	0	0	0.75	0	0	0	0	0	0.5	0	0	0.75	0	0	0	0.125	0	0.75	0	0	0	0.75	0	0	1	0	0.75	0	1	0.125	0.75	0	0.125	0.125	0.166667	0	0.75	0	0.75	0	0.75	1	0.125	0.125
REACTOME NOTCH1 INTRACELLULAR DOMAIN REGULATES TRANSCRIPTION	0.15	0.333333	0.0212766	0.0833333	0	0.0888889	0.105263	0	0.454545	0.0625	0.714286	0.145833	0.12	0.25	0	0	0.319149	0.166667	0.0208333	0.0769231	0.2	0.037037	0.25	0.0909091	0	0.0416667	0.16129	1	0.166667	0	1	0.181818	0.666667	0.16	0.64	0	0.75	0.892857	0.0555556	0.166667	0.857143	1	0.333333	0.875	0.142857	0.363636	0.416667	0.142857	0.2
REACTOME NOTCH2 ACTIVATION AND TRANSMISSION OF SIGNAL TO THE NUCLEUS	0.05	0.333333	0	0.0454545	0	0.0454545	0.136364	0.666667	0.272727	0.181818	0	0.272727	0.181818	0.272727	0	0	0.454545	0	0.0454545	0	0	0.0454545	0.636364	0	0	0.0454545	0.909091	0	0.181818	0.75	0.181818	1	0.0833333	0.863636	0	0.818182	0.05	0.0454545	0.0555556	0.166667	0.0714286	0.909091	0.866667	0.863636	0.714286	1	0.863636	0	0
REACTOME NOTCH2 INTRACELLULAR DOMAIN REGULATES TRANSCRIPTION	0	0.166667	0	0.166667	0	0.0833333	0	0	0.181818	0.166667	0.571429	0.166667	0	0.25	0	0	0.666667	0.166667	0.166667	0.0833333	0.1	0	0.416667	0	0	0.0833333	0	0	0	0	0.666667	0.0833333	1	0	0.666667	0	0.75	0.5	0.0833333	0.166667	0.583333	0.666667	0	0.666667	0	1	0.666667	0.0833333	0
REACTOME NOTCH3 ACTIVATION AND TRANSMISSION OF SIGNAL TO THE NUCLEUS	0.05	0.333333	0	0.12	0	0.08	0.16	0.666667	0.181818	0.16	0	0.28	0.16	0.24	0	0	0.4	0	0	0	0.1	0	0.52	0	0	0	0.76	0	0.2	1	0.16	0.863636	0	1	0.04	0.818182	0	0.04	0.0555556	0.166667	0.0714286	0.76	0.866667	0.76	0.714286	0.76	1	0.047619	0.1
REACTOME NOTCH3 INTRACELLULAR DOMAIN REGULATES TRANSCRIPTION	0.15	0.333333	0	0.24	0	0.16	0.08	0	0.454545	0.12	0.714286	0.2	0.08	0.24	0	0	0.56	0.25	0.04	0.0769231	0.2	0	0.28	0.0909091	0	0.12	0.04	0.2	0	0.125	0.64	0	0.666667	0.04	1	0	0.75	0.44	0.111111	0.333333	0.857143	0.64	0.0666667	0.64	0.142857	0.32	1	0.142857	0.2
REACTOME NOTCH4 ACTIVATION AND TRANSMISSION OF SIGNAL TO THE NUCLEUS	0.0909091	0.166667	0	0.0909091	0	0.0909091	0.0909091	0.666667	0.181818	0.181818	0.142857	0.272727	0.272727	0.363636	0	0	0.727273	0	0	0	0	0	0.818182	0	0	0	0.818182	0	0.181818	0.75	0	0.818182	0	0.818182	0	1	0.0909091	0.0909091	0.0909091	0.166667	0.0909091	0.818182	0.272727	0.818182	0.428571	0.818182	0.818182	0	0
REACTOME NOTCH4 INTRACELLULAR DOMAIN REGULATES TRANSCRIPTION	0.1	0.333333	0	0.15	0	0.15	0.1	0	0.454545	0.15	0.857143	0.25	0.15	0.25	0	0	0.7	0.166667	0.1	0.0769231	0.1	0	0.35	0.0909091	0	0.1	0.05	0.2	0.05	0	0.75	0.05	0.75	0	0.75	0.0909091	1	0.6	0.166667	0.5	0.857143	0.75	0.0666667	0.75	0.142857	0.45	0.75	0.1	0.1
REACTOME NOTCH HLH TRANSCRIPTION PATHWAY	0	0.333333	0	0.0714286	0	0.0357143	0	0	0.272727	0.0357143	0.857143	0.0357143	0.16	0.178571	0	0	0.535714	0	0.0357143	0	0.1	0.037037	0.357143	0	0	0	0.0357143	0.2	0.0357143	0.125	0.892857	0.0454545	0.5	0.04	0.44	0.0909091	0.6	1	0.222222	0.666667	0.714286	0.892857	0.0666667	0.892857	0.142857	0.214286	0.392857	0.047619	0.1
REACTOME PRE NOTCH PROCESSING IN GOLGI	0	0.333333	0	0.111111	0	0.0555556	0.0555556	0	0.181818	0.222222	0.285714	0.222222	0.111111	0.277778	0	0	0.388889	0	0.0555556	0	0.1	0	0.277778	0	0	0	0.0555556	0.2	0.0555556	0.125	0.0555556	0.0555556	0.0833333	0.0555556	0.111111	0.0909091	0.166667	0.222222	1	0.666667	0.0714286	0.0555556	0.0666667	0.0555556	0.142857	0.0555556	0.111111	0.0555556	0.1
REACTOME PRE NOTCH PROCESSING IN THE ENDOPLASMIC RETICULUM	0	0.166667	0	0.333333	0	0.166667	0	0	0.333333	0.333333	0.333333	0.5	0.333333	0.5	0	0	0.666667	0	0.166667	0	0.166667	0	0.666667	0	0	0	0.166667	0.2	0.166667	0.166667	0.166667	0.166667	0.166667	0.166667	0.333333	0.166667	0.5	0.666667	0.666667	1	0.166667	0.166667	0.166667	0.166667	0.166667	0.166667	0.333333	0.166667	0.166667
REACTOME RUNX3 REGULATES NOTCH SIGNALING	0.0714286	0.333333	0	0.214286	0	0.214286	0	0	0.272727	0.214286	0.714286	0.214286	0.214286	0.357143	0	0	0.857143	0.0833333	0.0714286	0.0769231	0.1	0	0.428571	0	0	0.0714286	0.142857	0.2	0	0	0.857143	0.0714286	0.583333	0.0714286	0.857143	0.0909091	0.857143	0.714286	0.0714286	0.166667	1	0.928571	0.142857	0.928571	0.285714	0.571429	0.928571	0.0714286	0
REACTOME SIGNALING BY NOTCH1	0.2	0.833333	0.0212766	0.0810811	0	0.111111	0.236842	0.888889	0.636364	0.145833	0.714286	0.216216	0.4	0.53125	0	0	0.617021	0.25	0.0149254	0.0769231	0.2	0.0740741	0.508475	0.0909091	0	0.027027	1	1	0.148148	0.75	1	0.909091	0.666667	0.76	0.64	0.818182	0.75	0.892857	0.0555556	0.166667	0.928571	1	1	1	1	0.848485	0.714286	0.190476	0.2
REACTOME SIGNALING BY NOTCH1 HD DOMAIN MUTANTS IN CANCER	0.0666667	0.5	0	0.133333	0	0.133333	0.2	0.111111	0.272727	0.333333	0.142857	0.466667	0.4	0.2	0	0	0.4	0	0	0	0	0	0.533333	0	0	0	1	0.2	0.266667	0	0.333333	0.866667	0	0.866667	0.0666667	0.272727	0.0666667	0.0666667	0.0666667	0.166667	0.142857	1	1	1	1	0.866667	0.933333	0	0
REACTOME SIGNALING BY NOTCH1 PEST DOMAIN MUTANTS IN CANCER	0.2	0.833333	0	0.0862069	0	0.111111	0.184211	0.777778	0.636364	0.145833	0.714286	0.224138	0.32	0.40625	0	0	0.531915	0.166667	0.0172414	0.0769231	0.2	0.037037	0.413793	0.0909091	0	0.0344828	0.677419	1	0.148148	0.75	0.875	0.863636	0.666667	0.76	0.64	0.818182	0.75	0.892857	0.0555556	0.166667	0.928571	1	1	1	1	0.818182	0.714286	0.142857	0.2
REACTOME SIGNALING BY NOTCH1 T 7 9 NOTCH1 M1580 K2555 TRANSLOCATION MUTANT	0.142857	0.5	0	0.285714	0	0.285714	0.285714	0.142857	0.428571	0.714286	0.142857	0.857143	0.857143	0.428571	0	0	0.857143	0	0	0	0	0	0.857143	0	0	0	1	0.2	0	0	0.142857	0.714286	0	0.714286	0.142857	0.428571	0.142857	0.142857	0.142857	0.166667	0.285714	1	1	1	1	0.714286	0.857143	0	0
REACTOME SIGNALING BY NOTCH2	0.05	0.5	0	0.0909091	0	0.0606061	0.0909091	0.666667	0.363636	0.181818	0.571429	0.242424	0.16	0.25	0	0	0.515152	0.166667	0.0606061	0.0769231	0.1	0.037037	0.545455	0	0	0.0606061	0.645161	0	0.121212	0.75	0.363636	1	1	0.76	0.32	0.818182	0.45	0.214286	0.0555556	0.166667	0.571429	0.848485	0.866667	0.818182	0.714286	1	0.818182	0.047619	0
REACTOME SIGNALING BY NOTCH3	0.2	0.666667	0	0.163265	0	0.133333	0.157895	0.666667	0.636364	0.145833	0.714286	0.244898	0.24	0.34375	0	0	0.489362	0.25	0.0204082	0.0769231	0.2	0	0.387755	0.0909091	0	0.0612245	0.645161	0.2	0.102041	1	0.416667	0.863636	0.666667	1	1	0.818182	0.75	0.392857	0.111111	0.333333	0.928571	0.714286	0.933333	0.714286	0.857143	0.818182	1	0.142857	0.2
Stoeck2014 TNBC ACC GSI response 1	0.1	0	0	0.190476	0	0.142857	0.0952381	0	0.0909091	0.047619	0	0.190476	0.047619	0.142857	0	0	0.142857	0.25	0.047619	0.0769231	0.3	0	0.142857	0.0909091	0	0.0952381	0.047619	0	0	0.125	0.142857	0	0.0833333	0.047619	0.142857	0	0.1	0.047619	0.0555556	0.166667	0.0714286	0.190476	0	0.142857	0	0.047619	0.142857	1	0.6
Stoeck2014 TNBC ACC GSI response 2	0.2	0	0	0.3	0	0.2	0.2	0	0.1	0	0	0.2	0	0.1	0	0	0.1	0.1	0.1	0	0.2	0	0.2	0.1	0	0.1	0	0	0	0.125	0.2	0	0	0.1	0.2	0	0.1	0.1	0.1	0.166667	0	0.2	0	0.2	0	0	0.2	0.6	1
Stoeck2014 TNBC ACC GSI response 3	0.333333	0	0	0.5	0	0.333333	0.333333	0	0.166667	0	0	0.333333	0	0.166667	0	0	0.166667	0.166667	0	0	0.333333	0	0.333333	0.166667	0	0.166667	0	0	0	0.166667	0.333333	0	0	0.166667	0.333333	0	0.166667	0.166667	0.166667	0.166667	0	0.333333	0	0.333333	0	0	0.333333	1	1
VILIMAS NOTCH1 TARGETS DN	0	0	0	0	0	0	0	0	0	0	0	0	0	0	0	0	0	0	0	0	0	0	0	0	0	0	0	0	0	0	0	0	0	0	0	0	0	0	0	0	0	0	0	0	0	0	0	0	0
VILIMAS NOTCH1 TARGETS UP	0.1	0	0	0.0784314	0	0.0444444	0.0789474	0	0.0909091	0	0	0.0784314	0.04	0.0625	0	0	0.0638298	0.75	0	0	0.2	0	0.0784314	0.181818	0	0	0.0322581	0	0	0.125	0.0208333	0	0.0833333	0.04	0.12	0	0.05	0.0357143	0.0555556	0.166667	0	0.0392157	0	0.0196078	0	0.030303	0.0612245	0.190476	0.3
WP APOPTOSISRELATED NETWORK DUE TO ALTERED NOTCH3 IN OVARIAN CANCER	0	0	0	0.0185185	0	0	0.0263158	0	0	0	0	0.0185185	0	0.03125	0	0	0.0212766	0	0.0185185	0	0	0.0740741	0.0555556	0	0	0	0	0.2	0.037037	0	0.0416667	0	0	0	0	0	0	0.0357143	0	0	0	0.037037	0	0.037037	0	0	0	0	0
WP CANONICAL AND NONCANONICAL NOTCH SIGNALING	0.1	0.666667	0	0.185185	0	0.148148	0.185185	0.333333	0.545455	0.259259	0.857143	0.407407	0.36	0.296296	0	0	0.592593	0.0833333	0.111111	0.153846	0.2	0	0.666667	0.0909091	0	0.037037	0.37037	0.2	0.037037	0.375	0.259259	0.363636	0.5	0.32	0.32	0.545455	0.45	0.296296	0.222222	0.666667	0.5	0.592593	0.4	0.518519	0.857143	0.481481	0.555556	0.142857	0.2
WP NOTCH1 REGULATION OF ENDOTHELIAL CELL CALCIFICATION	0.111111	0.333333	0	0.111111	0	0.111111	0.111111	0	0.272727	0.277778	0.142857	0.277778	0.333333	0.166667	0.0555556	0.2	0.333333	0	0	0	0	0	0.333333	0	0	0.111111	0.277778	0.2	0	0	0.0555556	0.222222	0	0.222222	0.0555556	0.181818	0.0555556	0.0555556	0.0555556	0.166667	0.142857	0.277778	0.333333	0.277778	0.714286	0.222222	0.277778	0	0
WP NOTCH SIGNALING	0.05	0.833333	0	0.106383	0	0.0666667	0.0789474	0.666667	0.454545	0.212766	0.714286	0.234043	0.4	0.40625	0	0	0.893617	0.333333	0.0425532	0.0769231	0.2	0.037037	0.446809	0	0	0.0212766	0.483871	0.2	0.0212766	0.75	0.255319	0.454545	0.5	0.4	0.44	0.727273	0.55	0.464286	0.388889	0.666667	0.642857	0.553191	0.4	0.468085	0.857143	0.454545	0.425532	0.142857	0.1
WP NOTCH SIGNALING PATHWAY	0.15	0.833333	0.0212766	0.0793651	0	0.0888889	0.184211	0.777778	0.636364	0.1875	0.857143	0.238095	0.44	0.46875	0	0	0.659574	0.333333	0.031746	0.0769231	0.3	0.037037	0.559322	0.0909091	0.030303	0.031746	0.483871	0.8	0.0925926	0.875	0.4375	0.5	0.666667	0.44	0.52	0.818182	0.65	0.464286	0.222222	0.666667	0.642857	0.555556	0.4	0.517241	0.857143	0.545455	0.469388	0.238095	0.3
Xu 2017 MDAMB231 RBPJ targets	0	0.166667	0	0	0.0526316	0	0	0	0.181818	0	0.142857	0	0	0.03125	0	0	0.0444444	0	0.0222222	0	0	0	0.0444444	0	0	0	0	0	0	0	0.0222222	0.0454545	0.166667	0	0.04	0	0.1	0.0714286	0.0555556	0.166667	0.0714286	0.0222222	0	0.0222222	0	0.0606061	0.0222222	0.047619	0
[truncated: 9 more columns]

## Sheet: Mean Overlap Coefficient Score
Table 6b: Similarity scores for previously published Notch signatures, Mean Overlap Coefficient Score
Notch 20-Gene Signature	0.0851611
BIOCARTA NOTCH PATHWAY	0.272515
Braune 2016 TNBC Notch sig CSL KO	0.00538129
Castel 2013 C2C12 Dll1 vs DAPT targets 24h up	0.130912
Castel 2013 C2C12 Dll1 vs DAPT targets 6h down	0.00184672
Castel 2013 C2C12 Dll1 vs DAPT targets 6h up	0.109774
GOBP NEGATIVE REGULATION OF NOTCH SIGNALING PATHWAY	0.0917076
GOBP NOTCH RECEPTOR PROCESSING	0.196951
GOBP NOTCH SIGNALING INVOLVED IN HEART DEVELOPMENT	0.246485
GOBP POSITIVE REGULATION OF NOTCH SIGNALING PATHWAY	0.128602
GOBP POSITIVE REGULATION OF TRANSCRIPTION OF NOTCH RECEPTOR TARGET	0.258312
GOBP REGULATION OF NOTCH SIGNALING PATHWAY	0.201049
GOMF NOTCH BINDING	0.181007
HALLMARK NOTCH SIGNALING	0.222774
HP ABNORMAL GREATER SCIATIC NOTCH MORPHOLOGY	0.000992063
HP SHORT GREATER SCIATIC NOTCH	0.00357143
KEGG NOTCH SIGNALING PATHWAY	0.34789
Klinakis 2011 TALL NcstnKO	0.102924
Labban 2018 SCC RBPJ targets	0.0360373
Labban 2018 SCC common RBPJ targets	0.0336081
Leontovich 2018 NOTCH3 nuclear reprogramming BRCA	0.0916667
NGUYEN NOTCH1 TARGETS UP	0.0118436
PID NOTCH PATHWAY	0.323657
Poulsen 2018 HUVEC NOTCH1 inhibited	0.041361
Poulsen 2018 N1 repressed	0.00359814
Poulsen 2018 N1 supported	0.0419446
REACTOME ACTIVATED NOTCH1 TRANSMITS SIGNAL TO THE NUCLEUS	0.232763
REACTOME FBXW7 MUTANTS AND NOTCH1 IN CANCER	0.151852
REACTOME NEGATIVE REGULATION OF NOTCH4 SIGNALING	0.0600276
REACTOME NONCANONICAL ACTIVATION OF NOTCH3	0.195455
REACTOME NOTCH1 INTRACELLULAR DOMAIN REGULATES TRANSCRIPTION	0.224203
REACTOME NOTCH2 ACTIVATION AND TRANSMISSION OF SIGNAL TO THE NUCLEUS	0.244045
REACTOME NOTCH2 INTRACELLULAR DOMAIN REGULATES TRANSCRIPTION	0.195296
REACTOME NOTCH3 ACTIVATION AND TRANSMISSION OF SIGNAL TO THE NUCLEUS	0.222268
REACTOME NOTCH3 INTRACELLULAR DOMAIN REGULATES TRANSCRIPTION	0.224545
REACTOME NOTCH4 ACTIVATION AND TRANSMISSION OF SIGNAL TO THE NUCLEUS	0.251253
REACTOME NOTCH4 INTRACELLULAR DOMAIN REGULATES TRANSCRIPTION	0.255719
REACTOME NOTCH HLH TRANSCRIPTION PATHWAY	0.210434
REACTOME PRE NOTCH PROCESSING IN GOLGI	0.114093
REACTOME PRE NOTCH PROCESSING IN THE ENDOPLASMIC RETICULUM	0.222807
REACTOME RUNX3 REGULATES NOTCH SIGNALING	0.264037
REACTOME SIGNALING BY NOTCH1	0.367172
REACTOME SIGNALING BY NOTCH1 HD DOMAIN MUTANTS IN CANCER	0.200169
REACTOME SIGNALING BY NOTCH1 PEST DOMAIN MUTANTS IN CANCER	0.363591
REACTOME SIGNALING BY NOTCH1 T 7 9 NOTCH1 M1580 K2555 TRANSLOCATION MUTANT	0.280503
REACTOME SIGNALING BY NOTCH2	0.289727
REACTOME SIGNALING BY NOTCH3	0.345239
Stoeck2014 TNBC ACC GSI response 1	0.091263
Stoeck2014 TNBC ACC GSI response 2	0.0962798
Stoeck2014 TNBC ACC GSI response 3	0.139394
VILIMAS NOTCH1 TARGETS DN	0
VILIMAS NOTCH1 TARGETS UP	0.0700542
WP APOPTOSISRELATED NETWORK DUE TO ALTERED NOTCH3 IN OVARIAN CANCER	0.0137894
WP CANONICAL AND NONCANONICAL NOTCH SIGNALING	0.306205
WP NOTCH1 REGULATION OF ENDOTHELIAL CELL CALCIFICATION	0.141698
WP NOTCH SIGNALING	0.322853
WP NOTCH SIGNALING PATHWAY	0.378767
Xu 2017 MDAMB231 RBPJ targets	0.0309406
