# Supplementary material for: Identification of a Notch transcriptomic signature for breast cancer
Source: Breast Cancer Res. 2024 Jan 3;26:4. doi: 10.1186/s13058-023-01757-7 (PMC10765899; doi:10.1186/s13058-023-01757-7)
Supplement: Supplementary file 10 — Additional file 10. Table S6: C. Centrality scores for previously published Notch signatures, as indicated and distance measurements for individual genes of each signature. [file 13058_2023_1757_MOESM10_ESM.xlsx]

## Sheet: Centrality Score, CSL as centre
Table 6c: Centrality scores for previously published Notch signatures with CSL set as centre
	geneset_id	centrality score	geneset_length	mean_background_distance	emp_pval
1	Notch 20-Gene Signature	1.8	20	2.33191	0
2	BIOCARTA_NOTCH_PATHWAY	0.833333	6	2.33717	0
3	Braune_2016_TNBC_Notch_sig_CSL_KO	2.11905	47	2.33143	0
4	Castel_2013_C2C12_Dll1_vs_DAPT_targets_24h_up	2.13684	95	2.32976	0
5	Castel_2013_C2C12_Dll1_vs_DAPT_targets_6h_down	2.26316	19	2.33591	0.208
6	Castel_2013_C2C12_Dll1_vs_DAPT_targets_6h_up	2.13333	45	2.33159	0
7	GOBP_NEGATIVE_REGULATION_OF_NOTCH_SIGNALING_PATHWAY	1.7027	38	2.32961	0
8	GOBP_NOTCH_RECEPTOR_PROCESSING	1.33333	9	2.32911	0
9	GOBP_NOTCH_SIGNALING_INVOLVED_IN_HEART_DEVELOPMENT	1.27273	11	2.335	0
10	GOBP_POSITIVE_REGULATION_OF_NOTCH_SIGNALING_PATHWAY	1.93478	48	2.33295	0
11	GOBP_POSITIVE_REGULATION_OF_TRANSCRIPTION_OF_NOTCH_RECEPTOR_TARGET	0.857143	7	2.33636	0
12	GOBP_REGULATION_OF_NOTCH_SIGNALING_PATHWAY	1.90426	97	2.33208	0
13	GOMF_NOTCH_BINDING	1.72	25	2.32958	0
14	HALLMARK_NOTCH_SIGNALING	1.40625	32	2.32515	0
15	HP_ABNORMAL_GREATER_SCIATIC_NOTCH_MORPHOLOGY	2.36842	19	2.33591	0.54
16	HP_SHORT_GREATER_SCIATIC_NOTCH	2	5	2.3314	0.014
17	KEGG_NOTCH_SIGNALING_PATHWAY	1.14894	47	2.33143	0
18	Klinakis_2011_TALL_NcstnKO	1.58333	12	2.33627	0
19	Labban_2018_SCC_RBPJ_targets	2.25758	67	2.32855	0.126
20	Labban_2018_SCC_common_RBPJ_targets	2.15385	13	2.33477	0.059
21	Leontovich_2018_NOTCH3_nuclear_reprogramming_BRCA	1.6	10	2.322	0
22	NGUYEN_NOTCH1_TARGETS_UP	2.14815	27	2.32669	0.017
23	PID_NOTCH_PATHWAY	1.34483	59	2.33019	0
24	Poulsen_2018_HUVEC_NOTCH1_inhibited	2	11	2.335	0.007
25	Poulsen_2018_N1_repressed	2.15625	33	2.32626	0.031
26	Poulsen_2018_N1_supported	2.10811	74	2.32838	0
27	REACTOME_ACTIVATED_NOTCH1_TRANSMITS_SIGNAL_TO_THE_NUCLEUS	1.51613	31	2.32777	0
28	REACTOME_FBXW7_MUTANTS_AND_NOTCH1_IN_CANCER	1	5	2.3314	0
29	REACTOME_NEGATIVE_REGULATION_OF_NOTCH4_SIGNALING	1.88889	54	2.32835	0
30	REACTOME_NONCANONICAL_ACTIVATION_OF_NOTCH3	1.25	8	2.32975	0
31	REACTOME_NOTCH1_INTRACELLULAR_DOMAIN_REGULATES_TRANSCRIPTION	1.08333	48	2.33295	0
32	REACTOME_NOTCH2_ACTIVATION_AND_TRANSMISSION_OF_SIGNAL_TO_THE_NUCLEUS	1.5	22	2.32955	0
33	REACTOME_NOTCH2_INTRACELLULAR_DOMAIN_REGULATES_TRANSCRIPTION	0.916667	12	2.33627	0
34	REACTOME_NOTCH3_ACTIVATION_AND_TRANSMISSION_OF_SIGNAL_TO_THE_NUCLEUS	1.52	25	2.32958	0
35	REACTOME_NOTCH3_INTRACELLULAR_DOMAIN_REGULATES_TRANSCRIPTION	0.96	25	2.32958	0
36	REACTOME_NOTCH4_ACTIVATION_AND_TRANSMISSION_OF_SIGNAL_TO_THE_NUCLEUS	1.18182	11	2.335	0
37	REACTOME_NOTCH4_INTRACELLULAR_DOMAIN_REGULATES_TRANSCRIPTION	0.95	20	2.33191	0
38	REACTOME_NOTCH_HLH_TRANSCRIPTION_PATHWAY	0.964286	28	2.33123	0
39	REACTOME_PRE_NOTCH_PROCESSING_IN_GOLGI	1.61111	18	2.32799	0
40	REACTOME_PRE_NOTCH_PROCESSING_IN_THE_ENDOPLASMIC_RETICULUM	1.16667	6	2.33717	0
41	REACTOME_RUNX3_REGULATES_NOTCH_SIGNALING	0.928571	14	2.32942	0
42	REACTOME_SIGNALING_BY_NOTCH1	1.21622	74	2.32838	0
43	REACTOME_SIGNALING_BY_NOTCH1_HD_DOMAIN_MUTANTS_IN_CANCER	1.53333	15	2.3323	0
44	REACTOME_SIGNALING_BY_NOTCH1_PEST_DOMAIN_MUTANTS_IN_CANCER	1.13793	58	2.33327	0
45	REACTOME_SIGNALING_BY_NOTCH1_T_7_9_NOTCH1_M1580_K2555_TRANSLOCATION_MUTANT	1	7	2.33636	0
46	REACTOME_SIGNALING_BY_NOTCH2	1.30303	33	2.32626	0
47	REACTOME_SIGNALING_BY_NOTCH3	1.2449	49	2.3386	0
48	Stoeck2014_TNBC_ACC_GSI_response_1	1.70588	21	2.3346	0
49	Stoeck2014_TNBC_ACC_GSI_response_2	1.6	10	2.322	0
50	Stoeck2014_TNBC_ACC_GSI_response_3	1.16667	6	2.33717	0
51	VILIMAS_NOTCH1_TARGETS_DN	2.11111	27	2.32669	0.006
52	VILIMAS_NOTCH1_TARGETS_UP	1.80392	51	2.33518	0
53	WP_APOPTOSISRELATED_NETWORK_DUE_TO_ALTERED_NOTCH3_IN_OVARIAN_CANCER	2	54	2.32835	0
54	WP_CANONICAL_AND_NONCANONICAL_NOTCH_SIGNALING	1.22222	27	2.32669	0
55	WP_NOTCH1_REGULATION_OF_ENDOTHELIAL_CELL_CALCIFICATION	1.6875	18	2.32799	0
56	WP_NOTCH_SIGNALING	1.22222	47	2.33143	0
57	WP_NOTCH_SIGNALING_PATHWAY	1.16393	63	2.33039	0
58	Xu_2017_MDAMB231_RBPJ_targets	1.91111	45	2.33159	0

## Sheet: single distances
Table 6c: Centrality scores for previously published Notch signatures, single gene distances to CSL
	id_geneset_id	human_gene_symbol	STRING_id	distance
1	Notch 20-Gene Signature	SEMA5B	9606.ENSP00000389588	2
2	Notch 20-Gene Signature	NRARP	9606.ENSP00000349041	1
3	Notch 20-Gene Signature	PLAT	9606.ENSP00000220809	2
4	Notch 20-Gene Signature	PRELP	9606.ENSP00000343924	2
5	Notch 20-Gene Signature	HEYL	9606.ENSP00000361943	1
6	Notch 20-Gene Signature	FAT2	9606.ENSP00000261800	2
7	Notch 20-Gene Signature	HEY1	9606.ENSP00000338272	1
8	Notch 20-Gene Signature	KRT5	9606.ENSP00000252242	2
9	Notch 20-Gene Signature	NPR3	9606.ENSP00000265074	3
10	Notch 20-Gene Signature	KRT14	9606.ENSP00000167586	2
11	Notch 20-Gene Signature	FLT1	9606.ENSP00000282397	2
12	Notch 20-Gene Signature	RHOV	9606.ENSP00000220507	2
13	Notch 20-Gene Signature	TNFRSF19	9606.ENSP00000371693	2
14	Notch 20-Gene Signature	JAG1	9606.ENSP00000254958	1
15	Notch 20-Gene Signature	MT1X	9606.ENSP00000377995	2
16	Notch 20-Gene Signature	HEY2	9606.ENSP00000357348	1
17	Notch 20-Gene Signature	PDGFRB	9606.ENSP00000261799	2
18	Notch 20-Gene Signature	ZNF469	9606.ENSP00000456500	2
19	Notch 20-Gene Signature	VSNL1	9606.ENSP00000384719	2
20	Notch 20-Gene Signature	KIT	9606.ENSP00000288135	2
21	BIOCARTA_NOTCH_PATHWAY	ADAM17	9606.ENSP00000309968	1
22	BIOCARTA_NOTCH_PATHWAY	DLL1	9606.ENSP00000355718	1
23	BIOCARTA_NOTCH_PATHWAY	FURIN	9606.ENSP00000483552	1
24	BIOCARTA_NOTCH_PATHWAY	NOTCH1	9606.ENSP00000498587	1
25	BIOCARTA_NOTCH_PATHWAY	PSEN1	9606.ENSP00000326366	1
26	BIOCARTA_NOTCH_PATHWAY	RBPJ	9606.ENSP00000345206	0
27	Braune_2016_TNBC_Notch_sig_CSL_KO	ACTBL2	9606.ENSP00000416706	2
28	Braune_2016_TNBC_Notch_sig_CSL_KO	ANKRD1	9606.ENSP00000360762	2
29	Braune_2016_TNBC_Notch_sig_CSL_KO	APBB1IP	9606.ENSP00000365411	2
30	Braune_2016_TNBC_Notch_sig_CSL_KO	ARHGAP31	9606.ENSP00000264245	1
31	Braune_2016_TNBC_Notch_sig_CSL_KO	DEPP1	9606.ENSP00000298295	4
32	Braune_2016_TNBC_Notch_sig_CSL_KO	CACHD1	9606.ENSP00000290039	3
33	Braune_2016_TNBC_Notch_sig_CSL_KO	CSF2	9606.ENSP00000296871	2
34	Braune_2016_TNBC_Notch_sig_CSL_KO	CXCL1	9606.ENSP00000379110	2
35	Braune_2016_TNBC_Notch_sig_CSL_KO	DSP	9606.ENSP00000369129	2
36	Braune_2016_TNBC_Notch_sig_CSL_KO	DUSP1	9606.ENSP00000239223	2
37	Braune_2016_TNBC_Notch_sig_CSL_KO	DUSP6	9606.ENSP00000279488	2
38	Braune_2016_TNBC_Notch_sig_CSL_KO	F2RL1	9606.ENSP00000296677	2
39	Braune_2016_TNBC_Notch_sig_CSL_KO	FAM83A	9606.ENSP00000428876	3
40	Braune_2016_TNBC_Notch_sig_CSL_KO	FIRRE	#N/A	#N/A
41	Braune_2016_TNBC_Notch_sig_CSL_KO	GFPT2	9606.ENSP00000253778	2
42	Braune_2016_TNBC_Notch_sig_CSL_KO	GPR17	9606.ENSP00000442982	2
43	Braune_2016_TNBC_Notch_sig_CSL_KO	HR	9606.ENSP00000370826	2
44	Braune_2016_TNBC_Notch_sig_CSL_KO	HSPB8	9606.ENSP00000281938	2
45	Braune_2016_TNBC_Notch_sig_CSL_KO	ID3	9606.ENSP00000363689	2
46	Braune_2016_TNBC_Notch_sig_CSL_KO	IFIT2	9606.ENSP00000490935	2
47	Braune_2016_TNBC_Notch_sig_CSL_KO	IGFBP1	9606.ENSP00000275525	2
48	Braune_2016_TNBC_Notch_sig_CSL_KO	IL12A	9606.ENSP00000303231	2
49	Braune_2016_TNBC_Notch_sig_CSL_KO	IL1B	9606.ENSP00000263341	2
50	Braune_2016_TNBC_Notch_sig_CSL_KO	IL1RAP	9606.ENSP00000314807	2
51	Braune_2016_TNBC_Notch_sig_CSL_KO	KITLG	9606.ENSP00000495951	2
52	Braune_2016_TNBC_Notch_sig_CSL_KO	KLF10	9606.ENSP00000285407	2
53	Braune_2016_TNBC_Notch_sig_CSL_KO	LOC100506178	#N/A	#N/A
54	Braune_2016_TNBC_Notch_sig_CSL_KO	LOC441178	#N/A	#N/A
55	Braune_2016_TNBC_Notch_sig_CSL_KO	NPR3	9606.ENSP00000265074	3
56	Braune_2016_TNBC_Notch_sig_CSL_KO	NTN4	9606.ENSP00000340998	2
57	Braune_2016_TNBC_Notch_sig_CSL_KO	PALM2	9606.ENSP00000363654	2
58	Braune_2016_TNBC_Notch_sig_CSL_KO	PNMA2	9606.ENSP00000429344	2
59	Braune_2016_TNBC_Notch_sig_CSL_KO	PRR5L	9606.ENSP00000368144	2
60	Braune_2016_TNBC_Notch_sig_CSL_KO	PTHLH	9606.ENSP00000441765	2
61	Braune_2016_TNBC_Notch_sig_CSL_KO	S100A2	9606.ENSP00000499289	2
62	Braune_2016_TNBC_Notch_sig_CSL_KO	SDC2	9606.ENSP00000307046	2
63	Braune_2016_TNBC_Notch_sig_CSL_KO	SLC46A3	9606.ENSP00000370192	#N/A
64	Braune_2016_TNBC_Notch_sig_CSL_KO	SLIT2	9606.ENSP00000422591	2
65	Braune_2016_TNBC_Notch_sig_CSL_KO	SORBS2	9606.ENSP00000347852	3
66	Braune_2016_TNBC_Notch_sig_CSL_KO	SPHK1	9606.ENSP00000313681	2
67	Braune_2016_TNBC_Notch_sig_CSL_KO	TACC2	9606.ENSP00000358001	2
68	Braune_2016_TNBC_Notch_sig_CSL_KO	TGM5	9606.ENSP00000220420	3
69	Braune_2016_TNBC_Notch_sig_CSL_KO	TLE1	9606.ENSP00000365682	1
70	Braune_2016_TNBC_Notch_sig_CSL_KO	TSC22D1	9606.ENSP00000397435	2
71	Braune_2016_TNBC_Notch_sig_CSL_KO	TSPAN15	9606.ENSP00000362387	2
72	Braune_2016_TNBC_Notch_sig_CSL_KO	UBASH3B	9606.ENSP00000284273	2
73	Braune_2016_TNBC_Notch_sig_CSL_KO	ZNF702P	#N/A	#N/A
74	Castel_2013_C2C12_Dll1_vs_DAPT_targets_24h_up	BCL2	9606.ENSP00000381185	2
75	Castel_2013_C2C12_Dll1_vs_DAPT_targets_24h_up	NOTCH3	9606.ENSP00000263388	1
76	Castel_2013_C2C12_Dll1_vs_DAPT_targets_24h_up	SOX11	9606.ENSP00000322568	2
77	Castel_2013_C2C12_Dll1_vs_DAPT_targets_24h_up	HES1	9606.ENSP00000232424	1
78	Castel_2013_C2C12_Dll1_vs_DAPT_targets_24h_up	JAG1	9606.ENSP00000254958	1
79	Castel_2013_C2C12_Dll1_vs_DAPT_targets_24h_up	FZD4	9606.ENSP00000434034	2
80	Castel_2013_C2C12_Dll1_vs_DAPT_targets_24h_up	NOTCH1	9606.ENSP00000498587	1
81	Castel_2013_C2C12_Dll1_vs_DAPT_targets_24h_up	CDH11	9606.ENSP00000268603	2
82	Castel_2013_C2C12_Dll1_vs_DAPT_targets_24h_up	EFNB1	9606.ENSP00000204961	2
83	Castel_2013_C2C12_Dll1_vs_DAPT_targets_24h_up	MYF5	9606.ENSP00000228644	2
84	Castel_2013_C2C12_Dll1_vs_DAPT_targets_24h_up	S1PR1	9606.ENSP00000305416	2
85	Castel_2013_C2C12_Dll1_vs_DAPT_targets_24h_up	NRARP	9606.ENSP00000349041	1
86	Castel_2013_C2C12_Dll1_vs_DAPT_targets_24h_up	HAS2	9606.ENSP00000306991	2
87	Castel_2013_C2C12_Dll1_vs_DAPT_targets_24h_up	PDGFRB	9606.ENSP00000261799	2
88	Castel_2013_C2C12_Dll1_vs_DAPT_targets_24h_up	COL1A1	9606.ENSP00000225964	2
89	Castel_2013_C2C12_Dll1_vs_DAPT_targets_24h_up	SOX8	9606.ENSP00000293894	2
90	Castel_2013_C2C12_Dll1_vs_DAPT_targets_24h_up	GJB5	9606.ENSP00000340811	3
91	Castel_2013_C2C12_Dll1_vs_DAPT_targets_24h_up	HEY1	9606.ENSP00000338272	1
92	Castel_2013_C2C12_Dll1_vs_DAPT_targets_24h_up	TGFB2	9606.ENSP00000355896	2
93	Castel_2013_C2C12_Dll1_vs_DAPT_targets_24h_up	EGFR	9606.ENSP00000275493	2
94	Castel_2013_C2C12_Dll1_vs_DAPT_targets_24h_up	DACT1	9606.ENSP00000337439	2
95	Castel_2013_C2C12_Dll1_vs_DAPT_targets_24h_up	PLXND1	9606.ENSP00000317128	1
96	Castel_2013_C2C12_Dll1_vs_DAPT_targets_24h_up	KIAA1755	9606.ENSP00000279024	3
97	Castel_2013_C2C12_Dll1_vs_DAPT_targets_24h_up	POSTN	9606.ENSP00000369071	2
98	Castel_2013_C2C12_Dll1_vs_DAPT_targets_24h_up	TNFRSF21	9606.ENSP00000296861	2
99	Castel_2013_C2C12_Dll1_vs_DAPT_targets_24h_up	MCAM	9606.ENSP00000264036	2
100	Castel_2013_C2C12_Dll1_vs_DAPT_targets_24h_up	PTPRN	9606.ENSP00000295718	2
101	Castel_2013_C2C12_Dll1_vs_DAPT_targets_24h_up	HEYL	9606.ENSP00000361943	1
102	Castel_2013_C2C12_Dll1_vs_DAPT_targets_24h_up	OLFML2B	9606.ENSP00000356917	3
103	Castel_2013_C2C12_Dll1_vs_DAPT_targets_24h_up	KIF26B	9606.ENSP00000385545	3
104	Castel_2013_C2C12_Dll1_vs_DAPT_targets_24h_up	NTN4	9606.ENSP00000340998	2
105	Castel_2013_C2C12_Dll1_vs_DAPT_targets_24h_up	LAMA1	9606.ENSP00000374309	2
106	Castel_2013_C2C12_Dll1_vs_DAPT_targets_24h_up	GJB3	9606.ENSP00000362464	3
107	Castel_2013_C2C12_Dll1_vs_DAPT_targets_24h_up	SCARA5	9606.ENSP00000346990	2
108	Castel_2013_C2C12_Dll1_vs_DAPT_targets_24h_up	KCNF1	9606.ENSP00000295082	2
109	Castel_2013_C2C12_Dll1_vs_DAPT_targets_24h_up	RDH5	9606.ENSP00000257895	3
110	Castel_2013_C2C12_Dll1_vs_DAPT_targets_24h_up	ALDH1A3	9606.ENSP00000332256	2
111	Castel_2013_C2C12_Dll1_vs_DAPT_targets_24h_up	S1PR3	9606.ENSP00000365006	2
112	Castel_2013_C2C12_Dll1_vs_DAPT_targets_24h_up	NCALD	9606.ENSP00000379256	2
113	Castel_2013_C2C12_Dll1_vs_DAPT_targets_24h_up	COL6A1	9606.ENSP00000355180	2
114	Castel_2013_C2C12_Dll1_vs_DAPT_targets_24h_up	COL6A2	9606.ENSP00000300527	2
115	Castel_2013_C2C12_Dll1_vs_DAPT_targets_24h_up	ADAMTS2	9606.ENSP00000251582	2
116	Castel_2013_C2C12_Dll1_vs_DAPT_targets_24h_up	AKAP12	9606.ENSP00000384537	2
117	Castel_2013_C2C12_Dll1_vs_DAPT_targets_24h_up	LIFR	9606.ENSP00000398368	2
118	Castel_2013_C2C12_Dll1_vs_DAPT_targets_24h_up	ATP2B4	9606.ENSP00000350310	2
119	Castel_2013_C2C12_Dll1_vs_DAPT_targets_24h_up	CALCRL	9606.ENSP00000376177	3
120	Castel_2013_C2C12_Dll1_vs_DAPT_targets_24h_up	VILL	9606.ENSP00000283713	3
121	Castel_2013_C2C12_Dll1_vs_DAPT_targets_24h_up	TNFSF11	9606.ENSP00000381775	2
122	Castel_2013_C2C12_Dll1_vs_DAPT_targets_24h_up	NHS	9606.ENSP00000369400	3
123	Castel_2013_C2C12_Dll1_vs_DAPT_targets_24h_up	ZFP36L1	9606.ENSP00000337386	2
124	Castel_2013_C2C12_Dll1_vs_DAPT_targets_24h_up	HBEGF	9606.ENSP00000230990	2
125	Castel_2013_C2C12_Dll1_vs_DAPT_targets_24h_up	CBS	9606.ENSP00000381231	2
126	Castel_2013_C2C12_Dll1_vs_DAPT_targets_24h_up	PLA1A	9606.ENSP00000273371	3
127	Castel_2013_C2C12_Dll1_vs_DAPT_targets_24h_up	CMKLR1	9606.ENSP00000449716	2
128	Castel_2013_C2C12_Dll1_vs_DAPT_targets_24h_up	KLF9	9606.ENSP00000366330	2
129	Castel_2013_C2C12_Dll1_vs_DAPT_targets_24h_up	COL5A3	9606.ENSP00000264828	3
130	Castel_2013_C2C12_Dll1_vs_DAPT_targets_24h_up	MARCKS	9606.ENSP00000478061	2
131	Castel_2013_C2C12_Dll1_vs_DAPT_targets_24h_up	ACAA2	9606.ENSP00000285093	2
132	Castel_2013_C2C12_Dll1_vs_DAPT_targets_24h_up	SERINC5	9606.ENSP00000426237	2
133	Castel_2013_C2C12_Dll1_vs_DAPT_targets_24h_up	LIPG	9606.ENSP00000261292	3
134	Castel_2013_C2C12_Dll1_vs_DAPT_targets_24h_up	MPP2	9606.ENSP00000428182	3
135	Castel_2013_C2C12_Dll1_vs_DAPT_targets_24h_up	CBLN1	9606.ENSP00000219197	3
136	Castel_2013_C2C12_Dll1_vs_DAPT_targets_24h_up	MFSD2A	9606.ENSP00000361895	2
137	Castel_2013_C2C12_Dll1_vs_DAPT_targets_24h_up	FAM110B	9606.ENSP00000355204	3
138	Castel_2013_C2C12_Dll1_vs_DAPT_targets_24h_up	SEC14L2	9606.ENSP00000478755	3
139	Castel_2013_C2C12_Dll1_vs_DAPT_targets_24h_up	SERPINE1	9606.ENSP00000223095	2
140	Castel_2013_C2C12_Dll1_vs_DAPT_targets_24h_up	OLFML2A	9606.ENSP00000362682	3
141	Castel_2013_C2C12_Dll1_vs_DAPT_targets_24h_up	PGF	9606.ENSP00000451040	2
142	Castel_2013_C2C12_Dll1_vs_DAPT_targets_24h_up	PAPPA	9606.ENSP00000330658	2
143	Castel_2013_C2C12_Dll1_vs_DAPT_targets_24h_up	PTX3	9606.ENSP00000295927	2
144	Castel_2013_C2C12_Dll1_vs_DAPT_targets_24h_up	HUNK	9606.ENSP00000270112	2
145	Castel_2013_C2C12_Dll1_vs_DAPT_targets_24h_up	PRELP	9606.ENSP00000343924	2
146	Castel_2013_C2C12_Dll1_vs_DAPT_targets_24h_up	DLC1	9606.ENSP00000276297	2
147	Castel_2013_C2C12_Dll1_vs_DAPT_targets_24h_up	CDH15	9606.ENSP00000289746	2
148	Castel_2013_C2C12_Dll1_vs_DAPT_targets_24h_up	VDR	9606.ENSP00000228606	2
149	Castel_2013_C2C12_Dll1_vs_DAPT_targets_24h_up	DUSP1	9606.ENSP00000239223	2
150	Castel_2013_C2C12_Dll1_vs_DAPT_targets_24h_up	ARHGAP42	9606.ENSP00000298815	2
151	Castel_2013_C2C12_Dll1_vs_DAPT_targets_24h_up	FBN1	9606.ENSP00000325527	2
152	Castel_2013_C2C12_Dll1_vs_DAPT_targets_24h_up	CCL17	9606.ENSP00000219244	2
153	Castel_2013_C2C12_Dll1_vs_DAPT_targets_24h_up	RAP1GAP2	9606.ENSP00000254695	3
154	Castel_2013_C2C12_Dll1_vs_DAPT_targets_24h_up	SAMHD1	9606.ENSP00000493536	2
155	Castel_2013_C2C12_Dll1_vs_DAPT_targets_24h_up	CLCF1	9606.ENSP00000309338	3
156	Castel_2013_C2C12_Dll1_vs_DAPT_targets_24h_up	CA12	9606.ENSP00000178638	2
157	Castel_2013_C2C12_Dll1_vs_DAPT_targets_24h_up	LMCD1	9606.ENSP00000157600	3
158	Castel_2013_C2C12_Dll1_vs_DAPT_targets_24h_up	GZMB	9606.ENSP00000216341	1
159	Castel_2013_C2C12_Dll1_vs_DAPT_targets_24h_up	GZMH	9606.ENSP00000216338	2
160	Castel_2013_C2C12_Dll1_vs_DAPT_targets_24h_up	DTX4	9606.ENSP00000227451	2
161	Castel_2013_C2C12_Dll1_vs_DAPT_targets_24h_up	POLD4	9606.ENSP00000311368	2
162	Castel_2013_C2C12_Dll1_vs_DAPT_targets_24h_up	DDIT4L	9606.ENSP00000354830	2
163	Castel_2013_C2C12_Dll1_vs_DAPT_targets_24h_up	ERMP1	9606.ENSP00000340427	3
164	Castel_2013_C2C12_Dll1_vs_DAPT_targets_24h_up	FOXS1	9606.ENSP00000365145	2
165	Castel_2013_C2C12_Dll1_vs_DAPT_targets_24h_up	IL33	9606.ENSP00000370842	2
166	Castel_2013_C2C12_Dll1_vs_DAPT_targets_24h_up	SFRP4	9606.ENSP00000410715	2
167	Castel_2013_C2C12_Dll1_vs_DAPT_targets_24h_up	TIMP1	9606.ENSP00000218388	2
168	Castel_2013_C2C12_Dll1_vs_DAPT_targets_24h_up	TMC3	9606.ENSP00000352413	3
169	Castel_2013_C2C12_Dll1_vs_DAPT_targets_6h_down	CXCR4	9606.ENSP00000386884	2
170	Castel_2013_C2C12_Dll1_vs_DAPT_targets_6h_down	MYOD1	9606.ENSP00000250003	2
171	Castel_2013_C2C12_Dll1_vs_DAPT_targets_6h_down	PI15	9606.ENSP00000260113	3
172	Castel_2013_C2C12_Dll1_vs_DAPT_targets_6h_down	SCX	9606.ENSP00000476384	2
173	Castel_2013_C2C12_Dll1_vs_DAPT_targets_6h_down	PDK4	9606.ENSP00000005178	2
174	Castel_2013_C2C12_Dll1_vs_DAPT_targets_6h_down	APLN	9606.ENSP00000391800	2
175	Castel_2013_C2C12_Dll1_vs_DAPT_targets_6h_down	FGF7	9606.ENSP00000267843	2
176	Castel_2013_C2C12_Dll1_vs_DAPT_targets_6h_down	PTPN22	9606.ENSP00000352833	2
177	Castel_2013_C2C12_Dll1_vs_DAPT_targets_6h_down	PLEKHG5	9606.ENSP00000439625	3
178	Castel_2013_C2C12_Dll1_vs_DAPT_targets_6h_down	PLSCR1	9606.ENSP00000345494	2
179	Castel_2013_C2C12_Dll1_vs_DAPT_targets_6h_down	PLSCR2	9606.ENSP00000420132	4
180	Castel_2013_C2C12_Dll1_vs_DAPT_targets_6h_down	CITED2	9606.ENSP00000444198	2
181	Castel_2013_C2C12_Dll1_vs_DAPT_targets_6h_down	TNFSF15	9606.ENSP00000363157	2
182	Castel_2013_C2C12_Dll1_vs_DAPT_targets_6h_down	ANGPTL4	9606.ENSP00000301455	2
183	Castel_2013_C2C12_Dll1_vs_DAPT_targets_6h_down	ERRFI1	9606.ENSP00000366702	2
184	Castel_2013_C2C12_Dll1_vs_DAPT_targets_6h_down	SLC7A11	9606.ENSP00000280612	2
185	Castel_2013_C2C12_Dll1_vs_DAPT_targets_6h_down	EPS8	9606.ENSP00000494689	2
186	Castel_2013_C2C12_Dll1_vs_DAPT_targets_6h_down	KCNN4	9606.ENSP00000496939	3
187	Castel_2013_C2C12_Dll1_vs_DAPT_targets_6h_down	SERPINB2	9606.ENSP00000401645	2
188	Castel_2013_C2C12_Dll1_vs_DAPT_targets_6h_up	HES1	9606.ENSP00000232424	1
189	Castel_2013_C2C12_Dll1_vs_DAPT_targets_6h_up	JAG1	9606.ENSP00000254958	1
190	Castel_2013_C2C12_Dll1_vs_DAPT_targets_6h_up	NOTCH1	9606.ENSP00000498587	1
191	Castel_2013_C2C12_Dll1_vs_DAPT_targets_6h_up	INHBA	9606.ENSP00000242208	2
192	Castel_2013_C2C12_Dll1_vs_DAPT_targets_6h_up	S1PR1	9606.ENSP00000305416	2
193	Castel_2013_C2C12_Dll1_vs_DAPT_targets_6h_up	NRARP	9606.ENSP00000349041	1
194	Castel_2013_C2C12_Dll1_vs_DAPT_targets_6h_up	HAS2	9606.ENSP00000306991	2
195	Castel_2013_C2C12_Dll1_vs_DAPT_targets_6h_up	PDGFRB	9606.ENSP00000261799	2
196	Castel_2013_C2C12_Dll1_vs_DAPT_targets_6h_up	HEY1	9606.ENSP00000338272	1
197	Castel_2013_C2C12_Dll1_vs_DAPT_targets_6h_up	TGFB2	9606.ENSP00000355896	2
198	Castel_2013_C2C12_Dll1_vs_DAPT_targets_6h_up	TGFB3	9606.ENSP00000238682	2
199	Castel_2013_C2C12_Dll1_vs_DAPT_targets_6h_up	EGFR	9606.ENSP00000275493	2
200	Castel_2013_C2C12_Dll1_vs_DAPT_targets_6h_up	HEYL	9606.ENSP00000361943	1
201	Castel_2013_C2C12_Dll1_vs_DAPT_targets_6h_up	FLT1	9606.ENSP00000282397	2
202	Castel_2013_C2C12_Dll1_vs_DAPT_targets_6h_up	KIF26B	9606.ENSP00000385545	3
203	Castel_2013_C2C12_Dll1_vs_DAPT_targets_6h_up	NTN4	9606.ENSP00000340998	2
204	Castel_2013_C2C12_Dll1_vs_DAPT_targets_6h_up	GJB3	9606.ENSP00000362464	3
205	Castel_2013_C2C12_Dll1_vs_DAPT_targets_6h_up	KCNF1	9606.ENSP00000295082	2
206	Castel_2013_C2C12_Dll1_vs_DAPT_targets_6h_up	ALDH1A3	9606.ENSP00000332256	2
207	Castel_2013_C2C12_Dll1_vs_DAPT_targets_6h_up	TNFSF11	9606.ENSP00000381775	2
208	Castel_2013_C2C12_Dll1_vs_DAPT_targets_6h_up	ZFP36L1	9606.ENSP00000337386	2
209	Castel_2013_C2C12_Dll1_vs_DAPT_targets_6h_up	KLHL30	9606.ENSP00000386389	3
210	Castel_2013_C2C12_Dll1_vs_DAPT_targets_6h_up	HBEGF	9606.ENSP00000230990	2
211	Castel_2013_C2C12_Dll1_vs_DAPT_targets_6h_up	CMKLR1	9606.ENSP00000449716	2
212	Castel_2013_C2C12_Dll1_vs_DAPT_targets_6h_up	KLF9	9606.ENSP00000366330	2
213	Castel_2013_C2C12_Dll1_vs_DAPT_targets_6h_up	GPBAR1	9606.ENSP00000430886	2
214	Castel_2013_C2C12_Dll1_vs_DAPT_targets_6h_up	IL6	9606.ENSP00000385675	2
215	Castel_2013_C2C12_Dll1_vs_DAPT_targets_6h_up	SERINC5	9606.ENSP00000426237	2
216	Castel_2013_C2C12_Dll1_vs_DAPT_targets_6h_up	SLC43A2	9606.ENSP00000461382	3
217	Castel_2013_C2C12_Dll1_vs_DAPT_targets_6h_up	CBLN1	9606.ENSP00000219197	3
218	Castel_2013_C2C12_Dll1_vs_DAPT_targets_6h_up	NR6A1	9606.ENSP00000420267	2
219	Castel_2013_C2C12_Dll1_vs_DAPT_targets_6h_up	CDH6	9606.ENSP00000265071	2
220	Castel_2013_C2C12_Dll1_vs_DAPT_targets_6h_up	SEC14L2	9606.ENSP00000478755	3
221	Castel_2013_C2C12_Dll1_vs_DAPT_targets_6h_up	SERPINE1	9606.ENSP00000223095	2
222	Castel_2013_C2C12_Dll1_vs_DAPT_targets_6h_up	OLFML2A	9606.ENSP00000362682	3
223	Castel_2013_C2C12_Dll1_vs_DAPT_targets_6h_up	MCF2L	9606.ENSP00000440374	3
224	Castel_2013_C2C12_Dll1_vs_DAPT_targets_6h_up	SPATA13	9606.ENSP00000398560	3
225	Castel_2013_C2C12_Dll1_vs_DAPT_targets_6h_up	GCNT2	9606.ENSP00000419411	3
226	Castel_2013_C2C12_Dll1_vs_DAPT_targets_6h_up	PGF	9606.ENSP00000451040	2
227	Castel_2013_C2C12_Dll1_vs_DAPT_targets_6h_up	HUNK	9606.ENSP00000270112	2
228	Castel_2013_C2C12_Dll1_vs_DAPT_targets_6h_up	CDH15	9606.ENSP00000289746	2
229	Castel_2013_C2C12_Dll1_vs_DAPT_targets_6h_up	VDR	9606.ENSP00000228606	2
230	Castel_2013_C2C12_Dll1_vs_DAPT_targets_6h_up	DUSP1	9606.ENSP00000239223	2
231	Castel_2013_C2C12_Dll1_vs_DAPT_targets_6h_up	RAP1GAP2	9606.ENSP00000254695	3
232	Castel_2013_C2C12_Dll1_vs_DAPT_targets_6h_up	ERMP1	9606.ENSP00000340427	3
233	GOBP_NEGATIVE_REGULATION_OF_NOTCH_SIGNALING_PATHWAY	AKT1	9606.ENSP00000451828	1
234	GOBP_NEGATIVE_REGULATION_OF_NOTCH_SIGNALING_PATHWAY	ARRB1	9606.ENSP00000409581	2
235	GOBP_NEGATIVE_REGULATION_OF_NOTCH_SIGNALING_PATHWAY	ARRDC1	9606.ENSP00000360475	2
236	GOBP_NEGATIVE_REGULATION_OF_NOTCH_SIGNALING_PATHWAY	BCL6	9606.ENSP00000384371	1
237	GOBP_NEGATIVE_REGULATION_OF_NOTCH_SIGNALING_PATHWAY	BEND6	9606.ENSP00000359782	1
238	GOBP_NEGATIVE_REGULATION_OF_NOTCH_SIGNALING_PATHWAY	BMP7	9606.ENSP00000379204	2
239	GOBP_NEGATIVE_REGULATION_OF_NOTCH_SIGNALING_PATHWAY	CBFA2T2	9606.ENSP00000262653	2
240	GOBP_NEGATIVE_REGULATION_OF_NOTCH_SIGNALING_PATHWAY	CCNC	9606.ENSP00000428982	1
241	GOBP_NEGATIVE_REGULATION_OF_NOTCH_SIGNALING_PATHWAY	CDK3	9606.ENSP00000410561	2
242	GOBP_NEGATIVE_REGULATION_OF_NOTCH_SIGNALING_PATHWAY	CHAC1	9606.ENSP00000484644	3
243	GOBP_NEGATIVE_REGULATION_OF_NOTCH_SIGNALING_PATHWAY	DLK1	9606.ENSP00000340292	2
244	GOBP_NEGATIVE_REGULATION_OF_NOTCH_SIGNALING_PATHWAY	DLK2	9606.ENSP00000349893	2
245	GOBP_NEGATIVE_REGULATION_OF_NOTCH_SIGNALING_PATHWAY	DLL1	9606.ENSP00000355718	1
246	GOBP_NEGATIVE_REGULATION_OF_NOTCH_SIGNALING_PATHWAY	DLL4	9606.ENSP00000249749	1
247	GOBP_NEGATIVE_REGULATION_OF_NOTCH_SIGNALING_PATHWAY	DLX1	9606.ENSP00000354478	2
248	GOBP_NEGATIVE_REGULATION_OF_NOTCH_SIGNALING_PATHWAY	DLX2	9606.ENSP00000234198	2
249	GOBP_NEGATIVE_REGULATION_OF_NOTCH_SIGNALING_PATHWAY	EGFL7	9606.ENSP00000360764	2
250	GOBP_NEGATIVE_REGULATION_OF_NOTCH_SIGNALING_PATHWAY	FBXW7	9606.ENSP00000474725	1
251	GOBP_NEGATIVE_REGULATION_OF_NOTCH_SIGNALING_PATHWAY	GATA2	9606.ENSP00000345681	2
252	GOBP_NEGATIVE_REGULATION_OF_NOTCH_SIGNALING_PATHWAY	HEY1	9606.ENSP00000338272	1
253	GOBP_NEGATIVE_REGULATION_OF_NOTCH_SIGNALING_PATHWAY	HEY2	9606.ENSP00000357348	1
254	GOBP_NEGATIVE_REGULATION_OF_NOTCH_SIGNALING_PATHWAY	HIF1AN	9606.ENSP00000299163	2
255	GOBP_NEGATIVE_REGULATION_OF_NOTCH_SIGNALING_PATHWAY	LFNG	9606.ENSP00000222725	1
256	GOBP_NEGATIVE_REGULATION_OF_NOTCH_SIGNALING_PATHWAY	MAGEA1	9606.ENSP00000349085	2
257	GOBP_NEGATIVE_REGULATION_OF_NOTCH_SIGNALING_PATHWAY	METTL3	9606.ENSP00000298717	2
258	GOBP_NEGATIVE_REGULATION_OF_NOTCH_SIGNALING_PATHWAY	MIR1224	#N/A	#N/A
259	GOBP_NEGATIVE_REGULATION_OF_NOTCH_SIGNALING_PATHWAY	MMP14	9606.ENSP00000308208	2
260	GOBP_NEGATIVE_REGULATION_OF_NOTCH_SIGNALING_PATHWAY	NEURL1	9606.ENSP00000358795	2
261	GOBP_NEGATIVE_REGULATION_OF_NOTCH_SIGNALING_PATHWAY	NFKBIA	9606.ENSP00000216797	2
262	GOBP_NEGATIVE_REGULATION_OF_NOTCH_SIGNALING_PATHWAY	NIBAN2	9606.ENSP00000362409	2
263	GOBP_NEGATIVE_REGULATION_OF_NOTCH_SIGNALING_PATHWAY	NRARP	9606.ENSP00000349041	1
264	GOBP_NEGATIVE_REGULATION_OF_NOTCH_SIGNALING_PATHWAY	RITA1	9606.ENSP00000448680	1
265	GOBP_NEGATIVE_REGULATION_OF_NOTCH_SIGNALING_PATHWAY	SLC35C1	9606.ENSP00000313318	2
266	GOBP_NEGATIVE_REGULATION_OF_NOTCH_SIGNALING_PATHWAY	TCIM	9606.ENSP00000319914	2
267	GOBP_NEGATIVE_REGULATION_OF_NOTCH_SIGNALING_PATHWAY	TSPAN15	9606.ENSP00000362387	2
268	GOBP_NEGATIVE_REGULATION_OF_NOTCH_SIGNALING_PATHWAY	WWP2	9606.ENSP00000352069	2
269	GOBP_NEGATIVE_REGULATION_OF_NOTCH_SIGNALING_PATHWAY	YTHDF2	9606.ENSP00000444660	2
270	GOBP_NEGATIVE_REGULATION_OF_NOTCH_SIGNALING_PATHWAY	ZBTB7A	9606.ENSP00000323670	2
271	GOBP_NOTCH_RECEPTOR_PROCESSING	ADAM17	9606.ENSP00000309968	1
272	GOBP_NOTCH_RECEPTOR_PROCESSING	APH1A	9606.ENSP00000358105	1
273	GOBP_NOTCH_RECEPTOR_PROCESSING	APH1B	9606.ENSP00000261879	2
274	GOBP_NOTCH_RECEPTOR_PROCESSING	DNER	9606.ENSP00000345229	1
275	GOBP_NOTCH_RECEPTOR_PROCESSING	GALNT11	9606.ENSP00000416787	3
276	GOBP_NOTCH_RECEPTOR_PROCESSING	NCSTN	9606.ENSP00000294785	1
277	GOBP_NOTCH_RECEPTOR_PROCESSING	PSEN1	9606.ENSP00000326366	1
278	GOBP_NOTCH_RECEPTOR_PROCESSING	PSEN2	9606.ENSP00000355747	1
279	GOBP_NOTCH_RECEPTOR_PROCESSING	PSENEN	9606.ENSP00000468411	1
280	GOBP_NOTCH_SIGNALING_INVOLVED_IN_HEART_DEVELOPMENT	DLL4	9606.ENSP00000249749	1
281	GOBP_NOTCH_SIGNALING_INVOLVED_IN_HEART_DEVELOPMENT	GALNT11	9606.ENSP00000416787	3
282	GOBP_NOTCH_SIGNALING_INVOLVED_IN_HEART_DEVELOPMENT	HEY1	9606.ENSP00000338272	1
283	GOBP_NOTCH_SIGNALING_INVOLVED_IN_HEART_DEVELOPMENT	HEY2	9606.ENSP00000357348	1
284	GOBP_NOTCH_SIGNALING_INVOLVED_IN_HEART_DEVELOPMENT	HEYL	9606.ENSP00000361943	1
285	GOBP_NOTCH_SIGNALING_INVOLVED_IN_HEART_DEVELOPMENT	JAG1	9606.ENSP00000254958	1
286	GOBP_NOTCH_SIGNALING_INVOLVED_IN_HEART_DEVELOPMENT	NOTCH1	9606.ENSP00000498587	1
287	GOBP_NOTCH_SIGNALING_INVOLVED_IN_HEART_DEVELOPMENT	NOTCH2	9606.ENSP00000256646	1
288	GOBP_NOTCH_SIGNALING_INVOLVED_IN_HEART_DEVELOPMENT	RBPJ	9606.ENSP00000345206	0
289	GOBP_NOTCH_SIGNALING_INVOLVED_IN_HEART_DEVELOPMENT	SNAI1	9606.ENSP00000244050	2
290	GOBP_NOTCH_SIGNALING_INVOLVED_IN_HEART_DEVELOPMENT	SNAI2	9606.ENSP00000020945	2
291	GOBP_POSITIVE_REGULATION_OF_NOTCH_SIGNALING_PATHWAY	AAK1	9606.ENSP00000386456	2
292	GOBP_POSITIVE_REGULATION_OF_NOTCH_SIGNALING_PATHWAY	ASCL1	9606.ENSP00000266744	1
293	GOBP_POSITIVE_REGULATION_OF_NOTCH_SIGNALING_PATHWAY	BMP2K	9606.ENSP00000334836	2
294	GOBP_POSITIVE_REGULATION_OF_NOTCH_SIGNALING_PATHWAY	CCN3	9606.ENSP00000259526	2
295	GOBP_POSITIVE_REGULATION_OF_NOTCH_SIGNALING_PATHWAY	CNTN6	9606.ENSP00000407822	2
296	GOBP_POSITIVE_REGULATION_OF_NOTCH_SIGNALING_PATHWAY	DLL1	9606.ENSP00000355718	1
297	GOBP_POSITIVE_REGULATION_OF_NOTCH_SIGNALING_PATHWAY	DLL4	9606.ENSP00000249749	1
298	GOBP_POSITIVE_REGULATION_OF_NOTCH_SIGNALING_PATHWAY	ENHO	9606.ENSP00000382675	3
299	GOBP_POSITIVE_REGULATION_OF_NOTCH_SIGNALING_PATHWAY	EPN2	9606.ENSP00000320543	2
300	GOBP_POSITIVE_REGULATION_OF_NOTCH_SIGNALING_PATHWAY	FGF10	9606.ENSP00000264664	2
301	GOBP_POSITIVE_REGULATION_OF_NOTCH_SIGNALING_PATHWAY	GATA5	9606.ENSP00000252997	2
302	GOBP_POSITIVE_REGULATION_OF_NOTCH_SIGNALING_PATHWAY	GSX2	9606.ENSP00000319118	2
303	GOBP_POSITIVE_REGULATION_OF_NOTCH_SIGNALING_PATHWAY	HES1	9606.ENSP00000232424	1
304	GOBP_POSITIVE_REGULATION_OF_NOTCH_SIGNALING_PATHWAY	HES5	9606.ENSP00000367714	1
305	GOBP_POSITIVE_REGULATION_OF_NOTCH_SIGNALING_PATHWAY	IL6ST	9606.ENSP00000370698	2
306	GOBP_POSITIVE_REGULATION_OF_NOTCH_SIGNALING_PATHWAY	ITGB1BP1	9606.ENSP00000353850	3
307	GOBP_POSITIVE_REGULATION_OF_NOTCH_SIGNALING_PATHWAY	JAG1	9606.ENSP00000254958	1
308	GOBP_POSITIVE_REGULATION_OF_NOTCH_SIGNALING_PATHWAY	JAG2	9606.ENSP00000328169	1
309	GOBP_POSITIVE_REGULATION_OF_NOTCH_SIGNALING_PATHWAY	KIT	9606.ENSP00000288135	2
310	GOBP_POSITIVE_REGULATION_OF_NOTCH_SIGNALING_PATHWAY	LFNG	9606.ENSP00000222725	1
311	GOBP_POSITIVE_REGULATION_OF_NOTCH_SIGNALING_PATHWAY	MESP1	9606.ENSP00000300057	2
312	GOBP_POSITIVE_REGULATION_OF_NOTCH_SIGNALING_PATHWAY	MFNG	9606.ENSP00000349490	1
313	GOBP_POSITIVE_REGULATION_OF_NOTCH_SIGNALING_PATHWAY	MIR126	#N/A	#N/A
314	GOBP_POSITIVE_REGULATION_OF_NOTCH_SIGNALING_PATHWAY	MIR212	#N/A	#N/A
315	GOBP_POSITIVE_REGULATION_OF_NOTCH_SIGNALING_PATHWAY	NEPRO	9606.ENSP00000320251	3
316	GOBP_POSITIVE_REGULATION_OF_NOTCH_SIGNALING_PATHWAY	NOD2	9606.ENSP00000300589	2
317	GOBP_POSITIVE_REGULATION_OF_NOTCH_SIGNALING_PATHWAY	NOS3	9606.ENSP00000297494	2
318	GOBP_POSITIVE_REGULATION_OF_NOTCH_SIGNALING_PATHWAY	NOTCH1	9606.ENSP00000498587	1
319	GOBP_POSITIVE_REGULATION_OF_NOTCH_SIGNALING_PATHWAY	NOTCH2NLA	9606.ENSP00000354929	3
320	GOBP_POSITIVE_REGULATION_OF_NOTCH_SIGNALING_PATHWAY	NOTCH2NLB	9606.ENSP00000472124	3
321	GOBP_POSITIVE_REGULATION_OF_NOTCH_SIGNALING_PATHWAY	NOTCH2NLC	9606.ENSP00000462298	3
322	GOBP_POSITIVE_REGULATION_OF_NOTCH_SIGNALING_PATHWAY	PDCD10	9606.ENSP00000376506	3
323	GOBP_POSITIVE_REGULATION_OF_NOTCH_SIGNALING_PATHWAY	POGLUT1	9606.ENSP00000295588	2
324	GOBP_POSITIVE_REGULATION_OF_NOTCH_SIGNALING_PATHWAY	PRKCI	9606.ENSP00000295797	2
325	GOBP_POSITIVE_REGULATION_OF_NOTCH_SIGNALING_PATHWAY	RFNG	9606.ENSP00000307971	2
326	GOBP_POSITIVE_REGULATION_OF_NOTCH_SIGNALING_PATHWAY	ROBO1	9606.ENSP00000420321	2
327	GOBP_POSITIVE_REGULATION_OF_NOTCH_SIGNALING_PATHWAY	ROBO2	9606.ENSP00000417335	2
328	GOBP_POSITIVE_REGULATION_OF_NOTCH_SIGNALING_PATHWAY	SLC35C2	9606.ENSP00000318960	3
329	GOBP_POSITIVE_REGULATION_OF_NOTCH_SIGNALING_PATHWAY	SRC	9606.ENSP00000362680	2
330	GOBP_POSITIVE_REGULATION_OF_NOTCH_SIGNALING_PATHWAY	STAT3	9606.ENSP00000264657	1
331	GOBP_POSITIVE_REGULATION_OF_NOTCH_SIGNALING_PATHWAY	TGFB2	9606.ENSP00000355896	2
332	GOBP_POSITIVE_REGULATION_OF_NOTCH_SIGNALING_PATHWAY	TM2D3	9606.ENSP00000330433	3
333	GOBP_POSITIVE_REGULATION_OF_NOTCH_SIGNALING_PATHWAY	TP63	9606.ENSP00000264731	2
334	GOBP_POSITIVE_REGULATION_OF_NOTCH_SIGNALING_PATHWAY	TSPAN14	9606.ENSP00000361231	2
335	GOBP_POSITIVE_REGULATION_OF_NOTCH_SIGNALING_PATHWAY	TSPAN5	9606.ENSP00000307701	2
336	GOBP_POSITIVE_REGULATION_OF_NOTCH_SIGNALING_PATHWAY	WNT1	9606.ENSP00000293549	2
337	GOBP_POSITIVE_REGULATION_OF_NOTCH_SIGNALING_PATHWAY	YAP1	9606.ENSP00000478927	2
338	GOBP_POSITIVE_REGULATION_OF_NOTCH_SIGNALING_PATHWAY	ZMIZ1	9606.ENSP00000334474	1
339	GOBP_POSITIVE_REGULATION_OF_TRANSCRIPTION_OF_NOTCH_RECEPTOR_TARGET	MAML1	9606.ENSP00000292599	1
340	GOBP_POSITIVE_REGULATION_OF_TRANSCRIPTION_OF_NOTCH_RECEPTOR_TARGET	MAML2	9606.ENSP00000434552	1
341	GOBP_POSITIVE_REGULATION_OF_TRANSCRIPTION_OF_NOTCH_RECEPTOR_TARGET	MAML3	9606.ENSP00000421180	1
342	GOBP_POSITIVE_REGULATION_OF_TRANSCRIPTION_OF_NOTCH_RECEPTOR_TARGET	NOTCH1	9606.ENSP00000498587	1
343	GOBP_POSITIVE_REGULATION_OF_TRANSCRIPTION_OF_NOTCH_RECEPTOR_TARGET	NOTCH4	9606.ENSP00000364163	1
344	GOBP_POSITIVE_REGULATION_OF_TRANSCRIPTION_OF_NOTCH_RECEPTOR_TARGET	RBM15	9606.ENSP00000358799	1
345	GOBP_POSITIVE_REGULATION_OF_TRANSCRIPTION_OF_NOTCH_RECEPTOR_TARGET	RBPJ	9606.ENSP00000345206	0
346	GOBP_REGULATION_OF_NOTCH_SIGNALING_PATHWAY	AAK1	9606.ENSP00000386456	2
347	GOBP_REGULATION_OF_NOTCH_SIGNALING_PATHWAY	ADAM10	9606.ENSP00000260408	1
348	GOBP_REGULATION_OF_NOTCH_SIGNALING_PATHWAY	AKT1	9606.ENSP00000451828	1
349	GOBP_REGULATION_OF_NOTCH_SIGNALING_PATHWAY	ARRB1	9606.ENSP00000409581	2
350	GOBP_REGULATION_OF_NOTCH_SIGNALING_PATHWAY	ARRDC1	9606.ENSP00000360475	2
351	GOBP_REGULATION_OF_NOTCH_SIGNALING_PATHWAY	ASCL1	9606.ENSP00000266744	1
352	GOBP_REGULATION_OF_NOTCH_SIGNALING_PATHWAY	BCL6	9606.ENSP00000384371	1
353	GOBP_REGULATION_OF_NOTCH_SIGNALING_PATHWAY	BEND6	9606.ENSP00000359782	1
354	GOBP_REGULATION_OF_NOTCH_SIGNALING_PATHWAY	BMP2K	9606.ENSP00000334836	2
355	GOBP_REGULATION_OF_NOTCH_SIGNALING_PATHWAY	BMP7	9606.ENSP00000379204	2
356	GOBP_REGULATION_OF_NOTCH_SIGNALING_PATHWAY	CBFA2T2	9606.ENSP00000262653	2
357	GOBP_REGULATION_OF_NOTCH_SIGNALING_PATHWAY	CCN3	9606.ENSP00000259526	2
358	GOBP_REGULATION_OF_NOTCH_SIGNALING_PATHWAY	CCNC	9606.ENSP00000428982	1
359	GOBP_REGULATION_OF_NOTCH_SIGNALING_PATHWAY	CD46	9606.ENSP00000313875	2
360	GOBP_REGULATION_OF_NOTCH_SIGNALING_PATHWAY	CDK3	9606.ENSP00000410561	2
361	GOBP_REGULATION_OF_NOTCH_SIGNALING_PATHWAY	CHAC1	9606.ENSP00000484644	3
362	GOBP_REGULATION_OF_NOTCH_SIGNALING_PATHWAY	CNTN6	9606.ENSP00000407822	2
363	GOBP_REGULATION_OF_NOTCH_SIGNALING_PATHWAY	DLK1	9606.ENSP00000340292	2
364	GOBP_REGULATION_OF_NOTCH_SIGNALING_PATHWAY	DLK2	9606.ENSP00000349893	2
365	GOBP_REGULATION_OF_NOTCH_SIGNALING_PATHWAY	DLL1	9606.ENSP00000355718	1
366	GOBP_REGULATION_OF_NOTCH_SIGNALING_PATHWAY	DLL4	9606.ENSP00000249749	1
367	GOBP_REGULATION_OF_NOTCH_SIGNALING_PATHWAY	DLX1	9606.ENSP00000354478	2
368	GOBP_REGULATION_OF_NOTCH_SIGNALING_PATHWAY	DLX2	9606.ENSP00000234198	2
369	GOBP_REGULATION_OF_NOTCH_SIGNALING_PATHWAY	DTX1	9606.ENSP00000257600	1
370	GOBP_REGULATION_OF_NOTCH_SIGNALING_PATHWAY	EGFL7	9606.ENSP00000360764	2
371	GOBP_REGULATION_OF_NOTCH_SIGNALING_PATHWAY	ENHO	9606.ENSP00000382675	3
372	GOBP_REGULATION_OF_NOTCH_SIGNALING_PATHWAY	EPN2	9606.ENSP00000320543	2
373	GOBP_REGULATION_OF_NOTCH_SIGNALING_PATHWAY	FBXW7	9606.ENSP00000474725	1
374	GOBP_REGULATION_OF_NOTCH_SIGNALING_PATHWAY	FGF10	9606.ENSP00000264664	2
375	GOBP_REGULATION_OF_NOTCH_SIGNALING_PATHWAY	GALNT11	9606.ENSP00000416787	3
376	GOBP_REGULATION_OF_NOTCH_SIGNALING_PATHWAY	GAS2	9606.ENSP00000401145	3
377	GOBP_REGULATION_OF_NOTCH_SIGNALING_PATHWAY	GATA2	9606.ENSP00000345681	2
378	GOBP_REGULATION_OF_NOTCH_SIGNALING_PATHWAY	GATA5	9606.ENSP00000252997	2
379	GOBP_REGULATION_OF_NOTCH_SIGNALING_PATHWAY	GSX2	9606.ENSP00000319118	2
380	GOBP_REGULATION_OF_NOTCH_SIGNALING_PATHWAY	HES1	9606.ENSP00000232424	1
381	GOBP_REGULATION_OF_NOTCH_SIGNALING_PATHWAY	HES5	9606.ENSP00000367714	1
382	GOBP_REGULATION_OF_NOTCH_SIGNALING_PATHWAY	HEY1	9606.ENSP00000338272	1
383	GOBP_REGULATION_OF_NOTCH_SIGNALING_PATHWAY	HEY2	9606.ENSP00000357348	1
384	GOBP_REGULATION_OF_NOTCH_SIGNALING_PATHWAY	HIF1AN	9606.ENSP00000299163	2
385	GOBP_REGULATION_OF_NOTCH_SIGNALING_PATHWAY	IL6ST	9606.ENSP00000370698	2
386	GOBP_REGULATION_OF_NOTCH_SIGNALING_PATHWAY	ITGB1BP1	9606.ENSP00000353850	3
387	GOBP_REGULATION_OF_NOTCH_SIGNALING_PATHWAY	JAG1	9606.ENSP00000254958	1
388	GOBP_REGULATION_OF_NOTCH_SIGNALING_PATHWAY	JAG2	9606.ENSP00000328169	1
389	GOBP_REGULATION_OF_NOTCH_SIGNALING_PATHWAY	KIT	9606.ENSP00000288135	2
390	GOBP_REGULATION_OF_NOTCH_SIGNALING_PATHWAY	LFNG	9606.ENSP00000222725	1
391	GOBP_REGULATION_OF_NOTCH_SIGNALING_PATHWAY	LLGL1	9606.ENSP00000321537	2
392	GOBP_REGULATION_OF_NOTCH_SIGNALING_PATHWAY	LLGL2	9606.ENSP00000376333	3
393	GOBP_REGULATION_OF_NOTCH_SIGNALING_PATHWAY	MAGEA1	9606.ENSP00000349085	2
394	GOBP_REGULATION_OF_NOTCH_SIGNALING_PATHWAY	MESP1	9606.ENSP00000300057	2
395	GOBP_REGULATION_OF_NOTCH_SIGNALING_PATHWAY	METTL3	9606.ENSP00000298717	2
396	GOBP_REGULATION_OF_NOTCH_SIGNALING_PATHWAY	MFNG	9606.ENSP00000349490	1
397	GOBP_REGULATION_OF_NOTCH_SIGNALING_PATHWAY	MIR1224	#N/A	#N/A
398	GOBP_REGULATION_OF_NOTCH_SIGNALING_PATHWAY	MIR126	#N/A	#N/A
399	GOBP_REGULATION_OF_NOTCH_SIGNALING_PATHWAY	MIR212	#N/A	#N/A
400	GOBP_REGULATION_OF_NOTCH_SIGNALING_PATHWAY	MMP14	9606.ENSP00000308208	2
401	GOBP_REGULATION_OF_NOTCH_SIGNALING_PATHWAY	NEPRO	9606.ENSP00000320251	3
402	GOBP_REGULATION_OF_NOTCH_SIGNALING_PATHWAY	NEURL1	9606.ENSP00000358795	2
403	GOBP_REGULATION_OF_NOTCH_SIGNALING_PATHWAY	NFKBIA	9606.ENSP00000216797	2
404	GOBP_REGULATION_OF_NOTCH_SIGNALING_PATHWAY	NIBAN2	9606.ENSP00000362409	2
405	GOBP_REGULATION_OF_NOTCH_SIGNALING_PATHWAY	NOD2	9606.ENSP00000300589	2
406	GOBP_REGULATION_OF_NOTCH_SIGNALING_PATHWAY	NOS3	9606.ENSP00000297494	2
407	GOBP_REGULATION_OF_NOTCH_SIGNALING_PATHWAY	NOTCH1	9606.ENSP00000498587	1
408	GOBP_REGULATION_OF_NOTCH_SIGNALING_PATHWAY	NOTCH2NLA	9606.ENSP00000354929	3
409	GOBP_REGULATION_OF_NOTCH_SIGNALING_PATHWAY	NOTCH2NLB	9606.ENSP00000472124	3
410	GOBP_REGULATION_OF_NOTCH_SIGNALING_PATHWAY	NOTCH2NLC	9606.ENSP00000462298	3
411	GOBP_REGULATION_OF_NOTCH_SIGNALING_PATHWAY	NRARP	9606.ENSP00000349041	1
412	GOBP_REGULATION_OF_NOTCH_SIGNALING_PATHWAY	PDCD10	9606.ENSP00000376506	3
413	GOBP_REGULATION_OF_NOTCH_SIGNALING_PATHWAY	POFUT1	9606.ENSP00000364902	1
414	GOBP_REGULATION_OF_NOTCH_SIGNALING_PATHWAY	POGLUT1	9606.ENSP00000295588	2
415	GOBP_REGULATION_OF_NOTCH_SIGNALING_PATHWAY	POSTN	9606.ENSP00000369071	2
416	GOBP_REGULATION_OF_NOTCH_SIGNALING_PATHWAY	PRAG1	9606.ENSP00000481109	2
417	GOBP_REGULATION_OF_NOTCH_SIGNALING_PATHWAY	PRKCI	9606.ENSP00000295797	2
418	GOBP_REGULATION_OF_NOTCH_SIGNALING_PATHWAY	RFNG	9606.ENSP00000307971	2
419	GOBP_REGULATION_OF_NOTCH_SIGNALING_PATHWAY	RITA1	9606.ENSP00000448680	1
420	GOBP_REGULATION_OF_NOTCH_SIGNALING_PATHWAY	ROBO1	9606.ENSP00000420321	2
421	GOBP_REGULATION_OF_NOTCH_SIGNALING_PATHWAY	ROBO2	9606.ENSP00000417335	2
422	GOBP_REGULATION_OF_NOTCH_SIGNALING_PATHWAY	SLC35C1	9606.ENSP00000313318	2
423	GOBP_REGULATION_OF_NOTCH_SIGNALING_PATHWAY	SLC35C2	9606.ENSP00000318960	3
424	GOBP_REGULATION_OF_NOTCH_SIGNALING_PATHWAY	SRC	9606.ENSP00000362680	2
425	GOBP_REGULATION_OF_NOTCH_SIGNALING_PATHWAY	SREBF2	9606.ENSP00000354476	2
426	GOBP_REGULATION_OF_NOTCH_SIGNALING_PATHWAY	STAT3	9606.ENSP00000264657	1
427	GOBP_REGULATION_OF_NOTCH_SIGNALING_PATHWAY	SYNJ2BP	9606.ENSP00000256366	2
428	GOBP_REGULATION_OF_NOTCH_SIGNALING_PATHWAY	TCIM	9606.ENSP00000319914	2
429	GOBP_REGULATION_OF_NOTCH_SIGNALING_PATHWAY	TGFB2	9606.ENSP00000355896	2
430	GOBP_REGULATION_OF_NOTCH_SIGNALING_PATHWAY	TM2D3	9606.ENSP00000330433	3
431	GOBP_REGULATION_OF_NOTCH_SIGNALING_PATHWAY	TP63	9606.ENSP00000264731	2
432	GOBP_REGULATION_OF_NOTCH_SIGNALING_PATHWAY	TSPAN14	9606.ENSP00000361231	2
433	GOBP_REGULATION_OF_NOTCH_SIGNALING_PATHWAY	TSPAN15	9606.ENSP00000362387	2
434	GOBP_REGULATION_OF_NOTCH_SIGNALING_PATHWAY	TSPAN5	9606.ENSP00000307701	2
435	GOBP_REGULATION_OF_NOTCH_SIGNALING_PATHWAY	TSPEAR	9606.ENSP00000321987	3
436	GOBP_REGULATION_OF_NOTCH_SIGNALING_PATHWAY	WNT1	9606.ENSP00000293549	2
437	GOBP_REGULATION_OF_NOTCH_SIGNALING_PATHWAY	WWP2	9606.ENSP00000352069	2
438	GOBP_REGULATION_OF_NOTCH_SIGNALING_PATHWAY	YAP1	9606.ENSP00000478927	2
439	GOBP_REGULATION_OF_NOTCH_SIGNALING_PATHWAY	YJEFN3	9606.ENSP00000426964	3
440	GOBP_REGULATION_OF_NOTCH_SIGNALING_PATHWAY	YTHDF2	9606.ENSP00000444660	2
441	GOBP_REGULATION_OF_NOTCH_SIGNALING_PATHWAY	ZBTB7A	9606.ENSP00000323670	2
442	GOBP_REGULATION_OF_NOTCH_SIGNALING_PATHWAY	ZMIZ1	9606.ENSP00000334474	1
443	GOMF_NOTCH_BINDING	AAK1	9606.ENSP00000386456	2
444	GOMF_NOTCH_BINDING	ADAM17	9606.ENSP00000309968	1
445	GOMF_NOTCH_BINDING	CCN3	9606.ENSP00000259526	2
446	GOMF_NOTCH_BINDING	CHAC1	9606.ENSP00000484644	3
447	GOMF_NOTCH_BINDING	CUL3	9606.ENSP00000264414	2
448	GOMF_NOTCH_BINDING	DLK2	9606.ENSP00000349893	2
449	GOMF_NOTCH_BINDING	DLL1	9606.ENSP00000355718	1
450	GOMF_NOTCH_BINDING	DLL3	9606.ENSP00000205143	1
451	GOMF_NOTCH_BINDING	DLL4	9606.ENSP00000249749	1
452	GOMF_NOTCH_BINDING	DNER	9606.ENSP00000345229	1
453	GOMF_NOTCH_BINDING	DTX1	9606.ENSP00000257600	1
454	GOMF_NOTCH_BINDING	GALNT11	9606.ENSP00000416787	3
455	GOMF_NOTCH_BINDING	HIF1AN	9606.ENSP00000299163	2
456	GOMF_NOTCH_BINDING	JAG1	9606.ENSP00000254958	1
457	GOMF_NOTCH_BINDING	JAG2	9606.ENSP00000328169	1
458	GOMF_NOTCH_BINDING	KCTD10	9606.ENSP00000228495	2
459	GOMF_NOTCH_BINDING	MEGF10	9606.ENSP00000423354	2
460	GOMF_NOTCH_BINDING	NCOR2	9606.ENSP00000384018	1
461	GOMF_NOTCH_BINDING	NOTCH1	9606.ENSP00000498587	1
462	GOMF_NOTCH_BINDING	NOTCH2NLA	9606.ENSP00000354929	3
463	GOMF_NOTCH_BINDING	NOTCH2NLB	9606.ENSP00000472124	3
464	GOMF_NOTCH_BINDING	NOTCH4	9606.ENSP00000364163	1
465	GOMF_NOTCH_BINDING	SNED1	9606.ENSP00000308893	3
466	GOMF_NOTCH_BINDING	SNW1	9606.ENSP00000451129	1
467	GOMF_NOTCH_BINDING	TCIM	9606.ENSP00000319914	2
468	HALLMARK_NOTCH_SIGNALING	APH1A	9606.ENSP00000358105	1
469	HALLMARK_NOTCH_SIGNALING	ARRB1	9606.ENSP00000409581	2
470	HALLMARK_NOTCH_SIGNALING	CCND1	9606.ENSP00000227507	1
471	HALLMARK_NOTCH_SIGNALING	CUL1	9606.ENSP00000326804	1
472	HALLMARK_NOTCH_SIGNALING	DLL1	9606.ENSP00000355718	1
473	HALLMARK_NOTCH_SIGNALING	DTX1	9606.ENSP00000257600	1
474	HALLMARK_NOTCH_SIGNALING	DTX2	9606.ENSP00000322885	2
475	HALLMARK_NOTCH_SIGNALING	DTX4	9606.ENSP00000227451	2
476	HALLMARK_NOTCH_SIGNALING	FBXW11	9606.ENSP00000265094	2
477	HALLMARK_NOTCH_SIGNALING	FZD1	9606.ENSP00000287934	2
478	HALLMARK_NOTCH_SIGNALING	FZD5	9606.ENSP00000354607	2
479	HALLMARK_NOTCH_SIGNALING	FZD7	9606.ENSP00000286201	2
480	HALLMARK_NOTCH_SIGNALING	HES1	9606.ENSP00000232424	1
481	HALLMARK_NOTCH_SIGNALING	HEYL	9606.ENSP00000361943	1
482	HALLMARK_NOTCH_SIGNALING	JAG1	9606.ENSP00000254958	1
483	HALLMARK_NOTCH_SIGNALING	KAT2A	9606.ENSP00000225916	1
484	HALLMARK_NOTCH_SIGNALING	LFNG	9606.ENSP00000222725	1
485	HALLMARK_NOTCH_SIGNALING	MAML2	9606.ENSP00000434552	1
486	HALLMARK_NOTCH_SIGNALING	NOTCH1	9606.ENSP00000498587	1
487	HALLMARK_NOTCH_SIGNALING	NOTCH2	9606.ENSP00000256646	1
488	HALLMARK_NOTCH_SIGNALING	NOTCH3	9606.ENSP00000263388	1
489	HALLMARK_NOTCH_SIGNALING	PPARD	9606.ENSP00000310928	2
490	HALLMARK_NOTCH_SIGNALING	PRKCA	9606.ENSP00000408695	2
491	HALLMARK_NOTCH_SIGNALING	PSEN2	9606.ENSP00000355747	1
492	HALLMARK_NOTCH_SIGNALING	PSENEN	9606.ENSP00000468411	1
493	HALLMARK_NOTCH_SIGNALING	RBX1	9606.ENSP00000216225	1
494	HALLMARK_NOTCH_SIGNALING	SAP30	9606.ENSP00000296504	1
495	HALLMARK_NOTCH_SIGNALING	SKP1	9606.ENSP00000231487	1
496	HALLMARK_NOTCH_SIGNALING	ST3GAL6	9606.ENSP00000480884	2
497	HALLMARK_NOTCH_SIGNALING	TCF7L2	9606.ENSP00000486891	2
498	HALLMARK_NOTCH_SIGNALING	WNT2	9606.ENSP00000265441	2
499	HALLMARK_NOTCH_SIGNALING	WNT5A	9606.ENSP00000264634	2
500	HP_ABNORMAL_GREATER_SCIATIC_NOTCH_MORPHOLOGY	ALG9	9606.ENSP00000482437	3
501	HP_ABNORMAL_GREATER_SCIATIC_NOTCH_MORPHOLOGY	CFAP410	9606.ENSP00000381047	3
502	HP_ABNORMAL_GREATER_SCIATIC_NOTCH_MORPHOLOGY	COL11A1	9606.ENSP00000359114	2
503	HP_ABNORMAL_GREATER_SCIATIC_NOTCH_MORPHOLOGY	COL2A1	9606.ENSP00000369889	2
504	HP_ABNORMAL_GREATER_SCIATIC_NOTCH_MORPHOLOGY	DDRGK1	9606.ENSP00000346483	3
505	HP_ABNORMAL_GREATER_SCIATIC_NOTCH_MORPHOLOGY	DNAJC21	9606.ENSP00000371451	3
506	HP_ABNORMAL_GREATER_SCIATIC_NOTCH_MORPHOLOGY	DYM	9606.ENSP00000269445	3
507	HP_ABNORMAL_GREATER_SCIATIC_NOTCH_MORPHOLOGY	EXTL3	9606.ENSP00000220562	3
508	HP_ABNORMAL_GREATER_SCIATIC_NOTCH_MORPHOLOGY	FGFR3	9606.ENSP00000339824	2
509	HP_ABNORMAL_GREATER_SCIATIC_NOTCH_MORPHOLOGY	GPC3	9606.ENSP00000377836	2
510	HP_ABNORMAL_GREATER_SCIATIC_NOTCH_MORPHOLOGY	GPC4	9606.ENSP00000359864	2
511	HP_ABNORMAL_GREATER_SCIATIC_NOTCH_MORPHOLOGY	GPX4	9606.ENSP00000346103	2
512	HP_ABNORMAL_GREATER_SCIATIC_NOTCH_MORPHOLOGY	GUSB	9606.ENSP00000302728	2
513	HP_ABNORMAL_GREATER_SCIATIC_NOTCH_MORPHOLOGY	INTU	9606.ENSP00000334003	2
514	HP_ABNORMAL_GREATER_SCIATIC_NOTCH_MORPHOLOGY	PCYT1A	9606.ENSP00000292823	3
515	HP_ABNORMAL_GREATER_SCIATIC_NOTCH_MORPHOLOGY	SBDS	9606.ENSP00000246868	2
516	HP_ABNORMAL_GREATER_SCIATIC_NOTCH_MORPHOLOGY	SLC26A2	9606.ENSP00000286298	2
517	HP_ABNORMAL_GREATER_SCIATIC_NOTCH_MORPHOLOGY	SRP54	9606.ENSP00000451818	2
518	HP_ABNORMAL_GREATER_SCIATIC_NOTCH_MORPHOLOGY	TRPV4	9606.ENSP00000406191	2
519	HP_SHORT_GREATER_SCIATIC_NOTCH	FGFR3	9606.ENSP00000339824	2
520	HP_SHORT_GREATER_SCIATIC_NOTCH	GPC3	9606.ENSP00000377836	2
521	HP_SHORT_GREATER_SCIATIC_NOTCH	GPC4	9606.ENSP00000359864	2
522	HP_SHORT_GREATER_SCIATIC_NOTCH	SLC26A2	9606.ENSP00000286298	2
523	HP_SHORT_GREATER_SCIATIC_NOTCH	TRPV4	9606.ENSP00000406191	2
524	KEGG_NOTCH_SIGNALING_PATHWAY	ADAM17	9606.ENSP00000309968	1
525	KEGG_NOTCH_SIGNALING_PATHWAY	APH1A	9606.ENSP00000358105	1
526	KEGG_NOTCH_SIGNALING_PATHWAY	CIR1	9606.ENSP00000339723	1
527	KEGG_NOTCH_SIGNALING_PATHWAY	CREBBP	9606.ENSP00000262367	1
528	KEGG_NOTCH_SIGNALING_PATHWAY	CTBP1	9606.ENSP00000290921	1
529	KEGG_NOTCH_SIGNALING_PATHWAY	CTBP2	9606.ENSP00000311825	1
530	KEGG_NOTCH_SIGNALING_PATHWAY	DLL1	9606.ENSP00000355718	1
531	KEGG_NOTCH_SIGNALING_PATHWAY	DLL3	9606.ENSP00000205143	1
532	KEGG_NOTCH_SIGNALING_PATHWAY	DLL4	9606.ENSP00000249749	1
533	KEGG_NOTCH_SIGNALING_PATHWAY	DTX1	9606.ENSP00000257600	1
534	KEGG_NOTCH_SIGNALING_PATHWAY	DTX2	9606.ENSP00000322885	2
535	KEGG_NOTCH_SIGNALING_PATHWAY	DTX3	9606.ENSP00000448696	2
536	KEGG_NOTCH_SIGNALING_PATHWAY	DTX3L	9606.ENSP00000296161	2
537	KEGG_NOTCH_SIGNALING_PATHWAY	DTX4	9606.ENSP00000227451	2
538	KEGG_NOTCH_SIGNALING_PATHWAY	DVL1	9606.ENSP00000368166	2
539	KEGG_NOTCH_SIGNALING_PATHWAY	DVL2	9606.ENSP00000005340	2
540	KEGG_NOTCH_SIGNALING_PATHWAY	DVL3	9606.ENSP00000316054	2
541	KEGG_NOTCH_SIGNALING_PATHWAY	EP300	9606.ENSP00000263253	1
542	KEGG_NOTCH_SIGNALING_PATHWAY	HDAC1	9606.ENSP00000362649	1
543	KEGG_NOTCH_SIGNALING_PATHWAY	HDAC2	9606.ENSP00000430432	1
544	KEGG_NOTCH_SIGNALING_PATHWAY	HES1	9606.ENSP00000232424	1
545	KEGG_NOTCH_SIGNALING_PATHWAY	HES5	9606.ENSP00000367714	1
546	KEGG_NOTCH_SIGNALING_PATHWAY	JAG1	9606.ENSP00000254958	1
547	KEGG_NOTCH_SIGNALING_PATHWAY	JAG2	9606.ENSP00000328169	1
548	KEGG_NOTCH_SIGNALING_PATHWAY	KAT2A	9606.ENSP00000225916	1
549	KEGG_NOTCH_SIGNALING_PATHWAY	KAT2B	9606.ENSP00000263754	1
550	KEGG_NOTCH_SIGNALING_PATHWAY	LFNG	9606.ENSP00000222725	1
551	KEGG_NOTCH_SIGNALING_PATHWAY	MAML1	9606.ENSP00000292599	1
552	KEGG_NOTCH_SIGNALING_PATHWAY	MAML2	9606.ENSP00000434552	1
553	KEGG_NOTCH_SIGNALING_PATHWAY	MAML3	9606.ENSP00000421180	1
554	KEGG_NOTCH_SIGNALING_PATHWAY	MFNG	9606.ENSP00000349490	1
555	KEGG_NOTCH_SIGNALING_PATHWAY	NCOR2	9606.ENSP00000384018	1
556	KEGG_NOTCH_SIGNALING_PATHWAY	NCSTN	9606.ENSP00000294785	1
557	KEGG_NOTCH_SIGNALING_PATHWAY	NOTCH1	9606.ENSP00000498587	1
558	KEGG_NOTCH_SIGNALING_PATHWAY	NOTCH2	9606.ENSP00000256646	1
559	KEGG_NOTCH_SIGNALING_PATHWAY	NOTCH3	9606.ENSP00000263388	1
560	KEGG_NOTCH_SIGNALING_PATHWAY	NOTCH4	9606.ENSP00000364163	1
561	KEGG_NOTCH_SIGNALING_PATHWAY	NUMB	9606.ENSP00000451300	1
562	KEGG_NOTCH_SIGNALING_PATHWAY	NUMBL	9606.ENSP00000252891	1
563	KEGG_NOTCH_SIGNALING_PATHWAY	PSEN1	9606.ENSP00000326366	1
564	KEGG_NOTCH_SIGNALING_PATHWAY	PSEN2	9606.ENSP00000355747	1
565	KEGG_NOTCH_SIGNALING_PATHWAY	PSENEN	9606.ENSP00000468411	1
566	KEGG_NOTCH_SIGNALING_PATHWAY	PTCRA	9606.ENSP00000477815	1
567	KEGG_NOTCH_SIGNALING_PATHWAY	RBPJ	9606.ENSP00000345206	0
568	KEGG_NOTCH_SIGNALING_PATHWAY	RBPJL	9606.ENSP00000341243	1
569	KEGG_NOTCH_SIGNALING_PATHWAY	RFNG	9606.ENSP00000307971	2
570	KEGG_NOTCH_SIGNALING_PATHWAY	SNW1	9606.ENSP00000451129	1
571	Klinakis_2011_TALL_NcstnKO	RAG1	9606.ENSP00000299440	2
572	Klinakis_2011_TALL_NcstnKO	HES1	9606.ENSP00000232424	1
573	Klinakis_2011_TALL_NcstnKO	HES5	9606.ENSP00000367714	1
574	Klinakis_2011_TALL_NcstnKO	RAG2	9606.ENSP00000478672	2
575	Klinakis_2011_TALL_NcstnKO	NRARP	9606.ENSP00000349041	1
576	Klinakis_2011_TALL_NcstnKO	DTX1	9606.ENSP00000257600	1
577	Klinakis_2011_TALL_NcstnKO	GZMA	9606.ENSP00000274306	2
578	Klinakis_2011_TALL_NcstnKO	CD69	9606.ENSP00000228434	2
579	Klinakis_2011_TALL_NcstnKO	CD28	9606.ENSP00000324890	2
580	Klinakis_2011_TALL_NcstnKO	CD3D	9606.ENSP00000300692	2
581	Klinakis_2011_TALL_NcstnKO	CD3E	9606.ENSP00000354566	2
582	Klinakis_2011_TALL_NcstnKO	PTCRA	9606.ENSP00000477815	1
583	Labban_2018_SCC_RBPJ_targets	KMO	9606.ENSP00000355517	3
584	Labban_2018_SCC_RBPJ_targets	PTK2	9606.ENSP00000341189	2
585	Labban_2018_SCC_RBPJ_targets	EXD3	9606.ENSP00000340474	3
586	Labban_2018_SCC_RBPJ_targets	AKAP13	9606.ENSP00000354718	2
587	Labban_2018_SCC_RBPJ_targets	RND3	9606.ENSP00000364886	2
588	Labban_2018_SCC_RBPJ_targets	TRIM22	9606.ENSP00000369299	2
589	Labban_2018_SCC_RBPJ_targets	SCD5	9606.ENSP00000316329	2
590	Labban_2018_SCC_RBPJ_targets	HM13	9606.ENSP00000381237	2
591	Labban_2018_SCC_RBPJ_targets	PIK3R3	9606.ENSP00000262741	2
592	Labban_2018_SCC_RBPJ_targets	SPARC	9606.ENSP00000231061	2
593	Labban_2018_SCC_RBPJ_targets	SLIT3	9606.ENSP00000332164	2
594	Labban_2018_SCC_RBPJ_targets	CCL20	9606.ENSP00000351671	2
595	Labban_2018_SCC_RBPJ_targets	TNFSF10	9606.ENSP00000241261	2
596	Labban_2018_SCC_RBPJ_targets	FGF1	9606.ENSP00000480791	2
597	Labban_2018_SCC_RBPJ_targets	FRAS1	9606.ENSP00000422834	2
598	Labban_2018_SCC_RBPJ_targets	TMSB4X	9606.ENSP00000370010	2
599	Labban_2018_SCC_RBPJ_targets	PLEKHA8P1	#N/A	#N/A
600	Labban_2018_SCC_RBPJ_targets	TRIM5	9606.ENSP00000369373	2
601	Labban_2018_SCC_RBPJ_targets	RNF149	9606.ENSP00000295317	3
602	Labban_2018_SCC_RBPJ_targets	SPTLC2	9606.ENSP00000216484	2
603	Labban_2018_SCC_RBPJ_targets	PTPN14	9606.ENSP00000355923	2
604	Labban_2018_SCC_RBPJ_targets	DYRK2	9606.ENSP00000342105	2
605	Labban_2018_SCC_RBPJ_targets	PLEKHG1	9606.ENSP00000351318	3
606	Labban_2018_SCC_RBPJ_targets	NOCT	9606.ENSP00000280614	2
607	Labban_2018_SCC_RBPJ_targets	GNAI2	9606.ENSP00000312999	2
608	Labban_2018_SCC_RBPJ_targets	SPSB1	9606.ENSP00000330221	3
609	Labban_2018_SCC_RBPJ_targets	MPRIP	9606.ENSP00000379156	2
610	Labban_2018_SCC_RBPJ_targets	TPM1	9606.ENSP00000351022	2
611	Labban_2018_SCC_RBPJ_targets	MFAP2	9606.ENSP00000364685	2
612	Labban_2018_SCC_RBPJ_targets	ENC1	9606.ENSP00000499185	2
613	Labban_2018_SCC_RBPJ_targets	SHANK2	9606.ENSP00000345193	2
614	Labban_2018_SCC_RBPJ_targets	NCOA2	9606.ENSP00000399968	2
615	Labban_2018_SCC_RBPJ_targets	KDM6B	9606.ENSP00000254846	2
616	Labban_2018_SCC_RBPJ_targets	SCARB2	9606.ENSP00000264896	2
617	Labban_2018_SCC_RBPJ_targets	CNTNAP2	9606.ENSP00000354778	2
618	Labban_2018_SCC_RBPJ_targets	SNN	9606.ENSP00000329287	3
619	Labban_2018_SCC_RBPJ_targets	ANO6	9606.ENSP00000409126	3
620	Labban_2018_SCC_RBPJ_targets	KCNK1	9606.ENSP00000355580	3
621	Labban_2018_SCC_RBPJ_targets	NAPG	9606.ENSP00000324628	2
622	Labban_2018_SCC_RBPJ_targets	SEC61A1	9606.ENSP00000243253	2
623	Labban_2018_SCC_RBPJ_targets	SNX25	9606.ENSP00000426255	2
624	Labban_2018_SCC_RBPJ_targets	FAT2	9606.ENSP00000261800	2
625	Labban_2018_SCC_RBPJ_targets	SUSD1	9606.ENSP00000363382	3
626	Labban_2018_SCC_RBPJ_targets	NOTCH2	9606.ENSP00000256646	1
627	Labban_2018_SCC_RBPJ_targets	ROBO2	9606.ENSP00000417335	2
628	Labban_2018_SCC_RBPJ_targets	PLXDC2	9606.ENSP00000366460	3
629	Labban_2018_SCC_RBPJ_targets	NRXN3	9606.ENSP00000489551	2
630	Labban_2018_SCC_RBPJ_targets	GAS7	9606.ENSP00000407552	3
631	Labban_2018_SCC_RBPJ_targets	HSF2BP	9606.ENSP00000291560	3
632	Labban_2018_SCC_RBPJ_targets	HES1	9606.ENSP00000232424	1
633	Labban_2018_SCC_RBPJ_targets	ZNF469	9606.ENSP00000456500	2
634	Labban_2018_SCC_RBPJ_targets	OCLN	9606.ENSP00000347379	2
635	Labban_2018_SCC_RBPJ_targets	TACSTD2	9606.ENSP00000360269	2
636	Labban_2018_SCC_RBPJ_targets	CLCN4	9606.ENSP00000370213	3
637	Labban_2018_SCC_RBPJ_targets	TMCC1	9606.ENSP00000376930	2
638	Labban_2018_SCC_RBPJ_targets	DCBLD1	9606.ENSP00000296955	3
639	Labban_2018_SCC_RBPJ_targets	RALGPS1	9606.ENSP00000259351	3
640	Labban_2018_SCC_RBPJ_targets	DSP	9606.ENSP00000369129	2
641	Labban_2018_SCC_RBPJ_targets	NECTIN4	9606.ENSP00000356991	2
642	Labban_2018_SCC_RBPJ_targets	RAB11FIP4	9606.ENSP00000482620	3
643	Labban_2018_SCC_RBPJ_targets	MAGT1	9606.ENSP00000354649	3
644	Labban_2018_SCC_RBPJ_targets	RHOV	9606.ENSP00000220507	2
645	Labban_2018_SCC_RBPJ_targets	CEACAM19	9606.ENSP00000384887	3
646	Labban_2018_SCC_RBPJ_targets	VPS18	9606.ENSP00000220509	3
647	Labban_2018_SCC_RBPJ_targets	CASZ1	9606.ENSP00000366221	2
648	Labban_2018_SCC_RBPJ_targets	HIVEP2	9606.ENSP00000356576	2
649	Labban_2018_SCC_RBPJ_targets	SP110	9606.ENSP00000258381	2
650	Labban_2018_SCC_common_RBPJ_targets	SCD5	9606.ENSP00000316329	2
651	Labban_2018_SCC_common_RBPJ_targets	SPARC	9606.ENSP00000231061	2
652	Labban_2018_SCC_common_RBPJ_targets	SLIT3	9606.ENSP00000332164	2
653	Labban_2018_SCC_common_RBPJ_targets	SPTLC2	9606.ENSP00000216484	2
654	Labban_2018_SCC_common_RBPJ_targets	GNAI2	9606.ENSP00000312999	2
655	Labban_2018_SCC_common_RBPJ_targets	TPM1	9606.ENSP00000351022	2
656	Labban_2018_SCC_common_RBPJ_targets	MFAP2	9606.ENSP00000364685	2
657	Labban_2018_SCC_common_RBPJ_targets	SHANK2	9606.ENSP00000345193	2
658	Labban_2018_SCC_common_RBPJ_targets	KDM6B	9606.ENSP00000254846	2
659	Labban_2018_SCC_common_RBPJ_targets	SUSD1	9606.ENSP00000363382	3
660	Labban_2018_SCC_common_RBPJ_targets	HES1	9606.ENSP00000232424	1
661	Labban_2018_SCC_common_RBPJ_targets	DCBLD1	9606.ENSP00000296955	3
662	Labban_2018_SCC_common_RBPJ_targets	CEACAM19	9606.ENSP00000384887	3
663	Leontovich_2018_NOTCH3_nuclear_reprogramming_BRCA	NOTCH3	9606.ENSP00000263388	1
664	Leontovich_2018_NOTCH3_nuclear_reprogramming_BRCA	HES1	9606.ENSP00000232424	1
665	Leontovich_2018_NOTCH3_nuclear_reprogramming_BRCA	FOSB	9606.ENSP00000245919	2
666	Leontovich_2018_NOTCH3_nuclear_reprogramming_BRCA	JUN	9606.ENSP00000360266	2
667	Leontovich_2018_NOTCH3_nuclear_reprogramming_BRCA	EGR1	9606.ENSP00000239938	2
668	Leontovich_2018_NOTCH3_nuclear_reprogramming_BRCA	EGR3	9606.ENSP00000318057	2
669	Leontovich_2018_NOTCH3_nuclear_reprogramming_BRCA	MYC	9606.ENSP00000478887	1
670	Leontovich_2018_NOTCH3_nuclear_reprogramming_BRCA	TFDP2	9606.ENSP00000420616	1
671	Leontovich_2018_NOTCH3_nuclear_reprogramming_BRCA	ATF3	9606.ENSP00000344352	2
672	Leontovich_2018_NOTCH3_nuclear_reprogramming_BRCA	PGR	9606.ENSP00000325120	2
673	NGUYEN_NOTCH1_TARGETS_UP	ABCC8	9606.ENSP00000494321	2
674	NGUYEN_NOTCH1_TARGETS_UP	ANXA6	9606.ENSP00000346550	2
675	NGUYEN_NOTCH1_TARGETS_UP	ARL6IP5	9606.ENSP00000273258	3
676	NGUYEN_NOTCH1_TARGETS_UP	BRCA1	9606.ENSP00000418960	2
677	NGUYEN_NOTCH1_TARGETS_UP	CANX	9606.ENSP00000247461	2
678	NGUYEN_NOTCH1_TARGETS_UP	CD4	9606.ENSP00000011653	1
679	NGUYEN_NOTCH1_TARGETS_UP	CNTN1	9606.ENSP00000447006	2
680	NGUYEN_NOTCH1_TARGETS_UP	COL18A1	9606.ENSP00000352798	2
681	NGUYEN_NOTCH1_TARGETS_UP	COL4A6	9606.ENSP00000378340	3
682	NGUYEN_NOTCH1_TARGETS_UP	F2R	9606.ENSP00000321326	2
683	NGUYEN_NOTCH1_TARGETS_UP	FLOT1	9606.ENSP00000365569	2
684	NGUYEN_NOTCH1_TARGETS_UP	HDAC1	9606.ENSP00000362649	1
685	NGUYEN_NOTCH1_TARGETS_UP	HMGCR	9606.ENSP00000287936	2
686	NGUYEN_NOTCH1_TARGETS_UP	ITGAV	9606.ENSP00000261023	2
687	NGUYEN_NOTCH1_TARGETS_UP	LAMB2	9606.ENSP00000307156	3
688	NGUYEN_NOTCH1_TARGETS_UP	PCF11	9606.ENSP00000298281	2
689	NGUYEN_NOTCH1_TARGETS_UP	PHB2	9606.ENSP00000441875	2
690	NGUYEN_NOTCH1_TARGETS_UP	PTHLH	9606.ENSP00000441765	2
691	NGUYEN_NOTCH1_TARGETS_UP	RBP1	9606.ENSP00000232219	2
692	NGUYEN_NOTCH1_TARGETS_UP	S100A13	9606.ENSP00000392767	3
693	NGUYEN_NOTCH1_TARGETS_UP	SEC62	9606.ENSP00000337688	3
694	NGUYEN_NOTCH1_TARGETS_UP	SFPQ	9606.ENSP00000349748	2
695	NGUYEN_NOTCH1_TARGETS_UP	SLC12A3	9606.ENSP00000402152	2
696	NGUYEN_NOTCH1_TARGETS_UP	SLC4A3	9606.ENSP00000273063	3
697	NGUYEN_NOTCH1_TARGETS_UP	STAT5A	9606.ENSP00000341208	2
698	NGUYEN_NOTCH1_TARGETS_UP	TAGLN	9606.ENSP00000376678	2
699	NGUYEN_NOTCH1_TARGETS_UP	TCAP	9606.ENSP00000312624	2
700	PID_NOTCH_PATHWAY	ADAM10	9606.ENSP00000260408	1
701	PID_NOTCH_PATHWAY	ADAM12	9606.ENSP00000357668	2
702	PID_NOTCH_PATHWAY	APH1A	9606.ENSP00000358105	1
703	PID_NOTCH_PATHWAY	APH1B	9606.ENSP00000261879	2
704	PID_NOTCH_PATHWAY	CBL	9606.ENSP00000264033	2
705	PID_NOTCH_PATHWAY	CCND1	9606.ENSP00000227507	1
706	PID_NOTCH_PATHWAY	CDKN1A	9606.ENSP00000384849	2
707	PID_NOTCH_PATHWAY	CNTN1	9606.ENSP00000447006	2
708	PID_NOTCH_PATHWAY	CNTN6	9606.ENSP00000407822	2
709	PID_NOTCH_PATHWAY	CTBP1	9606.ENSP00000290921	1
710	PID_NOTCH_PATHWAY	CUL1	9606.ENSP00000326804	1
711	PID_NOTCH_PATHWAY	DLK1	9606.ENSP00000340292	2
712	PID_NOTCH_PATHWAY	DLL1	9606.ENSP00000355718	1
713	PID_NOTCH_PATHWAY	DLL3	9606.ENSP00000205143	1
714	PID_NOTCH_PATHWAY	DLL4	9606.ENSP00000249749	1
715	PID_NOTCH_PATHWAY	DNER	9606.ENSP00000345229	1
716	PID_NOTCH_PATHWAY	DNM1	9606.ENSP00000362014	2
717	PID_NOTCH_PATHWAY	DTX1	9606.ENSP00000257600	1
718	PID_NOTCH_PATHWAY	ENO1	9606.ENSP00000495530	2
719	PID_NOTCH_PATHWAY	EP300	9606.ENSP00000263253	1
720	PID_NOTCH_PATHWAY	EPS15	9606.ENSP00000360798	2
721	PID_NOTCH_PATHWAY	FBXW7	9606.ENSP00000474725	1
722	PID_NOTCH_PATHWAY	FURIN	9606.ENSP00000483552	1
723	PID_NOTCH_PATHWAY	GATA3	9606.ENSP00000368632	1
724	PID_NOTCH_PATHWAY	HDAC1	9606.ENSP00000362649	1
725	PID_NOTCH_PATHWAY	IL4	9606.ENSP00000231449	2
726	PID_NOTCH_PATHWAY	ITCH	9606.ENSP00000499786	2
727	PID_NOTCH_PATHWAY	JAG1	9606.ENSP00000254958	1
728	PID_NOTCH_PATHWAY	JAG2	9606.ENSP00000328169	1
729	PID_NOTCH_PATHWAY	KDM1A	9606.ENSP00000383042	1
730	PID_NOTCH_PATHWAY	LNX1	9606.ENSP00000263925	2
731	PID_NOTCH_PATHWAY	MAML1	9606.ENSP00000292599	1
732	PID_NOTCH_PATHWAY	MAML2	9606.ENSP00000434552	1
733	PID_NOTCH_PATHWAY	MARK2	9606.ENSP00000385751	2
734	PID_NOTCH_PATHWAY	MFAP2	9606.ENSP00000364685	2
735	PID_NOTCH_PATHWAY	MFAP5	9606.ENSP00000352455	2
736	PID_NOTCH_PATHWAY	MIB1	9606.ENSP00000261537	2
737	PID_NOTCH_PATHWAY	MYC	9606.ENSP00000478887	1
738	PID_NOTCH_PATHWAY	MYCBP	9606.ENSP00000380702	2
739	PID_NOTCH_PATHWAY	NCOR1	9606.ENSP00000268712	1
740	PID_NOTCH_PATHWAY	NCOR2	9606.ENSP00000384018	1
741	PID_NOTCH_PATHWAY	NCSTN	9606.ENSP00000294785	1
742	PID_NOTCH_PATHWAY	NEURL1	9606.ENSP00000358795	2
743	PID_NOTCH_PATHWAY	NOTCH1	9606.ENSP00000498587	1
744	PID_NOTCH_PATHWAY	NOTCH2	9606.ENSP00000256646	1
745	PID_NOTCH_PATHWAY	NOTCH3	9606.ENSP00000263388	1
746	PID_NOTCH_PATHWAY	NOTCH4	9606.ENSP00000364163	1
747	PID_NOTCH_PATHWAY	NUMB	9606.ENSP00000451300	1
748	PID_NOTCH_PATHWAY	PSEN1	9606.ENSP00000326366	1
749	PID_NOTCH_PATHWAY	PSENEN	9606.ENSP00000468411	1
750	PID_NOTCH_PATHWAY	PTCRA	9606.ENSP00000477815	1
751	PID_NOTCH_PATHWAY	RAB11A	9606.ENSP00000261890	2
752	PID_NOTCH_PATHWAY	RBBP8	9606.ENSP00000382628	1
753	PID_NOTCH_PATHWAY	RBPJ	9606.ENSP00000345206	0
754	PID_NOTCH_PATHWAY	SKP1	9606.ENSP00000231487	1
755	PID_NOTCH_PATHWAY	SKP2	9606.ENSP00000274255	2
756	PID_NOTCH_PATHWAY	SPEN	9606.ENSP00000364912	1
757	PID_NOTCH_PATHWAY	SSPOP	#N/A	#N/A
758	PID_NOTCH_PATHWAY	YY1	9606.ENSP00000262238	1
759	Poulsen_2018_HUVEC_NOTCH1_inhibited	VCAM1	9606.ENSP00000294728	2
760	Poulsen_2018_HUVEC_NOTCH1_inhibited	HEY1	9606.ENSP00000338272	1
761	Poulsen_2018_HUVEC_NOTCH1_inhibited	TNFSF10	9606.ENSP00000241261	2
762	Poulsen_2018_HUVEC_NOTCH1_inhibited	EFNB2	9606.ENSP00000493716	1
763	Poulsen_2018_HUVEC_NOTCH1_inhibited	SMAD6	9606.ENSP00000288840	2
764	Poulsen_2018_HUVEC_NOTCH1_inhibited	CX3CL1	9606.ENSP00000006053	2
765	Poulsen_2018_HUVEC_NOTCH1_inhibited	GSTA4	9606.ENSP00000360002	3
766	Poulsen_2018_HUVEC_NOTCH1_inhibited	LGALS9	9606.ENSP00000378856	2
767	Poulsen_2018_HUVEC_NOTCH1_inhibited	SELENOM	9606.ENSP00000384564	3
768	Poulsen_2018_HUVEC_NOTCH1_inhibited	CPE	9606.ENSP00000386104	2
769	Poulsen_2018_HUVEC_NOTCH1_inhibited	CXCL5	9606.ENSP00000296027	2
770	Poulsen_2018_N1_repressed	CXCR4	9606.ENSP00000386884	2
771	Poulsen_2018_N1_repressed	PGF	9606.ENSP00000451040	2
772	Poulsen_2018_N1_repressed	TMEM158	9606.ENSP00000422431	3
773	Poulsen_2018_N1_repressed	FAM89A	9606.ENSP00000355614	3
774	Poulsen_2018_N1_repressed	HLX	9606.ENSP00000355870	2
775	Poulsen_2018_N1_repressed	PHLDA1	9606.ENSP00000266671	2
776	Poulsen_2018_N1_repressed	CCND1	9606.ENSP00000227507	1
777	Poulsen_2018_N1_repressed	C16orf74	9606.ENSP00000284245	3
778	Poulsen_2018_N1_repressed	SLC7A5	9606.ENSP00000261622	2
779	Poulsen_2018_N1_repressed	TRIP13	9606.ENSP00000166345	2
780	Poulsen_2018_N1_repressed	CKS1B	9606.ENSP00000311083	2
781	Poulsen_2018_N1_repressed	NES	9606.ENSP00000357206	2
782	Poulsen_2018_N1_repressed	FEN1	9606.ENSP00000305480	2
783	Poulsen_2018_N1_repressed	MAD2L1	9606.ENSP00000296509	2
784	Poulsen_2018_N1_repressed	SNHG9	#N/A	#N/A
785	Poulsen_2018_N1_repressed	CEP55	9606.ENSP00000360540	2
786	Poulsen_2018_N1_repressed	SPOCD1	9606.ENSP00000353670	2
787	Poulsen_2018_N1_repressed	ANGPT2	9606.ENSP00000314897	2
788	Poulsen_2018_N1_repressed	DDX18	9606.ENSP00000263239	2
789	Poulsen_2018_N1_repressed	MELK	9606.ENSP00000298048	2
790	Poulsen_2018_N1_repressed	FERMT3	9606.ENSP00000279227	2
791	Poulsen_2018_N1_repressed	DTYMK	9606.ENSP00000304802	3
792	Poulsen_2018_N1_repressed	PLAUR	9606.ENSP00000339328	2
793	Poulsen_2018_N1_repressed	TUBB4B	9606.ENSP00000341289	2
794	Poulsen_2018_N1_repressed	CXCL8	9606.ENSP00000306512	2
795	Poulsen_2018_N1_repressed	RPL39L	9606.ENSP00000389356	2
796	Poulsen_2018_N1_repressed	COL13A1	9606.ENSP00000381949	3
797	Poulsen_2018_N1_repressed	TUBA1A	9606.ENSP00000439020	2
798	Poulsen_2018_N1_repressed	CD276	9606.ENSP00000320084	2
799	Poulsen_2018_N1_repressed	LHX6	9606.ENSP00000377854	2
800	Poulsen_2018_N1_repressed	LYVE1	9606.ENSP00000256178	2
801	Poulsen_2018_N1_repressed	CTHRC1	9606.ENSP00000330523	2
802	Poulsen_2018_N1_repressed	ABHD17C	9606.ENSP00000258884	3
803	Poulsen_2018_N1_supported	LYPD1	9606.ENSP00000380605	3
804	Poulsen_2018_N1_supported	ACOT7	9606.ENSP00000367086	2
805	Poulsen_2018_N1_supported	TXNIP	9606.ENSP00000462521	2
806	Poulsen_2018_N1_supported	HES4	9606.ENSP00000393198	1
807	Poulsen_2018_N1_supported	HES1	9606.ENSP00000232424	1
808	Poulsen_2018_N1_supported	HEY2	9606.ENSP00000357348	1
809	Poulsen_2018_N1_supported	TAGLN	9606.ENSP00000376678	2
810	Poulsen_2018_N1_supported	IFI44L	9606.ENSP00000359787	2
811	Poulsen_2018_N1_supported	DKK3	9606.ENSP00000433112	2
812	Poulsen_2018_N1_supported	BMP4	9606.ENSP00000245451	2
813	Poulsen_2018_N1_supported	ALPL	9606.ENSP00000363973	2
814	Poulsen_2018_N1_supported	RND3	9606.ENSP00000364886	2
815	Poulsen_2018_N1_supported	MX1	9606.ENSP00000381601	2
816	Poulsen_2018_N1_supported	SLC30A3	9606.ENSP00000233535	3
817	Poulsen_2018_N1_supported	CCL2	9606.ENSP00000225831	2
818	Poulsen_2018_N1_supported	NREP	9606.ENSP00000378996	3
819	Poulsen_2018_N1_supported	SAT1	9606.ENSP00000368572	2
820	Poulsen_2018_N1_supported	CAP2	9606.ENSP00000229922	2
821	Poulsen_2018_N1_supported	ADGRG6	9606.ENSP00000356581	2
822	Poulsen_2018_N1_supported	ALDH1A1	9606.ENSP00000297785	2
823	Poulsen_2018_N1_supported	N4BP2L2	9606.ENSP00000382328	3
824	Poulsen_2018_N1_supported	SPINT2	9606.ENSP00000301244	2
825	Poulsen_2018_N1_supported	CLEC3B	9606.ENSP00000296130	3
826	Poulsen_2018_N1_supported	PTGS2	9606.ENSP00000356438	2
827	Poulsen_2018_N1_supported	MDK	9606.ENSP00000385451	2
828	Poulsen_2018_N1_supported	IFITM1	9606.ENSP00000330825	2
829	Poulsen_2018_N1_supported	FILIP1L	9606.ENSP00000346560	2
830	Poulsen_2018_N1_supported	METTL25	9606.ENSP00000248306	3
831	Poulsen_2018_N1_supported	KLHL13	9606.ENSP00000419803	2
832	Poulsen_2018_N1_supported	ACOX2	9606.ENSP00000307697	2
833	Poulsen_2018_N1_supported	FGF2	9606.ENSP00000264498	1
834	Poulsen_2018_N1_supported	DSE	9606.ENSP00000494147	3
835	Poulsen_2018_N1_supported	CEACAM1	9606.ENSP00000161559	2
836	Poulsen_2018_N1_supported	GUCY1A1	9606.ENSP00000296518	2
837	Poulsen_2018_N1_supported	FABP4	9606.ENSP00000256104	2
838	Poulsen_2018_N1_supported	PLAC9	9606.ENSP00000361337	3
839	Poulsen_2018_N1_supported	CDH11	9606.ENSP00000268603	2
840	Poulsen_2018_N1_supported	COBLL1	9606.ENSP00000487041	3
841	Poulsen_2018_N1_supported	HTRA1	9606.ENSP00000357980	2
842	Poulsen_2018_N1_supported	CASP1	9606.ENSP00000433138	2
843	Poulsen_2018_N1_supported	ART4	9606.ENSP00000228936	3
844	Poulsen_2018_N1_supported	SELP	9606.ENSP00000263686	2
845	Poulsen_2018_N1_supported	EFNB2	9606.ENSP00000493716	1
846	Poulsen_2018_N1_supported	CFH	9606.ENSP00000356399	2
847	Poulsen_2018_N1_supported	PSMB10	9606.ENSP00000351314	2
848	Poulsen_2018_N1_supported	FOXO3	9606.ENSP00000339527	2
849	Poulsen_2018_N1_supported	PARP12	9606.ENSP00000263549	2
850	Poulsen_2018_N1_supported	GAS6	9606.ENSP00000331831	2
851	Poulsen_2018_N1_supported	MAOA	9606.ENSP00000340684	2
852	Poulsen_2018_N1_supported	FOXC1	9606.ENSP00000493906	2
853	Poulsen_2018_N1_supported	GBP1	9606.ENSP00000359504	2
854	Poulsen_2018_N1_supported	ADGRA2	9606.ENSP00000406367	2
855	Poulsen_2018_N1_supported	STAT1	9606.ENSP00000354394	1
856	Poulsen_2018_N1_supported	ABLIM1	9606.ENSP00000277895	2
857	Poulsen_2018_N1_supported	CPE	9606.ENSP00000386104	2
858	Poulsen_2018_N1_supported	MATN2	9606.ENSP00000254898	3
859	Poulsen_2018_N1_supported	STAT4	9606.ENSP00000351255	2
860	Poulsen_2018_N1_supported	LAP3	9606.ENSP00000226299	2
861	Poulsen_2018_N1_supported	COL8A1	9606.ENSP00000261037	2
862	Poulsen_2018_N1_supported	IL18BP	9606.ENSP00000434717	2
863	Poulsen_2018_N1_supported	GJA4	9606.ENSP00000343676	2
864	Poulsen_2018_N1_supported	SLC15A3	9606.ENSP00000227880	3
865	Poulsen_2018_N1_supported	PLAAT4	9606.ENSP00000255688	3
866	Poulsen_2018_N1_supported	LEPR	9606.ENSP00000330393	2
867	Poulsen_2018_N1_supported	UBE2L6	9606.ENSP00000287156	2
868	Poulsen_2018_N1_supported	IL33	9606.ENSP00000370842	2
869	Poulsen_2018_N1_supported	SULF1	9606.ENSP00000260128	2
870	Poulsen_2018_N1_supported	LGALS9	9606.ENSP00000378856	2
871	Poulsen_2018_N1_supported	IL18R1	9606.ENSP00000387211	2
872	Poulsen_2018_N1_supported	SLC40A1	9606.ENSP00000261024	3
873	Poulsen_2018_N1_supported	RBP1	9606.ENSP00000232219	2
874	Poulsen_2018_N1_supported	VCAM1	9606.ENSP00000294728	2
875	Poulsen_2018_N1_supported	HAPLN3	9606.ENSP00000457180	2
876	Poulsen_2018_N1_supported	TNFSF10	9606.ENSP00000241261	2
877	REACTOME_ACTIVATED_NOTCH1_TRANSMITS_SIGNAL_TO_THE_NUCLEUS	ADAM10	9606.ENSP00000260408	1
878	REACTOME_ACTIVATED_NOTCH1_TRANSMITS_SIGNAL_TO_THE_NUCLEUS	ADAM17	9606.ENSP00000309968	1
879	REACTOME_ACTIVATED_NOTCH1_TRANSMITS_SIGNAL_TO_THE_NUCLEUS	APH1A	9606.ENSP00000358105	1
880	REACTOME_ACTIVATED_NOTCH1_TRANSMITS_SIGNAL_TO_THE_NUCLEUS	APH1B	9606.ENSP00000261879	2
881	REACTOME_ACTIVATED_NOTCH1_TRANSMITS_SIGNAL_TO_THE_NUCLEUS	ARRB1	9606.ENSP00000409581	2
882	REACTOME_ACTIVATED_NOTCH1_TRANSMITS_SIGNAL_TO_THE_NUCLEUS	ARRB2	9606.ENSP00000403701	2
883	REACTOME_ACTIVATED_NOTCH1_TRANSMITS_SIGNAL_TO_THE_NUCLEUS	CNTN1	9606.ENSP00000447006	2
884	REACTOME_ACTIVATED_NOTCH1_TRANSMITS_SIGNAL_TO_THE_NUCLEUS	DLK1	9606.ENSP00000340292	2
885	REACTOME_ACTIVATED_NOTCH1_TRANSMITS_SIGNAL_TO_THE_NUCLEUS	DLL1	9606.ENSP00000355718	1
886	REACTOME_ACTIVATED_NOTCH1_TRANSMITS_SIGNAL_TO_THE_NUCLEUS	DLL4	9606.ENSP00000249749	1
887	REACTOME_ACTIVATED_NOTCH1_TRANSMITS_SIGNAL_TO_THE_NUCLEUS	DNER	9606.ENSP00000345229	1
888	REACTOME_ACTIVATED_NOTCH1_TRANSMITS_SIGNAL_TO_THE_NUCLEUS	DTX1	9606.ENSP00000257600	1
889	REACTOME_ACTIVATED_NOTCH1_TRANSMITS_SIGNAL_TO_THE_NUCLEUS	DTX2	9606.ENSP00000322885	2
890	REACTOME_ACTIVATED_NOTCH1_TRANSMITS_SIGNAL_TO_THE_NUCLEUS	DTX4	9606.ENSP00000227451	2
891	REACTOME_ACTIVATED_NOTCH1_TRANSMITS_SIGNAL_TO_THE_NUCLEUS	ITCH	9606.ENSP00000499786	2
892	REACTOME_ACTIVATED_NOTCH1_TRANSMITS_SIGNAL_TO_THE_NUCLEUS	JAG1	9606.ENSP00000254958	1
893	REACTOME_ACTIVATED_NOTCH1_TRANSMITS_SIGNAL_TO_THE_NUCLEUS	JAG2	9606.ENSP00000328169	1
894	REACTOME_ACTIVATED_NOTCH1_TRANSMITS_SIGNAL_TO_THE_NUCLEUS	MIB1	9606.ENSP00000261537	2
895	REACTOME_ACTIVATED_NOTCH1_TRANSMITS_SIGNAL_TO_THE_NUCLEUS	MIB2	9606.ENSP00000426103	2
896	REACTOME_ACTIVATED_NOTCH1_TRANSMITS_SIGNAL_TO_THE_NUCLEUS	NCSTN	9606.ENSP00000294785	1
897	REACTOME_ACTIVATED_NOTCH1_TRANSMITS_SIGNAL_TO_THE_NUCLEUS	NEURL1	9606.ENSP00000358795	2
898	REACTOME_ACTIVATED_NOTCH1_TRANSMITS_SIGNAL_TO_THE_NUCLEUS	NEURL1B	9606.ENSP00000358815	2
899	REACTOME_ACTIVATED_NOTCH1_TRANSMITS_SIGNAL_TO_THE_NUCLEUS	NOTCH1	9606.ENSP00000498587	1
900	REACTOME_ACTIVATED_NOTCH1_TRANSMITS_SIGNAL_TO_THE_NUCLEUS	NUMB	9606.ENSP00000451300	1
901	REACTOME_ACTIVATED_NOTCH1_TRANSMITS_SIGNAL_TO_THE_NUCLEUS	PSEN1	9606.ENSP00000326366	1
902	REACTOME_ACTIVATED_NOTCH1_TRANSMITS_SIGNAL_TO_THE_NUCLEUS	PSEN2	9606.ENSP00000355747	1
903	REACTOME_ACTIVATED_NOTCH1_TRANSMITS_SIGNAL_TO_THE_NUCLEUS	PSENEN	9606.ENSP00000468411	1
904	REACTOME_ACTIVATED_NOTCH1_TRANSMITS_SIGNAL_TO_THE_NUCLEUS	RPS27A	9606.ENSP00000272317	2
905	REACTOME_ACTIVATED_NOTCH1_TRANSMITS_SIGNAL_TO_THE_NUCLEUS	UBA52	9606.ENSP00000388107	2
906	REACTOME_ACTIVATED_NOTCH1_TRANSMITS_SIGNAL_TO_THE_NUCLEUS	UBB	9606.ENSP00000478771	2
907	REACTOME_ACTIVATED_NOTCH1_TRANSMITS_SIGNAL_TO_THE_NUCLEUS	UBC	9606.ENSP00000441543	2
908	REACTOME_FBXW7_MUTANTS_AND_NOTCH1_IN_CANCER	CUL1	9606.ENSP00000326804	1
909	REACTOME_FBXW7_MUTANTS_AND_NOTCH1_IN_CANCER	FBXW7	9606.ENSP00000474725	1
910	REACTOME_FBXW7_MUTANTS_AND_NOTCH1_IN_CANCER	NOTCH1	9606.ENSP00000498587	1
911	REACTOME_FBXW7_MUTANTS_AND_NOTCH1_IN_CANCER	RBX1	9606.ENSP00000216225	1
912	REACTOME_FBXW7_MUTANTS_AND_NOTCH1_IN_CANCER	SKP1	9606.ENSP00000231487	1
913	REACTOME_NEGATIVE_REGULATION_OF_NOTCH4_SIGNALING	AKT1	9606.ENSP00000451828	1
914	REACTOME_NEGATIVE_REGULATION_OF_NOTCH4_SIGNALING	CUL1	9606.ENSP00000326804	1
915	REACTOME_NEGATIVE_REGULATION_OF_NOTCH4_SIGNALING	FBXW7	9606.ENSP00000474725	1
916	REACTOME_NEGATIVE_REGULATION_OF_NOTCH4_SIGNALING	NOTCH4	9606.ENSP00000364163	1
917	REACTOME_NEGATIVE_REGULATION_OF_NOTCH4_SIGNALING	PSMA1	9606.ENSP00000414359	2
918	REACTOME_NEGATIVE_REGULATION_OF_NOTCH4_SIGNALING	PSMA2	9606.ENSP00000223321	2
919	REACTOME_NEGATIVE_REGULATION_OF_NOTCH4_SIGNALING	PSMA3	9606.ENSP00000216455	2
920	REACTOME_NEGATIVE_REGULATION_OF_NOTCH4_SIGNALING	PSMA4	9606.ENSP00000044462	2
921	REACTOME_NEGATIVE_REGULATION_OF_NOTCH4_SIGNALING	PSMA5	9606.ENSP00000271308	2
922	REACTOME_NEGATIVE_REGULATION_OF_NOTCH4_SIGNALING	PSMA6	9606.ENSP00000261479	2
923	REACTOME_NEGATIVE_REGULATION_OF_NOTCH4_SIGNALING	PSMA7	9606.ENSP00000359910	2
924	REACTOME_NEGATIVE_REGULATION_OF_NOTCH4_SIGNALING	PSMB1	9606.ENSP00000262193	2
925	REACTOME_NEGATIVE_REGULATION_OF_NOTCH4_SIGNALING	PSMB10	9606.ENSP00000351314	2
926	REACTOME_NEGATIVE_REGULATION_OF_NOTCH4_SIGNALING	PSMB2	9606.ENSP00000362334	2
927	REACTOME_NEGATIVE_REGULATION_OF_NOTCH4_SIGNALING	PSMB3	9606.ENSP00000483688	2
928	REACTOME_NEGATIVE_REGULATION_OF_NOTCH4_SIGNALING	PSMB4	9606.ENSP00000290541	2
929	REACTOME_NEGATIVE_REGULATION_OF_NOTCH4_SIGNALING	PSMB5	9606.ENSP00000355325	2
930	REACTOME_NEGATIVE_REGULATION_OF_NOTCH4_SIGNALING	PSMB6	9606.ENSP00000270586	2
931	REACTOME_NEGATIVE_REGULATION_OF_NOTCH4_SIGNALING	PSMB7	9606.ENSP00000259457	2
932	REACTOME_NEGATIVE_REGULATION_OF_NOTCH4_SIGNALING	PSMB8	9606.ENSP00000364016	2
933	REACTOME_NEGATIVE_REGULATION_OF_NOTCH4_SIGNALING	PSMB9	9606.ENSP00000363993	2
934	REACTOME_NEGATIVE_REGULATION_OF_NOTCH4_SIGNALING	PSMC1	9606.ENSP00000261303	2
935	REACTOME_NEGATIVE_REGULATION_OF_NOTCH4_SIGNALING	PSMC2	9606.ENSP00000391211	2
936	REACTOME_NEGATIVE_REGULATION_OF_NOTCH4_SIGNALING	PSMC3	9606.ENSP00000481029	2
937	REACTOME_NEGATIVE_REGULATION_OF_NOTCH4_SIGNALING	PSMC4	9606.ENSP00000157812	2
938	REACTOME_NEGATIVE_REGULATION_OF_NOTCH4_SIGNALING	PSMC5	9606.ENSP00000310572	2
939	REACTOME_NEGATIVE_REGULATION_OF_NOTCH4_SIGNALING	PSMC6	9606.ENSP00000484998	2
940	REACTOME_NEGATIVE_REGULATION_OF_NOTCH4_SIGNALING	PSMD1	9606.ENSP00000309474	2
941	REACTOME_NEGATIVE_REGULATION_OF_NOTCH4_SIGNALING	PSMD10	9606.ENSP00000217958	2
942	REACTOME_NEGATIVE_REGULATION_OF_NOTCH4_SIGNALING	PSMD11	9606.ENSP00000261712	2
943	REACTOME_NEGATIVE_REGULATION_OF_NOTCH4_SIGNALING	PSMD12	9606.ENSP00000348442	2
944	REACTOME_NEGATIVE_REGULATION_OF_NOTCH4_SIGNALING	PSMD13	9606.ENSP00000396937	2
945	REACTOME_NEGATIVE_REGULATION_OF_NOTCH4_SIGNALING	PSMD14	9606.ENSP00000386541	2
946	REACTOME_NEGATIVE_REGULATION_OF_NOTCH4_SIGNALING	PSMD2	9606.ENSP00000310129	2
947	REACTOME_NEGATIVE_REGULATION_OF_NOTCH4_SIGNALING	PSMD3	9606.ENSP00000264639	2
948	REACTOME_NEGATIVE_REGULATION_OF_NOTCH4_SIGNALING	PSMD4	9606.ENSP00000357876	2
949	REACTOME_NEGATIVE_REGULATION_OF_NOTCH4_SIGNALING	PSMD5	9606.ENSP00000210313	2
950	REACTOME_NEGATIVE_REGULATION_OF_NOTCH4_SIGNALING	PSMD6	9606.ENSP00000418695	2
951	REACTOME_NEGATIVE_REGULATION_OF_NOTCH4_SIGNALING	PSMD7	9606.ENSP00000219313	2
952	REACTOME_NEGATIVE_REGULATION_OF_NOTCH4_SIGNALING	PSMD8	9606.ENSP00000215071	2
953	REACTOME_NEGATIVE_REGULATION_OF_NOTCH4_SIGNALING	PSMD9	9606.ENSP00000440485	2
954	REACTOME_NEGATIVE_REGULATION_OF_NOTCH4_SIGNALING	PSME1	9606.ENSP00000372155	2
955	REACTOME_NEGATIVE_REGULATION_OF_NOTCH4_SIGNALING	PSME2	9606.ENSP00000216802	2
956	REACTOME_NEGATIVE_REGULATION_OF_NOTCH4_SIGNALING	PSME3	9606.ENSP00000293362	2
957	REACTOME_NEGATIVE_REGULATION_OF_NOTCH4_SIGNALING	PSMF1	9606.ENSP00000338039	2
958	REACTOME_NEGATIVE_REGULATION_OF_NOTCH4_SIGNALING	RBX1	9606.ENSP00000216225	1
959	REACTOME_NEGATIVE_REGULATION_OF_NOTCH4_SIGNALING	RPS27A	9606.ENSP00000272317	2
960	REACTOME_NEGATIVE_REGULATION_OF_NOTCH4_SIGNALING	SEM1	9606.ENSP00000481021	2
961	REACTOME_NEGATIVE_REGULATION_OF_NOTCH4_SIGNALING	SKP1	9606.ENSP00000231487	1
962	REACTOME_NEGATIVE_REGULATION_OF_NOTCH4_SIGNALING	TACC3	9606.ENSP00000326550	2
963	REACTOME_NEGATIVE_REGULATION_OF_NOTCH4_SIGNALING	UBA52	9606.ENSP00000388107	2
964	REACTOME_NEGATIVE_REGULATION_OF_NOTCH4_SIGNALING	UBB	9606.ENSP00000478771	2
965	REACTOME_NEGATIVE_REGULATION_OF_NOTCH4_SIGNALING	UBC	9606.ENSP00000441543	2
966	REACTOME_NEGATIVE_REGULATION_OF_NOTCH4_SIGNALING	YWHAZ	9606.ENSP00000379287	2
967	REACTOME_NONCANONICAL_ACTIVATION_OF_NOTCH3	APH1A	9606.ENSP00000358105	1
968	REACTOME_NONCANONICAL_ACTIVATION_OF_NOTCH3	APH1B	9606.ENSP00000261879	2
969	REACTOME_NONCANONICAL_ACTIVATION_OF_NOTCH3	NCSTN	9606.ENSP00000294785	1
970	REACTOME_NONCANONICAL_ACTIVATION_OF_NOTCH3	NOTCH3	9606.ENSP00000263388	1
971	REACTOME_NONCANONICAL_ACTIVATION_OF_NOTCH3	PSEN1	9606.ENSP00000326366	1
972	REACTOME_NONCANONICAL_ACTIVATION_OF_NOTCH3	PSEN2	9606.ENSP00000355747	1
973	REACTOME_NONCANONICAL_ACTIVATION_OF_NOTCH3	PSENEN	9606.ENSP00000468411	1
974	REACTOME_NONCANONICAL_ACTIVATION_OF_NOTCH3	YBX1	9606.ENSP00000361626	2
975	REACTOME_NOTCH1_INTRACELLULAR_DOMAIN_REGULATES_TRANSCRIPTION	CCNC	9606.ENSP00000428982	1
976	REACTOME_NOTCH1_INTRACELLULAR_DOMAIN_REGULATES_TRANSCRIPTION	CDK8	9606.ENSP00000370938	1
977	REACTOME_NOTCH1_INTRACELLULAR_DOMAIN_REGULATES_TRANSCRIPTION	CREBBP	9606.ENSP00000262367	1
978	REACTOME_NOTCH1_INTRACELLULAR_DOMAIN_REGULATES_TRANSCRIPTION	CUL1	9606.ENSP00000326804	1
979	REACTOME_NOTCH1_INTRACELLULAR_DOMAIN_REGULATES_TRANSCRIPTION	EP300	9606.ENSP00000263253	1
980	REACTOME_NOTCH1_INTRACELLULAR_DOMAIN_REGULATES_TRANSCRIPTION	FBXW7	9606.ENSP00000474725	1
981	REACTOME_NOTCH1_INTRACELLULAR_DOMAIN_REGULATES_TRANSCRIPTION	HDAC1	9606.ENSP00000362649	1
982	REACTOME_NOTCH1_INTRACELLULAR_DOMAIN_REGULATES_TRANSCRIPTION	HDAC10	9606.ENSP00000216271	1
983	REACTOME_NOTCH1_INTRACELLULAR_DOMAIN_REGULATES_TRANSCRIPTION	HDAC11	9606.ENSP00000295757	1
984	REACTOME_NOTCH1_INTRACELLULAR_DOMAIN_REGULATES_TRANSCRIPTION	HDAC2	9606.ENSP00000430432	1
985	REACTOME_NOTCH1_INTRACELLULAR_DOMAIN_REGULATES_TRANSCRIPTION	HDAC3	9606.ENSP00000302967	1
986	REACTOME_NOTCH1_INTRACELLULAR_DOMAIN_REGULATES_TRANSCRIPTION	HDAC4	9606.ENSP00000264606	1
987	REACTOME_NOTCH1_INTRACELLULAR_DOMAIN_REGULATES_TRANSCRIPTION	HDAC5	9606.ENSP00000225983	1
988	REACTOME_NOTCH1_INTRACELLULAR_DOMAIN_REGULATES_TRANSCRIPTION	HDAC6	9606.ENSP00000365804	1
989	REACTOME_NOTCH1_INTRACELLULAR_DOMAIN_REGULATES_TRANSCRIPTION	HDAC7	9606.ENSP00000080059	1
990	REACTOME_NOTCH1_INTRACELLULAR_DOMAIN_REGULATES_TRANSCRIPTION	HDAC8	9606.ENSP00000362674	1
991	REACTOME_NOTCH1_INTRACELLULAR_DOMAIN_REGULATES_TRANSCRIPTION	HDAC9	9606.ENSP00000408617	1
992	REACTOME_NOTCH1_INTRACELLULAR_DOMAIN_REGULATES_TRANSCRIPTION	HES1	9606.ENSP00000232424	1
993	REACTOME_NOTCH1_INTRACELLULAR_DOMAIN_REGULATES_TRANSCRIPTION	HES5	9606.ENSP00000367714	1
994	REACTOME_NOTCH1_INTRACELLULAR_DOMAIN_REGULATES_TRANSCRIPTION	HEY1	9606.ENSP00000338272	1
995	REACTOME_NOTCH1_INTRACELLULAR_DOMAIN_REGULATES_TRANSCRIPTION	HEY2	9606.ENSP00000357348	1
996	REACTOME_NOTCH1_INTRACELLULAR_DOMAIN_REGULATES_TRANSCRIPTION	HEYL	9606.ENSP00000361943	1
997	REACTOME_NOTCH1_INTRACELLULAR_DOMAIN_REGULATES_TRANSCRIPTION	HIF1A	9606.ENSP00000437955	1
998	REACTOME_NOTCH1_INTRACELLULAR_DOMAIN_REGULATES_TRANSCRIPTION	KAT2A	9606.ENSP00000225916	1
999	REACTOME_NOTCH1_INTRACELLULAR_DOMAIN_REGULATES_TRANSCRIPTION	KAT2B	9606.ENSP00000263754	1
1000	REACTOME_NOTCH1_INTRACELLULAR_DOMAIN_REGULATES_TRANSCRIPTION	MAML1	9606.ENSP00000292599	1
1001	REACTOME_NOTCH1_INTRACELLULAR_DOMAIN_REGULATES_TRANSCRIPTION	MAML2	9606.ENSP00000434552	1
1002	REACTOME_NOTCH1_INTRACELLULAR_DOMAIN_REGULATES_TRANSCRIPTION	MAML3	9606.ENSP00000421180	1
1003	REACTOME_NOTCH1_INTRACELLULAR_DOMAIN_REGULATES_TRANSCRIPTION	MAMLD1	9606.ENSP00000414517	1
1004	REACTOME_NOTCH1_INTRACELLULAR_DOMAIN_REGULATES_TRANSCRIPTION	MYC	9606.ENSP00000478887	1
1005	REACTOME_NOTCH1_INTRACELLULAR_DOMAIN_REGULATES_TRANSCRIPTION	NBEA	9606.ENSP00000383295	2
1006	REACTOME_NOTCH1_INTRACELLULAR_DOMAIN_REGULATES_TRANSCRIPTION	NCOR1	9606.ENSP00000268712	1
1007	REACTOME_NOTCH1_INTRACELLULAR_DOMAIN_REGULATES_TRANSCRIPTION	NCOR2	9606.ENSP00000384018	1
1008	REACTOME_NOTCH1_INTRACELLULAR_DOMAIN_REGULATES_TRANSCRIPTION	NOTCH1	9606.ENSP00000498587	1
1009	REACTOME_NOTCH1_INTRACELLULAR_DOMAIN_REGULATES_TRANSCRIPTION	RBPJ	9606.ENSP00000345206	0
1010	REACTOME_NOTCH1_INTRACELLULAR_DOMAIN_REGULATES_TRANSCRIPTION	RBX1	9606.ENSP00000216225	1
1011	REACTOME_NOTCH1_INTRACELLULAR_DOMAIN_REGULATES_TRANSCRIPTION	RPS27A	9606.ENSP00000272317	2
1012	REACTOME_NOTCH1_INTRACELLULAR_DOMAIN_REGULATES_TRANSCRIPTION	SKP1	9606.ENSP00000231487	1
1013	REACTOME_NOTCH1_INTRACELLULAR_DOMAIN_REGULATES_TRANSCRIPTION	SNW1	9606.ENSP00000451129	1
1014	REACTOME_NOTCH1_INTRACELLULAR_DOMAIN_REGULATES_TRANSCRIPTION	TBL1X	9606.ENSP00000495556	1
1015	REACTOME_NOTCH1_INTRACELLULAR_DOMAIN_REGULATES_TRANSCRIPTION	TBL1XR1	9606.ENSP00000405574	1
1016	REACTOME_NOTCH1_INTRACELLULAR_DOMAIN_REGULATES_TRANSCRIPTION	TLE1	9606.ENSP00000365682	1
1017	REACTOME_NOTCH1_INTRACELLULAR_DOMAIN_REGULATES_TRANSCRIPTION	TLE2	9606.ENSP00000466542	1
1018	REACTOME_NOTCH1_INTRACELLULAR_DOMAIN_REGULATES_TRANSCRIPTION	TLE3	9606.ENSP00000452871	1
1019	REACTOME_NOTCH1_INTRACELLULAR_DOMAIN_REGULATES_TRANSCRIPTION	TLE4	9606.ENSP00000365720	1
1020	REACTOME_NOTCH1_INTRACELLULAR_DOMAIN_REGULATES_TRANSCRIPTION	UBA52	9606.ENSP00000388107	2
1021	REACTOME_NOTCH1_INTRACELLULAR_DOMAIN_REGULATES_TRANSCRIPTION	UBB	9606.ENSP00000478771	2
1022	REACTOME_NOTCH1_INTRACELLULAR_DOMAIN_REGULATES_TRANSCRIPTION	UBC	9606.ENSP00000441543	2
1023	REACTOME_NOTCH2_ACTIVATION_AND_TRANSMISSION_OF_SIGNAL_TO_THE_NUCLEUS	ADAM10	9606.ENSP00000260408	1
1024	REACTOME_NOTCH2_ACTIVATION_AND_TRANSMISSION_OF_SIGNAL_TO_THE_NUCLEUS	APH1A	9606.ENSP00000358105	1
1025	REACTOME_NOTCH2_ACTIVATION_AND_TRANSMISSION_OF_SIGNAL_TO_THE_NUCLEUS	APH1B	9606.ENSP00000261879	2
1026	REACTOME_NOTCH2_ACTIVATION_AND_TRANSMISSION_OF_SIGNAL_TO_THE_NUCLEUS	CNTN1	9606.ENSP00000447006	2
1027	REACTOME_NOTCH2_ACTIVATION_AND_TRANSMISSION_OF_SIGNAL_TO_THE_NUCLEUS	DLL1	9606.ENSP00000355718	1
1028	REACTOME_NOTCH2_ACTIVATION_AND_TRANSMISSION_OF_SIGNAL_TO_THE_NUCLEUS	DLL4	9606.ENSP00000249749	1
1029	REACTOME_NOTCH2_ACTIVATION_AND_TRANSMISSION_OF_SIGNAL_TO_THE_NUCLEUS	JAG1	9606.ENSP00000254958	1
1030	REACTOME_NOTCH2_ACTIVATION_AND_TRANSMISSION_OF_SIGNAL_TO_THE_NUCLEUS	JAG2	9606.ENSP00000328169	1
1031	REACTOME_NOTCH2_ACTIVATION_AND_TRANSMISSION_OF_SIGNAL_TO_THE_NUCLEUS	MDK	9606.ENSP00000385451	2
1032	REACTOME_NOTCH2_ACTIVATION_AND_TRANSMISSION_OF_SIGNAL_TO_THE_NUCLEUS	MIB1	9606.ENSP00000261537	2
1033	REACTOME_NOTCH2_ACTIVATION_AND_TRANSMISSION_OF_SIGNAL_TO_THE_NUCLEUS	MIB2	9606.ENSP00000426103	2
1034	REACTOME_NOTCH2_ACTIVATION_AND_TRANSMISSION_OF_SIGNAL_TO_THE_NUCLEUS	NCSTN	9606.ENSP00000294785	1
1035	REACTOME_NOTCH2_ACTIVATION_AND_TRANSMISSION_OF_SIGNAL_TO_THE_NUCLEUS	NEURL1	9606.ENSP00000358795	2
1036	REACTOME_NOTCH2_ACTIVATION_AND_TRANSMISSION_OF_SIGNAL_TO_THE_NUCLEUS	NEURL1B	9606.ENSP00000358815	2
1037	REACTOME_NOTCH2_ACTIVATION_AND_TRANSMISSION_OF_SIGNAL_TO_THE_NUCLEUS	NOTCH2	9606.ENSP00000256646	1
1038	REACTOME_NOTCH2_ACTIVATION_AND_TRANSMISSION_OF_SIGNAL_TO_THE_NUCLEUS	PSEN1	9606.ENSP00000326366	1
1039	REACTOME_NOTCH2_ACTIVATION_AND_TRANSMISSION_OF_SIGNAL_TO_THE_NUCLEUS	PSEN2	9606.ENSP00000355747	1
1040	REACTOME_NOTCH2_ACTIVATION_AND_TRANSMISSION_OF_SIGNAL_TO_THE_NUCLEUS	PSENEN	9606.ENSP00000468411	1
1041	REACTOME_NOTCH2_ACTIVATION_AND_TRANSMISSION_OF_SIGNAL_TO_THE_NUCLEUS	RPS27A	9606.ENSP00000272317	2
1042	REACTOME_NOTCH2_ACTIVATION_AND_TRANSMISSION_OF_SIGNAL_TO_THE_NUCLEUS	UBA52	9606.ENSP00000388107	2
1043	REACTOME_NOTCH2_ACTIVATION_AND_TRANSMISSION_OF_SIGNAL_TO_THE_NUCLEUS	UBB	9606.ENSP00000478771	2
1044	REACTOME_NOTCH2_ACTIVATION_AND_TRANSMISSION_OF_SIGNAL_TO_THE_NUCLEUS	UBC	9606.ENSP00000441543	2
1045	REACTOME_NOTCH2_INTRACELLULAR_DOMAIN_REGULATES_TRANSCRIPTION	CREB1	9606.ENSP00000387699	1
1046	REACTOME_NOTCH2_INTRACELLULAR_DOMAIN_REGULATES_TRANSCRIPTION	EP300	9606.ENSP00000263253	1
1047	REACTOME_NOTCH2_INTRACELLULAR_DOMAIN_REGULATES_TRANSCRIPTION	FCER2	9606.ENSP00000264072	1
1048	REACTOME_NOTCH2_INTRACELLULAR_DOMAIN_REGULATES_TRANSCRIPTION	GZMB	9606.ENSP00000216341	1
1049	REACTOME_NOTCH2_INTRACELLULAR_DOMAIN_REGULATES_TRANSCRIPTION	HES1	9606.ENSP00000232424	1
1050	REACTOME_NOTCH2_INTRACELLULAR_DOMAIN_REGULATES_TRANSCRIPTION	HES5	9606.ENSP00000367714	1
1051	REACTOME_NOTCH2_INTRACELLULAR_DOMAIN_REGULATES_TRANSCRIPTION	MAML1	9606.ENSP00000292599	1
1052	REACTOME_NOTCH2_INTRACELLULAR_DOMAIN_REGULATES_TRANSCRIPTION	MAML2	9606.ENSP00000434552	1
1053	REACTOME_NOTCH2_INTRACELLULAR_DOMAIN_REGULATES_TRANSCRIPTION	MAML3	9606.ENSP00000421180	1
1054	REACTOME_NOTCH2_INTRACELLULAR_DOMAIN_REGULATES_TRANSCRIPTION	MAMLD1	9606.ENSP00000414517	1
1055	REACTOME_NOTCH2_INTRACELLULAR_DOMAIN_REGULATES_TRANSCRIPTION	NOTCH2	9606.ENSP00000256646	1
1056	REACTOME_NOTCH2_INTRACELLULAR_DOMAIN_REGULATES_TRANSCRIPTION	RBPJ	9606.ENSP00000345206	0
1057	REACTOME_NOTCH3_ACTIVATION_AND_TRANSMISSION_OF_SIGNAL_TO_THE_NUCLEUS	ADAM10	9606.ENSP00000260408	1
1058	REACTOME_NOTCH3_ACTIVATION_AND_TRANSMISSION_OF_SIGNAL_TO_THE_NUCLEUS	APH1A	9606.ENSP00000358105	1
1059	REACTOME_NOTCH3_ACTIVATION_AND_TRANSMISSION_OF_SIGNAL_TO_THE_NUCLEUS	APH1B	9606.ENSP00000261879	2
1060	REACTOME_NOTCH3_ACTIVATION_AND_TRANSMISSION_OF_SIGNAL_TO_THE_NUCLEUS	DLL1	9606.ENSP00000355718	1
1061	REACTOME_NOTCH3_ACTIVATION_AND_TRANSMISSION_OF_SIGNAL_TO_THE_NUCLEUS	DLL4	9606.ENSP00000249749	1
1062	REACTOME_NOTCH3_ACTIVATION_AND_TRANSMISSION_OF_SIGNAL_TO_THE_NUCLEUS	EGF	9606.ENSP00000265171	1
1063	REACTOME_NOTCH3_ACTIVATION_AND_TRANSMISSION_OF_SIGNAL_TO_THE_NUCLEUS	EGFR	9606.ENSP00000275493	2
1064	REACTOME_NOTCH3_ACTIVATION_AND_TRANSMISSION_OF_SIGNAL_TO_THE_NUCLEUS	JAG1	9606.ENSP00000254958	1
1065	REACTOME_NOTCH3_ACTIVATION_AND_TRANSMISSION_OF_SIGNAL_TO_THE_NUCLEUS	JAG2	9606.ENSP00000328169	1
1066	REACTOME_NOTCH3_ACTIVATION_AND_TRANSMISSION_OF_SIGNAL_TO_THE_NUCLEUS	MIB1	9606.ENSP00000261537	2
1067	REACTOME_NOTCH3_ACTIVATION_AND_TRANSMISSION_OF_SIGNAL_TO_THE_NUCLEUS	MIB2	9606.ENSP00000426103	2
1068	REACTOME_NOTCH3_ACTIVATION_AND_TRANSMISSION_OF_SIGNAL_TO_THE_NUCLEUS	NCSTN	9606.ENSP00000294785	1
1069	REACTOME_NOTCH3_ACTIVATION_AND_TRANSMISSION_OF_SIGNAL_TO_THE_NUCLEUS	NEURL1	9606.ENSP00000358795	2
1070	REACTOME_NOTCH3_ACTIVATION_AND_TRANSMISSION_OF_SIGNAL_TO_THE_NUCLEUS	NEURL1B	9606.ENSP00000358815	2
1071	REACTOME_NOTCH3_ACTIVATION_AND_TRANSMISSION_OF_SIGNAL_TO_THE_NUCLEUS	NOTCH3	9606.ENSP00000263388	1
1072	REACTOME_NOTCH3_ACTIVATION_AND_TRANSMISSION_OF_SIGNAL_TO_THE_NUCLEUS	PSEN1	9606.ENSP00000326366	1
1073	REACTOME_NOTCH3_ACTIVATION_AND_TRANSMISSION_OF_SIGNAL_TO_THE_NUCLEUS	PSEN2	9606.ENSP00000355747	1
1074	REACTOME_NOTCH3_ACTIVATION_AND_TRANSMISSION_OF_SIGNAL_TO_THE_NUCLEUS	PSENEN	9606.ENSP00000468411	1
1075	REACTOME_NOTCH3_ACTIVATION_AND_TRANSMISSION_OF_SIGNAL_TO_THE_NUCLEUS	RPS27A	9606.ENSP00000272317	2
1076	REACTOME_NOTCH3_ACTIVATION_AND_TRANSMISSION_OF_SIGNAL_TO_THE_NUCLEUS	TACC3	9606.ENSP00000326550	2
1077	REACTOME_NOTCH3_ACTIVATION_AND_TRANSMISSION_OF_SIGNAL_TO_THE_NUCLEUS	UBA52	9606.ENSP00000388107	2
1078	REACTOME_NOTCH3_ACTIVATION_AND_TRANSMISSION_OF_SIGNAL_TO_THE_NUCLEUS	UBB	9606.ENSP00000478771	2
1079	REACTOME_NOTCH3_ACTIVATION_AND_TRANSMISSION_OF_SIGNAL_TO_THE_NUCLEUS	UBC	9606.ENSP00000441543	2
1080	REACTOME_NOTCH3_ACTIVATION_AND_TRANSMISSION_OF_SIGNAL_TO_THE_NUCLEUS	WWP2	9606.ENSP00000352069	2
1081	REACTOME_NOTCH3_ACTIVATION_AND_TRANSMISSION_OF_SIGNAL_TO_THE_NUCLEUS	YBX1	9606.ENSP00000361626	2
1082	REACTOME_NOTCH3_INTRACELLULAR_DOMAIN_REGULATES_TRANSCRIPTION	CREBBP	9606.ENSP00000262367	1
1083	REACTOME_NOTCH3_INTRACELLULAR_DOMAIN_REGULATES_TRANSCRIPTION	DLGAP5	9606.ENSP00000247191	1
1084	REACTOME_NOTCH3_INTRACELLULAR_DOMAIN_REGULATES_TRANSCRIPTION	EP300	9606.ENSP00000263253	1
1085	REACTOME_NOTCH3_INTRACELLULAR_DOMAIN_REGULATES_TRANSCRIPTION	FABP7	9606.ENSP00000348931	1
1086	REACTOME_NOTCH3_INTRACELLULAR_DOMAIN_REGULATES_TRANSCRIPTION	HES1	9606.ENSP00000232424	1
1087	REACTOME_NOTCH3_INTRACELLULAR_DOMAIN_REGULATES_TRANSCRIPTION	HES5	9606.ENSP00000367714	1
1088	REACTOME_NOTCH3_INTRACELLULAR_DOMAIN_REGULATES_TRANSCRIPTION	HEY1	9606.ENSP00000338272	1
1089	REACTOME_NOTCH3_INTRACELLULAR_DOMAIN_REGULATES_TRANSCRIPTION	HEY2	9606.ENSP00000357348	1
1090	REACTOME_NOTCH3_INTRACELLULAR_DOMAIN_REGULATES_TRANSCRIPTION	HEYL	9606.ENSP00000361943	1
1091	REACTOME_NOTCH3_INTRACELLULAR_DOMAIN_REGULATES_TRANSCRIPTION	IKZF1	9606.ENSP00000331614	1
1092	REACTOME_NOTCH3_INTRACELLULAR_DOMAIN_REGULATES_TRANSCRIPTION	KAT2A	9606.ENSP00000225916	1
1093	REACTOME_NOTCH3_INTRACELLULAR_DOMAIN_REGULATES_TRANSCRIPTION	KAT2B	9606.ENSP00000263754	1
1094	REACTOME_NOTCH3_INTRACELLULAR_DOMAIN_REGULATES_TRANSCRIPTION	MAML1	9606.ENSP00000292599	1
1095	REACTOME_NOTCH3_INTRACELLULAR_DOMAIN_REGULATES_TRANSCRIPTION	MAML2	9606.ENSP00000434552	1
1096	REACTOME_NOTCH3_INTRACELLULAR_DOMAIN_REGULATES_TRANSCRIPTION	MAML3	9606.ENSP00000421180	1
1097	REACTOME_NOTCH3_INTRACELLULAR_DOMAIN_REGULATES_TRANSCRIPTION	MAMLD1	9606.ENSP00000414517	1
1098	REACTOME_NOTCH3_INTRACELLULAR_DOMAIN_REGULATES_TRANSCRIPTION	NOTCH1	9606.ENSP00000498587	1
1099	REACTOME_NOTCH3_INTRACELLULAR_DOMAIN_REGULATES_TRANSCRIPTION	NOTCH3	9606.ENSP00000263388	1
1100	REACTOME_NOTCH3_INTRACELLULAR_DOMAIN_REGULATES_TRANSCRIPTION	PBX1	9606.ENSP00000405890	1
1101	REACTOME_NOTCH3_INTRACELLULAR_DOMAIN_REGULATES_TRANSCRIPTION	PLXND1	9606.ENSP00000317128	1
1102	REACTOME_NOTCH3_INTRACELLULAR_DOMAIN_REGULATES_TRANSCRIPTION	PTCRA	9606.ENSP00000477815	1
1103	REACTOME_NOTCH3_INTRACELLULAR_DOMAIN_REGULATES_TRANSCRIPTION	RBPJ	9606.ENSP00000345206	0
1104	REACTOME_NOTCH3_INTRACELLULAR_DOMAIN_REGULATES_TRANSCRIPTION	SNW1	9606.ENSP00000451129	1
1105	REACTOME_NOTCH3_INTRACELLULAR_DOMAIN_REGULATES_TRANSCRIPTION	STAT1	9606.ENSP00000354394	1
1106	REACTOME_NOTCH3_INTRACELLULAR_DOMAIN_REGULATES_TRANSCRIPTION	WWC1	9606.ENSP00000427772	1
1107	REACTOME_NOTCH4_ACTIVATION_AND_TRANSMISSION_OF_SIGNAL_TO_THE_NUCLEUS	ADAM10	9606.ENSP00000260408	1
1108	REACTOME_NOTCH4_ACTIVATION_AND_TRANSMISSION_OF_SIGNAL_TO_THE_NUCLEUS	APH1A	9606.ENSP00000358105	1
1109	REACTOME_NOTCH4_ACTIVATION_AND_TRANSMISSION_OF_SIGNAL_TO_THE_NUCLEUS	APH1B	9606.ENSP00000261879	2
1110	REACTOME_NOTCH4_ACTIVATION_AND_TRANSMISSION_OF_SIGNAL_TO_THE_NUCLEUS	DLL4	9606.ENSP00000249749	1
1111	REACTOME_NOTCH4_ACTIVATION_AND_TRANSMISSION_OF_SIGNAL_TO_THE_NUCLEUS	JAG1	9606.ENSP00000254958	1
1112	REACTOME_NOTCH4_ACTIVATION_AND_TRANSMISSION_OF_SIGNAL_TO_THE_NUCLEUS	NCSTN	9606.ENSP00000294785	1
1113	REACTOME_NOTCH4_ACTIVATION_AND_TRANSMISSION_OF_SIGNAL_TO_THE_NUCLEUS	NOTCH4	9606.ENSP00000364163	1
1114	REACTOME_NOTCH4_ACTIVATION_AND_TRANSMISSION_OF_SIGNAL_TO_THE_NUCLEUS	PSEN1	9606.ENSP00000326366	1
1115	REACTOME_NOTCH4_ACTIVATION_AND_TRANSMISSION_OF_SIGNAL_TO_THE_NUCLEUS	PSEN2	9606.ENSP00000355747	1
1116	REACTOME_NOTCH4_ACTIVATION_AND_TRANSMISSION_OF_SIGNAL_TO_THE_NUCLEUS	PSENEN	9606.ENSP00000468411	1
1117	REACTOME_NOTCH4_ACTIVATION_AND_TRANSMISSION_OF_SIGNAL_TO_THE_NUCLEUS	YWHAZ	9606.ENSP00000379287	2
1118	REACTOME_NOTCH4_INTRACELLULAR_DOMAIN_REGULATES_TRANSCRIPTION	ACTA2	9606.ENSP00000224784	1
1119	REACTOME_NOTCH4_INTRACELLULAR_DOMAIN_REGULATES_TRANSCRIPTION	CREBBP	9606.ENSP00000262367	1
1120	REACTOME_NOTCH4_INTRACELLULAR_DOMAIN_REGULATES_TRANSCRIPTION	EP300	9606.ENSP00000263253	1
1121	REACTOME_NOTCH4_INTRACELLULAR_DOMAIN_REGULATES_TRANSCRIPTION	FLT4	9606.ENSP00000261937	1
1122	REACTOME_NOTCH4_INTRACELLULAR_DOMAIN_REGULATES_TRANSCRIPTION	HES1	9606.ENSP00000232424	1
1123	REACTOME_NOTCH4_INTRACELLULAR_DOMAIN_REGULATES_TRANSCRIPTION	HES5	9606.ENSP00000367714	1
1124	REACTOME_NOTCH4_INTRACELLULAR_DOMAIN_REGULATES_TRANSCRIPTION	HEY1	9606.ENSP00000338272	1
1125	REACTOME_NOTCH4_INTRACELLULAR_DOMAIN_REGULATES_TRANSCRIPTION	HEY2	9606.ENSP00000357348	1
1126	REACTOME_NOTCH4_INTRACELLULAR_DOMAIN_REGULATES_TRANSCRIPTION	KAT2A	9606.ENSP00000225916	1
1127	REACTOME_NOTCH4_INTRACELLULAR_DOMAIN_REGULATES_TRANSCRIPTION	KAT2B	9606.ENSP00000263754	1
1128	REACTOME_NOTCH4_INTRACELLULAR_DOMAIN_REGULATES_TRANSCRIPTION	MAML1	9606.ENSP00000292599	1
1129	REACTOME_NOTCH4_INTRACELLULAR_DOMAIN_REGULATES_TRANSCRIPTION	MAML2	9606.ENSP00000434552	1
1130	REACTOME_NOTCH4_INTRACELLULAR_DOMAIN_REGULATES_TRANSCRIPTION	MAML3	9606.ENSP00000421180	1
1131	REACTOME_NOTCH4_INTRACELLULAR_DOMAIN_REGULATES_TRANSCRIPTION	MAMLD1	9606.ENSP00000414517	1
1132	REACTOME_NOTCH4_INTRACELLULAR_DOMAIN_REGULATES_TRANSCRIPTION	NOTCH1	9606.ENSP00000498587	1
1133	REACTOME_NOTCH4_INTRACELLULAR_DOMAIN_REGULATES_TRANSCRIPTION	NOTCH2	9606.ENSP00000256646	1
1134	REACTOME_NOTCH4_INTRACELLULAR_DOMAIN_REGULATES_TRANSCRIPTION	NOTCH4	9606.ENSP00000364163	1
1135	REACTOME_NOTCH4_INTRACELLULAR_DOMAIN_REGULATES_TRANSCRIPTION	RBPJ	9606.ENSP00000345206	0
1136	REACTOME_NOTCH4_INTRACELLULAR_DOMAIN_REGULATES_TRANSCRIPTION	SMAD3	9606.ENSP00000332973	1
1137	REACTOME_NOTCH4_INTRACELLULAR_DOMAIN_REGULATES_TRANSCRIPTION	SNW1	9606.ENSP00000451129	1
1138	REACTOME_NOTCH_HLH_TRANSCRIPTION_PATHWAY	CREBBP	9606.ENSP00000262367	1
1139	REACTOME_NOTCH_HLH_TRANSCRIPTION_PATHWAY	HDAC1	9606.ENSP00000362649	1
1140	REACTOME_NOTCH_HLH_TRANSCRIPTION_PATHWAY	HDAC10	9606.ENSP00000216271	1
1141	REACTOME_NOTCH_HLH_TRANSCRIPTION_PATHWAY	HDAC11	9606.ENSP00000295757	1
1142	REACTOME_NOTCH_HLH_TRANSCRIPTION_PATHWAY	HDAC2	9606.ENSP00000430432	1
1143	REACTOME_NOTCH_HLH_TRANSCRIPTION_PATHWAY	HDAC3	9606.ENSP00000302967	1
1144	REACTOME_NOTCH_HLH_TRANSCRIPTION_PATHWAY	HDAC4	9606.ENSP00000264606	1
1145	REACTOME_NOTCH_HLH_TRANSCRIPTION_PATHWAY	HDAC5	9606.ENSP00000225983	1
1146	REACTOME_NOTCH_HLH_TRANSCRIPTION_PATHWAY	HDAC6	9606.ENSP00000365804	1
1147	REACTOME_NOTCH_HLH_TRANSCRIPTION_PATHWAY	HDAC7	9606.ENSP00000080059	1
1148	REACTOME_NOTCH_HLH_TRANSCRIPTION_PATHWAY	HDAC8	9606.ENSP00000362674	1
1149	REACTOME_NOTCH_HLH_TRANSCRIPTION_PATHWAY	HDAC9	9606.ENSP00000408617	1
1150	REACTOME_NOTCH_HLH_TRANSCRIPTION_PATHWAY	KAT2A	9606.ENSP00000225916	1
1151	REACTOME_NOTCH_HLH_TRANSCRIPTION_PATHWAY	KAT2B	9606.ENSP00000263754	1
1152	REACTOME_NOTCH_HLH_TRANSCRIPTION_PATHWAY	MAML1	9606.ENSP00000292599	1
1153	REACTOME_NOTCH_HLH_TRANSCRIPTION_PATHWAY	MAML2	9606.ENSP00000434552	1
1154	REACTOME_NOTCH_HLH_TRANSCRIPTION_PATHWAY	MAML3	9606.ENSP00000421180	1
1155	REACTOME_NOTCH_HLH_TRANSCRIPTION_PATHWAY	MAMLD1	9606.ENSP00000414517	1
1156	REACTOME_NOTCH_HLH_TRANSCRIPTION_PATHWAY	NCOR1	9606.ENSP00000268712	1
1157	REACTOME_NOTCH_HLH_TRANSCRIPTION_PATHWAY	NCOR2	9606.ENSP00000384018	1
1158	REACTOME_NOTCH_HLH_TRANSCRIPTION_PATHWAY	NOTCH1	9606.ENSP00000498587	1
1159	REACTOME_NOTCH_HLH_TRANSCRIPTION_PATHWAY	NOTCH2	9606.ENSP00000256646	1
1160	REACTOME_NOTCH_HLH_TRANSCRIPTION_PATHWAY	NOTCH3	9606.ENSP00000263388	1
1161	REACTOME_NOTCH_HLH_TRANSCRIPTION_PATHWAY	NOTCH4	9606.ENSP00000364163	1
1162	REACTOME_NOTCH_HLH_TRANSCRIPTION_PATHWAY	RBPJ	9606.ENSP00000345206	0
1163	REACTOME_NOTCH_HLH_TRANSCRIPTION_PATHWAY	SNW1	9606.ENSP00000451129	1
1164	REACTOME_NOTCH_HLH_TRANSCRIPTION_PATHWAY	TBL1X	9606.ENSP00000495556	1
1165	REACTOME_NOTCH_HLH_TRANSCRIPTION_PATHWAY	TBL1XR1	9606.ENSP00000405574	1
1166	REACTOME_PRE_NOTCH_PROCESSING_IN_GOLGI	ATP2A1	9606.ENSP00000349595	2
1167	REACTOME_PRE_NOTCH_PROCESSING_IN_GOLGI	ATP2A2	9606.ENSP00000440045	2
1168	REACTOME_PRE_NOTCH_PROCESSING_IN_GOLGI	ATP2A3	9606.ENSP00000353072	2
1169	REACTOME_PRE_NOTCH_PROCESSING_IN_GOLGI	B4GALT1	9606.ENSP00000369055	2
1170	REACTOME_PRE_NOTCH_PROCESSING_IN_GOLGI	FURIN	9606.ENSP00000483552	1
1171	REACTOME_PRE_NOTCH_PROCESSING_IN_GOLGI	LFNG	9606.ENSP00000222725	1
1172	REACTOME_PRE_NOTCH_PROCESSING_IN_GOLGI	MFNG	9606.ENSP00000349490	1
1173	REACTOME_PRE_NOTCH_PROCESSING_IN_GOLGI	NOTCH1	9606.ENSP00000498587	1
1174	REACTOME_PRE_NOTCH_PROCESSING_IN_GOLGI	NOTCH2	9606.ENSP00000256646	1
1175	REACTOME_PRE_NOTCH_PROCESSING_IN_GOLGI	NOTCH3	9606.ENSP00000263388	1
1176	REACTOME_PRE_NOTCH_PROCESSING_IN_GOLGI	NOTCH4	9606.ENSP00000364163	1
1177	REACTOME_PRE_NOTCH_PROCESSING_IN_GOLGI	RAB6A	9606.ENSP00000311449	2
1178	REACTOME_PRE_NOTCH_PROCESSING_IN_GOLGI	RFNG	9606.ENSP00000307971	2
1179	REACTOME_PRE_NOTCH_PROCESSING_IN_GOLGI	SEL1L	9606.ENSP00000337053	2
1180	REACTOME_PRE_NOTCH_PROCESSING_IN_GOLGI	ST3GAL3	9606.ENSP00000493823	2
1181	REACTOME_PRE_NOTCH_PROCESSING_IN_GOLGI	ST3GAL4	9606.ENSP00000436047	2
1182	REACTOME_PRE_NOTCH_PROCESSING_IN_GOLGI	ST3GAL6	9606.ENSP00000480884	2
1183	REACTOME_PRE_NOTCH_PROCESSING_IN_GOLGI	TMED2	9606.ENSP00000262225	2
1184	REACTOME_PRE_NOTCH_PROCESSING_IN_THE_ENDOPLASMIC_RETICULUM	NOTCH1	9606.ENSP00000498587	1
1185	REACTOME_PRE_NOTCH_PROCESSING_IN_THE_ENDOPLASMIC_RETICULUM	NOTCH2	9606.ENSP00000256646	1
1186	REACTOME_PRE_NOTCH_PROCESSING_IN_THE_ENDOPLASMIC_RETICULUM	NOTCH3	9606.ENSP00000263388	1
1187	REACTOME_PRE_NOTCH_PROCESSING_IN_THE_ENDOPLASMIC_RETICULUM	NOTCH4	9606.ENSP00000364163	1
1188	REACTOME_PRE_NOTCH_PROCESSING_IN_THE_ENDOPLASMIC_RETICULUM	POFUT1	9606.ENSP00000364902	1
1189	REACTOME_PRE_NOTCH_PROCESSING_IN_THE_ENDOPLASMIC_RETICULUM	POGLUT1	9606.ENSP00000295588	2
1190	REACTOME_RUNX3_REGULATES_NOTCH_SIGNALING	CREBBP	9606.ENSP00000262367	1
1191	REACTOME_RUNX3_REGULATES_NOTCH_SIGNALING	EP300	9606.ENSP00000263253	1
1192	REACTOME_RUNX3_REGULATES_NOTCH_SIGNALING	HES1	9606.ENSP00000232424	1
1193	REACTOME_RUNX3_REGULATES_NOTCH_SIGNALING	JAG1	9606.ENSP00000254958	1
1194	REACTOME_RUNX3_REGULATES_NOTCH_SIGNALING	KAT2A	9606.ENSP00000225916	1
1195	REACTOME_RUNX3_REGULATES_NOTCH_SIGNALING	KAT2B	9606.ENSP00000263754	1
1196	REACTOME_RUNX3_REGULATES_NOTCH_SIGNALING	MAML1	9606.ENSP00000292599	1
1197	REACTOME_RUNX3_REGULATES_NOTCH_SIGNALING	MAML2	9606.ENSP00000434552	1
1198	REACTOME_RUNX3_REGULATES_NOTCH_SIGNALING	MAML3	9606.ENSP00000421180	1
1199	REACTOME_RUNX3_REGULATES_NOTCH_SIGNALING	MAMLD1	9606.ENSP00000414517	1
1200	REACTOME_RUNX3_REGULATES_NOTCH_SIGNALING	NOTCH1	9606.ENSP00000498587	1
1201	REACTOME_RUNX3_REGULATES_NOTCH_SIGNALING	RBPJ	9606.ENSP00000345206	0
1202	REACTOME_RUNX3_REGULATES_NOTCH_SIGNALING	RUNX3	9606.ENSP00000382800	1
1203	REACTOME_RUNX3_REGULATES_NOTCH_SIGNALING	SNW1	9606.ENSP00000451129	1
1204	REACTOME_SIGNALING_BY_NOTCH1	ADAM10	9606.ENSP00000260408	1
1205	REACTOME_SIGNALING_BY_NOTCH1	ADAM17	9606.ENSP00000309968	1
1206	REACTOME_SIGNALING_BY_NOTCH1	APH1A	9606.ENSP00000358105	1
1207	REACTOME_SIGNALING_BY_NOTCH1	APH1B	9606.ENSP00000261879	2
1208	REACTOME_SIGNALING_BY_NOTCH1	ARRB1	9606.ENSP00000409581	2
1209	REACTOME_SIGNALING_BY_NOTCH1	ARRB2	9606.ENSP00000403701	2
1210	REACTOME_SIGNALING_BY_NOTCH1	CCNC	9606.ENSP00000428982	1
1211	REACTOME_SIGNALING_BY_NOTCH1	CDK8	9606.ENSP00000370938	1
1212	REACTOME_SIGNALING_BY_NOTCH1	CNTN1	9606.ENSP00000447006	2
1213	REACTOME_SIGNALING_BY_NOTCH1	CREBBP	9606.ENSP00000262367	1
1214	REACTOME_SIGNALING_BY_NOTCH1	CUL1	9606.ENSP00000326804	1
1215	REACTOME_SIGNALING_BY_NOTCH1	DLK1	9606.ENSP00000340292	2
1216	REACTOME_SIGNALING_BY_NOTCH1	DLL1	9606.ENSP00000355718	1
1217	REACTOME_SIGNALING_BY_NOTCH1	DLL4	9606.ENSP00000249749	1
1218	REACTOME_SIGNALING_BY_NOTCH1	DNER	9606.ENSP00000345229	1
1219	REACTOME_SIGNALING_BY_NOTCH1	DTX1	9606.ENSP00000257600	1
1220	REACTOME_SIGNALING_BY_NOTCH1	DTX2	9606.ENSP00000322885	2
1221	REACTOME_SIGNALING_BY_NOTCH1	DTX4	9606.ENSP00000227451	2
1222	REACTOME_SIGNALING_BY_NOTCH1	EP300	9606.ENSP00000263253	1
1223	REACTOME_SIGNALING_BY_NOTCH1	FBXW7	9606.ENSP00000474725	1
1224	REACTOME_SIGNALING_BY_NOTCH1	HDAC1	9606.ENSP00000362649	1
1225	REACTOME_SIGNALING_BY_NOTCH1	HDAC10	9606.ENSP00000216271	1
1226	REACTOME_SIGNALING_BY_NOTCH1	HDAC11	9606.ENSP00000295757	1
1227	REACTOME_SIGNALING_BY_NOTCH1	HDAC2	9606.ENSP00000430432	1
1228	REACTOME_SIGNALING_BY_NOTCH1	HDAC3	9606.ENSP00000302967	1
1229	REACTOME_SIGNALING_BY_NOTCH1	HDAC4	9606.ENSP00000264606	1
1230	REACTOME_SIGNALING_BY_NOTCH1	HDAC5	9606.ENSP00000225983	1
1231	REACTOME_SIGNALING_BY_NOTCH1	HDAC6	9606.ENSP00000365804	1
1232	REACTOME_SIGNALING_BY_NOTCH1	HDAC7	9606.ENSP00000080059	1
1233	REACTOME_SIGNALING_BY_NOTCH1	HDAC8	9606.ENSP00000362674	1
1234	REACTOME_SIGNALING_BY_NOTCH1	HDAC9	9606.ENSP00000408617	1
1235	REACTOME_SIGNALING_BY_NOTCH1	HES1	9606.ENSP00000232424	1
1236	REACTOME_SIGNALING_BY_NOTCH1	HES5	9606.ENSP00000367714	1
1237	REACTOME_SIGNALING_BY_NOTCH1	HEY1	9606.ENSP00000338272	1
1238	REACTOME_SIGNALING_BY_NOTCH1	HEY2	9606.ENSP00000357348	1
1239	REACTOME_SIGNALING_BY_NOTCH1	HEYL	9606.ENSP00000361943	1
1240	REACTOME_SIGNALING_BY_NOTCH1	HIF1A	9606.ENSP00000437955	1
1241	REACTOME_SIGNALING_BY_NOTCH1	ITCH	9606.ENSP00000499786	2
1242	REACTOME_SIGNALING_BY_NOTCH1	JAG1	9606.ENSP00000254958	1
1243	REACTOME_SIGNALING_BY_NOTCH1	JAG2	9606.ENSP00000328169	1
1244	REACTOME_SIGNALING_BY_NOTCH1	KAT2A	9606.ENSP00000225916	1
1245	REACTOME_SIGNALING_BY_NOTCH1	KAT2B	9606.ENSP00000263754	1
1246	REACTOME_SIGNALING_BY_NOTCH1	MAML1	9606.ENSP00000292599	1
1247	REACTOME_SIGNALING_BY_NOTCH1	MAML2	9606.ENSP00000434552	1
1248	REACTOME_SIGNALING_BY_NOTCH1	MAML3	9606.ENSP00000421180	1
1249	REACTOME_SIGNALING_BY_NOTCH1	MAMLD1	9606.ENSP00000414517	1
1250	REACTOME_SIGNALING_BY_NOTCH1	MIB1	9606.ENSP00000261537	2
1251	REACTOME_SIGNALING_BY_NOTCH1	MIB2	9606.ENSP00000426103	2
1252	REACTOME_SIGNALING_BY_NOTCH1	MYC	9606.ENSP00000478887	1
1253	REACTOME_SIGNALING_BY_NOTCH1	NBEA	9606.ENSP00000383295	2
1254	REACTOME_SIGNALING_BY_NOTCH1	NCOR1	9606.ENSP00000268712	1
1255	REACTOME_SIGNALING_BY_NOTCH1	NCOR2	9606.ENSP00000384018	1
1256	REACTOME_SIGNALING_BY_NOTCH1	NCSTN	9606.ENSP00000294785	1
1257	REACTOME_SIGNALING_BY_NOTCH1	NEURL1	9606.ENSP00000358795	2
1258	REACTOME_SIGNALING_BY_NOTCH1	NEURL1B	9606.ENSP00000358815	2
1259	REACTOME_SIGNALING_BY_NOTCH1	NOTCH1	9606.ENSP00000498587	1
1260	REACTOME_SIGNALING_BY_NOTCH1	NUMB	9606.ENSP00000451300	1
1261	REACTOME_SIGNALING_BY_NOTCH1	PSEN1	9606.ENSP00000326366	1
1262	REACTOME_SIGNALING_BY_NOTCH1	PSEN2	9606.ENSP00000355747	1
1263	REACTOME_SIGNALING_BY_NOTCH1	PSENEN	9606.ENSP00000468411	1
1264	REACTOME_SIGNALING_BY_NOTCH1	RBPJ	9606.ENSP00000345206	0
1265	REACTOME_SIGNALING_BY_NOTCH1	RBX1	9606.ENSP00000216225	1
1266	REACTOME_SIGNALING_BY_NOTCH1	RPS27A	9606.ENSP00000272317	2
1267	REACTOME_SIGNALING_BY_NOTCH1	SKP1	9606.ENSP00000231487	1
1268	REACTOME_SIGNALING_BY_NOTCH1	SNW1	9606.ENSP00000451129	1
1269	REACTOME_SIGNALING_BY_NOTCH1	TBL1X	9606.ENSP00000495556	1
1270	REACTOME_SIGNALING_BY_NOTCH1	TBL1XR1	9606.ENSP00000405574	1
1271	REACTOME_SIGNALING_BY_NOTCH1	TLE1	9606.ENSP00000365682	1
1272	REACTOME_SIGNALING_BY_NOTCH1	TLE2	9606.ENSP00000466542	1
1273	REACTOME_SIGNALING_BY_NOTCH1	TLE3	9606.ENSP00000452871	1
1274	REACTOME_SIGNALING_BY_NOTCH1	TLE4	9606.ENSP00000365720	1
1275	REACTOME_SIGNALING_BY_NOTCH1	UBA52	9606.ENSP00000388107	2
1276	REACTOME_SIGNALING_BY_NOTCH1	UBB	9606.ENSP00000478771	2
1277	REACTOME_SIGNALING_BY_NOTCH1	UBC	9606.ENSP00000441543	2
1278	REACTOME_SIGNALING_BY_NOTCH1_HD_DOMAIN_MUTANTS_IN_CANCER	ADAM10	9606.ENSP00000260408	1
1279	REACTOME_SIGNALING_BY_NOTCH1_HD_DOMAIN_MUTANTS_IN_CANCER	ADAM17	9606.ENSP00000309968	1
1280	REACTOME_SIGNALING_BY_NOTCH1_HD_DOMAIN_MUTANTS_IN_CANCER	DLL1	9606.ENSP00000355718	1
1281	REACTOME_SIGNALING_BY_NOTCH1_HD_DOMAIN_MUTANTS_IN_CANCER	DLL4	9606.ENSP00000249749	1
1282	REACTOME_SIGNALING_BY_NOTCH1_HD_DOMAIN_MUTANTS_IN_CANCER	JAG1	9606.ENSP00000254958	1
1283	REACTOME_SIGNALING_BY_NOTCH1_HD_DOMAIN_MUTANTS_IN_CANCER	JAG2	9606.ENSP00000328169	1
1284	REACTOME_SIGNALING_BY_NOTCH1_HD_DOMAIN_MUTANTS_IN_CANCER	MIB1	9606.ENSP00000261537	2
1285	REACTOME_SIGNALING_BY_NOTCH1_HD_DOMAIN_MUTANTS_IN_CANCER	MIB2	9606.ENSP00000426103	2
1286	REACTOME_SIGNALING_BY_NOTCH1_HD_DOMAIN_MUTANTS_IN_CANCER	NEURL1	9606.ENSP00000358795	2
1287	REACTOME_SIGNALING_BY_NOTCH1_HD_DOMAIN_MUTANTS_IN_CANCER	NEURL1B	9606.ENSP00000358815	2
1288	REACTOME_SIGNALING_BY_NOTCH1_HD_DOMAIN_MUTANTS_IN_CANCER	NOTCH1	9606.ENSP00000498587	1
1289	REACTOME_SIGNALING_BY_NOTCH1_HD_DOMAIN_MUTANTS_IN_CANCER	RPS27A	9606.ENSP00000272317	2
1290	REACTOME_SIGNALING_BY_NOTCH1_HD_DOMAIN_MUTANTS_IN_CANCER	UBA52	9606.ENSP00000388107	2
1291	REACTOME_SIGNALING_BY_NOTCH1_HD_DOMAIN_MUTANTS_IN_CANCER	UBB	9606.ENSP00000478771	2
1292	REACTOME_SIGNALING_BY_NOTCH1_HD_DOMAIN_MUTANTS_IN_CANCER	UBC	9606.ENSP00000441543	2
1293	REACTOME_SIGNALING_BY_NOTCH1_PEST_DOMAIN_MUTANTS_IN_CANCER	ADAM10	9606.ENSP00000260408	1
1294	REACTOME_SIGNALING_BY_NOTCH1_PEST_DOMAIN_MUTANTS_IN_CANCER	ADAM17	9606.ENSP00000309968	1
1295	REACTOME_SIGNALING_BY_NOTCH1_PEST_DOMAIN_MUTANTS_IN_CANCER	APH1A	9606.ENSP00000358105	1
1296	REACTOME_SIGNALING_BY_NOTCH1_PEST_DOMAIN_MUTANTS_IN_CANCER	APH1B	9606.ENSP00000261879	2
1297	REACTOME_SIGNALING_BY_NOTCH1_PEST_DOMAIN_MUTANTS_IN_CANCER	CCNC	9606.ENSP00000428982	1
1298	REACTOME_SIGNALING_BY_NOTCH1_PEST_DOMAIN_MUTANTS_IN_CANCER	CDK8	9606.ENSP00000370938	1
1299	REACTOME_SIGNALING_BY_NOTCH1_PEST_DOMAIN_MUTANTS_IN_CANCER	CREBBP	9606.ENSP00000262367	1
1300	REACTOME_SIGNALING_BY_NOTCH1_PEST_DOMAIN_MUTANTS_IN_CANCER	CUL1	9606.ENSP00000326804	1
1301	REACTOME_SIGNALING_BY_NOTCH1_PEST_DOMAIN_MUTANTS_IN_CANCER	DLL1	9606.ENSP00000355718	1
1302	REACTOME_SIGNALING_BY_NOTCH1_PEST_DOMAIN_MUTANTS_IN_CANCER	DLL4	9606.ENSP00000249749	1
1303	REACTOME_SIGNALING_BY_NOTCH1_PEST_DOMAIN_MUTANTS_IN_CANCER	EP300	9606.ENSP00000263253	1
1304	REACTOME_SIGNALING_BY_NOTCH1_PEST_DOMAIN_MUTANTS_IN_CANCER	FBXW7	9606.ENSP00000474725	1
1305	REACTOME_SIGNALING_BY_NOTCH1_PEST_DOMAIN_MUTANTS_IN_CANCER	HDAC1	9606.ENSP00000362649	1
1306	REACTOME_SIGNALING_BY_NOTCH1_PEST_DOMAIN_MUTANTS_IN_CANCER	HDAC10	9606.ENSP00000216271	1
1307	REACTOME_SIGNALING_BY_NOTCH1_PEST_DOMAIN_MUTANTS_IN_CANCER	HDAC11	9606.ENSP00000295757	1
1308	REACTOME_SIGNALING_BY_NOTCH1_PEST_DOMAIN_MUTANTS_IN_CANCER	HDAC2	9606.ENSP00000430432	1
1309	REACTOME_SIGNALING_BY_NOTCH1_PEST_DOMAIN_MUTANTS_IN_CANCER	HDAC3	9606.ENSP00000302967	1
1310	REACTOME_SIGNALING_BY_NOTCH1_PEST_DOMAIN_MUTANTS_IN_CANCER	HDAC4	9606.ENSP00000264606	1
1311	REACTOME_SIGNALING_BY_NOTCH1_PEST_DOMAIN_MUTANTS_IN_CANCER	HDAC5	9606.ENSP00000225983	1
1312	REACTOME_SIGNALING_BY_NOTCH1_PEST_DOMAIN_MUTANTS_IN_CANCER	HDAC6	9606.ENSP00000365804	1
1313	REACTOME_SIGNALING_BY_NOTCH1_PEST_DOMAIN_MUTANTS_IN_CANCER	HDAC7	9606.ENSP00000080059	1
1314	REACTOME_SIGNALING_BY_NOTCH1_PEST_DOMAIN_MUTANTS_IN_CANCER	HDAC8	9606.ENSP00000362674	1
1315	REACTOME_SIGNALING_BY_NOTCH1_PEST_DOMAIN_MUTANTS_IN_CANCER	HDAC9	9606.ENSP00000408617	1
1316	REACTOME_SIGNALING_BY_NOTCH1_PEST_DOMAIN_MUTANTS_IN_CANCER	HES1	9606.ENSP00000232424	1
1317	REACTOME_SIGNALING_BY_NOTCH1_PEST_DOMAIN_MUTANTS_IN_CANCER	HES5	9606.ENSP00000367714	1
1318	REACTOME_SIGNALING_BY_NOTCH1_PEST_DOMAIN_MUTANTS_IN_CANCER	HEY1	9606.ENSP00000338272	1
1319	REACTOME_SIGNALING_BY_NOTCH1_PEST_DOMAIN_MUTANTS_IN_CANCER	HEY2	9606.ENSP00000357348	1
1320	REACTOME_SIGNALING_BY_NOTCH1_PEST_DOMAIN_MUTANTS_IN_CANCER	HEYL	9606.ENSP00000361943	1
1321	REACTOME_SIGNALING_BY_NOTCH1_PEST_DOMAIN_MUTANTS_IN_CANCER	JAG1	9606.ENSP00000254958	1
1322	REACTOME_SIGNALING_BY_NOTCH1_PEST_DOMAIN_MUTANTS_IN_CANCER	JAG2	9606.ENSP00000328169	1
1323	REACTOME_SIGNALING_BY_NOTCH1_PEST_DOMAIN_MUTANTS_IN_CANCER	KAT2A	9606.ENSP00000225916	1
1324	REACTOME_SIGNALING_BY_NOTCH1_PEST_DOMAIN_MUTANTS_IN_CANCER	KAT2B	9606.ENSP00000263754	1
1325	REACTOME_SIGNALING_BY_NOTCH1_PEST_DOMAIN_MUTANTS_IN_CANCER	MAML1	9606.ENSP00000292599	1
1326	REACTOME_SIGNALING_BY_NOTCH1_PEST_DOMAIN_MUTANTS_IN_CANCER	MAML2	9606.ENSP00000434552	1
1327	REACTOME_SIGNALING_BY_NOTCH1_PEST_DOMAIN_MUTANTS_IN_CANCER	MAML3	9606.ENSP00000421180	1
1328	REACTOME_SIGNALING_BY_NOTCH1_PEST_DOMAIN_MUTANTS_IN_CANCER	MAMLD1	9606.ENSP00000414517	1
1329	REACTOME_SIGNALING_BY_NOTCH1_PEST_DOMAIN_MUTANTS_IN_CANCER	MIB1	9606.ENSP00000261537	2
1330	REACTOME_SIGNALING_BY_NOTCH1_PEST_DOMAIN_MUTANTS_IN_CANCER	MIB2	9606.ENSP00000426103	2
1331	REACTOME_SIGNALING_BY_NOTCH1_PEST_DOMAIN_MUTANTS_IN_CANCER	MYC	9606.ENSP00000478887	1
1332	REACTOME_SIGNALING_BY_NOTCH1_PEST_DOMAIN_MUTANTS_IN_CANCER	NCOR1	9606.ENSP00000268712	1
1333	REACTOME_SIGNALING_BY_NOTCH1_PEST_DOMAIN_MUTANTS_IN_CANCER	NCOR2	9606.ENSP00000384018	1
1334	REACTOME_SIGNALING_BY_NOTCH1_PEST_DOMAIN_MUTANTS_IN_CANCER	NCSTN	9606.ENSP00000294785	1
1335	REACTOME_SIGNALING_BY_NOTCH1_PEST_DOMAIN_MUTANTS_IN_CANCER	NEURL1	9606.ENSP00000358795	2
1336	REACTOME_SIGNALING_BY_NOTCH1_PEST_DOMAIN_MUTANTS_IN_CANCER	NEURL1B	9606.ENSP00000358815	2
1337	REACTOME_SIGNALING_BY_NOTCH1_PEST_DOMAIN_MUTANTS_IN_CANCER	NOTCH1	9606.ENSP00000498587	1
1338	REACTOME_SIGNALING_BY_NOTCH1_PEST_DOMAIN_MUTANTS_IN_CANCER	PSEN1	9606.ENSP00000326366	1
1339	REACTOME_SIGNALING_BY_NOTCH1_PEST_DOMAIN_MUTANTS_IN_CANCER	PSEN2	9606.ENSP00000355747	1
1340	REACTOME_SIGNALING_BY_NOTCH1_PEST_DOMAIN_MUTANTS_IN_CANCER	PSENEN	9606.ENSP00000468411	1
1341	REACTOME_SIGNALING_BY_NOTCH1_PEST_DOMAIN_MUTANTS_IN_CANCER	RBPJ	9606.ENSP00000345206	0
1342	REACTOME_SIGNALING_BY_NOTCH1_PEST_DOMAIN_MUTANTS_IN_CANCER	RBX1	9606.ENSP00000216225	1
1343	REACTOME_SIGNALING_BY_NOTCH1_PEST_DOMAIN_MUTANTS_IN_CANCER	RPS27A	9606.ENSP00000272317	2
1344	REACTOME_SIGNALING_BY_NOTCH1_PEST_DOMAIN_MUTANTS_IN_CANCER	SKP1	9606.ENSP00000231487	1
1345	REACTOME_SIGNALING_BY_NOTCH1_PEST_DOMAIN_MUTANTS_IN_CANCER	SNW1	9606.ENSP00000451129	1
1346	REACTOME_SIGNALING_BY_NOTCH1_PEST_DOMAIN_MUTANTS_IN_CANCER	TBL1X	9606.ENSP00000495556	1
1347	REACTOME_SIGNALING_BY_NOTCH1_PEST_DOMAIN_MUTANTS_IN_CANCER	TBL1XR1	9606.ENSP00000405574	1
1348	REACTOME_SIGNALING_BY_NOTCH1_PEST_DOMAIN_MUTANTS_IN_CANCER	UBA52	9606.ENSP00000388107	2
1349	REACTOME_SIGNALING_BY_NOTCH1_PEST_DOMAIN_MUTANTS_IN_CANCER	UBB	9606.ENSP00000478771	2
1350	REACTOME_SIGNALING_BY_NOTCH1_PEST_DOMAIN_MUTANTS_IN_CANCER	UBC	9606.ENSP00000441543	2
1351	REACTOME_SIGNALING_BY_NOTCH1_T_7_9_NOTCH1_M1580_K2555_TRANSLOCATION_MUTANT	ADAM10	9606.ENSP00000260408	1
1352	REACTOME_SIGNALING_BY_NOTCH1_T_7_9_NOTCH1_M1580_K2555_TRANSLOCATION_MUTANT	ADAM17	9606.ENSP00000309968	1
1353	REACTOME_SIGNALING_BY_NOTCH1_T_7_9_NOTCH1_M1580_K2555_TRANSLOCATION_MUTANT	DLL1	9606.ENSP00000355718	1
1354	REACTOME_SIGNALING_BY_NOTCH1_T_7_9_NOTCH1_M1580_K2555_TRANSLOCATION_MUTANT	DLL4	9606.ENSP00000249749	1
1355	REACTOME_SIGNALING_BY_NOTCH1_T_7_9_NOTCH1_M1580_K2555_TRANSLOCATION_MUTANT	JAG1	9606.ENSP00000254958	1
1356	REACTOME_SIGNALING_BY_NOTCH1_T_7_9_NOTCH1_M1580_K2555_TRANSLOCATION_MUTANT	JAG2	9606.ENSP00000328169	1
1357	REACTOME_SIGNALING_BY_NOTCH1_T_7_9_NOTCH1_M1580_K2555_TRANSLOCATION_MUTANT	NOTCH1	9606.ENSP00000498587	1
1358	REACTOME_SIGNALING_BY_NOTCH2	ADAM10	9606.ENSP00000260408	1
1359	REACTOME_SIGNALING_BY_NOTCH2	APH1A	9606.ENSP00000358105	1
1360	REACTOME_SIGNALING_BY_NOTCH2	APH1B	9606.ENSP00000261879	2
1361	REACTOME_SIGNALING_BY_NOTCH2	CNTN1	9606.ENSP00000447006	2
1362	REACTOME_SIGNALING_BY_NOTCH2	CREB1	9606.ENSP00000387699	1
1363	REACTOME_SIGNALING_BY_NOTCH2	DLL1	9606.ENSP00000355718	1
1364	REACTOME_SIGNALING_BY_NOTCH2	DLL4	9606.ENSP00000249749	1
1365	REACTOME_SIGNALING_BY_NOTCH2	EP300	9606.ENSP00000263253	1
1366	REACTOME_SIGNALING_BY_NOTCH2	FCER2	9606.ENSP00000264072	1
1367	REACTOME_SIGNALING_BY_NOTCH2	GZMB	9606.ENSP00000216341	1
1368	REACTOME_SIGNALING_BY_NOTCH2	HES1	9606.ENSP00000232424	1
1369	REACTOME_SIGNALING_BY_NOTCH2	HES5	9606.ENSP00000367714	1
1370	REACTOME_SIGNALING_BY_NOTCH2	JAG1	9606.ENSP00000254958	1
1371	REACTOME_SIGNALING_BY_NOTCH2	JAG2	9606.ENSP00000328169	1
1372	REACTOME_SIGNALING_BY_NOTCH2	MAML1	9606.ENSP00000292599	1
1373	REACTOME_SIGNALING_BY_NOTCH2	MAML2	9606.ENSP00000434552	1
1374	REACTOME_SIGNALING_BY_NOTCH2	MAML3	9606.ENSP00000421180	1
1375	REACTOME_SIGNALING_BY_NOTCH2	MAMLD1	9606.ENSP00000414517	1
1376	REACTOME_SIGNALING_BY_NOTCH2	MDK	9606.ENSP00000385451	2
1377	REACTOME_SIGNALING_BY_NOTCH2	MIB1	9606.ENSP00000261537	2
1378	REACTOME_SIGNALING_BY_NOTCH2	MIB2	9606.ENSP00000426103	2
1379	REACTOME_SIGNALING_BY_NOTCH2	NCSTN	9606.ENSP00000294785	1
1380	REACTOME_SIGNALING_BY_NOTCH2	NEURL1	9606.ENSP00000358795	2
1381	REACTOME_SIGNALING_BY_NOTCH2	NEURL1B	9606.ENSP00000358815	2
1382	REACTOME_SIGNALING_BY_NOTCH2	NOTCH2	9606.ENSP00000256646	1
1383	REACTOME_SIGNALING_BY_NOTCH2	PSEN1	9606.ENSP00000326366	1
1384	REACTOME_SIGNALING_BY_NOTCH2	PSEN2	9606.ENSP00000355747	1
1385	REACTOME_SIGNALING_BY_NOTCH2	PSENEN	9606.ENSP00000468411	1
1386	REACTOME_SIGNALING_BY_NOTCH2	RBPJ	9606.ENSP00000345206	0
1387	REACTOME_SIGNALING_BY_NOTCH2	RPS27A	9606.ENSP00000272317	2
1388	REACTOME_SIGNALING_BY_NOTCH2	UBA52	9606.ENSP00000388107	2
1389	REACTOME_SIGNALING_BY_NOTCH2	UBB	9606.ENSP00000478771	2
1390	REACTOME_SIGNALING_BY_NOTCH2	UBC	9606.ENSP00000441543	2
1391	REACTOME_SIGNALING_BY_NOTCH3	ADAM10	9606.ENSP00000260408	1
1392	REACTOME_SIGNALING_BY_NOTCH3	APH1A	9606.ENSP00000358105	1
1393	REACTOME_SIGNALING_BY_NOTCH3	APH1B	9606.ENSP00000261879	2
1394	REACTOME_SIGNALING_BY_NOTCH3	CREBBP	9606.ENSP00000262367	1
1395	REACTOME_SIGNALING_BY_NOTCH3	DLGAP5	9606.ENSP00000247191	1
1396	REACTOME_SIGNALING_BY_NOTCH3	DLL1	9606.ENSP00000355718	1
1397	REACTOME_SIGNALING_BY_NOTCH3	DLL4	9606.ENSP00000249749	1
1398	REACTOME_SIGNALING_BY_NOTCH3	EGF	9606.ENSP00000265171	1
1399	REACTOME_SIGNALING_BY_NOTCH3	EGFR	9606.ENSP00000275493	2
1400	REACTOME_SIGNALING_BY_NOTCH3	EP300	9606.ENSP00000263253	1
1401	REACTOME_SIGNALING_BY_NOTCH3	FABP7	9606.ENSP00000348931	1
1402	REACTOME_SIGNALING_BY_NOTCH3	HES1	9606.ENSP00000232424	1
1403	REACTOME_SIGNALING_BY_NOTCH3	HES5	9606.ENSP00000367714	1
1404	REACTOME_SIGNALING_BY_NOTCH3	HEY1	9606.ENSP00000338272	1
1405	REACTOME_SIGNALING_BY_NOTCH3	HEY2	9606.ENSP00000357348	1
1406	REACTOME_SIGNALING_BY_NOTCH3	HEYL	9606.ENSP00000361943	1
1407	REACTOME_SIGNALING_BY_NOTCH3	IKZF1	9606.ENSP00000331614	1
1408	REACTOME_SIGNALING_BY_NOTCH3	JAG1	9606.ENSP00000254958	1
1409	REACTOME_SIGNALING_BY_NOTCH3	JAG2	9606.ENSP00000328169	1
1410	REACTOME_SIGNALING_BY_NOTCH3	KAT2A	9606.ENSP00000225916	1
1411	REACTOME_SIGNALING_BY_NOTCH3	KAT2B	9606.ENSP00000263754	1
1412	REACTOME_SIGNALING_BY_NOTCH3	MAML1	9606.ENSP00000292599	1
1413	REACTOME_SIGNALING_BY_NOTCH3	MAML2	9606.ENSP00000434552	1
1414	REACTOME_SIGNALING_BY_NOTCH3	MAML3	9606.ENSP00000421180	1
1415	REACTOME_SIGNALING_BY_NOTCH3	MAMLD1	9606.ENSP00000414517	1
1416	REACTOME_SIGNALING_BY_NOTCH3	MIB1	9606.ENSP00000261537	2
1417	REACTOME_SIGNALING_BY_NOTCH3	MIB2	9606.ENSP00000426103	2
1418	REACTOME_SIGNALING_BY_NOTCH3	NCSTN	9606.ENSP00000294785	1
1419	REACTOME_SIGNALING_BY_NOTCH3	NEURL1	9606.ENSP00000358795	2
1420	REACTOME_SIGNALING_BY_NOTCH3	NEURL1B	9606.ENSP00000358815	2
1421	REACTOME_SIGNALING_BY_NOTCH3	NOTCH1	9606.ENSP00000498587	1
1422	REACTOME_SIGNALING_BY_NOTCH3	NOTCH3	9606.ENSP00000263388	1
1423	REACTOME_SIGNALING_BY_NOTCH3	PBX1	9606.ENSP00000405890	1
1424	REACTOME_SIGNALING_BY_NOTCH3	PLXND1	9606.ENSP00000317128	1
1425	REACTOME_SIGNALING_BY_NOTCH3	PSEN1	9606.ENSP00000326366	1
1426	REACTOME_SIGNALING_BY_NOTCH3	PSEN2	9606.ENSP00000355747	1
1427	REACTOME_SIGNALING_BY_NOTCH3	PSENEN	9606.ENSP00000468411	1
1428	REACTOME_SIGNALING_BY_NOTCH3	PTCRA	9606.ENSP00000477815	1
1429	REACTOME_SIGNALING_BY_NOTCH3	RBPJ	9606.ENSP00000345206	0
1430	REACTOME_SIGNALING_BY_NOTCH3	RPS27A	9606.ENSP00000272317	2
1431	REACTOME_SIGNALING_BY_NOTCH3	SNW1	9606.ENSP00000451129	1
1432	REACTOME_SIGNALING_BY_NOTCH3	STAT1	9606.ENSP00000354394	1
1433	REACTOME_SIGNALING_BY_NOTCH3	TACC3	9606.ENSP00000326550	2
1434	REACTOME_SIGNALING_BY_NOTCH3	UBA52	9606.ENSP00000388107	2
1435	REACTOME_SIGNALING_BY_NOTCH3	UBB	9606.ENSP00000478771	2
1436	REACTOME_SIGNALING_BY_NOTCH3	UBC	9606.ENSP00000441543	2
1437	REACTOME_SIGNALING_BY_NOTCH3	WWC1	9606.ENSP00000427772	1
1438	REACTOME_SIGNALING_BY_NOTCH3	WWP2	9606.ENSP00000352069	2
1439	REACTOME_SIGNALING_BY_NOTCH3	YBX1	9606.ENSP00000361626	2
1440	Stoeck2014_TNBC_ACC_GSI_response_1	CD300A	9606.ENSP00000353259	2
1441	Stoeck2014_TNBC_ACC_GSI_response_1	CHI3L2	9606.ENSP00000437082	3
1442	Stoeck2014_TNBC_ACC_GSI_response_1	CR1	9606.ENSP00000356016	2
1443	Stoeck2014_TNBC_ACC_GSI_response_1	CR2	9606.ENSP00000356024	2
1444	Stoeck2014_TNBC_ACC_GSI_response_1	DTX1	9606.ENSP00000257600	1
1445	Stoeck2014_TNBC_ACC_GSI_response_1	ESF1	9606.ENSP00000202816	2
1446	Stoeck2014_TNBC_ACC_GSI_response_1	FAM120A	9606.ENSP00000277165	2
1447	Stoeck2014_TNBC_ACC_GSI_response_1	FAM27A	#N/A	#N/A
1448	Stoeck2014_TNBC_ACC_GSI_response_1	FAM27B	#N/A	#N/A
1449	Stoeck2014_TNBC_ACC_GSI_response_1	FAM27C	#N/A	#N/A
1450	Stoeck2014_TNBC_ACC_GSI_response_1	HES1	9606.ENSP00000232424	1
1451	Stoeck2014_TNBC_ACC_GSI_response_1	HES4	9606.ENSP00000393198	1
1452	Stoeck2014_TNBC_ACC_GSI_response_1	HEY1	9606.ENSP00000338272	1
1453	Stoeck2014_TNBC_ACC_GSI_response_1	LNC00461	#N/A	#N/A
1454	Stoeck2014_TNBC_ACC_GSI_response_1	MYC	9606.ENSP00000478887	1
1455	Stoeck2014_TNBC_ACC_GSI_response_1	NINJ1	9606.ENSP00000364595	3
1456	Stoeck2014_TNBC_ACC_GSI_response_1	NOTCH3	9606.ENSP00000263388	1
1457	Stoeck2014_TNBC_ACC_GSI_response_1	NRARP	9606.ENSP00000349041	1
1458	Stoeck2014_TNBC_ACC_GSI_response_1	PRR5	9606.ENSP00000384848	2
1459	Stoeck2014_TNBC_ACC_GSI_response_1	SEMA7A	9606.ENSP00000261918	2
1460	Stoeck2014_TNBC_ACC_GSI_response_1	TFRC	9606.ENSP00000376197	2
1461	Stoeck2014_TNBC_ACC_GSI_response_2	EXD3	9606.ENSP00000340474	3
1462	Stoeck2014_TNBC_ACC_GSI_response_2	HES4	9606.ENSP00000393198	1
1463	Stoeck2014_TNBC_ACC_GSI_response_2	HEY1	9606.ENSP00000338272	1
1464	Stoeck2014_TNBC_ACC_GSI_response_2	MYC	9606.ENSP00000478887	1
1465	Stoeck2014_TNBC_ACC_GSI_response_2	NOTCH3	9606.ENSP00000263388	1
1466	Stoeck2014_TNBC_ACC_GSI_response_2	NRARP	9606.ENSP00000349041	1
1467	Stoeck2014_TNBC_ACC_GSI_response_2	PDE10A	9606.ENSP00000355847	2
1468	Stoeck2014_TNBC_ACC_GSI_response_2	PTDSS1	9606.ENSP00000430548	2
1469	Stoeck2014_TNBC_ACC_GSI_response_2	SHQ1	9606.ENSP00000315182	2
1470	Stoeck2014_TNBC_ACC_GSI_response_2	TFRC	9606.ENSP00000376197	2
1471	Stoeck2014_TNBC_ACC_GSI_response_3	HES4	9606.ENSP00000393198	1
1472	Stoeck2014_TNBC_ACC_GSI_response_3	HEY1	9606.ENSP00000338272	1
1473	Stoeck2014_TNBC_ACC_GSI_response_3	MYC	9606.ENSP00000478887	1
1474	Stoeck2014_TNBC_ACC_GSI_response_3	NOTCH3	9606.ENSP00000263388	1
1475	Stoeck2014_TNBC_ACC_GSI_response_3	NRARP	9606.ENSP00000349041	1
1476	Stoeck2014_TNBC_ACC_GSI_response_3	TFRC	9606.ENSP00000376197	2
1477	VILIMAS_NOTCH1_TARGETS_DN	BTK	9606.ENSP00000483570	2
1478	VILIMAS_NOTCH1_TARGETS_DN	CAMP	9606.ENSP00000296435	2
1479	VILIMAS_NOTCH1_TARGETS_DN	CCL23	9606.ENSP00000481357	3
1480	VILIMAS_NOTCH1_TARGETS_DN	CLEC10A	9606.ENSP00000254868	2
1481	VILIMAS_NOTCH1_TARGETS_DN	CMA1	9606.ENSP00000250378	2
1482	VILIMAS_NOTCH1_TARGETS_DN	CSF1R	9606.ENSP00000286301	2
1483	VILIMAS_NOTCH1_TARGETS_DN	CSF2RA	9606.ENSP00000394227	2
1484	VILIMAS_NOTCH1_TARGETS_DN	CSF3R	9606.ENSP00000362195	2
1485	VILIMAS_NOTCH1_TARGETS_DN	CTSG	9606.ENSP00000216336	2
1486	VILIMAS_NOTCH1_TARGETS_DN	ELANE	9606.ENSP00000466090	2
1487	VILIMAS_NOTCH1_TARGETS_DN	GFI1	9606.ENSP00000294702	1
1488	VILIMAS_NOTCH1_TARGETS_DN	GFI1B	9606.ENSP00000344782	2
1489	VILIMAS_NOTCH1_TARGETS_DN	ITGAM	9606.ENSP00000496959	2
1490	VILIMAS_NOTCH1_TARGETS_DN	ITGB2	9606.ENSP00000380948	2
1491	VILIMAS_NOTCH1_TARGETS_DN	LILRB5	9606.ENSP00000406478	3
1492	VILIMAS_NOTCH1_TARGETS_DN	LRRC25	9606.ENSP00000340983	3
1493	VILIMAS_NOTCH1_TARGETS_DN	LYZ	9606.ENSP00000261267	2
1494	VILIMAS_NOTCH1_TARGETS_DN	MATK	9606.ENSP00000378485	2
1495	VILIMAS_NOTCH1_TARGETS_DN	MPO	9606.ENSP00000225275	2
1496	VILIMAS_NOTCH1_TARGETS_DN	NCF2	9606.ENSP00000356505	2
1497	VILIMAS_NOTCH1_TARGETS_DN	NCF4	9606.ENSP00000380334	2
1498	VILIMAS_NOTCH1_TARGETS_DN	PGLYRP1	9606.ENSP00000008938	2
1499	VILIMAS_NOTCH1_TARGETS_DN	STOM	9606.ENSP00000286713	2
1500	VILIMAS_NOTCH1_TARGETS_DN	TPSD1	9606.ENSP00000211076	3
1501	VILIMAS_NOTCH1_TARGETS_DN	TREM2	9606.ENSP00000362205	2
1502	VILIMAS_NOTCH1_TARGETS_DN	TREML1	9606.ENSP00000402855	2
1503	VILIMAS_NOTCH1_TARGETS_DN	VPREB1	9606.ENSP00000385361	2
1504	VILIMAS_NOTCH1_TARGETS_UP	BCL2A1	9606.ENSP00000267953	2
1505	VILIMAS_NOTCH1_TARGETS_UP	BIRC2	9606.ENSP00000477613	2
1506	VILIMAS_NOTCH1_TARGETS_UP	BIRC3	9606.ENSP00000263464	2
1507	VILIMAS_NOTCH1_TARGETS_UP	CARD11	9606.ENSP00000380150	2
1508	VILIMAS_NOTCH1_TARGETS_UP	CCL5	9606.ENSP00000474412	2
1509	VILIMAS_NOTCH1_TARGETS_UP	CCR7	9606.ENSP00000246657	2
1510	VILIMAS_NOTCH1_TARGETS_UP	CD2	9606.ENSP00000358490	2
1511	VILIMAS_NOTCH1_TARGETS_UP	CD28	9606.ENSP00000324890	2
1512	VILIMAS_NOTCH1_TARGETS_UP	CD3D	9606.ENSP00000300692	2
1513	VILIMAS_NOTCH1_TARGETS_UP	CD3G	9606.ENSP00000431445	2
1514	VILIMAS_NOTCH1_TARGETS_UP	CD69	9606.ENSP00000228434	2
1515	VILIMAS_NOTCH1_TARGETS_UP	CD7	9606.ENSP00000312027	2
1516	VILIMAS_NOTCH1_TARGETS_UP	CD74	9606.ENSP00000009530	2
1517	VILIMAS_NOTCH1_TARGETS_UP	CD80	9606.ENSP00000264246	2
1518	VILIMAS_NOTCH1_TARGETS_UP	CD83	9606.ENSP00000368450	2
1519	VILIMAS_NOTCH1_TARGETS_UP	CD86	9606.ENSP00000332049	2
1520	VILIMAS_NOTCH1_TARGETS_UP	CTLA4	9606.ENSP00000497102	2
1521	VILIMAS_NOTCH1_TARGETS_UP	CX3CL1	9606.ENSP00000006053	2
1522	VILIMAS_NOTCH1_TARGETS_UP	DDR1	9606.ENSP00000427552	2
1523	VILIMAS_NOTCH1_TARGETS_UP	DTX1	9606.ENSP00000257600	1
1524	VILIMAS_NOTCH1_TARGETS_UP	EGR1	9606.ENSP00000239938	2
1525	VILIMAS_NOTCH1_TARGETS_UP	EGR2	9606.ENSP00000242480	2
1526	VILIMAS_NOTCH1_TARGETS_UP	GATA3	9606.ENSP00000368632	1
1527	VILIMAS_NOTCH1_TARGETS_UP	GZMA	9606.ENSP00000274306	2
1528	VILIMAS_NOTCH1_TARGETS_UP	GZMB	9606.ENSP00000216341	1
1529	VILIMAS_NOTCH1_TARGETS_UP	HEY1	9606.ENSP00000338272	1
1530	VILIMAS_NOTCH1_TARGETS_UP	ICAM1	9606.ENSP00000264832	2
1531	VILIMAS_NOTCH1_TARGETS_UP	ID2	9606.ENSP00000234091	1
1532	VILIMAS_NOTCH1_TARGETS_UP	IL10RA	9606.ENSP00000227752	2
1533	VILIMAS_NOTCH1_TARGETS_UP	IL12B	9606.ENSP00000231228	2
1534	VILIMAS_NOTCH1_TARGETS_UP	IRF7	9606.ENSP00000380697	2
1535	VILIMAS_NOTCH1_TARGETS_UP	JUNB	9606.ENSP00000303315	2
1536	VILIMAS_NOTCH1_TARGETS_UP	LAT	9606.ENSP00000378845	2
1537	VILIMAS_NOTCH1_TARGETS_UP	LCK	9606.ENSP00000477713	1
1538	VILIMAS_NOTCH1_TARGETS_UP	NFATC1	9606.ENSP00000389377	1
1539	VILIMAS_NOTCH1_TARGETS_UP	NFKB2	9606.ENSP00000358983	2
1540	VILIMAS_NOTCH1_TARGETS_UP	NFKBIA	9606.ENSP00000216797	2
1541	VILIMAS_NOTCH1_TARGETS_UP	NOTCH3	9606.ENSP00000263388	1
1542	VILIMAS_NOTCH1_TARGETS_UP	NRARP	9606.ENSP00000349041	1
1543	VILIMAS_NOTCH1_TARGETS_UP	P2RY10	9606.ENSP00000171757	3
1544	VILIMAS_NOTCH1_TARGETS_UP	PTCRA	9606.ENSP00000477815	1
1545	VILIMAS_NOTCH1_TARGETS_UP	RAG1	9606.ENSP00000299440	2
1546	VILIMAS_NOTCH1_TARGETS_UP	RAG2	9606.ENSP00000478672	2
1547	VILIMAS_NOTCH1_TARGETS_UP	RELB	9606.ENSP00000221452	1
1548	VILIMAS_NOTCH1_TARGETS_UP	RRAS2	9606.ENSP00000256196	2
1549	VILIMAS_NOTCH1_TARGETS_UP	THY1	9606.ENSP00000284240	2
1550	VILIMAS_NOTCH1_TARGETS_UP	TNFRSF18	9606.ENSP00000328207	2
1551	VILIMAS_NOTCH1_TARGETS_UP	TOX	9606.ENSP00000354842	2
1552	VILIMAS_NOTCH1_TARGETS_UP	TRAF1	9606.ENSP00000362994	2
1553	VILIMAS_NOTCH1_TARGETS_UP	TRAT1	9606.ENSP00000295756	2
1554	VILIMAS_NOTCH1_TARGETS_UP	ZAP70	9606.ENSP00000264972	2
1555	WP_APOPTOSISRELATED_NETWORK_DUE_TO_ALTERED_NOTCH3_IN_OVARIAN_CANCER	ABL1	9606.ENSP00000361423	2
1556	WP_APOPTOSISRELATED_NETWORK_DUE_TO_ALTERED_NOTCH3_IN_OVARIAN_CANCER	AKT1	9606.ENSP00000451828	1
1557	WP_APOPTOSISRELATED_NETWORK_DUE_TO_ALTERED_NOTCH3_IN_OVARIAN_CANCER	ANXA5	9606.ENSP00000296511	2
1558	WP_APOPTOSISRELATED_NETWORK_DUE_TO_ALTERED_NOTCH3_IN_OVARIAN_CANCER	APOE	9606.ENSP00000252486	2
1559	WP_APOPTOSISRELATED_NETWORK_DUE_TO_ALTERED_NOTCH3_IN_OVARIAN_CANCER	APP	9606.ENSP00000284981	2
1560	WP_APOPTOSISRELATED_NETWORK_DUE_TO_ALTERED_NOTCH3_IN_OVARIAN_CANCER	AXIN1	9606.ENSP00000262320	2
1561	WP_APOPTOSISRELATED_NETWORK_DUE_TO_ALTERED_NOTCH3_IN_OVARIAN_CANCER	BCL3	9606.ENSP00000164227	2
1562	WP_APOPTOSISRELATED_NETWORK_DUE_TO_ALTERED_NOTCH3_IN_OVARIAN_CANCER	BEX3	9606.ENSP00000361728	3
1563	WP_APOPTOSISRELATED_NETWORK_DUE_TO_ALTERED_NOTCH3_IN_OVARIAN_CANCER	BIRC5	9606.ENSP00000301633	2
1564	WP_APOPTOSISRELATED_NETWORK_DUE_TO_ALTERED_NOTCH3_IN_OVARIAN_CANCER	CARD14	9606.ENSP00000498071	3
1565	WP_APOPTOSISRELATED_NETWORK_DUE_TO_ALTERED_NOTCH3_IN_OVARIAN_CANCER	CASP7	9606.ENSP00000358327	2
1566	WP_APOPTOSISRELATED_NETWORK_DUE_TO_ALTERED_NOTCH3_IN_OVARIAN_CANCER	CDKN1A	9606.ENSP00000384849	2
1567	WP_APOPTOSISRELATED_NETWORK_DUE_TO_ALTERED_NOTCH3_IN_OVARIAN_CANCER	CDKN1B	9606.ENSP00000228872	2
1568	WP_APOPTOSISRELATED_NETWORK_DUE_TO_ALTERED_NOTCH3_IN_OVARIAN_CANCER	CTNNA1	9606.ENSP00000304669	2
1569	WP_APOPTOSISRELATED_NETWORK_DUE_TO_ALTERED_NOTCH3_IN_OVARIAN_CANCER	CUL1	9606.ENSP00000326804	1
1570	WP_APOPTOSISRELATED_NETWORK_DUE_TO_ALTERED_NOTCH3_IN_OVARIAN_CANCER	CUL5	9606.ENSP00000376808	2
1571	WP_APOPTOSISRELATED_NETWORK_DUE_TO_ALTERED_NOTCH3_IN_OVARIAN_CANCER	ERBB3	9606.ENSP00000267101	2
1572	WP_APOPTOSISRELATED_NETWORK_DUE_TO_ALTERED_NOTCH3_IN_OVARIAN_CANCER	ERN1	9606.ENSP00000401445	2
1573	WP_APOPTOSISRELATED_NETWORK_DUE_TO_ALTERED_NOTCH3_IN_OVARIAN_CANCER	ETS1	9606.ENSP00000376436	2
1574	WP_APOPTOSISRELATED_NETWORK_DUE_TO_ALTERED_NOTCH3_IN_OVARIAN_CANCER	F2R	9606.ENSP00000321326	2
1575	WP_APOPTOSISRELATED_NETWORK_DUE_TO_ALTERED_NOTCH3_IN_OVARIAN_CANCER	GCLC	9606.ENSP00000497574	2
1576	WP_APOPTOSISRELATED_NETWORK_DUE_TO_ALTERED_NOTCH3_IN_OVARIAN_CANCER	HDAC1	9606.ENSP00000362649	1
1577	WP_APOPTOSISRELATED_NETWORK_DUE_TO_ALTERED_NOTCH3_IN_OVARIAN_CANCER	HELLS	9606.ENSP00000377601	2
1578	WP_APOPTOSISRELATED_NETWORK_DUE_TO_ALTERED_NOTCH3_IN_OVARIAN_CANCER	HSPA5	9606.ENSP00000324173	2
1579	WP_APOPTOSISRELATED_NETWORK_DUE_TO_ALTERED_NOTCH3_IN_OVARIAN_CANCER	HSPB1	9606.ENSP00000248553	2
1580	WP_APOPTOSISRELATED_NETWORK_DUE_TO_ALTERED_NOTCH3_IN_OVARIAN_CANCER	HSPD1	9606.ENSP00000340019	2
1581	WP_APOPTOSISRELATED_NETWORK_DUE_TO_ALTERED_NOTCH3_IN_OVARIAN_CANCER	IER3	9606.ENSP00000259874	2
1582	WP_APOPTOSISRELATED_NETWORK_DUE_TO_ALTERED_NOTCH3_IN_OVARIAN_CANCER	IL7R	9606.ENSP00000306157	2
1583	WP_APOPTOSISRELATED_NETWORK_DUE_TO_ALTERED_NOTCH3_IN_OVARIAN_CANCER	JUND	9606.ENSP00000252818	2
1584	WP_APOPTOSISRELATED_NETWORK_DUE_TO_ALTERED_NOTCH3_IN_OVARIAN_CANCER	MAPK1	9606.ENSP00000215832	2
1585	WP_APOPTOSISRELATED_NETWORK_DUE_TO_ALTERED_NOTCH3_IN_OVARIAN_CANCER	MIR8085	#N/A	#N/A
1586	WP_APOPTOSISRELATED_NETWORK_DUE_TO_ALTERED_NOTCH3_IN_OVARIAN_CANCER	NET1	9606.ENSP00000347134	3
1587	WP_APOPTOSISRELATED_NETWORK_DUE_TO_ALTERED_NOTCH3_IN_OVARIAN_CANCER	NFKB1	9606.ENSP00000226574	2
1588	WP_APOPTOSISRELATED_NETWORK_DUE_TO_ALTERED_NOTCH3_IN_OVARIAN_CANCER	NQO1	9606.ENSP00000319788	2
1589	WP_APOPTOSISRELATED_NETWORK_DUE_TO_ALTERED_NOTCH3_IN_OVARIAN_CANCER	NRG1	9606.ENSP00000287842	2
1590	WP_APOPTOSISRELATED_NETWORK_DUE_TO_ALTERED_NOTCH3_IN_OVARIAN_CANCER	PAK2	9606.ENSP00000314067	2
1591	WP_APOPTOSISRELATED_NETWORK_DUE_TO_ALTERED_NOTCH3_IN_OVARIAN_CANCER	PKN1	9606.ENSP00000343325	2
1592	WP_APOPTOSISRELATED_NETWORK_DUE_TO_ALTERED_NOTCH3_IN_OVARIAN_CANCER	PTK2	9606.ENSP00000341189	2
1593	WP_APOPTOSISRELATED_NETWORK_DUE_TO_ALTERED_NOTCH3_IN_OVARIAN_CANCER	PTK2B	9606.ENSP00000380638	2
1594	WP_APOPTOSISRELATED_NETWORK_DUE_TO_ALTERED_NOTCH3_IN_OVARIAN_CANCER	RIPK2	9606.ENSP00000220751	2
1595	WP_APOPTOSISRELATED_NETWORK_DUE_TO_ALTERED_NOTCH3_IN_OVARIAN_CANCER	RNF7	9606.ENSP00000273480	2
1596	WP_APOPTOSISRELATED_NETWORK_DUE_TO_ALTERED_NOTCH3_IN_OVARIAN_CANCER	RPS6KB1	9606.ENSP00000225577	2
1597	WP_APOPTOSISRELATED_NETWORK_DUE_TO_ALTERED_NOTCH3_IN_OVARIAN_CANCER	SERBP1	9606.ENSP00000360034	2
1598	WP_APOPTOSISRELATED_NETWORK_DUE_TO_ALTERED_NOTCH3_IN_OVARIAN_CANCER	SMAD7	9606.ENSP00000262158	2
1599	WP_APOPTOSISRELATED_NETWORK_DUE_TO_ALTERED_NOTCH3_IN_OVARIAN_CANCER	SOCS3	9606.ENSP00000330341	2
1600	WP_APOPTOSISRELATED_NETWORK_DUE_TO_ALTERED_NOTCH3_IN_OVARIAN_CANCER	SQSTM1	9606.ENSP00000374455	2
1601	WP_APOPTOSISRELATED_NETWORK_DUE_TO_ALTERED_NOTCH3_IN_OVARIAN_CANCER	THBS1	9606.ENSP00000260356	2
1602	WP_APOPTOSISRELATED_NETWORK_DUE_TO_ALTERED_NOTCH3_IN_OVARIAN_CANCER	TNF	9606.ENSP00000398698	2
1603	WP_APOPTOSISRELATED_NETWORK_DUE_TO_ALTERED_NOTCH3_IN_OVARIAN_CANCER	TNFRSF10B	9606.ENSP00000276431	2
1604	WP_APOPTOSISRELATED_NETWORK_DUE_TO_ALTERED_NOTCH3_IN_OVARIAN_CANCER	TNFRSF21	9606.ENSP00000296861	2
1605	WP_APOPTOSISRELATED_NETWORK_DUE_TO_ALTERED_NOTCH3_IN_OVARIAN_CANCER	TRAF1	9606.ENSP00000362994	2
1606	WP_APOPTOSISRELATED_NETWORK_DUE_TO_ALTERED_NOTCH3_IN_OVARIAN_CANCER	VAV3	9606.ENSP00000359073	2
1607	WP_APOPTOSISRELATED_NETWORK_DUE_TO_ALTERED_NOTCH3_IN_OVARIAN_CANCER	VIM	9606.ENSP00000446007	2
1608	WP_APOPTOSISRELATED_NETWORK_DUE_TO_ALTERED_NOTCH3_IN_OVARIAN_CANCER	YBX3	9606.ENSP00000228251	2
1609	WP_CANONICAL_AND_NONCANONICAL_NOTCH_SIGNALING	ADAM10	9606.ENSP00000260408	1
1610	WP_CANONICAL_AND_NONCANONICAL_NOTCH_SIGNALING	CHUK	9606.ENSP00000359424	2
1611	WP_CANONICAL_AND_NONCANONICAL_NOTCH_SIGNALING	CNTN6	9606.ENSP00000407822	2
1612	WP_CANONICAL_AND_NONCANONICAL_NOTCH_SIGNALING	DLK1	9606.ENSP00000340292	2
1613	WP_CANONICAL_AND_NONCANONICAL_NOTCH_SIGNALING	DLK2	9606.ENSP00000349893	2
1614	WP_CANONICAL_AND_NONCANONICAL_NOTCH_SIGNALING	DLL1	9606.ENSP00000355718	1
1615	WP_CANONICAL_AND_NONCANONICAL_NOTCH_SIGNALING	DLL3	9606.ENSP00000205143	1
1616	WP_CANONICAL_AND_NONCANONICAL_NOTCH_SIGNALING	DLL4	9606.ENSP00000249749	1
1617	WP_CANONICAL_AND_NONCANONICAL_NOTCH_SIGNALING	DNER	9606.ENSP00000345229	1
1618	WP_CANONICAL_AND_NONCANONICAL_NOTCH_SIGNALING	HES1	9606.ENSP00000232424	1
1619	WP_CANONICAL_AND_NONCANONICAL_NOTCH_SIGNALING	HEY1	9606.ENSP00000338272	1
1620	WP_CANONICAL_AND_NONCANONICAL_NOTCH_SIGNALING	JAG1	9606.ENSP00000254958	1
1621	WP_CANONICAL_AND_NONCANONICAL_NOTCH_SIGNALING	JAG2	9606.ENSP00000328169	1
1622	WP_CANONICAL_AND_NONCANONICAL_NOTCH_SIGNALING	LEF1	9606.ENSP00000265165	1
1623	WP_CANONICAL_AND_NONCANONICAL_NOTCH_SIGNALING	MAML1	9606.ENSP00000292599	1
1624	WP_CANONICAL_AND_NONCANONICAL_NOTCH_SIGNALING	MAML2	9606.ENSP00000434552	1
1625	WP_CANONICAL_AND_NONCANONICAL_NOTCH_SIGNALING	MAML3	9606.ENSP00000421180	1
1626	WP_CANONICAL_AND_NONCANONICAL_NOTCH_SIGNALING	MFAP1	9606.ENSP00000267812	2
1627	WP_CANONICAL_AND_NONCANONICAL_NOTCH_SIGNALING	MFAP2	9606.ENSP00000364685	2
1628	WP_CANONICAL_AND_NONCANONICAL_NOTCH_SIGNALING	NOTCH1	9606.ENSP00000498587	1
1629	WP_CANONICAL_AND_NONCANONICAL_NOTCH_SIGNALING	NOTCH2	9606.ENSP00000256646	1
1630	WP_CANONICAL_AND_NONCANONICAL_NOTCH_SIGNALING	NOTCH3	9606.ENSP00000263388	1
1631	WP_CANONICAL_AND_NONCANONICAL_NOTCH_SIGNALING	NOTCH4	9606.ENSP00000364163	1
1632	WP_CANONICAL_AND_NONCANONICAL_NOTCH_SIGNALING	PSEN1	9606.ENSP00000326366	1
1633	WP_CANONICAL_AND_NONCANONICAL_NOTCH_SIGNALING	PSEN2	9606.ENSP00000355747	1
1634	WP_CANONICAL_AND_NONCANONICAL_NOTCH_SIGNALING	RBPJ	9606.ENSP00000345206	0
1635	WP_CANONICAL_AND_NONCANONICAL_NOTCH_SIGNALING	RRAS	9606.ENSP00000246792	2
1636	WP_NOTCH1_REGULATION_OF_ENDOTHELIAL_CELL_CALCIFICATION	ALPL	9606.ENSP00000363973	2
1637	WP_NOTCH1_REGULATION_OF_ENDOTHELIAL_CELL_CALCIFICATION	CALU	9606.ENSP00000438248	3
1638	WP_NOTCH1_REGULATION_OF_ENDOTHELIAL_CELL_CALCIFICATION	DLL1	9606.ENSP00000355718	1
1639	WP_NOTCH1_REGULATION_OF_ENDOTHELIAL_CELL_CALCIFICATION	DLL3	9606.ENSP00000205143	1
1640	WP_NOTCH1_REGULATION_OF_ENDOTHELIAL_CELL_CALCIFICATION	DLL4	9606.ENSP00000249749	1
1641	WP_NOTCH1_REGULATION_OF_ENDOTHELIAL_CELL_CALCIFICATION	FGFR3	9606.ENSP00000339824	2
1642	WP_NOTCH1_REGULATION_OF_ENDOTHELIAL_CELL_CALCIFICATION	GJA5	9606.ENSP00000484552	2
1643	WP_NOTCH1_REGULATION_OF_ENDOTHELIAL_CELL_CALCIFICATION	ITGA1	9606.ENSP00000282588	2
1644	WP_NOTCH1_REGULATION_OF_ENDOTHELIAL_CELL_CALCIFICATION	JAG1	9606.ENSP00000254958	1
1645	WP_NOTCH1_REGULATION_OF_ENDOTHELIAL_CELL_CALCIFICATION	JAG2	9606.ENSP00000328169	1
1646	WP_NOTCH1_REGULATION_OF_ENDOTHELIAL_CELL_CALCIFICATION	LPAR1	9606.ENSP00000363553	2
1647	WP_NOTCH1_REGULATION_OF_ENDOTHELIAL_CELL_CALCIFICATION	MGP	9606.ENSP00000228938	2
1648	WP_NOTCH1_REGULATION_OF_ENDOTHELIAL_CELL_CALCIFICATION	MIR6073	#N/A	#N/A
1649	WP_NOTCH1_REGULATION_OF_ENDOTHELIAL_CELL_CALCIFICATION	NOTCH1	9606.ENSP00000498587	1
1650	WP_NOTCH1_REGULATION_OF_ENDOTHELIAL_CELL_CALCIFICATION	PLAT	9606.ENSP00000220809	2
1651	WP_NOTCH1_REGULATION_OF_ENDOTHELIAL_CELL_CALCIFICATION	SAT1	9606.ENSP00000368572	2
1652	WP_NOTCH1_REGULATION_OF_ENDOTHELIAL_CELL_CALCIFICATION	SOX6	9606.ENSP00000379644	2
1653	WP_NOTCH1_REGULATION_OF_ENDOTHELIAL_CELL_CALCIFICATION	VEGFA	#N/A	#N/A
1654	WP_NOTCH_SIGNALING	ADAM17	9606.ENSP00000309968	1
1655	WP_NOTCH_SIGNALING	APH1A	9606.ENSP00000358105	1
1656	WP_NOTCH_SIGNALING	APH1B	9606.ENSP00000261879	2
1657	WP_NOTCH_SIGNALING	CREBBP	9606.ENSP00000262367	1
1658	WP_NOTCH_SIGNALING	CTBP1	9606.ENSP00000290921	1
1659	WP_NOTCH_SIGNALING	CTBP2	9606.ENSP00000311825	1
1660	WP_NOTCH_SIGNALING	DLL1	9606.ENSP00000355718	1
1661	WP_NOTCH_SIGNALING	DLL3	9606.ENSP00000205143	1
1662	WP_NOTCH_SIGNALING	DLL4	9606.ENSP00000249749	1
1663	WP_NOTCH_SIGNALING	DTX1	9606.ENSP00000257600	1
1664	WP_NOTCH_SIGNALING	DTX2	9606.ENSP00000322885	2
1665	WP_NOTCH_SIGNALING	DTX3	9606.ENSP00000448696	2
1666	WP_NOTCH_SIGNALING	DTX3L	9606.ENSP00000296161	2
1667	WP_NOTCH_SIGNALING	DTX4	9606.ENSP00000227451	2
1668	WP_NOTCH_SIGNALING	DVL1	9606.ENSP00000368166	2
1669	WP_NOTCH_SIGNALING	DVL2	9606.ENSP00000005340	2
1670	WP_NOTCH_SIGNALING	DVL3	9606.ENSP00000316054	2
1671	WP_NOTCH_SIGNALING	ENSG00000284930	#N/A	#N/A
1672	WP_NOTCH_SIGNALING	HDAC1	9606.ENSP00000362649	1
1673	WP_NOTCH_SIGNALING	HDAC2	9606.ENSP00000430432	1
1674	WP_NOTCH_SIGNALING	HES1	9606.ENSP00000232424	1
1675	WP_NOTCH_SIGNALING	HES5	9606.ENSP00000367714	1
1676	WP_NOTCH_SIGNALING	INPP5K	9606.ENSP00000413937	2
1677	WP_NOTCH_SIGNALING	JAG1	9606.ENSP00000254958	1
1678	WP_NOTCH_SIGNALING	JAG2	9606.ENSP00000328169	1
1679	WP_NOTCH_SIGNALING	KAT2A	9606.ENSP00000225916	1
1680	WP_NOTCH_SIGNALING	KAT2B	9606.ENSP00000263754	1
1681	WP_NOTCH_SIGNALING	KCNJ5	9606.ENSP00000433295	2
1682	WP_NOTCH_SIGNALING	LFNG	9606.ENSP00000222725	1
1683	WP_NOTCH_SIGNALING	MAML1	9606.ENSP00000292599	1
1684	WP_NOTCH_SIGNALING	MAML3	9606.ENSP00000421180	1
1685	WP_NOTCH_SIGNALING	MFNG	9606.ENSP00000349490	1
1686	WP_NOTCH_SIGNALING	MIR6808	#N/A	#N/A
1687	WP_NOTCH_SIGNALING	NCOR2	9606.ENSP00000384018	1
1688	WP_NOTCH_SIGNALING	NCSTN	9606.ENSP00000294785	1
1689	WP_NOTCH_SIGNALING	NOTCH1	9606.ENSP00000498587	1
1690	WP_NOTCH_SIGNALING	NOTCH2	9606.ENSP00000256646	1
1691	WP_NOTCH_SIGNALING	NOTCH3	9606.ENSP00000263388	1
1692	WP_NOTCH_SIGNALING	NOTCH4	9606.ENSP00000364163	1
1693	WP_NOTCH_SIGNALING	NUMB	9606.ENSP00000451300	1
1694	WP_NOTCH_SIGNALING	NUMBL	9606.ENSP00000252891	1
1695	WP_NOTCH_SIGNALING	PSEN1	9606.ENSP00000326366	1
1696	WP_NOTCH_SIGNALING	PSEN2	9606.ENSP00000355747	1
1697	WP_NOTCH_SIGNALING	PTCRA	9606.ENSP00000477815	1
1698	WP_NOTCH_SIGNALING	RBPJ	9606.ENSP00000345206	0
1699	WP_NOTCH_SIGNALING	RBPJL	9606.ENSP00000341243	1
1700	WP_NOTCH_SIGNALING	RFNG	9606.ENSP00000307971	2
1701	WP_NOTCH_SIGNALING_PATHWAY	ADAM17	9606.ENSP00000309968	1
1702	WP_NOTCH_SIGNALING_PATHWAY	AKT1	9606.ENSP00000451828	1
1703	WP_NOTCH_SIGNALING_PATHWAY	APH1A	9606.ENSP00000358105	1
1704	WP_NOTCH_SIGNALING_PATHWAY	APH1B	9606.ENSP00000261879	2
1705	WP_NOTCH_SIGNALING_PATHWAY	CCND1	9606.ENSP00000227507	1
1706	WP_NOTCH_SIGNALING_PATHWAY	CDKN1A	9606.ENSP00000384849	2
1707	WP_NOTCH_SIGNALING_PATHWAY	CIR1	9606.ENSP00000339723	1
1708	WP_NOTCH_SIGNALING_PATHWAY	CUL1	9606.ENSP00000326804	1
1709	WP_NOTCH_SIGNALING_PATHWAY	DLL1	9606.ENSP00000355718	1
1710	WP_NOTCH_SIGNALING_PATHWAY	DLL3	9606.ENSP00000205143	1
1711	WP_NOTCH_SIGNALING_PATHWAY	DLL4	9606.ENSP00000249749	1
1712	WP_NOTCH_SIGNALING_PATHWAY	DTX1	9606.ENSP00000257600	1
1713	WP_NOTCH_SIGNALING_PATHWAY	ENSG00000284930	#N/A	#N/A
1714	WP_NOTCH_SIGNALING_PATHWAY	EP300	9606.ENSP00000263253	1
1715	WP_NOTCH_SIGNALING_PATHWAY	FBXW7	9606.ENSP00000474725	1
1716	WP_NOTCH_SIGNALING_PATHWAY	FHL1	9606.ENSP00000498684	1
1717	WP_NOTCH_SIGNALING_PATHWAY	GATA3	9606.ENSP00000368632	1
1718	WP_NOTCH_SIGNALING_PATHWAY	GSK3B	9606.ENSP00000324806	1
1719	WP_NOTCH_SIGNALING_PATHWAY	HDAC1	9606.ENSP00000362649	1
1720	WP_NOTCH_SIGNALING_PATHWAY	HDAC2	9606.ENSP00000430432	1
1721	WP_NOTCH_SIGNALING_PATHWAY	HES1	9606.ENSP00000232424	1
1722	WP_NOTCH_SIGNALING_PATHWAY	HES5	9606.ENSP00000367714	1
1723	WP_NOTCH_SIGNALING_PATHWAY	HES6	9606.ENSP00000272937	1
1724	WP_NOTCH_SIGNALING_PATHWAY	HEY1	9606.ENSP00000338272	1
1725	WP_NOTCH_SIGNALING_PATHWAY	HEY2	9606.ENSP00000357348	1
1726	WP_NOTCH_SIGNALING_PATHWAY	HIF1A	9606.ENSP00000437955	1
1727	WP_NOTCH_SIGNALING_PATHWAY	ITCH	9606.ENSP00000499786	2
1728	WP_NOTCH_SIGNALING_PATHWAY	JAG1	9606.ENSP00000254958	1
1729	WP_NOTCH_SIGNALING_PATHWAY	JAG2	9606.ENSP00000328169	1
1730	WP_NOTCH_SIGNALING_PATHWAY	JAK2	9606.ENSP00000371067	2
1731	WP_NOTCH_SIGNALING_PATHWAY	LCK	9606.ENSP00000477713	1
1732	WP_NOTCH_SIGNALING_PATHWAY	MAGEA1	9606.ENSP00000349085	2
1733	WP_NOTCH_SIGNALING_PATHWAY	MAML1	9606.ENSP00000292599	1
1734	WP_NOTCH_SIGNALING_PATHWAY	MAML2	9606.ENSP00000434552	1
1735	WP_NOTCH_SIGNALING_PATHWAY	MAML3	9606.ENSP00000421180	1
1736	WP_NOTCH_SIGNALING_PATHWAY	MAPT	9606.ENSP00000340820	2
1737	WP_NOTCH_SIGNALING_PATHWAY	MIR1281	#N/A	#N/A
1738	WP_NOTCH_SIGNALING_PATHWAY	MYC	9606.ENSP00000478887	1
1739	WP_NOTCH_SIGNALING_PATHWAY	NCOR1	9606.ENSP00000268712	1
1740	WP_NOTCH_SIGNALING_PATHWAY	NCOR2	9606.ENSP00000384018	1
1741	WP_NOTCH_SIGNALING_PATHWAY	NCSTN	9606.ENSP00000294785	1
1742	WP_NOTCH_SIGNALING_PATHWAY	NFKB1	9606.ENSP00000226574	2
1743	WP_NOTCH_SIGNALING_PATHWAY	NOTCH1	9606.ENSP00000498587	1
1744	WP_NOTCH_SIGNALING_PATHWAY	NOTCH2	9606.ENSP00000256646	1
1745	WP_NOTCH_SIGNALING_PATHWAY	NOTCH3	9606.ENSP00000263388	1
1746	WP_NOTCH_SIGNALING_PATHWAY	NOTCH4	9606.ENSP00000364163	1
1747	WP_NOTCH_SIGNALING_PATHWAY	NUMB	9606.ENSP00000451300	1
1748	WP_NOTCH_SIGNALING_PATHWAY	NUMBL	9606.ENSP00000252891	1
1749	WP_NOTCH_SIGNALING_PATHWAY	PIK3R1	9606.ENSP00000428056	2
1750	WP_NOTCH_SIGNALING_PATHWAY	PIK3R2	9606.ENSP00000222254	2
1751	WP_NOTCH_SIGNALING_PATHWAY	PSEN1	9606.ENSP00000326366	1
1752	WP_NOTCH_SIGNALING_PATHWAY	PSEN2	9606.ENSP00000355747	1
1753	WP_NOTCH_SIGNALING_PATHWAY	PSENEN	9606.ENSP00000468411	1
1754	WP_NOTCH_SIGNALING_PATHWAY	PTCRA	9606.ENSP00000477815	1
1755	WP_NOTCH_SIGNALING_PATHWAY	RBPJ	9606.ENSP00000345206	0
1756	WP_NOTCH_SIGNALING_PATHWAY	RING1	9606.ENSP00000363787	2
1757	WP_NOTCH_SIGNALING_PATHWAY	SAP30	9606.ENSP00000296504	1
1758	WP_NOTCH_SIGNALING_PATHWAY	SKP1	9606.ENSP00000231487	1
1759	WP_NOTCH_SIGNALING_PATHWAY	SNW1	9606.ENSP00000451129	1
1760	WP_NOTCH_SIGNALING_PATHWAY	SPEN	9606.ENSP00000364912	1
1761	WP_NOTCH_SIGNALING_PATHWAY	SRC	9606.ENSP00000362680	2
1762	WP_NOTCH_SIGNALING_PATHWAY	STAT3	9606.ENSP00000264657	1
1763	WP_NOTCH_SIGNALING_PATHWAY	TLE1	9606.ENSP00000365682	1
1764	Xu_2017_MDAMB231_RBPJ_targets	RBPJ	9606.ENSP00000345206	0
1765	Xu_2017_MDAMB231_RBPJ_targets	AKAP2	9606.ENSP00000363654	2
1766	Xu_2017_MDAMB231_RBPJ_targets	APOBEC3B	9606.ENSP00000327459	2
1767	Xu_2017_MDAMB231_RBPJ_targets	APOBEC3C	9606.ENSP00000355340	2
1768	Xu_2017_MDAMB231_RBPJ_targets	ASCC3	9606.ENSP00000358159	2
1769	Xu_2017_MDAMB231_RBPJ_targets	RTCB	9606.ENSP00000216038	3
1770	Xu_2017_MDAMB231_RBPJ_targets	CAPN2	9606.ENSP00000295006	2
1771	Xu_2017_MDAMB231_RBPJ_targets	DNAJC13	9606.ENSP00000260818	2
1772	Xu_2017_MDAMB231_RBPJ_targets	AGO1	9606.ENSP00000362300	1
1773	Xu_2017_MDAMB231_RBPJ_targets	AGO2	9606.ENSP00000220592	1
1774	Xu_2017_MDAMB231_RBPJ_targets	AGO3	9606.ENSP00000362287	1
1775	Xu_2017_MDAMB231_RBPJ_targets	FAM120A	9606.ENSP00000277165	2
1776	Xu_2017_MDAMB231_RBPJ_targets	CIAO2B	9606.ENSP00000387471	3
1777	Xu_2017_MDAMB231_RBPJ_targets	FBXO42	9606.ENSP00000364742	1
1778	Xu_2017_MDAMB231_RBPJ_targets	GRB2	9606.ENSP00000376345	2
1779	Xu_2017_MDAMB231_RBPJ_targets	GYS1	9606.ENSP00000317904	2
1780	Xu_2017_MDAMB231_RBPJ_targets	H4C7	9606.ENSP00000477870	2
1781	Xu_2017_MDAMB231_RBPJ_targets	HNRNPDL	9606.ENSP00000483254	2
1782	Xu_2017_MDAMB231_RBPJ_targets	HP	9606.ENSP00000348170	2
1783	Xu_2017_MDAMB231_RBPJ_targets	JMJD1C	9606.ENSP00000382204	2
1784	Xu_2017_MDAMB231_RBPJ_targets	KIAA1217	9606.ENSP00000365637	3
1785	Xu_2017_MDAMB231_RBPJ_targets	L3MBTL3	9606.ENSP00000357118	1
1786	Xu_2017_MDAMB231_RBPJ_targets	LGALS1	9606.ENSP00000215909	2
1787	Xu_2017_MDAMB231_RBPJ_targets	MAP1A	9606.ENSP00000300231	2
1788	Xu_2017_MDAMB231_RBPJ_targets	APBA2	9606.ENSP00000453293	2
1789	Xu_2017_MDAMB231_RBPJ_targets	MTPN	9606.ENSP00000376800	2
1790	Xu_2017_MDAMB231_RBPJ_targets	NOTCH2	9606.ENSP00000256646	1
1791	Xu_2017_MDAMB231_RBPJ_targets	OGDH	9606.ENSP00000388183	2
1792	Xu_2017_MDAMB231_RBPJ_targets	PDCD6	9606.ENSP00000264933	2
1793	Xu_2017_MDAMB231_RBPJ_targets	CAVIN1	9606.ENSP00000349541	2
1794	Xu_2017_MDAMB231_RBPJ_targets	RNGTT	9606.ENSP00000358497	2
1795	Xu_2017_MDAMB231_RBPJ_targets	SAMD1	9606.ENSP00000431971	2
1796	Xu_2017_MDAMB231_RBPJ_targets	SEC23A	9606.ENSP00000306881	2
1797	Xu_2017_MDAMB231_RBPJ_targets	SEC24B	9606.ENSP00000428564	2
1798	Xu_2017_MDAMB231_RBPJ_targets	SEC24C	9606.ENSP00000343405	2
1799	Xu_2017_MDAMB231_RBPJ_targets	SERPINB2	9606.ENSP00000401645	2
1800	Xu_2017_MDAMB231_RBPJ_targets	SMAD9	9606.ENSP00000369154	2
1801	Xu_2017_MDAMB231_RBPJ_targets	SNX9	9606.ENSP00000376024	2
1802	Xu_2017_MDAMB231_RBPJ_targets	TMEM33	9606.ENSP00000422473	3
1803	Xu_2017_MDAMB231_RBPJ_targets	TNRC6A	9606.ENSP00000379144	1
1804	Xu_2017_MDAMB231_RBPJ_targets	TRIP12	9606.ENSP00000373696	2
1805	Xu_2017_MDAMB231_RBPJ_targets	UXT	9606.ENSP00000337393	3
1806	Xu_2017_MDAMB231_RBPJ_targets	YAE1	9606.ENSP00000223273	3
1807	Xu_2017_MDAMB231_RBPJ_targets	ZNF268	9606.ENSP00000444412	1
1808	Xu_2017_MDAMB231_RBPJ_targets	STON2	9606.ENSP00000450857	2
