# Supplementary material for: Identification of a Notch transcriptomic signature for breast cancer
Source: Breast Cancer Res. 2024 Jan 3;26:4. doi: 10.1186/s13058-023-01757-7 (PMC10765899; doi:10.1186/s13058-023-01757-7)
Supplement: Supplementary file 11 — Additional file 11. Table S7: A list of the signatures significantly enriched by GSEA (p.adj < 0.05) in the six-cell line training cohort and the larger 19-cell line cohort. [file 13058_2023_1757_MOESM11_ESM.xlsx]

## Sheet: GSEA training cohort
Table S7: The lists of the signatures significantly enriched by GSEA (p.adj < 0.05) in the six-cell line training cohort and the larger 19-cell line cohort.
GSEA analysis for public/published signatures on the training chorort of 6 basal breast cancer cell lines (Jagged1-DAPT comparsion, both time-points)
ID	NES	p.adjust	gsea
Castel_2013_C2C12_Dll1_vs_DAPT_targets_24h_up	2.2	1.8e-06	Jagged1_DAPT
Stoeck2014_TNBC_ACC_GSI_response_3	2	9.2e-05	Jagged1_DAPT
Stoeck2014_TNBC_ACC_GSI_response_1	2.2	9.2e-05	Jagged1_DAPT
REACTOME_NEGATIVE_REGULATION_OF_NOTCH4_SIGNALING	2.1	9.2e-05	Jagged1_DAPT
Braune_2016_TNBC_Notch_sig_CSL_KO	2.2	0.00013	Jagged1_DAPT
Stoeck2014_TNBC_ACC_GSI_response_2	2	0.00097	Jagged1_DAPT
GOBP_NOTCH_SIGNALING_INVOLVED_IN_HEART_DEVELOPMENT	2	0.0027	Jagged1_DAPT
Castel_2013_C2C12_Dll1_vs_DAPT_targets_6h_up	1.8	0.0049	Jagged1_DAPT
REACTOME_NOTCH3_INTRACELLULAR_DOMAIN_REGULATES_TRANSCRIPTION	1.9	0.0049	Jagged1_DAPT
HALLMARK_NOTCH_SIGNALING	1.8	0.0083	Jagged1_DAPT
Leontovich_2018_NOTCH3_nuclear_reprogramming_BRCA	1.9	0.01	Jagged1_DAPT
REACTOME_NOTCH4_INTRACELLULAR_DOMAIN_REGULATES_TRANSCRIPTION	1.8	0.011	Jagged1_DAPT
REACTOME_SIGNALING_BY_NOTCH3	1.7	0.011	Jagged1_DAPT
REACTOME_NOTCH1_INTRACELLULAR_DOMAIN_REGULATES_TRANSCRIPTION	1.7	0.018	Jagged1_DAPT
Klinakis_2011_TALL_NcstnKO	1.8	0.018	Jagged1_DAPT
REACTOME_RUNX3_REGULATES_NOTCH_SIGNALING	1.7	0.034	Jagged1_DAPT
GOBP_NOTCH_RECEPTOR_PROCESSING	-1.7	0.034	Jagged1_DAPT
Labban_2018_SCC_RBPJ_targets	1.5	0.038	Jagged1_DAPT
REACTOME_PRE_NOTCH_PROCESSING_IN_THE_ENDOPLASMIC_RETICULUM	1.6	0.038	Jagged1_DAPT
REACTOME_SIGNALING_BY_NOTCH1_PEST_DOMAIN_MUTANTS_IN_CANCER	1.6	0.04	Jagged1_DAPT
WP_CANONICAL_AND_NONCANONICAL_NOTCH_SIGNALING	1.6	0.04	Jagged1_DAPT
REACTOME_SIGNALING_BY_NOTCH1	1.4	0.068	Jagged1_DAPT
WP_NOTCH1_REGULATION_OF_ENDOTHELIAL_CELL_CALCIFICATION	1.6	0.068	Jagged1_DAPT
WP_APOPTOSISRELATED_NETWORK_DUE_TO_ALTERED_NOTCH3_IN_OVARIAN_CANCER	-1.4	0.068	Jagged1_DAPT
Poulsen_2018_N1_repressed	1.5	0.069	Jagged1_DAPT
WP_NOTCH_SIGNALING_PATHWAY	1.4	0.073	Jagged1_DAPT
GOBP_REGULATION_OF_NOTCH_SIGNALING_PATHWAY	1.3	0.088	Jagged1_DAPT
Poulsen_2018_HUVEC_NOTCH1_inhibited	1.5	0.099	Jagged1_DAPT
REACTOME_FBXW7_MUTANTS_AND_NOTCH1_IN_CANCER	1.5	0.11	Jagged1_DAPT
GOBP_NEGATIVE_REGULATION_OF_NOTCH_SIGNALING_PATHWAY	1.4	0.12	Jagged1_DAPT
Castel_2013_C2C12_Dll1_vs_DAPT_targets_6h_down	-1.4	0.14	Jagged1_DAPT
VILIMAS_NOTCH1_TARGETS_UP	1.3	0.17	Jagged1_DAPT
REACTOME_SIGNALING_BY_NOTCH1_T_7_9_NOTCH1_M1580_K2555_TRANSLOCATION_MUTANT	1.4	0.21	Jagged1_DAPT
WP_NOTCH_SIGNALING	1.3	0.22	Jagged1_DAPT
REACTOME_SIGNALING_BY_NOTCH1_HD_DOMAIN_MUTANTS_IN_CANCER	1.3	0.22	Jagged1_DAPT
KEGG_NOTCH_SIGNALING_PATHWAY	1.2	0.24	Jagged1_DAPT
PID_NOTCH_PATHWAY	1.2	0.24	Jagged1_DAPT
Labban_2018_SCC_common_RBPJ_targets	1.3	0.24	Jagged1_DAPT
GOBP_POSITIVE_REGULATION_OF_NOTCH_SIGNALING_PATHWAY	1.2	0.25	Jagged1_DAPT
HP_SHORT_GREATER_SCIATIC_NOTCH	1.2	0.29	Jagged1_DAPT
VILIMAS_NOTCH1_TARGETS_DN	-1.2	0.32	Jagged1_DAPT
REACTOME_NOTCH3_ACTIVATION_AND_TRANSMISSION_OF_SIGNAL_TO_THE_NUCLEUS	1.2	0.33	Jagged1_DAPT
Poulsen_2018_N1_supported	1.1	0.35	Jagged1_DAPT
REACTOME_ACTIVATED_NOTCH1_TRANSMITS_SIGNAL_TO_THE_NUCLEUS	-1.1	0.38	Jagged1_DAPT
REACTOME_PRE_NOTCH_PROCESSING_IN_GOLGI	1.1	0.39	Jagged1_DAPT
REACTOME_NOTCH2_INTRACELLULAR_DOMAIN_REGULATES_TRANSCRIPTION	1.1	0.42	Jagged1_DAPT
Xu_2017_MDAMB231_RBPJ_targets	-1.1	0.42	Jagged1_DAPT
REACTOME_NOTCH4_ACTIVATION_AND_TRANSMISSION_OF_SIGNAL_TO_THE_NUCLEUS	-1.1	0.47	Jagged1_DAPT
REACTOME_NONCANONICAL_ACTIVATION_OF_NOTCH3	-0.99	0.54	Jagged1_DAPT
REACTOME_SIGNALING_BY_NOTCH2	0.99	0.54	Jagged1_DAPT
REACTOME_NOTCH2_ACTIVATION_AND_TRANSMISSION_OF_SIGNAL_TO_THE_NUCLEUS	-0.97	0.56	Jagged1_DAPT
REACTOME_NOTCH_HLH_TRANSCRIPTION_PATHWAY	0.94	0.61	Jagged1_DAPT
GOMF_NOTCH_BINDING	0.93	0.62	Jagged1_DAPT
NGUYEN_NOTCH1_TARGETS_UP	0.89	0.66	Jagged1_DAPT
HP_ABNORMAL_GREATER_SCIATIC_NOTCH_MORPHOLOGY	-0.84	0.73	Jagged1_DAPT
BIOCARTA_NOTCH_PATHWAY	0.69	0.85	Jagged1_DAPT
GOBP_POSITIVE_REGULATION_OF_TRANSCRIPTION_OF_NOTCH_RECEPTOR_TARGET	0.66	0.88	Jagged1_DAPT
Castel_2013_C2C12_Dll1_vs_DAPT_targets_24h_up	2.4	1.4e-08	Jagged1_DAPT_8h
Braune_2016_TNBC_Notch_sig_CSL_KO	2.5	1.4e-08	Jagged1_DAPT_8h
Stoeck2014_TNBC_ACC_GSI_response_3	2	4.6e-05	Jagged1_DAPT_8h
Castel_2013_C2C12_Dll1_vs_DAPT_targets_6h_up	2.1	0.00013	Jagged1_DAPT_8h
Stoeck2014_TNBC_ACC_GSI_response_1	2.2	0.00018	Jagged1_DAPT_8h
Stoeck2014_TNBC_ACC_GSI_response_2	2	0.00065	Jagged1_DAPT_8h
REACTOME_NEGATIVE_REGULATION_OF_NOTCH4_SIGNALING	1.9	0.00071	Jagged1_DAPT_8h
GOBP_NOTCH_SIGNALING_INVOLVED_IN_HEART_DEVELOPMENT	1.9	0.0028	Jagged1_DAPT_8h
Poulsen_2018_HUVEC_NOTCH1_inhibited	1.9	0.0028	Jagged1_DAPT_8h
WP_CANONICAL_AND_NONCANONICAL_NOTCH_SIGNALING	1.9	0.007	Jagged1_DAPT_8h
REACTOME_NOTCH3_INTRACELLULAR_DOMAIN_REGULATES_TRANSCRIPTION	1.8	0.0095	Jagged1_DAPT_8h
Klinakis_2011_TALL_NcstnKO	1.7	0.03	Jagged1_DAPT_8h
Labban_2018_SCC_RBPJ_targets	1.6	0.038	Jagged1_DAPT_8h
HALLMARK_NOTCH_SIGNALING	1.7	0.038	Jagged1_DAPT_8h
REACTOME_PRE_NOTCH_PROCESSING_IN_THE_ENDOPLASMIC_RETICULUM	1.7	0.038	Jagged1_DAPT_8h
Leontovich_2018_NOTCH3_nuclear_reprogramming_BRCA	1.7	0.038	Jagged1_DAPT_8h
REACTOME_SIGNALING_BY_NOTCH3	1.6	0.038	Jagged1_DAPT_8h
GOBP_NOTCH_RECEPTOR_PROCESSING	-1.7	0.046	Jagged1_DAPT_8h
VILIMAS_NOTCH1_TARGETS_UP	1.5	0.057	Jagged1_DAPT_8h
REACTOME_NOTCH4_INTRACELLULAR_DOMAIN_REGULATES_TRANSCRIPTION	1.6	0.06	Jagged1_DAPT_8h
Castel_2013_C2C12_Dll1_vs_DAPT_targets_6h_down	-1.7	0.069	Jagged1_DAPT_8h
WP_NOTCH1_REGULATION_OF_ENDOTHELIAL_CELL_CALCIFICATION	1.6	0.07	Jagged1_DAPT_8h
Labban_2018_SCC_common_RBPJ_targets	1.5	0.07	Jagged1_DAPT_8h
WP_NOTCH_SIGNALING_PATHWAY	1.4	0.07	Jagged1_DAPT_8h
WP_APOPTOSISRELATED_NETWORK_DUE_TO_ALTERED_NOTCH3_IN_OVARIAN_CANCER	-1.5	0.07	Jagged1_DAPT_8h
Poulsen_2018_N1_supported	1.4	0.07	Jagged1_DAPT_8h
REACTOME_RUNX3_REGULATES_NOTCH_SIGNALING	1.5	0.12	Jagged1_DAPT_8h
REACTOME_NOTCH1_INTRACELLULAR_DOMAIN_REGULATES_TRANSCRIPTION	1.3	0.15	Jagged1_DAPT_8h
REACTOME_PRE_NOTCH_PROCESSING_IN_GOLGI	1.4	0.18	Jagged1_DAPT_8h
GOBP_NEGATIVE_REGULATION_OF_NOTCH_SIGNALING_PATHWAY	1.3	0.18	Jagged1_DAPT_8h
REACTOME_SIGNALING_BY_NOTCH1_PEST_DOMAIN_MUTANTS_IN_CANCER	1.3	0.18	Jagged1_DAPT_8h
Xu_2017_MDAMB231_RBPJ_targets	-1.3	0.22	Jagged1_DAPT_8h
REACTOME_ACTIVATED_NOTCH1_TRANSMITS_SIGNAL_TO_THE_NUCLEUS	-1.2	0.27	Jagged1_DAPT_8h
GOBP_REGULATION_OF_NOTCH_SIGNALING_PATHWAY	1.2	0.27	Jagged1_DAPT_8h
REACTOME_FBXW7_MUTANTS_AND_NOTCH1_IN_CANCER	1.3	0.32	Jagged1_DAPT_8h
REACTOME_SIGNALING_BY_NOTCH1	1.1	0.38	Jagged1_DAPT_8h
Poulsen_2018_N1_repressed	1.1	0.4	Jagged1_DAPT_8h
REACTOME_NOTCH2_INTRACELLULAR_DOMAIN_REGULATES_TRANSCRIPTION	1.2	0.41	Jagged1_DAPT_8h
REACTOME_SIGNALING_BY_NOTCH2	1.1	0.44	Jagged1_DAPT_8h
PID_NOTCH_PATHWAY	1.1	0.46	Jagged1_DAPT_8h
REACTOME_SIGNALING_BY_NOTCH1_T_7_9_NOTCH1_M1580_K2555_TRANSLOCATION_MUTANT	1.1	0.46	Jagged1_DAPT_8h
VILIMAS_NOTCH1_TARGETS_DN	1.1	0.47	Jagged1_DAPT_8h
REACTOME_NOTCH_HLH_TRANSCRIPTION_PATHWAY	-1	0.53	Jagged1_DAPT_8h
GOBP_POSITIVE_REGULATION_OF_NOTCH_SIGNALING_PATHWAY	1	0.53	Jagged1_DAPT_8h
REACTOME_NOTCH3_ACTIVATION_AND_TRANSMISSION_OF_SIGNAL_TO_THE_NUCLEUS	1	0.53	Jagged1_DAPT_8h
REACTOME_SIGNALING_BY_NOTCH1_HD_DOMAIN_MUTANTS_IN_CANCER	1	0.53	Jagged1_DAPT_8h
KEGG_NOTCH_SIGNALING_PATHWAY	1	0.53	Jagged1_DAPT_8h
WP_NOTCH_SIGNALING	1	0.54	Jagged1_DAPT_8h
REACTOME_NOTCH2_ACTIVATION_AND_TRANSMISSION_OF_SIGNAL_TO_THE_NUCLEUS	-0.89	0.71	Jagged1_DAPT_8h
GOMF_NOTCH_BINDING	0.85	0.76	Jagged1_DAPT_8h
REACTOME_NOTCH4_ACTIVATION_AND_TRANSMISSION_OF_SIGNAL_TO_THE_NUCLEUS	0.84	0.76	Jagged1_DAPT_8h
REACTOME_NONCANONICAL_ACTIVATION_OF_NOTCH3	0.83	0.76	Jagged1_DAPT_8h
BIOCARTA_NOTCH_PATHWAY	-0.81	0.76	Jagged1_DAPT_8h
HP_SHORT_GREATER_SCIATIC_NOTCH	0.68	0.9	Jagged1_DAPT_8h
GOBP_POSITIVE_REGULATION_OF_TRANSCRIPTION_OF_NOTCH_RECEPTOR_TARGET	-0.67	0.9	Jagged1_DAPT_8h
NGUYEN_NOTCH1_TARGETS_UP	0.7	0.9	Jagged1_DAPT_8h
HP_ABNORMAL_GREATER_SCIATIC_NOTCH_MORPHOLOGY	-0.58	0.96	Jagged1_DAPT_8h
Stoeck2014_TNBC_ACC_GSI_response_3	2	0.00056	Jagged1_DAPT_72h
Castel_2013_C2C12_Dll1_vs_DAPT_targets_24h_up	1.9	0.00056	Jagged1_DAPT_72h
REACTOME_NOTCH3_INTRACELLULAR_DOMAIN_REGULATES_TRANSCRIPTION	2.1	0.0013	Jagged1_DAPT_72h
Stoeck2014_TNBC_ACC_GSI_response_2	2	0.0019	Jagged1_DAPT_72h
GOBP_NOTCH_SIGNALING_INVOLVED_IN_HEART_DEVELOPMENT	2	0.0019	Jagged1_DAPT_72h
Stoeck2014_TNBC_ACC_GSI_response_1	2.1	0.0019	Jagged1_DAPT_72h
REACTOME_NOTCH4_INTRACELLULAR_DOMAIN_REGULATES_TRANSCRIPTION	2	0.0033	Jagged1_DAPT_72h
Leontovich_2018_NOTCH3_nuclear_reprogramming_BRCA	1.9	0.0037	Jagged1_DAPT_72h
Braune_2016_TNBC_Notch_sig_CSL_KO	1.8	0.0047	Jagged1_DAPT_72h
GOBP_NOTCH_RECEPTOR_PROCESSING	-2	0.0054	Jagged1_DAPT_72h
REACTOME_RUNX3_REGULATES_NOTCH_SIGNALING	1.9	0.0063	Jagged1_DAPT_72h
REACTOME_SIGNALING_BY_NOTCH3	1.7	0.014	Jagged1_DAPT_72h
Klinakis_2011_TALL_NcstnKO	1.7	0.022	Jagged1_DAPT_72h
REACTOME_NOTCH1_INTRACELLULAR_DOMAIN_REGULATES_TRANSCRIPTION	1.7	0.025	Jagged1_DAPT_72h
WP_CANONICAL_AND_NONCANONICAL_NOTCH_SIGNALING	1.7	0.034	Jagged1_DAPT_72h
Castel_2013_C2C12_Dll1_vs_DAPT_targets_6h_up	1.6	0.038	Jagged1_DAPT_72h
REACTOME_SIGNALING_BY_NOTCH1_PEST_DOMAIN_MUTANTS_IN_CANCER	1.6	0.04	Jagged1_DAPT_72h
WP_NOTCH1_REGULATION_OF_ENDOTHELIAL_CELL_CALCIFICATION	1.6	0.048	Jagged1_DAPT_72h
Labban_2018_SCC_RBPJ_targets	1.5	0.048	Jagged1_DAPT_72h
Poulsen_2018_N1_repressed	1.5	0.067	Jagged1_DAPT_72h
HALLMARK_NOTCH_SIGNALING	1.5	0.067	Jagged1_DAPT_72h
REACTOME_PRE_NOTCH_PROCESSING_IN_THE_ENDOPLASMIC_RETICULUM	1.6	0.068	Jagged1_DAPT_72h
WP_NOTCH_SIGNALING_PATHWAY	1.5	0.069	Jagged1_DAPT_72h
REACTOME_SIGNALING_BY_NOTCH1	1.4	0.069	Jagged1_DAPT_72h
REACTOME_SIGNALING_BY_NOTCH1_T_7_9_NOTCH1_M1580_K2555_TRANSLOCATION_MUTANT	1.5	0.16	Jagged1_DAPT_72h
PID_NOTCH_PATHWAY	1.3	0.17	Jagged1_DAPT_72h
REACTOME_FBXW7_MUTANTS_AND_NOTCH1_IN_CANCER	1.4	0.19	Jagged1_DAPT_72h
REACTOME_NEGATIVE_REGULATION_OF_NOTCH4_SIGNALING	1.3	0.24	Jagged1_DAPT_72h
Castel_2013_C2C12_Dll1_vs_DAPT_targets_6h_down	-1.3	0.24	Jagged1_DAPT_72h
WP_APOPTOSISRELATED_NETWORK_DUE_TO_ALTERED_NOTCH3_IN_OVARIAN_CANCER	-1.3	0.24	Jagged1_DAPT_72h
REACTOME_NOTCH2_INTRACELLULAR_DOMAIN_REGULATES_TRANSCRIPTION	1.3	0.24	Jagged1_DAPT_72h
HP_SHORT_GREATER_SCIATIC_NOTCH	1.4	0.24	Jagged1_DAPT_72h
REACTOME_NOTCH4_ACTIVATION_AND_TRANSMISSION_OF_SIGNAL_TO_THE_NUCLEUS	-1.3	0.24	Jagged1_DAPT_72h
REACTOME_SIGNALING_BY_NOTCH1_HD_DOMAIN_MUTANTS_IN_CANCER	1.3	0.24	Jagged1_DAPT_72h
GOBP_POSITIVE_REGULATION_OF_NOTCH_SIGNALING_PATHWAY	1.2	0.25	Jagged1_DAPT_72h
WP_NOTCH_SIGNALING	1.2	0.26	Jagged1_DAPT_72h
VILIMAS_NOTCH1_TARGETS_DN	-1.2	0.26	Jagged1_DAPT_72h
Poulsen_2018_HUVEC_NOTCH1_inhibited	1.3	0.26	Jagged1_DAPT_72h
REACTOME_NOTCH_HLH_TRANSCRIPTION_PATHWAY	1.2	0.29	Jagged1_DAPT_72h
REACTOME_NONCANONICAL_ACTIVATION_OF_NOTCH3	-1.2	0.33	Jagged1_DAPT_72h
GOBP_REGULATION_OF_NOTCH_SIGNALING_PATHWAY	1.1	0.34	Jagged1_DAPT_72h
KEGG_NOTCH_SIGNALING_PATHWAY	1.1	0.35	Jagged1_DAPT_72h
VILIMAS_NOTCH1_TARGETS_UP	1.1	0.39	Jagged1_DAPT_72h
REACTOME_ACTIVATED_NOTCH1_TRANSMITS_SIGNAL_TO_THE_NUCLEUS	-1.1	0.39	Jagged1_DAPT_72h
GOBP_NEGATIVE_REGULATION_OF_NOTCH_SIGNALING_PATHWAY	1.1	0.39	Jagged1_DAPT_72h
HP_ABNORMAL_GREATER_SCIATIC_NOTCH_MORPHOLOGY	-1.1	0.39	Jagged1_DAPT_72h
Labban_2018_SCC_common_RBPJ_targets	1.1	0.39	Jagged1_DAPT_72h
GOBP_POSITIVE_REGULATION_OF_TRANSCRIPTION_OF_NOTCH_RECEPTOR_TARGET	1.1	0.4	Jagged1_DAPT_72h
REACTOME_NOTCH2_ACTIVATION_AND_TRANSMISSION_OF_SIGNAL_TO_THE_NUCLEUS	-1.1	0.44	Jagged1_DAPT_72h
REACTOME_NOTCH3_ACTIVATION_AND_TRANSMISSION_OF_SIGNAL_TO_THE_NUCLEUS	0.96	0.58	Jagged1_DAPT_72h
GOMF_NOTCH_BINDING	0.96	0.58	Jagged1_DAPT_72h
REACTOME_SIGNALING_BY_NOTCH2	0.91	0.69	Jagged1_DAPT_72h
Poulsen_2018_N1_supported	0.91	0.69	Jagged1_DAPT_72h
Xu_2017_MDAMB231_RBPJ_targets	-0.83	0.81	Jagged1_DAPT_72h
NGUYEN_NOTCH1_TARGETS_UP	0.78	0.83	Jagged1_DAPT_72h
BIOCARTA_NOTCH_PATHWAY	0.71	0.83	Jagged1_DAPT_72h
REACTOME_PRE_NOTCH_PROCESSING_IN_GOLGI	0.71	0.88	Jagged1_DAPT_72h
Castel_2013_C2C12_Dll1_vs_DAPT_targets_24h_up	2.4	1.4e-08	Jagged1
Braune_2016_TNBC_Notch_sig_CSL_KO	2.5	2.6e-08	Jagged1
Castel_2013_C2C12_Dll1_vs_DAPT_targets_6h_up	2.1	4.5e-05	Jagged1
REACTOME_SIGNALING_BY_NOTCH3	2.1	0.00026	Jagged1
REACTOME_NOTCH3_INTRACELLULAR_DOMAIN_REGULATES_TRANSCRIPTION	2.1	0.00053	Jagged1
Stoeck2014_TNBC_ACC_GSI_response_2	2	0.00053	Jagged1
Stoeck2014_TNBC_ACC_GSI_response_3	1.9	0.00053	Jagged1
GOBP_NOTCH_SIGNALING_INVOLVED_IN_HEART_DEVELOPMENT	2	0.00053	Jagged1
REACTOME_NEGATIVE_REGULATION_OF_NOTCH4_SIGNALING	-1.9	0.00053	Jagged1
Labban_2018_SCC_RBPJ_targets	1.9	0.0011	Jagged1
WP_CANONICAL_AND_NONCANONICAL_NOTCH_SIGNALING	1.9	0.0014	Jagged1
Stoeck2014_TNBC_ACC_GSI_response_1	1.9	0.0014	Jagged1
Klinakis_2011_TALL_NcstnKO	2	0.0015	Jagged1
VILIMAS_NOTCH1_TARGETS_UP	1.7	0.0062	Jagged1
HP_SHORT_GREATER_SCIATIC_NOTCH	1.8	0.0063	Jagged1
Leontovich_2018_NOTCH3_nuclear_reprogramming_BRCA	1.8	0.014	Jagged1
REACTOME_NOTCH4_INTRACELLULAR_DOMAIN_REGULATES_TRANSCRIPTION	1.8	0.015	Jagged1
WP_NOTCH_SIGNALING_PATHWAY	1.6	0.017	Jagged1
Poulsen_2018_N1_supported	1.6	0.017	Jagged1
REACTOME_SIGNALING_BY_NOTCH1_PEST_DOMAIN_MUTANTS_IN_CANCER	1.6	0.025	Jagged1
Poulsen_2018_HUVEC_NOTCH1_inhibited	1.7	0.025	Jagged1
HALLMARK_NOTCH_SIGNALING	1.7	0.025	Jagged1
REACTOME_SIGNALING_BY_NOTCH1	1.5	0.033	Jagged1
GOBP_REGULATION_OF_NOTCH_SIGNALING_PATHWAY	1.5	0.033	Jagged1
REACTOME_RUNX3_REGULATES_NOTCH_SIGNALING	1.7	0.044	Jagged1
REACTOME_NOTCH3_ACTIVATION_AND_TRANSMISSION_OF_SIGNAL_TO_THE_NUCLEUS	1.6	0.047	Jagged1
WP_APOPTOSISRELATED_NETWORK_DUE_TO_ALTERED_NOTCH3_IN_OVARIAN_CANCER	-1.5	0.047	Jagged1
WP_NOTCH1_REGULATION_OF_ENDOTHELIAL_CELL_CALCIFICATION	1.5	0.047	Jagged1
REACTOME_PRE_NOTCH_PROCESSING_IN_THE_ENDOPLASMIC_RETICULUM	1.6	0.047	Jagged1
NGUYEN_NOTCH1_TARGETS_UP	1.6	0.047	Jagged1
REACTOME_NOTCH1_INTRACELLULAR_DOMAIN_REGULATES_TRANSCRIPTION	1.4	0.055	Jagged1
GOBP_NEGATIVE_REGULATION_OF_NOTCH_SIGNALING_PATHWAY	1.5	0.073	Jagged1
GOBP_NOTCH_RECEPTOR_PROCESSING	-1.6	0.082	Jagged1
WP_NOTCH_SIGNALING	1.4	0.095	Jagged1
KEGG_NOTCH_SIGNALING_PATHWAY	1.4	0.1	Jagged1
Labban_2018_SCC_common_RBPJ_targets	1.5	0.12	Jagged1
REACTOME_SIGNALING_BY_NOTCH1_T_7_9_NOTCH1_M1580_K2555_TRANSLOCATION_MUTANT	1.4	0.13	Jagged1
GOMF_NOTCH_BINDING	1.4	0.14	Jagged1
REACTOME_SIGNALING_BY_NOTCH1_HD_DOMAIN_MUTANTS_IN_CANCER	1.4	0.17	Jagged1
PID_NOTCH_PATHWAY	1.3	0.19	Jagged1
REACTOME_SIGNALING_BY_NOTCH2	1.2	0.23	Jagged1
Xu_2017_MDAMB231_RBPJ_targets	-1.1	0.33	Jagged1
HP_ABNORMAL_GREATER_SCIATIC_NOTCH_MORPHOLOGY	1.2	0.34	Jagged1
REACTOME_NONCANONICAL_ACTIVATION_OF_NOTCH3	1.2	0.34	Jagged1
REACTOME_PRE_NOTCH_PROCESSING_IN_GOLGI	1.2	0.34	Jagged1
VILIMAS_NOTCH1_TARGETS_DN	-1.1	0.37	Jagged1
GOBP_POSITIVE_REGULATION_OF_NOTCH_SIGNALING_PATHWAY	1.1	0.37	Jagged1
REACTOME_NOTCH4_ACTIVATION_AND_TRANSMISSION_OF_SIGNAL_TO_THE_NUCLEUS	1.1	0.37	Jagged1
REACTOME_NOTCH2_INTRACELLULAR_DOMAIN_REGULATES_TRANSCRIPTION	1.1	0.4	Jagged1
REACTOME_ACTIVATED_NOTCH1_TRANSMITS_SIGNAL_TO_THE_NUCLEUS	1.1	0.45	Jagged1
REACTOME_NOTCH2_ACTIVATION_AND_TRANSMISSION_OF_SIGNAL_TO_THE_NUCLEUS	1	0.46	Jagged1
Castel_2013_C2C12_Dll1_vs_DAPT_targets_6h_down	-0.96	0.55	Jagged1
BIOCARTA_NOTCH_PATHWAY	0.89	0.66	Jagged1
GOBP_POSITIVE_REGULATION_OF_TRANSCRIPTION_OF_NOTCH_RECEPTOR_TARGET	-0.82	0.73	Jagged1
Poulsen_2018_N1_repressed	0.83	0.75	Jagged1
REACTOME_NOTCH_HLH_TRANSCRIPTION_PATHWAY	-0.81	0.78	Jagged1
REACTOME_FBXW7_MUTANTS_AND_NOTCH1_IN_CANCER	0.66	0.86	Jagged1
REACTOME_NEGATIVE_REGULATION_OF_NOTCH4_SIGNALING	-2.7	5.7e-09	DAPT
Stoeck2014_TNBC_ACC_GSI_response_2	-2.1	0.0078	DAPT
Stoeck2014_TNBC_ACC_GSI_response_1	-2	0.0078	DAPT
Stoeck2014_TNBC_ACC_GSI_response_3	-1.9	0.012	DAPT
Poulsen_2018_N1_repressed	-1.8	0.016	DAPT
HALLMARK_NOTCH_SIGNALING	-1.7	0.053	DAPT
REACTOME_NOTCH3_INTRACELLULAR_DOMAIN_REGULATES_TRANSCRIPTION	-1.7	0.092	DAPT
GOBP_NOTCH_SIGNALING_INVOLVED_IN_HEART_DEVELOPMENT	-1.8	0.11	DAPT
REACTOME_PRE_NOTCH_PROCESSING_IN_THE_ENDOPLASMIC_RETICULUM	-1.7	0.11	DAPT
REACTOME_NOTCH1_INTRACELLULAR_DOMAIN_REGULATES_TRANSCRIPTION	-1.6	0.12	DAPT
REACTOME_FBXW7_MUTANTS_AND_NOTCH1_IN_CANCER	-1.6	0.18	DAPT
Castel_2013_C2C12_Dll1_vs_DAPT_targets_24h_up	-1.4	0.2	DAPT
VILIMAS_NOTCH1_TARGETS_UP	1.4	0.21	DAPT
REACTOME_SIGNALING_BY_NOTCH1_PEST_DOMAIN_MUTANTS_IN_CANCER	-1.4	0.21	DAPT
Klinakis_2011_TALL_NcstnKO	-1.5	0.21	DAPT
Braune_2016_TNBC_Notch_sig_CSL_KO	-1.4	0.21	DAPT
GOBP_NOTCH_RECEPTOR_PROCESSING	1.5	0.22	DAPT
REACTOME_NOTCH4_INTRACELLULAR_DOMAIN_REGULATES_TRANSCRIPTION	-1.4	0.23	DAPT
Leontovich_2018_NOTCH3_nuclear_reprogramming_BRCA	-1.4	0.25	DAPT
PID_NOTCH_PATHWAY	-1.3	0.26	DAPT
WP_NOTCH_SIGNALING_PATHWAY	-1.3	0.26	DAPT
REACTOME_SIGNALING_BY_NOTCH3	-1.3	0.26	DAPT
REACTOME_RUNX3_REGULATES_NOTCH_SIGNALING	-1.3	0.28	DAPT
REACTOME_SIGNALING_BY_NOTCH1	-1.2	0.32	DAPT
WP_NOTCH1_REGULATION_OF_ENDOTHELIAL_CELL_CALCIFICATION	-1.3	0.32	DAPT
Castel_2013_C2C12_Dll1_vs_DAPT_targets_6h_down	1.3	0.35	DAPT
WP_CANONICAL_AND_NONCANONICAL_NOTCH_SIGNALING	-1.2	0.41	DAPT
Labban_2018_SCC_common_RBPJ_targets	-1.2	0.45	DAPT
REACTOME_SIGNALING_BY_NOTCH1_T_7_9_NOTCH1_M1580_K2555_TRANSLOCATION_MUTANT	-1.2	0.45	DAPT
REACTOME_NOTCH4_ACTIVATION_AND_TRANSMISSION_OF_SIGNAL_TO_THE_NUCLEUS	1.2	0.47	DAPT
REACTOME_SIGNALING_BY_NOTCH1_HD_DOMAIN_MUTANTS_IN_CANCER	-1.2	0.48	DAPT
REACTOME_NONCANONICAL_ACTIVATION_OF_NOTCH3	1.1	0.66	DAPT
Labban_2018_SCC_RBPJ_targets	-1	0.66	DAPT
REACTOME_ACTIVATED_NOTCH1_TRANSMITS_SIGNAL_TO_THE_NUCLEUS	1	0.69	DAPT
GOBP_REGULATION_OF_NOTCH_SIGNALING_PATHWAY	1	0.69	DAPT
WP_APOPTOSISRELATED_NETWORK_DUE_TO_ALTERED_NOTCH3_IN_OVARIAN_CANCER	1	0.69	DAPT
GOBP_POSITIVE_REGULATION_OF_TRANSCRIPTION_OF_NOTCH_RECEPTOR_TARGET	-0.96	0.78	DAPT
REACTOME_NOTCH3_ACTIVATION_AND_TRANSMISSION_OF_SIGNAL_TO_THE_NUCLEUS	-0.9	0.83	DAPT
REACTOME_NOTCH2_ACTIVATION_AND_TRANSMISSION_OF_SIGNAL_TO_THE_NUCLEUS	0.91	0.83	DAPT
Castel_2013_C2C12_Dll1_vs_DAPT_targets_6h_up	-0.91	0.83	DAPT
NGUYEN_NOTCH1_TARGETS_UP	0.89	0.83	DAPT
BIOCARTA_NOTCH_PATHWAY	0.88	0.83	DAPT
WP_NOTCH_SIGNALING	-0.91	0.83	DAPT
REACTOME_NOTCH2_INTRACELLULAR_DOMAIN_REGULATES_TRANSCRIPTION	-0.84	0.84	DAPT
VILIMAS_NOTCH1_TARGETS_DN	0.87	0.84	DAPT
KEGG_NOTCH_SIGNALING_PATHWAY	-0.87	0.84	DAPT
REACTOME_SIGNALING_BY_NOTCH2	-0.86	0.84	DAPT
Poulsen_2018_HUVEC_NOTCH1_inhibited	-0.79	0.85	DAPT
GOBP_POSITIVE_REGULATION_OF_NOTCH_SIGNALING_PATHWAY	0.85	0.85	DAPT
Poulsen_2018_N1_supported	0.78	0.96	DAPT
REACTOME_PRE_NOTCH_PROCESSING_IN_GOLGI	-0.7	0.96	DAPT
REACTOME_NOTCH_HLH_TRANSCRIPTION_PATHWAY	-0.69	0.96	DAPT
GOBP_NEGATIVE_REGULATION_OF_NOTCH_SIGNALING_PATHWAY	-0.7	0.96	DAPT
HP_ABNORMAL_GREATER_SCIATIC_NOTCH_MORPHOLOGY	0.65	0.96	DAPT
Xu_2017_MDAMB231_RBPJ_targets	-0.67	0.96	DAPT
HP_SHORT_GREATER_SCIATIC_NOTCH	-0.55	0.96	DAPT
GOMF_NOTCH_BINDING	0.6	0.96	DAPT
Castel_2013_C2C12_Dll1_vs_DAPT_targets_24h_up	2.3	1.6e-08	Jagged1_8h
Braune_2016_TNBC_Notch_sig_CSL_KO	2.4	2.6e-06	Jagged1_8h
Stoeck2014_TNBC_ACC_GSI_response_2	2.2	7.2e-06	Jagged1_8h
Stoeck2014_TNBC_ACC_GSI_response_3	2.1	1.9e-05	Jagged1_8h
REACTOME_NEGATIVE_REGULATION_OF_NOTCH4_SIGNALING	2.2	1.9e-05	Jagged1_8h
Stoeck2014_TNBC_ACC_GSI_response_1	2.2	4.5e-05	Jagged1_8h
Castel_2013_C2C12_Dll1_vs_DAPT_targets_6h_up	2	0.00013	Jagged1_8h
Leontovich_2018_NOTCH3_nuclear_reprogramming_BRCA	2.1	0.00037	Jagged1_8h
WP_CANONICAL_AND_NONCANONICAL_NOTCH_SIGNALING	1.8	0.0096	Jagged1_8h
WP_APOPTOSISRELATED_NETWORK_DUE_TO_ALTERED_NOTCH3_IN_OVARIAN_CANCER	-1.7	0.016	Jagged1_8h
Xu_2017_MDAMB231_RBPJ_targets	-1.8	0.016	Jagged1_8h
REACTOME_NOTCH3_INTRACELLULAR_DOMAIN_REGULATES_TRANSCRIPTION	1.8	0.016	Jagged1_8h
Klinakis_2011_TALL_NcstnKO	1.8	0.022	Jagged1_8h
GOBP_NEGATIVE_REGULATION_OF_NOTCH_SIGNALING_PATHWAY	1.7	0.032	Jagged1_8h
GOBP_NOTCH_SIGNALING_INVOLVED_IN_HEART_DEVELOPMENT	1.7	0.035	Jagged1_8h
REACTOME_SIGNALING_BY_NOTCH3	1.6	0.035	Jagged1_8h
Labban_2018_SCC_RBPJ_targets	1.6	0.035	Jagged1_8h
VILIMAS_NOTCH1_TARGETS_UP	1.5	0.054	Jagged1_8h
REACTOME_NOTCH1_INTRACELLULAR_DOMAIN_REGULATES_TRANSCRIPTION	1.4	0.08	Jagged1_8h
HALLMARK_NOTCH_SIGNALING	1.5	0.08	Jagged1_8h
Labban_2018_SCC_common_RBPJ_targets	1.6	0.089	Jagged1_8h
Poulsen_2018_N1_supported	1.4	0.089	Jagged1_8h
REACTOME_SIGNALING_BY_NOTCH1_PEST_DOMAIN_MUTANTS_IN_CANCER	1.4	0.089	Jagged1_8h
Poulsen_2018_HUVEC_NOTCH1_inhibited	1.6	0.11	Jagged1_8h
REACTOME_NOTCH4_INTRACELLULAR_DOMAIN_REGULATES_TRANSCRIPTION	1.5	0.12	Jagged1_8h
WP_NOTCH_SIGNALING_PATHWAY	1.4	0.13	Jagged1_8h
WP_NOTCH1_REGULATION_OF_ENDOTHELIAL_CELL_CALCIFICATION	1.5	0.13	Jagged1_8h
NGUYEN_NOTCH1_TARGETS_UP	1.4	0.14	Jagged1_8h
REACTOME_SIGNALING_BY_NOTCH1	1.3	0.14	Jagged1_8h
WP_NOTCH_SIGNALING	1.3	0.2	Jagged1_8h
REACTOME_RUNX3_REGULATES_NOTCH_SIGNALING	1.4	0.2	Jagged1_8h
GOBP_REGULATION_OF_NOTCH_SIGNALING_PATHWAY	1.2	0.29	Jagged1_8h
REACTOME_PRE_NOTCH_PROCESSING_IN_THE_ENDOPLASMIC_RETICULUM	1.3	0.29	Jagged1_8h
KEGG_NOTCH_SIGNALING_PATHWAY	1.2	0.29	Jagged1_8h
GOBP_POSITIVE_REGULATION_OF_NOTCH_SIGNALING_PATHWAY	-1.2	0.29	Jagged1_8h
REACTOME_NOTCH3_ACTIVATION_AND_TRANSMISSION_OF_SIGNAL_TO_THE_NUCLEUS	1.2	0.38	Jagged1_8h
GOBP_POSITIVE_REGULATION_OF_TRANSCRIPTION_OF_NOTCH_RECEPTOR_TARGET	-1.2	0.39	Jagged1_8h
REACTOME_NOTCH_HLH_TRANSCRIPTION_PATHWAY	-1.1	0.47	Jagged1_8h
GOBP_NOTCH_RECEPTOR_PROCESSING	-1.1	0.49	Jagged1_8h
REACTOME_NONCANONICAL_ACTIVATION_OF_NOTCH3	1.1	0.5	Jagged1_8h
Castel_2013_C2C12_Dll1_vs_DAPT_targets_6h_down	-1.1	0.51	Jagged1_8h
GOMF_NOTCH_BINDING	1.1	0.51	Jagged1_8h
REACTOME_SIGNALING_BY_NOTCH1_HD_DOMAIN_MUTANTS_IN_CANCER	1	0.51	Jagged1_8h
REACTOME_SIGNALING_BY_NOTCH1_T_7_9_NOTCH1_M1580_K2555_TRANSLOCATION_MUTANT	1.1	0.51	Jagged1_8h
VILIMAS_NOTCH1_TARGETS_DN	1.1	0.51	Jagged1_8h
HP_SHORT_GREATER_SCIATIC_NOTCH	1.1	0.51	Jagged1_8h
PID_NOTCH_PATHWAY	-1	0.52	Jagged1_8h
REACTOME_SIGNALING_BY_NOTCH2	1	0.54	Jagged1_8h
REACTOME_FBXW7_MUTANTS_AND_NOTCH1_IN_CANCER	1	0.54	Jagged1_8h
BIOCARTA_NOTCH_PATHWAY	-0.98	0.54	Jagged1_8h
REACTOME_NOTCH4_ACTIVATION_AND_TRANSMISSION_OF_SIGNAL_TO_THE_NUCLEUS	0.97	0.54	Jagged1_8h
REACTOME_PRE_NOTCH_PROCESSING_IN_GOLGI	0.97	0.56	Jagged1_8h
REACTOME_NOTCH2_INTRACELLULAR_DOMAIN_REGULATES_TRANSCRIPTION	-0.89	0.66	Jagged1_8h
REACTOME_NOTCH2_ACTIVATION_AND_TRANSMISSION_OF_SIGNAL_TO_THE_NUCLEUS	0.89	0.67	Jagged1_8h
Poulsen_2018_N1_repressed	0.81	0.8	Jagged1_8h
REACTOME_ACTIVATED_NOTCH1_TRANSMITS_SIGNAL_TO_THE_NUCLEUS	0.76	0.85	Jagged1_8h
HP_ABNORMAL_GREATER_SCIATIC_NOTCH_MORPHOLOGY	0.43	1	Jagged1_8h
REACTOME_NEGATIVE_REGULATION_OF_NOTCH4_SIGNALING	-2	0.0033	DAPT_72h
Stoeck2014_TNBC_ACC_GSI_response_3	-1.8	0.023	DAPT_72h
Stoeck2014_TNBC_ACC_GSI_response_2	-1.9	0.023	DAPT_72h
Stoeck2014_TNBC_ACC_GSI_response_1	-1.9	0.023	DAPT_72h
REACTOME_NOTCH1_INTRACELLULAR_DOMAIN_REGULATES_TRANSCRIPTION	-1.7	0.044	DAPT_72h
GOBP_NOTCH_RECEPTOR_PROCESSING	1.8	0.044	DAPT_72h
REACTOME_NOTCH3_INTRACELLULAR_DOMAIN_REGULATES_TRANSCRIPTION	-1.7	0.095	DAPT_72h
GOBP_NOTCH_SIGNALING_INVOLVED_IN_HEART_DEVELOPMENT	-1.7	0.13	DAPT_72h
Poulsen_2018_N1_repressed	-1.6	0.13	DAPT_72h
VILIMAS_NOTCH1_TARGETS_UP	1.5	0.14	DAPT_72h
REACTOME_SIGNALING_BY_NOTCH1_PEST_DOMAIN_MUTANTS_IN_CANCER	-1.4	0.23	DAPT_72h
GOBP_REGULATION_OF_NOTCH_SIGNALING_PATHWAY	1.3	0.24	DAPT_72h
REACTOME_NOTCH4_INTRACELLULAR_DOMAIN_REGULATES_TRANSCRIPTION	-1.5	0.24	DAPT_72h
REACTOME_NOTCH4_ACTIVATION_AND_TRANSMISSION_OF_SIGNAL_TO_THE_NUCLEUS	1.5	0.24	DAPT_72h
REACTOME_FBXW7_MUTANTS_AND_NOTCH1_IN_CANCER	-1.5	0.24	DAPT_72h
Leontovich_2018_NOTCH3_nuclear_reprogramming_BRCA	-1.4	0.24	DAPT_72h
PID_NOTCH_PATHWAY	-1.3	0.24	DAPT_72h
Castel_2013_C2C12_Dll1_vs_DAPT_targets_6h_down	1.4	0.24	DAPT_72h
REACTOME_PRE_NOTCH_PROCESSING_IN_THE_ENDOPLASMIC_RETICULUM	-1.4	0.24	DAPT_72h
REACTOME_RUNX3_REGULATES_NOTCH_SIGNALING	-1.4	0.24	DAPT_72h
REACTOME_SIGNALING_BY_NOTCH3	-1.3	0.24	DAPT_72h
REACTOME_ACTIVATED_NOTCH1_TRANSMITS_SIGNAL_TO_THE_NUCLEUS	1.3	0.26	DAPT_72h
REACTOME_SIGNALING_BY_NOTCH1	-1.2	0.27	DAPT_72h
REACTOME_NOTCH2_ACTIVATION_AND_TRANSMISSION_OF_SIGNAL_TO_THE_NUCLEUS	1.3	0.29	DAPT_72h
Klinakis_2011_TALL_NcstnKO	-1.3	0.29	DAPT_72h
WP_NOTCH_SIGNALING_PATHWAY	-1.2	0.31	DAPT_72h
REACTOME_NONCANONICAL_ACTIVATION_OF_NOTCH3	1.3	0.33	DAPT_72h
HALLMARK_NOTCH_SIGNALING	-1.2	0.35	DAPT_72h
GOBP_NEGATIVE_REGULATION_OF_NOTCH_SIGNALING_PATHWAY	1.2	0.37	DAPT_72h
VILIMAS_NOTCH1_TARGETS_DN	1.2	0.42	DAPT_72h
GOBP_POSITIVE_REGULATION_OF_NOTCH_SIGNALING_PATHWAY	1.2	0.43	DAPT_72h
REACTOME_SIGNALING_BY_NOTCH2	1.1	0.49	DAPT_72h
WP_APOPTOSISRELATED_NETWORK_DUE_TO_ALTERED_NOTCH3_IN_OVARIAN_CANCER	1.1	0.49	DAPT_72h
REACTOME_NOTCH2_INTRACELLULAR_DOMAIN_REGULATES_TRANSCRIPTION	-1.1	0.49	DAPT_72h
REACTOME_NOTCH_HLH_TRANSCRIPTION_PATHWAY	-1.1	0.53	DAPT_72h
HP_ABNORMAL_GREATER_SCIATIC_NOTCH_MORPHOLOGY	1.1	0.55	DAPT_72h
GOBP_POSITIVE_REGULATION_OF_TRANSCRIPTION_OF_NOTCH_RECEPTOR_TARGET	-1.1	0.6	DAPT_72h
REACTOME_NOTCH3_ACTIVATION_AND_TRANSMISSION_OF_SIGNAL_TO_THE_NUCLEUS	1	0.6	DAPT_72h
REACTOME_SIGNALING_BY_NOTCH1_T_7_9_NOTCH1_M1580_K2555_TRANSLOCATION_MUTANT	-1	0.6	DAPT_72h
REACTOME_SIGNALING_BY_NOTCH1_HD_DOMAIN_MUTANTS_IN_CANCER	-1	0.6	DAPT_72h
BIOCARTA_NOTCH_PATHWAY	1	0.62	DAPT_72h
Castel_2013_C2C12_Dll1_vs_DAPT_targets_24h_up	-0.99	0.64	DAPT_72h
WP_NOTCH_SIGNALING	0.95	0.73	DAPT_72h
Labban_2018_SCC_common_RBPJ_targets	-0.92	0.73	DAPT_72h
Labban_2018_SCC_RBPJ_targets	-0.93	0.76	DAPT_72h
REACTOME_PRE_NOTCH_PROCESSING_IN_GOLGI	0.9	0.76	DAPT_72h
WP_NOTCH1_REGULATION_OF_ENDOTHELIAL_CELL_CALCIFICATION	-0.87	0.76	DAPT_72h
Castel_2013_C2C12_Dll1_vs_DAPT_targets_6h_up	0.91	0.76	DAPT_72h
WP_CANONICAL_AND_NONCANONICAL_NOTCH_SIGNALING	-0.88	0.76	DAPT_72h
KEGG_NOTCH_SIGNALING_PATHWAY	0.89	0.78	DAPT_72h
Poulsen_2018_HUVEC_NOTCH1_inhibited	-0.83	0.78	DAPT_72h
Braune_2016_TNBC_Notch_sig_CSL_KO	-0.86	0.79	DAPT_72h
Poulsen_2018_N1_supported	0.85	0.83	DAPT_72h
NGUYEN_NOTCH1_TARGETS_UP	-0.79	0.83	DAPT_72h
GOMF_NOTCH_BINDING	0.66	0.97	DAPT_72h
HP_SHORT_GREATER_SCIATIC_NOTCH	-0.5	0.99	DAPT_72h
Xu_2017_MDAMB231_RBPJ_targets	0.56	0.99	DAPT_72h

## Sheet: GSEA vali. cohort both t.points
Table S7: The lists of the signatures significantly enriched by GSEA (p.adj < 0.05) in the six-cell line training cohort and the larger 19-cell line cohort.
GSEA analysis for public/published signatures on the validation chorort of 19 breast cancer cell lines (Jagged1-DAPT comparsion, both time-points)
ID	setSize	enrichmentScore	NES	pvalue	p.adjust	qvalues	rank	leading_edge
Castel_2013_C2C12_Dll1_vs_DAPT_targets_24h_up	86	0.85	1.9	5.9e-06	0.00034	0.00012	550	tags=26%, list=4%, signal=25%
WP_NOTCH_SIGNALING_PATHWAY	58	0.9	1.9	1.2e-05	0.00034	0.00012	60	tags=12%, list=0%, signal=12%
REACTOME_SIGNALING_BY_NOTCH3	44	0.91	1.9	3.2e-05	0.00062	0.00021	360	tags=20%, list=3%, signal=20%
Stoeck2014_TNBC_ACC_GSI_response_2	9	0.99	1.6	4.7e-05	0.00062	0.00021	60	tags=56%, list=0%, signal=55%
Notch 20-Gene Signature	20	0.96	1.8	5.3e-05	0.00062	0.00021	310	tags=75%, list=2%, signal=73%
REACTOME_NOTCH3_INTRACELLULAR_DOMAIN_REGULATES_TRANSCRIPTION	23	0.95	1.8	0.00017	0.0016	0.00057	360	tags=35%, list=3%, signal=34%
Braune_2016_TNBC_Notch_sig_CSL_KO	40	0.9	1.8	0.00023	0.0017	0.00059	600	tags=45%, list=4%, signal=43%
Stoeck2014_TNBC_ACC_GSI_response_3	6	0.99	1.5	0.00024	0.0017	0.00059	60	tags=83%, list=0%, signal=83%
REACTOME_NOTCH2_INTRACELLULAR_DOMAIN_REGULATES_TRANSCRIPTION	10	0.99	1.6	0.00033	0.0021	0.00074	16	tags=20%, list=0%, signal=20%
REACTOME_SIGNALING_BY_NOTCH2	28	0.92	1.8	0.00044	0.0025	0.00087	16	tags=11%, list=0%, signal=11%
Klinakis_2011_TALL_NcstnKO	9	0.98	1.6	0.00052	0.0026	0.00091	16	tags=33%, list=0%, signal=33%
REACTOME_SIGNALING_BY_NOTCH1	69	0.82	1.8	0.00054	0.0026	0.00091	180	tags=10%, list=1%, signal=10%
GOBP_NOTCH_SIGNALING_INVOLVED_IN_HEART_DEVELOPMENT	11	0.97	1.6	0.00068	0.0027	0.00092	360	tags=64%, list=3%, signal=62%
REACTOME_RUNX3_REGULATES_NOTCH_SIGNALING	14	0.96	1.7	0.00073	0.0027	0.00092	39	tags=21%, list=0%, signal=21%
REACTOME_SIGNALING_BY_NOTCH1_PEST_DOMAIN_MUTANTS_IN_CANCER	54	0.85	1.8	0.00073	0.0027	0.00092	180	tags=13%, list=1%, signal=13%
Labban_2018_SCC_RBPJ_targets	59	0.83	1.8	0.00073	0.0027	0.00092	840	tags=20%, list=6%, signal=19%
WP_CANONICAL_AND_NONCANONICAL_NOTCH_SIGNALING	24	0.92	1.7	0.00088	0.0029	0.001	60	tags=17%, list=0%, signal=17%
REACTOME_NOTCH4_INTRACELLULAR_DOMAIN_REGULATES_TRANSCRIPTION	19	0.94	1.7	0.00092	0.0029	0.001	44	tags=21%, list=0%, signal=21%
KEGG_NOTCH_SIGNALING_PATHWAY	42	0.87	1.8	0.00095	0.0029	0.001	60	tags=10%, list=0%, signal=10%
Stoeck2014_TNBC_ACC_GSI_response_1	17	0.93	1.7	0.0012	0.0036	0.0012	250	tags=41%, list=2%, signal=40%
GOBP_REGULATION_OF_NOTCH_SIGNALING_PATHWAY	76	0.79	1.7	0.0013	0.0037	0.0013	44	tags=8%, list=0%, signal=8%
Leontovich_2018_NOTCH3_nuclear_reprogramming_BRCA	10	0.98	1.6	0.0015	0.004	0.0014	60	tags=30%, list=0%, signal=30%
WP_NOTCH_SIGNALING	40	0.87	1.8	0.0016	0.004	0.0014	60	tags=10%, list=0%, signal=10%
REACTOME_NOTCH1_INTRACELLULAR_DOMAIN_REGULATES_TRANSCRIPTION	46	0.83	1.7	0.003	0.007	0.0024	360	tags=15%, list=3%, signal=15%
Castel_2013_C2C12_Dll1_vs_DAPT_targets_6h_up	43	0.85	1.8	0.003	0.007	0.0024	450	tags=26%, list=3%, signal=25%
HALLMARK_NOTCH_SIGNALING	32	0.85	1.7	0.0056	0.012	0.0043	520	tags=19%, list=4%, signal=18%
PID_NOTCH_PATHWAY	53	0.78	1.6	0.0084	0.018	0.0062	360	tags=8%, list=3%, signal=7%
Labban_2018_SCC_common_RBPJ_targets	12	0.92	1.6	0.01	0.021	0.0072	2	tags=8%, list=0%, signal=8%
REACTOME_NOTCH3_ACTIVATION_AND_TRANSMISSION_OF_SIGNAL_TO_THE_NUCLEUS	22	0.87	1.6	0.014	0.028	0.0098	60	tags=9%, list=0%, signal=9%
REACTOME_PRE_NOTCH_PROCESSING_IN_THE_ENDOPLASMIC_RETICULUM	5	0.96	1.4	0.017	0.032	0.011	360	tags=60%, list=3%, signal=58%
REACTOME_NOTCH4_ACTIVATION_AND_TRANSMISSION_OF_SIGNAL_TO_THE_NUCLEUS	10	0.92	1.5	0.022	0.04	0.014	4	tags=10%, list=0%, signal=10%
REACTOME_SIGNALING_BY_NOTCH1_HD_DOMAIN_MUTANTS_IN_CANCER	12	0.9	1.5	0.022	0.04	0.014	360	tags=17%, list=3%, signal=16%
Castel_2013_C2C12_Dll1_vs_DAPT_targets_6h_down	17	-0.82	-1.5	0.023	0.04	0.014	1000	tags=47%, list=7%, signal=44%
Poulsen_2018_N1_supported	67	0.73	1.6	0.025	0.042	0.014	930	tags=21%, list=7%, signal=20%
Poulsen_2018_HUVEC_NOTCH1_inhibited	10	0.91	1.5	0.026	0.043	0.015	120	tags=20%, list=1%, signal=20%
REACTOME_FBXW7_MUTANTS_AND_NOTCH1_IN_CANCER	5	0.94	1.4	0.033	0.053	0.018	360	tags=20%, list=3%, signal=19%
WP_NOTCH1_REGULATION_OF_ENDOTHELIAL_CELL_CALCIFICATION	16	0.85	1.5	0.034	0.053	0.018	360	tags=25%, list=3%, signal=24%
GOBP_NEGATIVE_REGULATION_OF_NOTCH_SIGNALING_PATHWAY	30	0.78	1.5	0.037	0.057	0.02	44	tags=10%, list=0%, signal=10%
REACTOME_NOTCH2_ACTIVATION_AND_TRANSMISSION_OF_SIGNAL_TO_THE_NUCLEUS	19	0.82	1.5	0.045	0.066	0.023	4	tags=5%, list=0%, signal=5%
GOBP_POSITIVE_REGULATION_OF_NOTCH_SIGNALING_PATHWAY	38	0.77	1.6	0.052	0.074	0.025	360	tags=13%, list=3%, signal=13%
REACTOME_ACTIVATED_NOTCH1_TRANSMITS_SIGNAL_TO_THE_NUCLEUS	27	0.78	1.5	0.052	0.074	0.025	360	tags=7%, list=3%, signal=7%
REACTOME_SIGNALING_BY_NOTCH1_T_7_9_NOTCH1_M1580_K2555_TRANSLOCATION_MUTANT	7	0.9	1.4	0.06	0.083	0.029	360	tags=29%, list=3%, signal=28%
VILIMAS_NOTCH1_TARGETS_UP	45	0.65	1.3	0.11	0.15	0.05	1100	tags=24%, list=8%, signal=23%
GOMF_NOTCH_BINDING	19	0.73	1.3	0.16	0.21	0.072	360	tags=11%, list=3%, signal=10%
GOBP_POSITIVE_REGULATION_OF_TRANSCRIPTION_OF_NOTCH_RECEPTOR_TARGET	6	0.76	1.2	0.32	0.41	0.14	1800	tags=33%, list=14%, signal=29%
REACTOME_NONCANONICAL_ACTIVATION_OF_NOTCH3	8	0.72	1.1	0.35	0.44	0.15	60	tags=12%, list=0%, signal=12%
GOBP_NOTCH_RECEPTOR_PROCESSING	9	-0.69	-1.1	0.37	0.46	0.16	3500	tags=67%, list=26%, signal=49%
Xu_2017_MDAMB231_RBPJ_targets	34	-0.49	-0.98	0.46	0.54	0.19	1100	tags=38%, list=9%, signal=35%
VILIMAS_NOTCH1_TARGETS_DN	15	-0.59	-1	0.46	0.54	0.19	1100	tags=20%, list=8%, signal=18%
NGUYEN_NOTCH1_TARGETS_UP	23	0.52	0.97	0.48	0.56	0.19	210	tags=9%, list=2%, signal=9%
REACTOME_PRE_NOTCH_PROCESSING_IN_GOLGI	16	0.56	0.99	0.51	0.57	0.2	520	tags=19%, list=4%, signal=18%
HP_ABNORMAL_GREATER_SCIATIC_NOTCH_MORPHOLOGY	16	-0.54	-0.94	0.57	0.64	0.22	2400	tags=19%, list=18%, signal=15%
Poulsen_2018_N1_repressed	29	-0.44	-0.85	0.68	0.74	0.26	780	tags=21%, list=6%, signal=20%
HP_SHORT_GREATER_SCIATIC_NOTCH	5	0.56	0.84	0.71	0.76	0.26	1300	tags=20%, list=10%, signal=18%
REACTOME_NOTCH_HLH_TRANSCRIPTION_PATHWAY	26	-0.41	-0.79	0.75	0.79	0.27	590	tags=15%, list=4%, signal=15%
BIOCARTA_NOTCH_PATHWAY	6	-0.51	-0.77	0.79	0.82	0.28	230	tags=33%, list=2%, signal=33%
WP_APOPTOSISRELATED_NETWORK_DUE_TO_ALTERED_NOTCH3_IN_OVARIAN_CANCER	48	-0.36	-0.75	0.87	0.89	0.31	1400	tags=21%, list=10%, signal=19%
REACTOME_NEGATIVE_REGULATION_OF_NOTCH4_SIGNALING	50	-0.2	-0.41	1	1	0.34	11000	tags=20%, list=81%, signal=4%

## Sheet: GSEA vali. cohort 8h t.points
Table S7: The lists of the signatures significantly enriched by GSEA (p.adj < 0.05) in the six-cell line training cohort and the larger 19-cell line cohort.
GSEA analysis for public/published signatures on the validation chorort of 19 breast cancer cell lines (Jagged1-DAPT comparsion, 8h time-points)
ID	setSize	enrichmentScore	NES	pvalue	p.adjust	qvalues	rank	leading_edge
REACTOME_SIGNALING_BY_NOTCH1	73	0.9	2	2.1e-09	1.2e-07	4.3e-08	110	tags=10%, list=1%, signal=10%
REACTOME_SIGNALING_BY_NOTCH1_PEST_DOMAIN_MUTANTS_IN_CANCER	58	0.92	2	1.7e-08	4.8e-07	1.7e-07	110	tags=12%, list=1%, signal=12%
REACTOME_SIGNALING_BY_NOTCH2	31	0.95	1.9	1.9e-07	3.6e-06	1.3e-06	29	tags=10%, list=0%, signal=10%
WP_NOTCH_SIGNALING_PATHWAY	59	0.9	1.9	4.3e-07	6.3e-06	2.3e-06	110	tags=10%, list=1%, signal=10%
REACTOME_SIGNALING_BY_NOTCH3	48	0.91	1.9	3.6e-06	4.2e-05	1.5e-05	110	tags=12%, list=1%, signal=12%
REACTOME_NOTCH1_INTRACELLULAR_DOMAIN_REGULATES_TRANSCRIPTION	48	0.9	1.9	6.6e-06	6.4e-05	2.3e-05	110	tags=12%, list=1%, signal=12%
WP_CANONICAL_AND_NONCANONICAL_NOTCH_SIGNALING	26	0.93	1.8	1.2e-05	9.5e-05	3.5e-05	7	tags=12%, list=0%, signal=12%
GOBP_REGULATION_OF_NOTCH_SIGNALING_PATHWAY	81	0.83	1.9	2.1e-05	0.00013	4.7e-05	110	tags=7%, list=1%, signal=7%
Braune_2016_TNBC_Notch_sig_CSL_KO	42	0.89	1.9	2.2e-05	0.00013	4.7e-05	590	tags=48%, list=4%, signal=46%
REACTOME_NOTCH2_INTRACELLULAR_DOMAIN_REGULATES_TRANSCRIPTION	10	0.99	1.6	2.2e-05	0.00013	4.7e-05	29	tags=20%, list=0%, signal=20%
REACTOME_NOTCH4_INTRACELLULAR_DOMAIN_REGULATES_TRANSCRIPTION	20	0.93	1.7	0.00016	0.00085	0.00031	440	tags=30%, list=3%, signal=29%
REACTOME_NOTCH3_INTRACELLULAR_DOMAIN_REGULATES_TRANSCRIPTION	24	0.91	1.8	0.00024	0.0011	0.0004	450	tags=25%, list=3%, signal=24%
Notch 20-Gene Signature	20	0.93	1.7	0.00026	0.0011	0.0004	280	tags=50%, list=2%, signal=49%
Stoeck2014_TNBC_ACC_GSI_response_1	15	0.96	1.7	0.00027	0.0011	0.0004	210	tags=33%, list=1%, signal=33%
REACTOME_RUNX3_REGULATES_NOTCH_SIGNALING	14	0.96	1.7	0.00032	0.0012	0.00045	66	tags=21%, list=0%, signal=21%
Castel_2013_C2C12_Dll1_vs_DAPT_targets_6h_up	44	0.86	1.8	0.00043	0.0016	0.00057	640	tags=30%, list=4%, signal=28%
Castel_2013_C2C12_Dll1_vs_DAPT_targets_24h_up	89	0.75	1.7	0.00058	0.002	0.00071	1100	tags=33%, list=7%, signal=30%
HALLMARK_NOTCH_SIGNALING	31	0.86	1.7	0.00076	0.0025	0.00089	30	tags=10%, list=0%, signal=10%
WP_NOTCH_SIGNALING	42	0.83	1.7	0.0012	0.0036	0.0013	29	tags=7%, list=0%, signal=7%
GOBP_POSITIVE_REGULATION_OF_NOTCH_SIGNALING_PATHWAY	37	0.83	1.7	0.0017	0.0048	0.0017	29	tags=8%, list=0%, signal=8%
KEGG_NOTCH_SIGNALING_PATHWAY	45	0.83	1.7	0.002	0.0054	0.002	29	tags=7%, list=0%, signal=7%
Stoeck2014_TNBC_ACC_GSI_response_3	6	0.98	1.5	0.0022	0.0054	0.002	210	tags=67%, list=1%, signal=66%
REACTOME_NOTCH3_ACTIVATION_AND_TRANSMISSION_OF_SIGNAL_TO_THE_NUCLEUS	25	0.89	1.7	0.0022	0.0054	0.002	4	tags=4%, list=0%, signal=4%
REACTOME_NOTCH2_ACTIVATION_AND_TRANSMISSION_OF_SIGNAL_TO_THE_NUCLEUS	22	0.89	1.7	0.0022	0.0054	0.002	4	tags=5%, list=0%, signal=5%
GOBP_NOTCH_SIGNALING_INVOLVED_IN_HEART_DEVELOPMENT	11	0.94	1.6	0.0025	0.0059	0.0021	540	tags=55%, list=4%, signal=53%
Stoeck2014_TNBC_ACC_GSI_response_2	10	0.95	1.6	0.0032	0.0072	0.0026	550	tags=50%, list=4%, signal=48%
Labban_2018_SCC_RBPJ_targets	65	0.77	1.7	0.0033	0.0072	0.0026	860	tags=22%, list=6%, signal=20%
GOBP_NEGATIVE_REGULATION_OF_NOTCH_SIGNALING_PATHWAY	34	0.83	1.7	0.0035	0.0073	0.0026	110	tags=9%, list=1%, signal=9%
PID_NOTCH_PATHWAY	55	0.8	1.7	0.0037	0.0074	0.0027	630	tags=7%, list=4%, signal=7%
Leontovich_2018_NOTCH3_nuclear_reprogramming_BRCA	10	0.94	1.6	0.0046	0.0088	0.0032	5	tags=20%, list=0%, signal=20%
REACTOME_SIGNALING_BY_NOTCH1_HD_DOMAIN_MUTANTS_IN_CANCER	15	0.91	1.6	0.0047	0.0088	0.0032	4	tags=7%, list=0%, signal=7%
Klinakis_2011_TALL_NcstnKO	6	0.96	1.5	0.0057	0.01	0.0038	29	tags=50%, list=0%, signal=50%
REACTOME_NOTCH4_ACTIVATION_AND_TRANSMISSION_OF_SIGNAL_TO_THE_NUCLEUS	11	0.92	1.6	0.0061	0.011	0.0039	440	tags=18%, list=3%, signal=18%
GOMF_NOTCH_BINDING	21	0.86	1.6	0.0063	0.011	0.0039	440	tags=10%, list=3%, signal=9%
REACTOME_ACTIVATED_NOTCH1_TRANSMITS_SIGNAL_TO_THE_NUCLEUS	30	0.84	1.7	0.0064	0.011	0.0039	4	tags=3%, list=0%, signal=3%
REACTOME_SIGNALING_BY_NOTCH1_T_7_9_NOTCH1_M1580_K2555_TRANSLOCATION_MUTANT	7	0.93	1.5	0.019	0.03	0.011	4	tags=14%, list=0%, signal=14%
Poulsen_2018_N1_supported	67	0.68	1.5	0.023	0.037	0.013	1100	tags=21%, list=7%, signal=20%
Castel_2013_C2C12_Dll1_vs_DAPT_targets_6h_down	15	-0.82	-1.5	0.032	0.048	0.017	600	tags=40%, list=4%, signal=38%
WP_NOTCH1_REGULATION_OF_ENDOTHELIAL_CELL_CALCIFICATION	17	0.79	1.4	0.063	0.094	0.034	160	tags=18%, list=1%, signal=17%
Poulsen_2018_HUVEC_NOTCH1_inhibited	10	0.82	1.4	0.1	0.15	0.053	1200	tags=60%, list=8%, signal=55%
GOBP_POSITIVE_REGULATION_OF_TRANSCRIPTION_OF_NOTCH_RECEPTOR_TARGET	7	0.86	1.4	0.1	0.15	0.054	1300	tags=43%, list=9%, signal=39%
VILIMAS_NOTCH1_TARGETS_UP	37	0.64	1.3	0.12	0.17	0.062	120	tags=8%, list=1%, signal=8%
Labban_2018_SCC_common_RBPJ_targets	13	0.78	1.3	0.14	0.19	0.068	2	tags=8%, list=0%, signal=8%
HP_SHORT_GREATER_SCIATIC_NOTCH	5	0.81	1.2	0.27	0.36	0.13	1600	tags=40%, list=10%, signal=36%
REACTOME_PRE_NOTCH_PROCESSING_IN_THE_ENDOPLASMIC_RETICULUM	6	0.79	1.2	0.28	0.36	0.13	3200	tags=100%, list=21%, signal=79%
NGUYEN_NOTCH1_TARGETS_UP	25	0.6	1.2	0.29	0.36	0.13	670	tags=8%, list=4%, signal=8%
BIOCARTA_NOTCH_PATHWAY	6	0.78	1.2	0.29	0.36	0.13	1500	tags=33%, list=9%, signal=30%
VILIMAS_NOTCH1_TARGETS_DN	12	0.67	1.1	0.34	0.41	0.15	1700	tags=42%, list=11%, signal=37%
WP_APOPTOSISRELATED_NETWORK_DUE_TO_ALTERED_NOTCH3_IN_OVARIAN_CANCER	52	-0.46	-1	0.45	0.54	0.19	1400	tags=23%, list=9%, signal=21%
HP_ABNORMAL_GREATER_SCIATIC_NOTCH_MORPHOLOGY	17	0.57	1	0.46	0.54	0.19	1600	tags=18%, list=10%, signal=16%
Poulsen_2018_N1_repressed	30	-0.49	-0.98	0.47	0.54	0.19	790	tags=17%, list=5%, signal=16%
GOBP_NOTCH_RECEPTOR_PROCESSING	9	-0.53	-0.88	0.65	0.72	0.26	3900	tags=56%, list=25%, signal=42%
REACTOME_NOTCH_HLH_TRANSCRIPTION_PATHWAY	28	0.39	0.78	0.77	0.85	0.31	2000	tags=14%, list=13%, signal=12%
REACTOME_FBXW7_MUTANTS_AND_NOTCH1_IN_CANCER	5	0.5	0.75	0.8	0.85	0.31	1100	tags=20%, list=7%, signal=19%
REACTOME_NONCANONICAL_ACTIVATION_OF_NOTCH3	8	-0.44	-0.72	0.81	0.85	0.31	3900	tags=62%, list=25%, signal=47%
REACTOME_PRE_NOTCH_PROCESSING_IN_GOLGI	18	-0.39	-0.72	0.84	0.87	0.32	640	tags=22%, list=4%, signal=21%
REACTOME_NEGATIVE_REGULATION_OF_NOTCH4_SIGNALING	53	0.35	0.74	0.88	0.89	0.32	440	tags=2%, list=3%, signal=2%
Xu_2017_MDAMB231_RBPJ_targets	39	0.31	0.64	0.96	0.96	0.35	3700	tags=36%, list=24%, signal=27%

## Sheet: GSEA vali. cohort 72h t.points
Table S7: The lists of the signatures significantly enriched by GSEA (p.adj < 0.05) in the six-cell line training cohort and the larger 19-cell line cohort.
GSEA analysis for public/published signatures on the validation chorort of 19 breast cancer cell lines (Jagged1-DAPT comparsion, 72h time-points)
ID	setSize	enrichmentScore	NES	pvalue	p.adjust	qvalues	rank	leading_edge
Castel_2013_C2C12_Dll1_vs_DAPT_targets_24h_up	86	0.85	1.9	5.9e-06	0.00034	0.00012	550	tags=26%, list=4%, signal=25%
WP_NOTCH_SIGNALING_PATHWAY	58	0.9	1.9	1.2e-05	0.00034	0.00012	60	tags=12%, list=0%, signal=12%
REACTOME_SIGNALING_BY_NOTCH3	44	0.91	1.9	3.2e-05	0.00062	0.00021	360	tags=20%, list=3%, signal=20%
Stoeck2014_TNBC_ACC_GSI_response_2	9	0.99	1.6	4.7e-05	0.00062	0.00021	60	tags=56%, list=0%, signal=55%
Notch 20-Gene Signature	20	0.96	1.8	5.3e-05	0.00062	0.00021	310	tags=75%, list=2%, signal=73%
REACTOME_NOTCH3_INTRACELLULAR_DOMAIN_REGULATES_TRANSCRIPTION	23	0.95	1.8	0.00017	0.0016	0.00057	360	tags=35%, list=3%, signal=34%
Braune_2016_TNBC_Notch_sig_CSL_KO	40	0.9	1.8	0.00023	0.0017	0.00059	600	tags=45%, list=4%, signal=43%
Stoeck2014_TNBC_ACC_GSI_response_3	6	0.99	1.5	0.00024	0.0017	0.00059	60	tags=83%, list=0%, signal=83%
REACTOME_NOTCH2_INTRACELLULAR_DOMAIN_REGULATES_TRANSCRIPTION	10	0.99	1.6	0.00033	0.0021	0.00074	16	tags=20%, list=0%, signal=20%
REACTOME_SIGNALING_BY_NOTCH2	28	0.92	1.8	0.00044	0.0025	0.00087	16	tags=11%, list=0%, signal=11%
Klinakis_2011_TALL_NcstnKO	9	0.98	1.6	0.00052	0.0026	0.00091	16	tags=33%, list=0%, signal=33%
REACTOME_SIGNALING_BY_NOTCH1	69	0.82	1.8	0.00054	0.0026	0.00091	180	tags=10%, list=1%, signal=10%
GOBP_NOTCH_SIGNALING_INVOLVED_IN_HEART_DEVELOPMENT	11	0.97	1.6	0.00068	0.0027	0.00092	360	tags=64%, list=3%, signal=62%
REACTOME_RUNX3_REGULATES_NOTCH_SIGNALING	14	0.96	1.7	0.00073	0.0027	0.00092	39	tags=21%, list=0%, signal=21%
REACTOME_SIGNALING_BY_NOTCH1_PEST_DOMAIN_MUTANTS_IN_CANCER	54	0.85	1.8	0.00073	0.0027	0.00092	180	tags=13%, list=1%, signal=13%
Labban_2018_SCC_RBPJ_targets	59	0.83	1.8	0.00073	0.0027	0.00092	840	tags=20%, list=6%, signal=19%
WP_CANONICAL_AND_NONCANONICAL_NOTCH_SIGNALING	24	0.92	1.7	0.00088	0.0029	0.001	60	tags=17%, list=0%, signal=17%
REACTOME_NOTCH4_INTRACELLULAR_DOMAIN_REGULATES_TRANSCRIPTION	19	0.94	1.7	0.00092	0.0029	0.001	44	tags=21%, list=0%, signal=21%
KEGG_NOTCH_SIGNALING_PATHWAY	42	0.87	1.8	0.00095	0.0029	0.001	60	tags=10%, list=0%, signal=10%
Stoeck2014_TNBC_ACC_GSI_response_1	17	0.93	1.7	0.0012	0.0036	0.0012	250	tags=41%, list=2%, signal=40%
GOBP_REGULATION_OF_NOTCH_SIGNALING_PATHWAY	76	0.79	1.7	0.0013	0.0037	0.0013	44	tags=8%, list=0%, signal=8%
Leontovich_2018_NOTCH3_nuclear_reprogramming_BRCA	10	0.98	1.6	0.0015	0.004	0.0014	60	tags=30%, list=0%, signal=30%
WP_NOTCH_SIGNALING	40	0.87	1.8	0.0016	0.004	0.0014	60	tags=10%, list=0%, signal=10%
REACTOME_NOTCH1_INTRACELLULAR_DOMAIN_REGULATES_TRANSCRIPTION	46	0.83	1.7	0.003	0.007	0.0024	360	tags=15%, list=3%, signal=15%
Castel_2013_C2C12_Dll1_vs_DAPT_targets_6h_up	43	0.85	1.8	0.003	0.007	0.0024	450	tags=26%, list=3%, signal=25%
HALLMARK_NOTCH_SIGNALING	32	0.85	1.7	0.0056	0.012	0.0043	520	tags=19%, list=4%, signal=18%
PID_NOTCH_PATHWAY	53	0.78	1.6	0.0084	0.018	0.0062	360	tags=8%, list=3%, signal=7%
Labban_2018_SCC_common_RBPJ_targets	12	0.92	1.6	0.01	0.021	0.0072	2	tags=8%, list=0%, signal=8%
REACTOME_NOTCH3_ACTIVATION_AND_TRANSMISSION_OF_SIGNAL_TO_THE_NUCLEUS	22	0.87	1.6	0.014	0.028	0.0098	60	tags=9%, list=0%, signal=9%
REACTOME_PRE_NOTCH_PROCESSING_IN_THE_ENDOPLASMIC_RETICULUM	5	0.96	1.4	0.017	0.032	0.011	360	tags=60%, list=3%, signal=58%
REACTOME_NOTCH4_ACTIVATION_AND_TRANSMISSION_OF_SIGNAL_TO_THE_NUCLEUS	10	0.92	1.5	0.022	0.04	0.014	4	tags=10%, list=0%, signal=10%
REACTOME_SIGNALING_BY_NOTCH1_HD_DOMAIN_MUTANTS_IN_CANCER	12	0.9	1.5	0.022	0.04	0.014	360	tags=17%, list=3%, signal=16%
Castel_2013_C2C12_Dll1_vs_DAPT_targets_6h_down	17	-0.82	-1.5	0.023	0.04	0.014	1000	tags=47%, list=7%, signal=44%
Poulsen_2018_N1_supported	67	0.73	1.6	0.025	0.042	0.014	930	tags=21%, list=7%, signal=20%
Poulsen_2018_HUVEC_NOTCH1_inhibited	10	0.91	1.5	0.026	0.043	0.015	120	tags=20%, list=1%, signal=20%
REACTOME_FBXW7_MUTANTS_AND_NOTCH1_IN_CANCER	5	0.94	1.4	0.033	0.053	0.018	360	tags=20%, list=3%, signal=19%
WP_NOTCH1_REGULATION_OF_ENDOTHELIAL_CELL_CALCIFICATION	16	0.85	1.5	0.034	0.053	0.018	360	tags=25%, list=3%, signal=24%
GOBP_NEGATIVE_REGULATION_OF_NOTCH_SIGNALING_PATHWAY	30	0.78	1.5	0.037	0.057	0.02	44	tags=10%, list=0%, signal=10%
REACTOME_NOTCH2_ACTIVATION_AND_TRANSMISSION_OF_SIGNAL_TO_THE_NUCLEUS	19	0.82	1.5	0.045	0.066	0.023	4	tags=5%, list=0%, signal=5%
GOBP_POSITIVE_REGULATION_OF_NOTCH_SIGNALING_PATHWAY	38	0.77	1.6	0.052	0.074	0.025	360	tags=13%, list=3%, signal=13%
REACTOME_ACTIVATED_NOTCH1_TRANSMITS_SIGNAL_TO_THE_NUCLEUS	27	0.78	1.5	0.052	0.074	0.025	360	tags=7%, list=3%, signal=7%
REACTOME_SIGNALING_BY_NOTCH1_T_7_9_NOTCH1_M1580_K2555_TRANSLOCATION_MUTANT	7	0.9	1.4	0.06	0.083	0.029	360	tags=29%, list=3%, signal=28%
VILIMAS_NOTCH1_TARGETS_UP	45	0.65	1.3	0.11	0.15	0.05	1100	tags=24%, list=8%, signal=23%
GOMF_NOTCH_BINDING	19	0.73	1.3	0.16	0.21	0.072	360	tags=11%, list=3%, signal=10%
GOBP_POSITIVE_REGULATION_OF_TRANSCRIPTION_OF_NOTCH_RECEPTOR_TARGET	6	0.76	1.2	0.32	0.41	0.14	1800	tags=33%, list=14%, signal=29%
REACTOME_NONCANONICAL_ACTIVATION_OF_NOTCH3	8	0.72	1.1	0.35	0.44	0.15	60	tags=12%, list=0%, signal=12%
GOBP_NOTCH_RECEPTOR_PROCESSING	9	-0.69	-1.1	0.37	0.46	0.16	3500	tags=67%, list=26%, signal=49%
Xu_2017_MDAMB231_RBPJ_targets	34	-0.49	-0.98	0.46	0.54	0.19	1100	tags=38%, list=9%, signal=35%
VILIMAS_NOTCH1_TARGETS_DN	15	-0.59	-1	0.46	0.54	0.19	1100	tags=20%, list=8%, signal=18%
NGUYEN_NOTCH1_TARGETS_UP	23	0.52	0.97	0.48	0.56	0.19	210	tags=9%, list=2%, signal=9%
REACTOME_PRE_NOTCH_PROCESSING_IN_GOLGI	16	0.56	0.99	0.51	0.57	0.2	520	tags=19%, list=4%, signal=18%
HP_ABNORMAL_GREATER_SCIATIC_NOTCH_MORPHOLOGY	16	-0.54	-0.94	0.57	0.64	0.22	2400	tags=19%, list=18%, signal=15%
Poulsen_2018_N1_repressed	29	-0.44	-0.85	0.68	0.74	0.26	780	tags=21%, list=6%, signal=20%
HP_SHORT_GREATER_SCIATIC_NOTCH	5	0.56	0.84	0.71	0.76	0.26	1300	tags=20%, list=10%, signal=18%
REACTOME_NOTCH_HLH_TRANSCRIPTION_PATHWAY	26	-0.41	-0.79	0.75	0.79	0.27	590	tags=15%, list=4%, signal=15%
BIOCARTA_NOTCH_PATHWAY	6	-0.51	-0.77	0.79	0.82	0.28	230	tags=33%, list=2%, signal=33%
WP_APOPTOSISRELATED_NETWORK_DUE_TO_ALTERED_NOTCH3_IN_OVARIAN_CANCER	48	-0.36	-0.75	0.87	0.89	0.31	1400	tags=21%, list=10%, signal=19%
REACTOME_NEGATIVE_REGULATION_OF_NOTCH4_SIGNALING	50	-0.2	-0.41	1	1	0.34	11000	tags=20%, list=81%, signal=4%
