# Supplementary material for: Identification of a Notch transcriptomic signature for breast cancer
Source: Breast Cancer Res. 2024 Jan 3;26:4. doi: 10.1186/s13058-023-01757-7 (PMC10765899; doi:10.1186/s13058-023-01757-7)
Supplement: Supplementary file 12 — Additional file 12. Table S8: List of coherence scores of published signatures in the various patient cohorts (TCGA-BRCA, METABRIC and Oslo2). [file 13058_2023_1757_MOESM12_ESM.xlsx]

## Sheet: CS signatures patient data
Table S8: List of coherence score of published signatures in the various patient cohorts (TCGA-BRCA, METABRIC and Oslo2).
id_geneset_name	n_geneset	cs_tcga	p_emp_tcga	cs_metabric	p_emp_metabric	cs_oslo2	p_emp_oslo2
BIOCARTA_NOTCH_PATHWAY	6	0.048	0.18	0.047	0.11	0.043	0.25
Braune_2016_TNBC_Notch_sig_CSL_KO	47	0.11	0	0.05	0	0.058	0.0022
Castel_2013_C2C12_Dll1_vs_DAPT_targets_24h_up	95	0.14	0	0.061	0	0.081	0
Castel_2013_C2C12_Dll1_vs_DAPT_targets_6h_down	19	0.069	0.0034	0.031	0.02	0.027	0.26
Castel_2013_C2C12_Dll1_vs_DAPT_targets_6h_up	45	0.12	0	0.046	0	0.059	0.0021
GOBP_NEGATIVE_REGULATION_OF_NOTCH_SIGNALING_PATHWAY	38	0.027	0.028	0.0085	0.11	0.0089	0.71
GOBP_NOTCH_RECEPTOR_PROCESSING	9	0.084	0.028	0.0024	0.41	0.12	0.013
GOBP_NOTCH_SIGNALING_INVOLVED_IN_HEART_DEVELOPMENT	11	0.17	0.00019	0.11	0.0007	0.17	0.00054
GOBP_POSITIVE_REGULATION_OF_NOTCH_SIGNALING_PATHWAY	48	0.023	0.03	0.0033	0.27	0.007	0.83
GOBP_POSITIVE_REGULATION_OF_TRANSCRIPTION_OF_NOTCH_RECEPTOR_TARGET	7	0.099	0.033	0.087	0.016	0.059	0.15
GOBP_REGULATION_OF_NOTCH_SIGNALING_PATHWAY	97	0.016	0.026	0.0055	0.062	0.0045	0.98
GOMF_NOTCH_BINDING	25	0.077	0.00038	0.024	0.02	0.046	0.053
HALLMARK_NOTCH_SIGNALING	32	0.039	0.0074	0.0099	0.1	0.032	0.13
HP_ABNORMAL_GREATER_SCIATIC_NOTCH_MORPHOLOGY	19	0.015	0.24	0.012	0.16	0.006	0.68
HP_SHORT_GREATER_SCIATIC_NOTCH	5	0.056	0.18	-0.0081	0.54	0.034	0.34
KEGG_NOTCH_SIGNALING_PATHWAY	47	0.028	0.012	0.015	0.014	0.028	0.14
Klinakis_2011_TALL_NcstnKO	12	0.18	4e-05	0.12	0.00012	0.088	0.019
Labban_2018_SCC_common_RBPJ_targets	13	0.04	0.081	0.021	0.11	0.044	0.14
Labban_2018_SCC_RBPJ_targets	67	0.062	0	0.018	0.00079	0.032	0.051
Leontovich_2018_NOTCH3_nuclear_reprogramming_BRCA	10	0.19	0.00014	0.17	8e-05	0.15	0.0021
NGUYEN_NOTCH1_TARGETS_UP	27	0.0063	0.43	0.001	0.44	0.03	0.18
PID_NOTCH_PATHWAY	59	0.055	0	0.01	0.028	0.011	0.72
Poulsen_2018_HUVEC_NOTCH1_inhibited	11	0.095	0.0075	0.072	0.0052	0.038	0.2
Poulsen_2018_N1_repressed	33	0.14	0	0.11	0	0.093	0.0001
Poulsen_2018_N1_supported	74	0.11	0	0.1	0	0.089	0
REACTOME_ACTIVATED_NOTCH1_TRANSMITS_SIGNAL_TO_THE_NUCLEUS	31	0.021	0.091	-0.0025	0.68	0.024	0.25
REACTOME_FBXW7_MUTANTS_AND_NOTCH1_IN_CANCER	5	-0.057	0.88	-0.097	1	-0.054	0.91
REACTOME_NEGATIVE_REGULATION_OF_NOTCH4_SIGNALING	54	0.31	0	0.12	0	0.22	0
REACTOME_NONCANONICAL_ACTIVATION_OF_NOTCH3	8	0.05	0.12	-0.015	0.71	0.075	0.077
REACTOME_NOTCH_HLH_TRANSCRIPTION_PATHWAY	28	0.031	0.033	0.028	0.007	0.02	0.34
REACTOME_NOTCH1_INTRACELLULAR_DOMAIN_REGULATES_TRANSCRIPTION	48	0.014	0.13	0.0092	0.062	0.023	0.25
REACTOME_NOTCH2_ACTIVATION_AND_TRANSMISSION_OF_SIGNAL_TO_THE_NUCLEUS	22	0.023	0.12	-0.0052	0.73	0.046	0.065
REACTOME_NOTCH2_INTRACELLULAR_DOMAIN_REGULATES_TRANSCRIPTION	12	0.13	0.00082	0.036	0.046	0.0015	0.68
REACTOME_NOTCH3_ACTIVATION_AND_TRANSMISSION_OF_SIGNAL_TO_THE_NUCLEUS	25	0.019	0.15	-0.0052	0.77	0.014	0.52
REACTOME_NOTCH3_INTRACELLULAR_DOMAIN_REGULATES_TRANSCRIPTION	25	0.052	0.0053	0.018	0.046	0.0062	0.72
REACTOME_NOTCH4_ACTIVATION_AND_TRANSMISSION_OF_SIGNAL_TO_THE_NUCLEUS	11	0.07	0.027	-0.0036	0.54	0.061	0.079
REACTOME_NOTCH4_INTRACELLULAR_DOMAIN_REGULATES_TRANSCRIPTION	20	0.065	0.0046	0.015	0.1	0.032	0.19
REACTOME_PRE_NOTCH_PROCESSING_IN_GOLGI	18	0.022	0.16	0.00046	0.45	0.034	0.18
REACTOME_PRE_NOTCH_PROCESSING_IN_THE_ENDOPLASMIC_RETICULUM	6	0.14	0.015	0.054	0.083	0.013	0.47
REACTOME_RUNX3_REGULATES_NOTCH_SIGNALING	14	0.061	0.021	0.015	0.17	0.0092	0.56
REACTOME_SIGNALING_BY_NOTCH1	74	0.018	0.03	0.0063	0.072	0.021	0.28
REACTOME_SIGNALING_BY_NOTCH1_HD_DOMAIN_MUTANTS_IN_CANCER	15	0.028	0.13	0.022	0.086	0.04	0.14
REACTOME_SIGNALING_BY_NOTCH1_PEST_DOMAIN_MUTANTS_IN_CANCER	58	0.018	0.05	0.011	0.025	0.025	0.19
REACTOME_SIGNALING_BY_NOTCH1_T_7_9_NOTCH1_M1580_K2555_TRANSLOCATION_MUTANT	7	0.18	0.0028	0.11	0.0064	0.13	0.016
REACTOME_SIGNALING_BY_NOTCH2	33	0.024	0.054	-0.0036	0.77	0.022	0.3
REACTOME_SIGNALING_BY_NOTCH3	49	0.025	0.019	0.0068	0.11	0.01	0.72
Stoeck2014_TNBC_ACC_GSI_response_1	21	0.037	0.037	0.012	0.13	0.012	0.54
Stoeck2014_TNBC_ACC_GSI_response_2	10	0.063	0.047	0.053	0.025	0.028	0.31
Stoeck2014_TNBC_ACC_GSI_response_3	6	0.091	0.062	0.09	0.025	0.038	0.29
VILIMAS_NOTCH1_TARGETS_DN	27	0.32	0	0.14	0	0.19	0
VILIMAS_NOTCH1_TARGETS_UP	51	0.28	0	0.19	0	0.22	0
WP_APOPTOSISRELATED_NETWORK_DUE_TO_ALTERED_NOTCH3_IN_OVARIAN_CANCER	54	0.036	0.0015	0.012	0.021	0.023	0.24
WP_CANONICAL_AND_NONCANONICAL_NOTCH_SIGNALING	27	0.066	0.00066	0.03	0.0063	0.032	0.15
WP_NOTCH_SIGNALING	47	0.027	0.016	0.022	0.0019	0.03	0.12
WP_NOTCH_SIGNALING_PATHWAY	63	0.036	0.00061	0.0045	0.16	0.016	0.47
WP_NOTCH1_REGULATION_OF_ENDOTHELIAL_CELL_CALCIFICATION	18	0.1	0.00038	0.046	0.0047	0.079	0.0088
Xu_2017_MDAMB231_RBPJ_targets	45	0.092	0	0.007	0.12	0.022	0.29
