# Supplementary material for: Identification of a Notch transcriptomic signature for breast cancer
Source: Breast Cancer Res. 2024 Jan 3;26:4. doi: 10.1186/s13058-023-01757-7 (PMC10765899; doi:10.1186/s13058-023-01757-7)
Supplement: Supplementary file 13 — Additional file 13. Table S9: A. Signature and coherence scores of the 20-gene signature and previously published signatures in all PAM50 subtypes in the various patient cohorts (TCGA-BRCA, METABRIC and Oslo2). [file 13058_2023_1757_MOESM13_ESM.xlsx]

## Sheet: coherence scores PAM50 TCGA
Table S9a: Signature and coherence scores of 20-gene and published signature in all PAM50 subtypes in the various patient cohorts (TCGA-BRCA, METABRIC and Oslo2).
Coherence Scores of public/published data sets and the 20-gene Notch signature stratified by PAM50 subtype: TCGA
PAM50	id_geneset_name	cs	size
Normal	Notch 20-Gene Signature	0.16	20
Normal	BIOCARTA_NOTCH_PATHWAY	0.098	6
Normal	Braune_2016_TNBC_Notch_sig_CSL_KO	0.083	38
Normal	Castel_2013_C2C12_Dll1_vs_DAPT_targets_24h_up	0.093	92
Normal	Castel_2013_C2C12_Dll1_vs_DAPT_targets_6h_down	0.048	16
Normal	Castel_2013_C2C12_Dll1_vs_DAPT_targets_6h_up	0.1	43
Normal	GOBP_NEGATIVE_REGULATION_OF_NOTCH_SIGNALING_PATHWAY	0.032	31
Normal	GOBP_NOTCH_RECEPTOR_PROCESSING	0.0015	8
Normal	GOBP_NOTCH_SIGNALING_INVOLVED_IN_HEART_DEVELOPMENT	0.22	11
Normal	GOBP_POSITIVE_REGULATION_OF_NOTCH_SIGNALING_PATHWAY	0.02	35
Normal	GOBP_POSITIVE_REGULATION_OF_TRANSCRIPTION_OF_NOTCH_RECEPTOR_TARGET	0.15	7
Normal	GOBP_REGULATION_OF_NOTCH_SIGNALING_PATHWAY	0.022	75
Normal	GOMF_NOTCH_BINDING	0.12	19
Normal	HALLMARK_NOTCH_SIGNALING	0.023	32
Normal	HP_ABNORMAL_GREATER_SCIATIC_NOTCH_MORPHOLOGY	0.041	18
Normal	HP_SHORT_GREATER_SCIATIC_NOTCH	0.046	5
Normal	KEGG_NOTCH_SIGNALING_PATHWAY	0.037	43
Normal	Klinakis_2011_TALL_NcstnKO	0.18	9
Normal	Labban_2018_SCC_common_RBPJ_targets	0.094	13
Normal	Labban_2018_SCC_RBPJ_targets	0.11	64
Normal	Leontovich_2018_NOTCH3_nuclear_reprogramming_BRCA	0.32	10
Normal	NGUYEN_NOTCH1_TARGETS_UP	-0.0096	27
Normal	PID_NOTCH_PATHWAY	0.085	52
Normal	Poulsen_2018_HUVEC_NOTCH1_inhibited	0.02	9
Normal	Poulsen_2018_N1_repressed	0.16	33
Normal	Poulsen_2018_N1_supported	0.062	72
Normal	REACTOME_ACTIVATED_NOTCH1_TRANSMITS_SIGNAL_TO_THE_NUCLEUS	0.03	29
Normal	REACTOME_FBXW7_MUTANTS_AND_NOTCH1_IN_CANCER	0.004	5
Normal	REACTOME_NEGATIVE_REGULATION_OF_NOTCH4_SIGNALING	0.41	53
Normal	REACTOME_NONCANONICAL_ACTIVATION_OF_NOTCH3	0.046	8
Normal	REACTOME_NOTCH_HLH_TRANSCRIPTION_PATHWAY	0.041	28
Normal	REACTOME_NOTCH1_INTRACELLULAR_DOMAIN_REGULATES_TRANSCRIPTION	0.028	47
Normal	REACTOME_NOTCH2_ACTIVATION_AND_TRANSMISSION_OF_SIGNAL_TO_THE_NUCLEUS	0.023	22
Normal	REACTOME_NOTCH2_INTRACELLULAR_DOMAIN_REGULATES_TRANSCRIPTION	0.16	10
Normal	REACTOME_NOTCH3_ACTIVATION_AND_TRANSMISSION_OF_SIGNAL_TO_THE_NUCLEUS	0.029	25
Normal	REACTOME_NOTCH3_INTRACELLULAR_DOMAIN_REGULATES_TRANSCRIPTION	0.06	22
Normal	REACTOME_NOTCH4_ACTIVATION_AND_TRANSMISSION_OF_SIGNAL_TO_THE_NUCLEUS	0.064	11
Normal	REACTOME_NOTCH4_INTRACELLULAR_DOMAIN_REGULATES_TRANSCRIPTION	0.11	19
Normal	REACTOME_PRE_NOTCH_PROCESSING_IN_GOLGI	0.045	18
Normal	REACTOME_PRE_NOTCH_PROCESSING_IN_THE_ENDOPLASMIC_RETICULUM	0.29	6
Normal	REACTOME_RUNX3_REGULATES_NOTCH_SIGNALING	0.11	14
Normal	REACTOME_SIGNALING_BY_NOTCH1	0.032	71
Normal	REACTOME_SIGNALING_BY_NOTCH1_HD_DOMAIN_MUTANTS_IN_CANCER	0.03	15
Normal	REACTOME_SIGNALING_BY_NOTCH1_PEST_DOMAIN_MUTANTS_IN_CANCER	0.02	57
Normal	REACTOME_SIGNALING_BY_NOTCH1_T_7_9_NOTCH1_M1580_K2555_TRANSLOCATION_MUTANT	0.19	7
Normal	REACTOME_SIGNALING_BY_NOTCH2	0.018	31
Normal	REACTOME_SIGNALING_BY_NOTCH3	0.022	46
Normal	Stoeck2014_TNBC_ACC_GSI_response_1	-0.0054	18
Normal	Stoeck2014_TNBC_ACC_GSI_response_2	0.055	10
Normal	Stoeck2014_TNBC_ACC_GSI_response_3	0.11	6
Normal	VILIMAS_NOTCH1_TARGETS_DN	0.44	20
Normal	VILIMAS_NOTCH1_TARGETS_UP	0.27	49
Normal	WP_APOPTOSISRELATED_NETWORK_DUE_TO_ALTERED_NOTCH3_IN_OVARIAN_CANCER	0.049	52
Normal	WP_CANONICAL_AND_NONCANONICAL_NOTCH_SIGNALING	0.096	23
Normal	WP_NOTCH_SIGNALING	0.048	41
Normal	WP_NOTCH_SIGNALING_PATHWAY	0.05	57
Normal	WP_NOTCH1_REGULATION_OF_ENDOTHELIAL_CELL_CALCIFICATION	0.083	16
Normal	Xu_2017_MDAMB231_RBPJ_targets	0.16	40
LumA	Notch 20-Gene Signature	0.24	20
LumA	BIOCARTA_NOTCH_PATHWAY	0.068	6
LumA	Braune_2016_TNBC_Notch_sig_CSL_KO	0.12	38
LumA	Castel_2013_C2C12_Dll1_vs_DAPT_targets_24h_up	0.15	92
LumA	Castel_2013_C2C12_Dll1_vs_DAPT_targets_6h_down	0.061	16
LumA	Castel_2013_C2C12_Dll1_vs_DAPT_targets_6h_up	0.13	43
LumA	GOBP_NEGATIVE_REGULATION_OF_NOTCH_SIGNALING_PATHWAY	0.031	31
LumA	GOBP_NOTCH_RECEPTOR_PROCESSING	0.12	8
LumA	GOBP_NOTCH_SIGNALING_INVOLVED_IN_HEART_DEVELOPMENT	0.23	11
LumA	GOBP_POSITIVE_REGULATION_OF_NOTCH_SIGNALING_PATHWAY	0.03	35
LumA	GOBP_POSITIVE_REGULATION_OF_TRANSCRIPTION_OF_NOTCH_RECEPTOR_TARGET	0.14	7
LumA	GOBP_REGULATION_OF_NOTCH_SIGNALING_PATHWAY	0.022	75
LumA	GOMF_NOTCH_BINDING	0.091	19
LumA	HALLMARK_NOTCH_SIGNALING	0.048	32
LumA	HP_ABNORMAL_GREATER_SCIATIC_NOTCH_MORPHOLOGY	0.04	18
LumA	HP_SHORT_GREATER_SCIATIC_NOTCH	0.07	5
LumA	KEGG_NOTCH_SIGNALING_PATHWAY	0.038	43
LumA	Klinakis_2011_TALL_NcstnKO	0.25	9
LumA	Labban_2018_SCC_common_RBPJ_targets	0.065	13
LumA	Labban_2018_SCC_RBPJ_targets	0.072	64
LumA	Leontovich_2018_NOTCH3_nuclear_reprogramming_BRCA	0.21	10
LumA	NGUYEN_NOTCH1_TARGETS_UP	0.02	27
LumA	PID_NOTCH_PATHWAY	0.056	52
LumA	Poulsen_2018_HUVEC_NOTCH1_inhibited	0.12	9
LumA	Poulsen_2018_N1_repressed	0.12	33
LumA	Poulsen_2018_N1_supported	0.14	72
LumA	REACTOME_ACTIVATED_NOTCH1_TRANSMITS_SIGNAL_TO_THE_NUCLEUS	0.026	29
LumA	REACTOME_FBXW7_MUTANTS_AND_NOTCH1_IN_CANCER	-0.07	5
LumA	REACTOME_NEGATIVE_REGULATION_OF_NOTCH4_SIGNALING	0.29	53
LumA	REACTOME_NONCANONICAL_ACTIVATION_OF_NOTCH3	0.11	8
LumA	REACTOME_NOTCH_HLH_TRANSCRIPTION_PATHWAY	0.035	28
LumA	REACTOME_NOTCH1_INTRACELLULAR_DOMAIN_REGULATES_TRANSCRIPTION	0.02	47
LumA	REACTOME_NOTCH2_ACTIVATION_AND_TRANSMISSION_OF_SIGNAL_TO_THE_NUCLEUS	0.03	22
LumA	REACTOME_NOTCH2_INTRACELLULAR_DOMAIN_REGULATES_TRANSCRIPTION	0.15	10
LumA	REACTOME_NOTCH3_ACTIVATION_AND_TRANSMISSION_OF_SIGNAL_TO_THE_NUCLEUS	0.035	25
LumA	REACTOME_NOTCH3_INTRACELLULAR_DOMAIN_REGULATES_TRANSCRIPTION	0.081	22
LumA	REACTOME_NOTCH4_ACTIVATION_AND_TRANSMISSION_OF_SIGNAL_TO_THE_NUCLEUS	0.064	11
LumA	REACTOME_NOTCH4_INTRACELLULAR_DOMAIN_REGULATES_TRANSCRIPTION	0.089	19
LumA	REACTOME_PRE_NOTCH_PROCESSING_IN_GOLGI	0.037	18
LumA	REACTOME_PRE_NOTCH_PROCESSING_IN_THE_ENDOPLASMIC_RETICULUM	0.14	6
LumA	REACTOME_RUNX3_REGULATES_NOTCH_SIGNALING	0.073	14
LumA	REACTOME_SIGNALING_BY_NOTCH1	0.024	71
LumA	REACTOME_SIGNALING_BY_NOTCH1_HD_DOMAIN_MUTANTS_IN_CANCER	0.037	15
LumA	REACTOME_SIGNALING_BY_NOTCH1_PEST_DOMAIN_MUTANTS_IN_CANCER	0.026	57
LumA	REACTOME_SIGNALING_BY_NOTCH1_T_7_9_NOTCH1_M1580_K2555_TRANSLOCATION_MUTANT	0.21	7
LumA	REACTOME_SIGNALING_BY_NOTCH2	0.028	31
LumA	REACTOME_SIGNALING_BY_NOTCH3	0.039	46
LumA	Stoeck2014_TNBC_ACC_GSI_response_1	0.03	18
LumA	Stoeck2014_TNBC_ACC_GSI_response_2	0.012	10
LumA	Stoeck2014_TNBC_ACC_GSI_response_3	0.041	6
LumA	VILIMAS_NOTCH1_TARGETS_DN	0.35	20
LumA	VILIMAS_NOTCH1_TARGETS_UP	0.3	49
LumA	WP_APOPTOSISRELATED_NETWORK_DUE_TO_ALTERED_NOTCH3_IN_OVARIAN_CANCER	0.046	52
LumA	WP_CANONICAL_AND_NONCANONICAL_NOTCH_SIGNALING	0.09	23
LumA	WP_NOTCH_SIGNALING	0.039	41
LumA	WP_NOTCH_SIGNALING_PATHWAY	0.042	57
LumA	WP_NOTCH1_REGULATION_OF_ENDOTHELIAL_CELL_CALCIFICATION	0.11	16
LumA	Xu_2017_MDAMB231_RBPJ_targets	0.091	40
LumB	Notch 20-Gene Signature	0.18	20
LumB	BIOCARTA_NOTCH_PATHWAY	0.038	6
LumB	Braune_2016_TNBC_Notch_sig_CSL_KO	0.092	38
LumB	Castel_2013_C2C12_Dll1_vs_DAPT_targets_24h_up	0.12	92
LumB	Castel_2013_C2C12_Dll1_vs_DAPT_targets_6h_down	0.023	16
LumB	Castel_2013_C2C12_Dll1_vs_DAPT_targets_6h_up	0.12	43
LumB	GOBP_NEGATIVE_REGULATION_OF_NOTCH_SIGNALING_PATHWAY	0.028	31
LumB	GOBP_NOTCH_RECEPTOR_PROCESSING	0.095	8
LumB	GOBP_NOTCH_SIGNALING_INVOLVED_IN_HEART_DEVELOPMENT	0.16	11
LumB	GOBP_POSITIVE_REGULATION_OF_NOTCH_SIGNALING_PATHWAY	0.022	35
LumB	GOBP_POSITIVE_REGULATION_OF_TRANSCRIPTION_OF_NOTCH_RECEPTOR_TARGET	0.062	7
LumB	GOBP_REGULATION_OF_NOTCH_SIGNALING_PATHWAY	0.015	75
LumB	GOMF_NOTCH_BINDING	0.076	19
LumB	HALLMARK_NOTCH_SIGNALING	0.052	32
LumB	HP_ABNORMAL_GREATER_SCIATIC_NOTCH_MORPHOLOGY	0.012	18
LumB	HP_SHORT_GREATER_SCIATIC_NOTCH	0.066	5
LumB	KEGG_NOTCH_SIGNALING_PATHWAY	0.037	43
LumB	Klinakis_2011_TALL_NcstnKO	0.19	9
LumB	Labban_2018_SCC_common_RBPJ_targets	0.085	13
LumB	Labban_2018_SCC_RBPJ_targets	0.083	64
LumB	Leontovich_2018_NOTCH3_nuclear_reprogramming_BRCA	0.13	10
LumB	NGUYEN_NOTCH1_TARGETS_UP	0.01	27
LumB	PID_NOTCH_PATHWAY	0.044	52
LumB	Poulsen_2018_HUVEC_NOTCH1_inhibited	0.086	9
LumB	Poulsen_2018_N1_repressed	0.09	33
LumB	Poulsen_2018_N1_supported	0.11	72
LumB	REACTOME_ACTIVATED_NOTCH1_TRANSMITS_SIGNAL_TO_THE_NUCLEUS	0.024	29
LumB	REACTOME_FBXW7_MUTANTS_AND_NOTCH1_IN_CANCER	-0.032	5
LumB	REACTOME_NEGATIVE_REGULATION_OF_NOTCH4_SIGNALING	0.17	53
LumB	REACTOME_NONCANONICAL_ACTIVATION_OF_NOTCH3	0.057	8
LumB	REACTOME_NOTCH_HLH_TRANSCRIPTION_PATHWAY	0.031	28
LumB	REACTOME_NOTCH1_INTRACELLULAR_DOMAIN_REGULATES_TRANSCRIPTION	0.0096	47
LumB	REACTOME_NOTCH2_ACTIVATION_AND_TRANSMISSION_OF_SIGNAL_TO_THE_NUCLEUS	0.018	22
LumB	REACTOME_NOTCH2_INTRACELLULAR_DOMAIN_REGULATES_TRANSCRIPTION	0.12	10
LumB	REACTOME_NOTCH3_ACTIVATION_AND_TRANSMISSION_OF_SIGNAL_TO_THE_NUCLEUS	0.026	25
LumB	REACTOME_NOTCH3_INTRACELLULAR_DOMAIN_REGULATES_TRANSCRIPTION	0.059	22
LumB	REACTOME_NOTCH4_ACTIVATION_AND_TRANSMISSION_OF_SIGNAL_TO_THE_NUCLEUS	0.088	11
LumB	REACTOME_NOTCH4_INTRACELLULAR_DOMAIN_REGULATES_TRANSCRIPTION	0.067	19
LumB	REACTOME_PRE_NOTCH_PROCESSING_IN_GOLGI	0.041	18
LumB	REACTOME_PRE_NOTCH_PROCESSING_IN_THE_ENDOPLASMIC_RETICULUM	0.097	6
LumB	REACTOME_RUNX3_REGULATES_NOTCH_SIGNALING	0.046	14
LumB	REACTOME_SIGNALING_BY_NOTCH1	0.016	71
LumB	REACTOME_SIGNALING_BY_NOTCH1_HD_DOMAIN_MUTANTS_IN_CANCER	0.028	15
LumB	REACTOME_SIGNALING_BY_NOTCH1_PEST_DOMAIN_MUTANTS_IN_CANCER	0.017	57
LumB	REACTOME_SIGNALING_BY_NOTCH1_T_7_9_NOTCH1_M1580_K2555_TRANSLOCATION_MUTANT	0.21	7
LumB	REACTOME_SIGNALING_BY_NOTCH2	0.023	31
LumB	REACTOME_SIGNALING_BY_NOTCH3	0.031	46
LumB	Stoeck2014_TNBC_ACC_GSI_response_1	0.024	18
LumB	Stoeck2014_TNBC_ACC_GSI_response_2	0.033	10
LumB	Stoeck2014_TNBC_ACC_GSI_response_3	0.058	6
LumB	VILIMAS_NOTCH1_TARGETS_DN	0.38	20
LumB	VILIMAS_NOTCH1_TARGETS_UP	0.28	49
LumB	WP_APOPTOSISRELATED_NETWORK_DUE_TO_ALTERED_NOTCH3_IN_OVARIAN_CANCER	0.034	52
LumB	WP_CANONICAL_AND_NONCANONICAL_NOTCH_SIGNALING	0.083	23
LumB	WP_NOTCH_SIGNALING	0.037	41
LumB	WP_NOTCH_SIGNALING_PATHWAY	0.04	57
LumB	WP_NOTCH1_REGULATION_OF_ENDOTHELIAL_CELL_CALCIFICATION	0.11	16
LumB	Xu_2017_MDAMB231_RBPJ_targets	0.065	40
Basal	Notch 20-Gene Signature	0.13	20
Basal	BIOCARTA_NOTCH_PATHWAY	0.11	6
Basal	Braune_2016_TNBC_Notch_sig_CSL_KO	0.062	38
Basal	Castel_2013_C2C12_Dll1_vs_DAPT_targets_24h_up	0.095	92
Basal	Castel_2013_C2C12_Dll1_vs_DAPT_targets_6h_down	0.0066	16
Basal	Castel_2013_C2C12_Dll1_vs_DAPT_targets_6h_up	0.095	43
Basal	GOBP_NEGATIVE_REGULATION_OF_NOTCH_SIGNALING_PATHWAY	0.01	31
Basal	GOBP_NOTCH_RECEPTOR_PROCESSING	0.059	8
Basal	GOBP_NOTCH_SIGNALING_INVOLVED_IN_HEART_DEVELOPMENT	0.097	11
Basal	GOBP_POSITIVE_REGULATION_OF_NOTCH_SIGNALING_PATHWAY	0.013	35
Basal	GOBP_POSITIVE_REGULATION_OF_TRANSCRIPTION_OF_NOTCH_RECEPTOR_TARGET	0.059	7
Basal	GOBP_REGULATION_OF_NOTCH_SIGNALING_PATHWAY	0.01	75
Basal	GOMF_NOTCH_BINDING	0.051	19
Basal	HALLMARK_NOTCH_SIGNALING	0.018	32
Basal	HP_ABNORMAL_GREATER_SCIATIC_NOTCH_MORPHOLOGY	0.04	18
Basal	HP_SHORT_GREATER_SCIATIC_NOTCH	0.15	5
Basal	KEGG_NOTCH_SIGNALING_PATHWAY	0.024	43
Basal	Klinakis_2011_TALL_NcstnKO	0.2	9
Basal	Labban_2018_SCC_common_RBPJ_targets	0.057	13
Basal	Labban_2018_SCC_RBPJ_targets	0.056	64
Basal	Leontovich_2018_NOTCH3_nuclear_reprogramming_BRCA	0.13	10
Basal	NGUYEN_NOTCH1_TARGETS_UP	0.0081	27
Basal	PID_NOTCH_PATHWAY	0.044	52
Basal	Poulsen_2018_HUVEC_NOTCH1_inhibited	0.04	9
Basal	Poulsen_2018_N1_repressed	0.07	33
Basal	Poulsen_2018_N1_supported	0.09	72
Basal	REACTOME_ACTIVATED_NOTCH1_TRANSMITS_SIGNAL_TO_THE_NUCLEUS	0.02	29
Basal	REACTOME_FBXW7_MUTANTS_AND_NOTCH1_IN_CANCER	-0.045	5
Basal	REACTOME_NEGATIVE_REGULATION_OF_NOTCH4_SIGNALING	0.23	53
Basal	REACTOME_NONCANONICAL_ACTIVATION_OF_NOTCH3	0.043	8
Basal	REACTOME_NOTCH_HLH_TRANSCRIPTION_PATHWAY	0.022	28
Basal	REACTOME_NOTCH1_INTRACELLULAR_DOMAIN_REGULATES_TRANSCRIPTION	0.015	47
Basal	REACTOME_NOTCH2_ACTIVATION_AND_TRANSMISSION_OF_SIGNAL_TO_THE_NUCLEUS	0.012	22
Basal	REACTOME_NOTCH2_INTRACELLULAR_DOMAIN_REGULATES_TRANSCRIPTION	0.11	10
Basal	REACTOME_NOTCH3_ACTIVATION_AND_TRANSMISSION_OF_SIGNAL_TO_THE_NUCLEUS	0.017	25
Basal	REACTOME_NOTCH3_INTRACELLULAR_DOMAIN_REGULATES_TRANSCRIPTION	0.037	22
Basal	REACTOME_NOTCH4_ACTIVATION_AND_TRANSMISSION_OF_SIGNAL_TO_THE_NUCLEUS	0.061	11
Basal	REACTOME_NOTCH4_INTRACELLULAR_DOMAIN_REGULATES_TRANSCRIPTION	0.061	19
Basal	REACTOME_PRE_NOTCH_PROCESSING_IN_GOLGI	0.013	18
Basal	REACTOME_PRE_NOTCH_PROCESSING_IN_THE_ENDOPLASMIC_RETICULUM	0.016	6
Basal	REACTOME_RUNX3_REGULATES_NOTCH_SIGNALING	0.057	14
Basal	REACTOME_SIGNALING_BY_NOTCH1	0.017	71
Basal	REACTOME_SIGNALING_BY_NOTCH1_HD_DOMAIN_MUTANTS_IN_CANCER	0.0093	15
Basal	REACTOME_SIGNALING_BY_NOTCH1_PEST_DOMAIN_MUTANTS_IN_CANCER	0.016	57
Basal	REACTOME_SIGNALING_BY_NOTCH1_T_7_9_NOTCH1_M1580_K2555_TRANSLOCATION_MUTANT	0.11	7
Basal	REACTOME_SIGNALING_BY_NOTCH2	0.014	31
Basal	REACTOME_SIGNALING_BY_NOTCH3	0.019	46
Basal	Stoeck2014_TNBC_ACC_GSI_response_1	0.03	18
Basal	Stoeck2014_TNBC_ACC_GSI_response_2	0.081	10
Basal	Stoeck2014_TNBC_ACC_GSI_response_3	0.15	6
Basal	VILIMAS_NOTCH1_TARGETS_DN	0.39	20
Basal	VILIMAS_NOTCH1_TARGETS_UP	0.27	49
Basal	WP_APOPTOSISRELATED_NETWORK_DUE_TO_ALTERED_NOTCH3_IN_OVARIAN_CANCER	0.043	52
Basal	WP_CANONICAL_AND_NONCANONICAL_NOTCH_SIGNALING	0.039	23
Basal	WP_NOTCH_SIGNALING	0.023	41
Basal	WP_NOTCH_SIGNALING_PATHWAY	0.03	57
Basal	WP_NOTCH1_REGULATION_OF_ENDOTHELIAL_CELL_CALCIFICATION	0.093	16
Basal	Xu_2017_MDAMB231_RBPJ_targets	0.069	40
Her2	Notch 20-Gene Signature	0.17	20
Her2	BIOCARTA_NOTCH_PATHWAY	-0.0066	6
Her2	Braune_2016_TNBC_Notch_sig_CSL_KO	0.09	38
Her2	Castel_2013_C2C12_Dll1_vs_DAPT_targets_24h_up	0.11	92
Her2	Castel_2013_C2C12_Dll1_vs_DAPT_targets_6h_down	0.052	16
Her2	Castel_2013_C2C12_Dll1_vs_DAPT_targets_6h_up	0.092	43
Her2	GOBP_NEGATIVE_REGULATION_OF_NOTCH_SIGNALING_PATHWAY	0.016	31
Her2	GOBP_NOTCH_RECEPTOR_PROCESSING	0.048	8
Her2	GOBP_NOTCH_SIGNALING_INVOLVED_IN_HEART_DEVELOPMENT	0.15	11
Her2	GOBP_POSITIVE_REGULATION_OF_NOTCH_SIGNALING_PATHWAY	0.036	35
Her2	GOBP_POSITIVE_REGULATION_OF_TRANSCRIPTION_OF_NOTCH_RECEPTOR_TARGET	0.083	7
Her2	GOBP_REGULATION_OF_NOTCH_SIGNALING_PATHWAY	0.011	75
Her2	GOMF_NOTCH_BINDING	0.092	19
Her2	HALLMARK_NOTCH_SIGNALING	0.034	32
Her2	HP_ABNORMAL_GREATER_SCIATIC_NOTCH_MORPHOLOGY	0.024	18
Her2	HP_SHORT_GREATER_SCIATIC_NOTCH	0.11	5
Her2	KEGG_NOTCH_SIGNALING_PATHWAY	0.027	43
Her2	Klinakis_2011_TALL_NcstnKO	0.26	9
Her2	Labban_2018_SCC_common_RBPJ_targets	0.067	13
Her2	Labban_2018_SCC_RBPJ_targets	0.046	64
Her2	Leontovich_2018_NOTCH3_nuclear_reprogramming_BRCA	0.18	10
Her2	NGUYEN_NOTCH1_TARGETS_UP	0.021	27
Her2	PID_NOTCH_PATHWAY	0.046	52
Her2	Poulsen_2018_HUVEC_NOTCH1_inhibited	0.066	9
Her2	Poulsen_2018_N1_repressed	0.068	33
Her2	Poulsen_2018_N1_supported	0.083	72
Her2	REACTOME_ACTIVATED_NOTCH1_TRANSMITS_SIGNAL_TO_THE_NUCLEUS	0.0058	29
Her2	REACTOME_FBXW7_MUTANTS_AND_NOTCH1_IN_CANCER	-0.018	5
Her2	REACTOME_NEGATIVE_REGULATION_OF_NOTCH4_SIGNALING	0.18	53
Her2	REACTOME_NONCANONICAL_ACTIVATION_OF_NOTCH3	0.05	8
Her2	REACTOME_NOTCH_HLH_TRANSCRIPTION_PATHWAY	0.034	28
Her2	REACTOME_NOTCH1_INTRACELLULAR_DOMAIN_REGULATES_TRANSCRIPTION	0.0064	47
Her2	REACTOME_NOTCH2_ACTIVATION_AND_TRANSMISSION_OF_SIGNAL_TO_THE_NUCLEUS	0.0041	22
Her2	REACTOME_NOTCH2_INTRACELLULAR_DOMAIN_REGULATES_TRANSCRIPTION	0.1	10
Her2	REACTOME_NOTCH3_ACTIVATION_AND_TRANSMISSION_OF_SIGNAL_TO_THE_NUCLEUS	0.0041	25
Her2	REACTOME_NOTCH3_INTRACELLULAR_DOMAIN_REGULATES_TRANSCRIPTION	0.041	22
Her2	REACTOME_NOTCH4_ACTIVATION_AND_TRANSMISSION_OF_SIGNAL_TO_THE_NUCLEUS	0.077	11
Her2	REACTOME_NOTCH4_INTRACELLULAR_DOMAIN_REGULATES_TRANSCRIPTION	0.049	19
Her2	REACTOME_PRE_NOTCH_PROCESSING_IN_GOLGI	0.019	18
Her2	REACTOME_PRE_NOTCH_PROCESSING_IN_THE_ENDOPLASMIC_RETICULUM	0.2	6
Her2	REACTOME_RUNX3_REGULATES_NOTCH_SIGNALING	0.058	14
Her2	REACTOME_SIGNALING_BY_NOTCH1	0.01	71
Her2	REACTOME_SIGNALING_BY_NOTCH1_HD_DOMAIN_MUTANTS_IN_CANCER	0.0062	15
Her2	REACTOME_SIGNALING_BY_NOTCH1_PEST_DOMAIN_MUTANTS_IN_CANCER	0.008	57
Her2	REACTOME_SIGNALING_BY_NOTCH1_T_7_9_NOTCH1_M1580_K2555_TRANSLOCATION_MUTANT	0.15	7
Her2	REACTOME_SIGNALING_BY_NOTCH2	0.008	31
Her2	REACTOME_SIGNALING_BY_NOTCH3	0.007	46
Her2	Stoeck2014_TNBC_ACC_GSI_response_1	0.0076	18
Her2	Stoeck2014_TNBC_ACC_GSI_response_2	0.037	10
Her2	Stoeck2014_TNBC_ACC_GSI_response_3	0.05	6
Her2	VILIMAS_NOTCH1_TARGETS_DN	0.43	20
Her2	VILIMAS_NOTCH1_TARGETS_UP	0.3	49
Her2	WP_APOPTOSISRELATED_NETWORK_DUE_TO_ALTERED_NOTCH3_IN_OVARIAN_CANCER	0.011	52
Her2	WP_CANONICAL_AND_NONCANONICAL_NOTCH_SIGNALING	0.055	23
Her2	WP_NOTCH_SIGNALING	0.027	41
Her2	WP_NOTCH_SIGNALING_PATHWAY	0.032	57
Her2	WP_NOTCH1_REGULATION_OF_ENDOTHELIAL_CELL_CALCIFICATION	0.14	16
Her2	Xu_2017_MDAMB231_RBPJ_targets	0.075	40

## Sheet: sign. scores PAM50 TCGA
Table S9a: Signature and coherence scores of 20-gene and published signature in all PAM50 subtypes in the various patient cohorts (TCGA-BRCA, METABRIC and Oslo2).
Signature Scores of public/published data sets and the 20-gene Notch signature stratified by PAM50 subtype: TCGA
id_geneset_name	var2	group1	group2	n1	n2	p	p.adj	p.adj.signif
BIOCARTA_NOTCH_PATHWAY	sub_pam50_basal	Basal	other	160	750	0.036	1	ns
Braune_2016_TNBC_Notch_sig_CSL_KO	sub_pam50_basal	Basal	other	160	750	0.001	0.051	ns
Castel_2013_C2C12_Dll1_vs_DAPT_targets_24h_up	sub_pam50_basal	Basal	other	160	750	1	1	ns
Castel_2013_C2C12_Dll1_vs_DAPT_targets_6h_down	sub_pam50_basal	Basal	other	160	750	4.8e-13	2.8e-11	****
Castel_2013_C2C12_Dll1_vs_DAPT_targets_6h_up	sub_pam50_basal	Basal	other	160	750	1	1	ns
GOBP_NEGATIVE_REGULATION_OF_NOTCH_SIGNALING_PATHWAY	sub_pam50_basal	Basal	other	160	750	1	1	ns
GOBP_NOTCH_RECEPTOR_PROCESSING	sub_pam50_basal	Basal	other	160	750	1	1	ns
GOBP_NOTCH_SIGNALING_INVOLVED_IN_HEART_DEVELOPMENT	sub_pam50_basal	Basal	other	160	750	0.57	1	ns
GOBP_POSITIVE_REGULATION_OF_NOTCH_SIGNALING_PATHWAY	sub_pam50_basal	Basal	other	160	750	1	1	ns
GOBP_POSITIVE_REGULATION_OF_TRANSCRIPTION_OF_NOTCH_RECEPTOR_TARGET	sub_pam50_basal	Basal	other	160	750	0.043	1	ns
GOBP_REGULATION_OF_NOTCH_SIGNALING_PATHWAY	sub_pam50_basal	Basal	other	160	750	1	1	ns
GOMF_NOTCH_BINDING	sub_pam50_basal	Basal	other	160	750	1	1	ns
HALLMARK_NOTCH_SIGNALING	sub_pam50_basal	Basal	other	160	750	0.019	0.91	ns
HP_ABNORMAL_GREATER_SCIATIC_NOTCH_MORPHOLOGY	sub_pam50_basal	Basal	other	160	750	1	1	ns
HP_SHORT_GREATER_SCIATIC_NOTCH	sub_pam50_basal	Basal	other	160	750	0.99	1	ns
KEGG_NOTCH_SIGNALING_PATHWAY	sub_pam50_basal	Basal	other	160	750	1	1	ns
Klinakis_2011_TALL_NcstnKO	sub_pam50_basal	Basal	other	160	750	0.021	0.99	ns
Labban_2018_SCC_common_RBPJ_targets	sub_pam50_basal	Basal	other	160	750	1	1	ns
Labban_2018_SCC_RBPJ_targets	sub_pam50_basal	Basal	other	160	750	1	1	ns
Leontovich_2018_NOTCH3_nuclear_reprogramming_BRCA	sub_pam50_basal	Basal	other	160	750	1	1	ns
NGUYEN_NOTCH1_TARGETS_UP	sub_pam50_basal	Basal	other	160	750	1	1	ns
Notch 20-Gene Signature	sub_pam50_basal	Basal	other	160	750	0.00023	0.012	*
PID_NOTCH_PATHWAY	sub_pam50_basal	Basal	other	160	750	1	1	ns
Poulsen_2018_HUVEC_NOTCH1_inhibited	sub_pam50_basal	Basal	other	160	750	0.32	1	ns
Poulsen_2018_N1_repressed	sub_pam50_basal	Basal	other	160	750	3.6e-28	2.1e-26	****
Poulsen_2018_N1_supported	sub_pam50_basal	Basal	other	160	750	0.96	1	ns
REACTOME_ACTIVATED_NOTCH1_TRANSMITS_SIGNAL_TO_THE_NUCLEUS	sub_pam50_basal	Basal	other	160	750	1	1	ns
REACTOME_FBXW7_MUTANTS_AND_NOTCH1_IN_CANCER	sub_pam50_basal	Basal	other	160	750	1.4e-05	0.00074	***
REACTOME_NEGATIVE_REGULATION_OF_NOTCH4_SIGNALING	sub_pam50_basal	Basal	other	160	750	0.001	0.051	ns
REACTOME_NONCANONICAL_ACTIVATION_OF_NOTCH3	sub_pam50_basal	Basal	other	160	750	1	1	ns
REACTOME_NOTCH_HLH_TRANSCRIPTION_PATHWAY	sub_pam50_basal	Basal	other	160	750	0.97	1	ns
REACTOME_NOTCH1_INTRACELLULAR_DOMAIN_REGULATES_TRANSCRIPTION	sub_pam50_basal	Basal	other	160	750	0.82	1	ns
REACTOME_NOTCH2_ACTIVATION_AND_TRANSMISSION_OF_SIGNAL_TO_THE_NUCLEUS	sub_pam50_basal	Basal	other	160	750	1	1	ns
REACTOME_NOTCH2_INTRACELLULAR_DOMAIN_REGULATES_TRANSCRIPTION	sub_pam50_basal	Basal	other	160	750	0.086	1	ns
REACTOME_NOTCH3_ACTIVATION_AND_TRANSMISSION_OF_SIGNAL_TO_THE_NUCLEUS	sub_pam50_basal	Basal	other	160	750	0.97	1	ns
REACTOME_NOTCH3_INTRACELLULAR_DOMAIN_REGULATES_TRANSCRIPTION	sub_pam50_basal	Basal	other	160	750	0.98	1	ns
REACTOME_NOTCH4_ACTIVATION_AND_TRANSMISSION_OF_SIGNAL_TO_THE_NUCLEUS	sub_pam50_basal	Basal	other	160	750	1	1	ns
REACTOME_NOTCH4_INTRACELLULAR_DOMAIN_REGULATES_TRANSCRIPTION	sub_pam50_basal	Basal	other	160	750	1	1	ns
REACTOME_PRE_NOTCH_PROCESSING_IN_GOLGI	sub_pam50_basal	Basal	other	160	750	0.78	1	ns
REACTOME_PRE_NOTCH_PROCESSING_IN_THE_ENDOPLASMIC_RETICULUM	sub_pam50_basal	Basal	other	160	750	0.22	1	ns
REACTOME_RUNX3_REGULATES_NOTCH_SIGNALING	sub_pam50_basal	Basal	other	160	750	0.18	1	ns
REACTOME_SIGNALING_BY_NOTCH1	sub_pam50_basal	Basal	other	160	750	1	1	ns
REACTOME_SIGNALING_BY_NOTCH1_HD_DOMAIN_MUTANTS_IN_CANCER	sub_pam50_basal	Basal	other	160	750	0.79	1	ns
REACTOME_SIGNALING_BY_NOTCH1_PEST_DOMAIN_MUTANTS_IN_CANCER	sub_pam50_basal	Basal	other	160	750	1	1	ns
REACTOME_SIGNALING_BY_NOTCH1_T_7_9_NOTCH1_M1580_K2555_TRANSLOCATION_MUTANT	sub_pam50_basal	Basal	other	160	750	0.15	1	ns
REACTOME_SIGNALING_BY_NOTCH2	sub_pam50_basal	Basal	other	160	750	1	1	ns
REACTOME_SIGNALING_BY_NOTCH3	sub_pam50_basal	Basal	other	160	750	0.99	1	ns
Stoeck2014_TNBC_ACC_GSI_response_1	sub_pam50_basal	Basal	other	160	750	8.9e-09	5e-07	****
Stoeck2014_TNBC_ACC_GSI_response_2	sub_pam50_basal	Basal	other	160	750	0.01	0.49	ns
Stoeck2014_TNBC_ACC_GSI_response_3	sub_pam50_basal	Basal	other	160	750	2.5e-05	0.0013	**
VILIMAS_NOTCH1_TARGETS_DN	sub_pam50_basal	Basal	other	160	750	0.82	1	ns
VILIMAS_NOTCH1_TARGETS_UP	sub_pam50_basal	Basal	other	160	750	9.4e-06	0.00052	***
WP_APOPTOSISRELATED_NETWORK_DUE_TO_ALTERED_NOTCH3_IN_OVARIAN_CANCER	sub_pam50_basal	Basal	other	160	750	0.95	1	ns
WP_CANONICAL_AND_NONCANONICAL_NOTCH_SIGNALING	sub_pam50_basal	Basal	other	160	750	1	1	ns
WP_NOTCH_SIGNALING	sub_pam50_basal	Basal	other	160	750	1	1	ns
WP_NOTCH_SIGNALING_PATHWAY	sub_pam50_basal	Basal	other	160	750	1	1	ns
WP_NOTCH1_REGULATION_OF_ENDOTHELIAL_CELL_CALCIFICATION	sub_pam50_basal	Basal	other	160	750	0.11	1	ns
Xu_2017_MDAMB231_RBPJ_targets	sub_pam50_basal	Basal	other	160	750	0.99	1	ns

## Sheet: coherence scores PAM50 Metabric
Table S9a: Signature and coherence scores of 20-gene and published signature in all PAM50 subtypes in the various patient cohorts (TCGA-BRCA, METABRIC and Oslo2).
Coherence Scores of public/published data sets and the 20-gene Notch signature stratified by PAM50 subtype: Metabric
PAM50	id_geneset_name	cs	size
Basal	Notch 20-Gene Signature	0.14	20
Basal	BIOCARTA_NOTCH_PATHWAY	0.023	6
Basal	Braune_2016_TNBC_Notch_sig_CSL_KO	0.025	42
Basal	Castel_2013_C2C12_Dll1_vs_DAPT_targets_24h_up	0.065	89
Basal	Castel_2013_C2C12_Dll1_vs_DAPT_targets_6h_down	0.019	18
Basal	Castel_2013_C2C12_Dll1_vs_DAPT_targets_6h_up	0.037	43
Basal	GOBP_NEGATIVE_REGULATION_OF_NOTCH_SIGNALING_PATHWAY	0.0084	36
Basal	GOBP_NOTCH_RECEPTOR_PROCESSING	-0.0028	9
Basal	GOBP_NOTCH_SIGNALING_INVOLVED_IN_HEART_DEVELOPMENT	0.08	11
Basal	GOBP_POSITIVE_REGULATION_OF_NOTCH_SIGNALING_PATHWAY	0.0013	42
Basal	GOBP_POSITIVE_REGULATION_OF_TRANSCRIPTION_OF_NOTCH_RECEPTOR_TARGET	0.055	6
Basal	GOBP_REGULATION_OF_NOTCH_SIGNALING_PATHWAY	0.0033	87
Basal	GOMF_NOTCH_BINDING	0.015	21
Basal	HALLMARK_NOTCH_SIGNALING	0.0033	32
Basal	HP_ABNORMAL_GREATER_SCIATIC_NOTCH_MORPHOLOGY	0.017	17
Basal	HP_SHORT_GREATER_SCIATIC_NOTCH	0.027	5
Basal	KEGG_NOTCH_SIGNALING_PATHWAY	0.0091	44
Basal	Klinakis_2011_TALL_NcstnKO	0.13	12
Basal	Labban_2018_SCC_common_RBPJ_targets	0.011	12
Basal	Labban_2018_SCC_RBPJ_targets	0.013	62
Basal	Leontovich_2018_NOTCH3_nuclear_reprogramming_BRCA	0.17	10
Basal	NGUYEN_NOTCH1_TARGETS_UP	0.0044	23
Basal	PID_NOTCH_PATHWAY	0.0062	57
Basal	Poulsen_2018_HUVEC_NOTCH1_inhibited	0.042	11
Basal	Poulsen_2018_N1_repressed	0.052	32
Basal	Poulsen_2018_N1_supported	0.088	74
Basal	REACTOME_ACTIVATED_NOTCH1_TRANSMITS_SIGNAL_TO_THE_NUCLEUS	-0.0043	30
Basal	REACTOME_FBXW7_MUTANTS_AND_NOTCH1_IN_CANCER	-0.075	5
Basal	REACTOME_NEGATIVE_REGULATION_OF_NOTCH4_SIGNALING	0.1	52
Basal	REACTOME_NONCANONICAL_ACTIVATION_OF_NOTCH3	0.002	8
Basal	REACTOME_NOTCH_HLH_TRANSCRIPTION_PATHWAY	0.02	26
Basal	REACTOME_NOTCH1_INTRACELLULAR_DOMAIN_REGULATES_TRANSCRIPTION	0.013	47
Basal	REACTOME_NOTCH2_ACTIVATION_AND_TRANSMISSION_OF_SIGNAL_TO_THE_NUCLEUS	-0.0091	21
Basal	REACTOME_NOTCH2_INTRACELLULAR_DOMAIN_REGULATES_TRANSCRIPTION	0.015	12
Basal	REACTOME_NOTCH3_ACTIVATION_AND_TRANSMISSION_OF_SIGNAL_TO_THE_NUCLEUS	-0.0022	24
Basal	REACTOME_NOTCH3_INTRACELLULAR_DOMAIN_REGULATES_TRANSCRIPTION	0.0067	24
Basal	REACTOME_NOTCH4_ACTIVATION_AND_TRANSMISSION_OF_SIGNAL_TO_THE_NUCLEUS	-0.02	10
Basal	REACTOME_NOTCH4_INTRACELLULAR_DOMAIN_REGULATES_TRANSCRIPTION	0.014	19
Basal	REACTOME_PRE_NOTCH_PROCESSING_IN_GOLGI	-0.0054	16
Basal	REACTOME_PRE_NOTCH_PROCESSING_IN_THE_ENDOPLASMIC_RETICULUM	0.018	5
Basal	REACTOME_RUNX3_REGULATES_NOTCH_SIGNALING	0.011	14
Basal	REACTOME_SIGNALING_BY_NOTCH1	0.0049	72
Basal	REACTOME_SIGNALING_BY_NOTCH1_HD_DOMAIN_MUTANTS_IN_CANCER	0.014	14
Basal	REACTOME_SIGNALING_BY_NOTCH1_PEST_DOMAIN_MUTANTS_IN_CANCER	0.011	56
Basal	REACTOME_SIGNALING_BY_NOTCH1_T_7_9_NOTCH1_M1580_K2555_TRANSLOCATION_MUTANT	0.04	7
Basal	REACTOME_SIGNALING_BY_NOTCH2	-0.0042	32
Basal	REACTOME_SIGNALING_BY_NOTCH3	0.0029	47
Basal	Stoeck2014_TNBC_ACC_GSI_response_1	0.0068	17
Basal	Stoeck2014_TNBC_ACC_GSI_response_2	0.11	9
Basal	Stoeck2014_TNBC_ACC_GSI_response_3	0.17	6
Basal	VILIMAS_NOTCH1_TARGETS_DN	0.2	23
Basal	VILIMAS_NOTCH1_TARGETS_UP	0.17	51
Basal	WP_APOPTOSISRELATED_NETWORK_DUE_TO_ALTERED_NOTCH3_IN_OVARIAN_CANCER	0.013	51
Basal	WP_CANONICAL_AND_NONCANONICAL_NOTCH_SIGNALING	0.013	25
Basal	WP_NOTCH_SIGNALING	0.012	42
Basal	WP_NOTCH_SIGNALING_PATHWAY	-0.00023	60
Basal	WP_NOTCH1_REGULATION_OF_ENDOTHELIAL_CELL_CALCIFICATION	0.034	16
Basal	Xu_2017_MDAMB231_RBPJ_targets	-2.7e-05	43
LumA	Notch 20-Gene Signature	0.13	20
LumA	BIOCARTA_NOTCH_PATHWAY	0.035	6
LumA	Braune_2016_TNBC_Notch_sig_CSL_KO	0.041	42
LumA	Castel_2013_C2C12_Dll1_vs_DAPT_targets_24h_up	0.062	89
LumA	Castel_2013_C2C12_Dll1_vs_DAPT_targets_6h_down	0.022	18
LumA	Castel_2013_C2C12_Dll1_vs_DAPT_targets_6h_up	0.047	43
LumA	GOBP_NEGATIVE_REGULATION_OF_NOTCH_SIGNALING_PATHWAY	0.0086	36
LumA	GOBP_NOTCH_RECEPTOR_PROCESSING	0.014	9
LumA	GOBP_NOTCH_SIGNALING_INVOLVED_IN_HEART_DEVELOPMENT	0.096	11
LumA	GOBP_POSITIVE_REGULATION_OF_NOTCH_SIGNALING_PATHWAY	0.0033	42
LumA	GOBP_POSITIVE_REGULATION_OF_TRANSCRIPTION_OF_NOTCH_RECEPTOR_TARGET	0.052	6
LumA	GOBP_REGULATION_OF_NOTCH_SIGNALING_PATHWAY	0.0075	87
LumA	GOMF_NOTCH_BINDING	0.021	21
LumA	HALLMARK_NOTCH_SIGNALING	0.0078	32
LumA	HP_ABNORMAL_GREATER_SCIATIC_NOTCH_MORPHOLOGY	0.0013	17
LumA	HP_SHORT_GREATER_SCIATIC_NOTCH	0.026	5
LumA	KEGG_NOTCH_SIGNALING_PATHWAY	0.02	44
LumA	Klinakis_2011_TALL_NcstnKO	0.082	12
LumA	Labban_2018_SCC_common_RBPJ_targets	0.031	12
LumA	Labban_2018_SCC_RBPJ_targets	0.02	62
LumA	Leontovich_2018_NOTCH3_nuclear_reprogramming_BRCA	0.16	10
LumA	NGUYEN_NOTCH1_TARGETS_UP	0.00014	23
LumA	PID_NOTCH_PATHWAY	0.015	57
LumA	Poulsen_2018_HUVEC_NOTCH1_inhibited	0.06	11
LumA	Poulsen_2018_N1_repressed	0.063	32
LumA	Poulsen_2018_N1_supported	0.1	74
LumA	REACTOME_ACTIVATED_NOTCH1_TRANSMITS_SIGNAL_TO_THE_NUCLEUS	-0.0013	30
LumA	REACTOME_FBXW7_MUTANTS_AND_NOTCH1_IN_CANCER	-0.084	5
LumA	REACTOME_NEGATIVE_REGULATION_OF_NOTCH4_SIGNALING	0.096	52
LumA	REACTOME_NONCANONICAL_ACTIVATION_OF_NOTCH3	0.0052	8
LumA	REACTOME_NOTCH_HLH_TRANSCRIPTION_PATHWAY	0.032	26
LumA	REACTOME_NOTCH1_INTRACELLULAR_DOMAIN_REGULATES_TRANSCRIPTION	0.0073	47
LumA	REACTOME_NOTCH2_ACTIVATION_AND_TRANSMISSION_OF_SIGNAL_TO_THE_NUCLEUS	-0.01	21
LumA	REACTOME_NOTCH2_INTRACELLULAR_DOMAIN_REGULATES_TRANSCRIPTION	0.017	12
LumA	REACTOME_NOTCH3_ACTIVATION_AND_TRANSMISSION_OF_SIGNAL_TO_THE_NUCLEUS	-0.003	24
LumA	REACTOME_NOTCH3_INTRACELLULAR_DOMAIN_REGULATES_TRANSCRIPTION	0.016	24
LumA	REACTOME_NOTCH4_ACTIVATION_AND_TRANSMISSION_OF_SIGNAL_TO_THE_NUCLEUS	0.0043	10
LumA	REACTOME_NOTCH4_INTRACELLULAR_DOMAIN_REGULATES_TRANSCRIPTION	0.014	19
LumA	REACTOME_PRE_NOTCH_PROCESSING_IN_GOLGI	0.0026	16
LumA	REACTOME_PRE_NOTCH_PROCESSING_IN_THE_ENDOPLASMIC_RETICULUM	0.058	5
LumA	REACTOME_RUNX3_REGULATES_NOTCH_SIGNALING	0.012	14
LumA	REACTOME_SIGNALING_BY_NOTCH1	0.0066	72
LumA	REACTOME_SIGNALING_BY_NOTCH1_HD_DOMAIN_MUTANTS_IN_CANCER	0.013	14
LumA	REACTOME_SIGNALING_BY_NOTCH1_PEST_DOMAIN_MUTANTS_IN_CANCER	0.011	56
LumA	REACTOME_SIGNALING_BY_NOTCH1_T_7_9_NOTCH1_M1580_K2555_TRANSLOCATION_MUTANT	0.13	7
LumA	REACTOME_SIGNALING_BY_NOTCH2	-0.0049	32
LumA	REACTOME_SIGNALING_BY_NOTCH3	0.0072	47
LumA	Stoeck2014_TNBC_ACC_GSI_response_1	0.0043	17
LumA	Stoeck2014_TNBC_ACC_GSI_response_2	0.029	9
LumA	Stoeck2014_TNBC_ACC_GSI_response_3	0.028	6
LumA	VILIMAS_NOTCH1_TARGETS_DN	0.12	23
LumA	VILIMAS_NOTCH1_TARGETS_UP	0.16	51
LumA	WP_APOPTOSISRELATED_NETWORK_DUE_TO_ALTERED_NOTCH3_IN_OVARIAN_CANCER	0.015	51
LumA	WP_CANONICAL_AND_NONCANONICAL_NOTCH_SIGNALING	0.029	25
LumA	WP_NOTCH_SIGNALING	0.03	42
LumA	WP_NOTCH_SIGNALING_PATHWAY	0.0071	60
LumA	WP_NOTCH1_REGULATION_OF_ENDOTHELIAL_CELL_CALCIFICATION	0.051	16
LumA	Xu_2017_MDAMB231_RBPJ_targets	0.0055	43
Her2	Notch 20-Gene Signature	0.12	20
Her2	BIOCARTA_NOTCH_PATHWAY	0.024	6
Her2	Braune_2016_TNBC_Notch_sig_CSL_KO	0.049	42
Her2	Castel_2013_C2C12_Dll1_vs_DAPT_targets_24h_up	0.047	89
Her2	Castel_2013_C2C12_Dll1_vs_DAPT_targets_6h_down	0.017	18
Her2	Castel_2013_C2C12_Dll1_vs_DAPT_targets_6h_up	0.033	43
Her2	GOBP_NEGATIVE_REGULATION_OF_NOTCH_SIGNALING_PATHWAY	0.01	36
Her2	GOBP_NOTCH_RECEPTOR_PROCESSING	-0.011	9
Her2	GOBP_NOTCH_SIGNALING_INVOLVED_IN_HEART_DEVELOPMENT	0.1	11
Her2	GOBP_POSITIVE_REGULATION_OF_NOTCH_SIGNALING_PATHWAY	0.0013	42
Her2	GOBP_POSITIVE_REGULATION_OF_TRANSCRIPTION_OF_NOTCH_RECEPTOR_TARGET	0.049	6
Her2	GOBP_REGULATION_OF_NOTCH_SIGNALING_PATHWAY	0.0055	87
Her2	GOMF_NOTCH_BINDING	0.011	21
Her2	HALLMARK_NOTCH_SIGNALING	0.013	32
Her2	HP_ABNORMAL_GREATER_SCIATIC_NOTCH_MORPHOLOGY	0.0098	17
Her2	HP_SHORT_GREATER_SCIATIC_NOTCH	-0.037	5
Her2	KEGG_NOTCH_SIGNALING_PATHWAY	0.009	44
Her2	Klinakis_2011_TALL_NcstnKO	0.12	12
Her2	Labban_2018_SCC_common_RBPJ_targets	-0.0087	12
Her2	Labban_2018_SCC_RBPJ_targets	0.017	62
Her2	Leontovich_2018_NOTCH3_nuclear_reprogramming_BRCA	0.11	10
Her2	NGUYEN_NOTCH1_TARGETS_UP	-0.00021	23
Her2	PID_NOTCH_PATHWAY	0.0099	57
Her2	Poulsen_2018_HUVEC_NOTCH1_inhibited	0.098	11
Her2	Poulsen_2018_N1_repressed	0.066	32
Her2	Poulsen_2018_N1_supported	0.094	74
Her2	REACTOME_ACTIVATED_NOTCH1_TRANSMITS_SIGNAL_TO_THE_NUCLEUS	-0.0037	30
Her2	REACTOME_FBXW7_MUTANTS_AND_NOTCH1_IN_CANCER	-0.082	5
Her2	REACTOME_NEGATIVE_REGULATION_OF_NOTCH4_SIGNALING	0.1	52
Her2	REACTOME_NONCANONICAL_ACTIVATION_OF_NOTCH3	-0.017	8
Her2	REACTOME_NOTCH_HLH_TRANSCRIPTION_PATHWAY	0.024	26
Her2	REACTOME_NOTCH1_INTRACELLULAR_DOMAIN_REGULATES_TRANSCRIPTION	0.005	47
Her2	REACTOME_NOTCH2_ACTIVATION_AND_TRANSMISSION_OF_SIGNAL_TO_THE_NUCLEUS	-0.007	21
Her2	REACTOME_NOTCH2_INTRACELLULAR_DOMAIN_REGULATES_TRANSCRIPTION	0.013	12
Her2	REACTOME_NOTCH3_ACTIVATION_AND_TRANSMISSION_OF_SIGNAL_TO_THE_NUCLEUS	-0.0059	24
Her2	REACTOME_NOTCH3_INTRACELLULAR_DOMAIN_REGULATES_TRANSCRIPTION	0.0035	24
Her2	REACTOME_NOTCH4_ACTIVATION_AND_TRANSMISSION_OF_SIGNAL_TO_THE_NUCLEUS	-0.026	10
Her2	REACTOME_NOTCH4_INTRACELLULAR_DOMAIN_REGULATES_TRANSCRIPTION	0.0041	19
Her2	REACTOME_PRE_NOTCH_PROCESSING_IN_GOLGI	-0.0094	16
Her2	REACTOME_PRE_NOTCH_PROCESSING_IN_THE_ENDOPLASMIC_RETICULUM	0.008	5
Her2	REACTOME_RUNX3_REGULATES_NOTCH_SIGNALING	-0.0034	14
Her2	REACTOME_SIGNALING_BY_NOTCH1	0.0022	72
Her2	REACTOME_SIGNALING_BY_NOTCH1_HD_DOMAIN_MUTANTS_IN_CANCER	-0.0012	14
Her2	REACTOME_SIGNALING_BY_NOTCH1_PEST_DOMAIN_MUTANTS_IN_CANCER	0.0055	56
Her2	REACTOME_SIGNALING_BY_NOTCH1_T_7_9_NOTCH1_M1580_K2555_TRANSLOCATION_MUTANT	0.051	7
Her2	REACTOME_SIGNALING_BY_NOTCH2	-0.0074	32
Her2	REACTOME_SIGNALING_BY_NOTCH3	-0.0014	47
Her2	Stoeck2014_TNBC_ACC_GSI_response_1	-0.00016	17
Her2	Stoeck2014_TNBC_ACC_GSI_response_2	0.012	9
Her2	Stoeck2014_TNBC_ACC_GSI_response_3	0.048	6
Her2	VILIMAS_NOTCH1_TARGETS_DN	0.087	23
Her2	VILIMAS_NOTCH1_TARGETS_UP	0.19	51
Her2	WP_APOPTOSISRELATED_NETWORK_DUE_TO_ALTERED_NOTCH3_IN_OVARIAN_CANCER	0.01	51
Her2	WP_CANONICAL_AND_NONCANONICAL_NOTCH_SIGNALING	0.018	25
Her2	WP_NOTCH_SIGNALING	0.017	42
Her2	WP_NOTCH_SIGNALING_PATHWAY	0.0026	60
Her2	WP_NOTCH1_REGULATION_OF_ENDOTHELIAL_CELL_CALCIFICATION	0.037	16
Her2	Xu_2017_MDAMB231_RBPJ_targets	0.0049	43
LumB	Notch 20-Gene Signature	0.1	20
LumB	BIOCARTA_NOTCH_PATHWAY	0.031	6
LumB	Braune_2016_TNBC_Notch_sig_CSL_KO	0.044	42
LumB	Castel_2013_C2C12_Dll1_vs_DAPT_targets_24h_up	0.057	89
LumB	Castel_2013_C2C12_Dll1_vs_DAPT_targets_6h_down	0.019	18
LumB	Castel_2013_C2C12_Dll1_vs_DAPT_targets_6h_up	0.043	43
LumB	GOBP_NEGATIVE_REGULATION_OF_NOTCH_SIGNALING_PATHWAY	0.014	36
LumB	GOBP_NOTCH_RECEPTOR_PROCESSING	0.0038	9
LumB	GOBP_NOTCH_SIGNALING_INVOLVED_IN_HEART_DEVELOPMENT	0.091	11
LumB	GOBP_POSITIVE_REGULATION_OF_NOTCH_SIGNALING_PATHWAY	0.0011	42
LumB	GOBP_POSITIVE_REGULATION_OF_TRANSCRIPTION_OF_NOTCH_RECEPTOR_TARGET	0.057	6
LumB	GOBP_REGULATION_OF_NOTCH_SIGNALING_PATHWAY	0.0056	87
LumB	GOMF_NOTCH_BINDING	0.016	21
LumB	HALLMARK_NOTCH_SIGNALING	0.014	32
LumB	HP_ABNORMAL_GREATER_SCIATIC_NOTCH_MORPHOLOGY	0.0078	17
LumB	HP_SHORT_GREATER_SCIATIC_NOTCH	-0.041	5
LumB	KEGG_NOTCH_SIGNALING_PATHWAY	0.017	44
LumB	Klinakis_2011_TALL_NcstnKO	0.11	12
LumB	Labban_2018_SCC_common_RBPJ_targets	0.048	12
LumB	Labban_2018_SCC_RBPJ_targets	0.024	62
LumB	Leontovich_2018_NOTCH3_nuclear_reprogramming_BRCA	0.14	10
LumB	NGUYEN_NOTCH1_TARGETS_UP	0.00067	23
LumB	PID_NOTCH_PATHWAY	0.013	57
LumB	Poulsen_2018_HUVEC_NOTCH1_inhibited	0.038	11
LumB	Poulsen_2018_N1_repressed	0.076	32
LumB	Poulsen_2018_N1_supported	0.094	74
LumB	REACTOME_ACTIVATED_NOTCH1_TRANSMITS_SIGNAL_TO_THE_NUCLEUS	0.00055	30
LumB	REACTOME_FBXW7_MUTANTS_AND_NOTCH1_IN_CANCER	-0.069	5
LumB	REACTOME_NEGATIVE_REGULATION_OF_NOTCH4_SIGNALING	0.089	52
LumB	REACTOME_NONCANONICAL_ACTIVATION_OF_NOTCH3	-0.027	8
LumB	REACTOME_NOTCH_HLH_TRANSCRIPTION_PATHWAY	0.029	26
LumB	REACTOME_NOTCH1_INTRACELLULAR_DOMAIN_REGULATES_TRANSCRIPTION	0.0042	47
LumB	REACTOME_NOTCH2_ACTIVATION_AND_TRANSMISSION_OF_SIGNAL_TO_THE_NUCLEUS	-0.0026	21
LumB	REACTOME_NOTCH2_INTRACELLULAR_DOMAIN_REGULATES_TRANSCRIPTION	0.024	12
LumB	REACTOME_NOTCH3_ACTIVATION_AND_TRANSMISSION_OF_SIGNAL_TO_THE_NUCLEUS	-0.0069	24
LumB	REACTOME_NOTCH3_INTRACELLULAR_DOMAIN_REGULATES_TRANSCRIPTION	0.01	24
LumB	REACTOME_NOTCH4_ACTIVATION_AND_TRANSMISSION_OF_SIGNAL_TO_THE_NUCLEUS	-0.0068	10
LumB	REACTOME_NOTCH4_INTRACELLULAR_DOMAIN_REGULATES_TRANSCRIPTION	0.0079	19
LumB	REACTOME_PRE_NOTCH_PROCESSING_IN_GOLGI	0.01	16
LumB	REACTOME_PRE_NOTCH_PROCESSING_IN_THE_ENDOPLASMIC_RETICULUM	0.042	5
LumB	REACTOME_RUNX3_REGULATES_NOTCH_SIGNALING	0.0043	14
LumB	REACTOME_SIGNALING_BY_NOTCH1	0.005	72
LumB	REACTOME_SIGNALING_BY_NOTCH1_HD_DOMAIN_MUTANTS_IN_CANCER	0.0091	14
LumB	REACTOME_SIGNALING_BY_NOTCH1_PEST_DOMAIN_MUTANTS_IN_CANCER	0.0082	56
LumB	REACTOME_SIGNALING_BY_NOTCH1_T_7_9_NOTCH1_M1580_K2555_TRANSLOCATION_MUTANT	0.11	7
LumB	REACTOME_SIGNALING_BY_NOTCH2	-0.0049	32
LumB	REACTOME_SIGNALING_BY_NOTCH3	0.0024	47
LumB	Stoeck2014_TNBC_ACC_GSI_response_1	0.015	17
LumB	Stoeck2014_TNBC_ACC_GSI_response_2	0.038	9
LumB	Stoeck2014_TNBC_ACC_GSI_response_3	0.061	6
LumB	VILIMAS_NOTCH1_TARGETS_DN	0.1	23
LumB	VILIMAS_NOTCH1_TARGETS_UP	0.18	51
LumB	WP_APOPTOSISRELATED_NETWORK_DUE_TO_ALTERED_NOTCH3_IN_OVARIAN_CANCER	0.013	51
LumB	WP_CANONICAL_AND_NONCANONICAL_NOTCH_SIGNALING	0.026	25
LumB	WP_NOTCH_SIGNALING	0.026	42
LumB	WP_NOTCH_SIGNALING_PATHWAY	0.0075	60
LumB	WP_NOTCH1_REGULATION_OF_ENDOTHELIAL_CELL_CALCIFICATION	0.044	16
LumB	Xu_2017_MDAMB231_RBPJ_targets	0.0042	43
Normal	Notch 20-Gene Signature	0.15	20
Normal	BIOCARTA_NOTCH_PATHWAY	0.055	6
Normal	Braune_2016_TNBC_Notch_sig_CSL_KO	0.036	42
Normal	Castel_2013_C2C12_Dll1_vs_DAPT_targets_24h_up	0.044	89
Normal	Castel_2013_C2C12_Dll1_vs_DAPT_targets_6h_down	0.035	18
Normal	Castel_2013_C2C12_Dll1_vs_DAPT_targets_6h_up	0.028	43
Normal	GOBP_NEGATIVE_REGULATION_OF_NOTCH_SIGNALING_PATHWAY	0.01	36
Normal	GOBP_NOTCH_RECEPTOR_PROCESSING	0.015	9
Normal	GOBP_NOTCH_SIGNALING_INVOLVED_IN_HEART_DEVELOPMENT	0.1	11
Normal	GOBP_POSITIVE_REGULATION_OF_NOTCH_SIGNALING_PATHWAY	0.01	42
Normal	GOBP_POSITIVE_REGULATION_OF_TRANSCRIPTION_OF_NOTCH_RECEPTOR_TARGET	0.04	6
Normal	GOBP_REGULATION_OF_NOTCH_SIGNALING_PATHWAY	0.011	87
Normal	GOMF_NOTCH_BINDING	0.024	21
Normal	HALLMARK_NOTCH_SIGNALING	0.011	32
Normal	HP_ABNORMAL_GREATER_SCIATIC_NOTCH_MORPHOLOGY	0.0095	17
Normal	HP_SHORT_GREATER_SCIATIC_NOTCH	0.045	5
Normal	KEGG_NOTCH_SIGNALING_PATHWAY	0.019	44
Normal	Klinakis_2011_TALL_NcstnKO	0.11	12
Normal	Labban_2018_SCC_common_RBPJ_targets	-0.017	12
Normal	Labban_2018_SCC_RBPJ_targets	0.015	62
Normal	Leontovich_2018_NOTCH3_nuclear_reprogramming_BRCA	0.21	10
Normal	NGUYEN_NOTCH1_TARGETS_UP	0.0061	23
Normal	PID_NOTCH_PATHWAY	0.019	57
Normal	Poulsen_2018_HUVEC_NOTCH1_inhibited	0.095	11
Normal	Poulsen_2018_N1_repressed	0.056	32
Normal	Poulsen_2018_N1_supported	0.078	74
Normal	REACTOME_ACTIVATED_NOTCH1_TRANSMITS_SIGNAL_TO_THE_NUCLEUS	0.0012	30
Normal	REACTOME_FBXW7_MUTANTS_AND_NOTCH1_IN_CANCER	-0.11	5
Normal	REACTOME_NEGATIVE_REGULATION_OF_NOTCH4_SIGNALING	0.11	52
Normal	REACTOME_NONCANONICAL_ACTIVATION_OF_NOTCH3	-0.024	8
Normal	REACTOME_NOTCH_HLH_TRANSCRIPTION_PATHWAY	0.038	26
Normal	REACTOME_NOTCH1_INTRACELLULAR_DOMAIN_REGULATES_TRANSCRIPTION	0.024	47
Normal	REACTOME_NOTCH2_ACTIVATION_AND_TRANSMISSION_OF_SIGNAL_TO_THE_NUCLEUS	-0.0061	21
Normal	REACTOME_NOTCH2_INTRACELLULAR_DOMAIN_REGULATES_TRANSCRIPTION	0.033	12
Normal	REACTOME_NOTCH3_ACTIVATION_AND_TRANSMISSION_OF_SIGNAL_TO_THE_NUCLEUS	-0.0079	24
Normal	REACTOME_NOTCH3_INTRACELLULAR_DOMAIN_REGULATES_TRANSCRIPTION	0.018	24
Normal	REACTOME_NOTCH4_ACTIVATION_AND_TRANSMISSION_OF_SIGNAL_TO_THE_NUCLEUS	0.00018	10
Normal	REACTOME_NOTCH4_INTRACELLULAR_DOMAIN_REGULATES_TRANSCRIPTION	0.043	19
Normal	REACTOME_PRE_NOTCH_PROCESSING_IN_GOLGI	0.0079	16
Normal	REACTOME_PRE_NOTCH_PROCESSING_IN_THE_ENDOPLASMIC_RETICULUM	0.052	5
Normal	REACTOME_RUNX3_REGULATES_NOTCH_SIGNALING	0.03	14
Normal	REACTOME_SIGNALING_BY_NOTCH1	0.015	72
Normal	REACTOME_SIGNALING_BY_NOTCH1_HD_DOMAIN_MUTANTS_IN_CANCER	0.033	14
Normal	REACTOME_SIGNALING_BY_NOTCH1_PEST_DOMAIN_MUTANTS_IN_CANCER	0.02	56
Normal	REACTOME_SIGNALING_BY_NOTCH1_T_7_9_NOTCH1_M1580_K2555_TRANSLOCATION_MUTANT	0.14	7
Normal	REACTOME_SIGNALING_BY_NOTCH2	-0.002	32
Normal	REACTOME_SIGNALING_BY_NOTCH3	0.0085	47
Normal	Stoeck2014_TNBC_ACC_GSI_response_1	-0.013	17
Normal	Stoeck2014_TNBC_ACC_GSI_response_2	0.048	9
Normal	Stoeck2014_TNBC_ACC_GSI_response_3	0.073	6
Normal	VILIMAS_NOTCH1_TARGETS_DN	0.19	23
Normal	VILIMAS_NOTCH1_TARGETS_UP	0.19	51
Normal	WP_APOPTOSISRELATED_NETWORK_DUE_TO_ALTERED_NOTCH3_IN_OVARIAN_CANCER	0.013	51
Normal	WP_CANONICAL_AND_NONCANONICAL_NOTCH_SIGNALING	0.031	25
Normal	WP_NOTCH_SIGNALING	0.024	42
Normal	WP_NOTCH_SIGNALING_PATHWAY	0.0091	60
Normal	WP_NOTCH1_REGULATION_OF_ENDOTHELIAL_CELL_CALCIFICATION	0.049	16
Normal	Xu_2017_MDAMB231_RBPJ_targets	0.01	43

## Sheet: sign. scores PAM50 METABRIC
Table S9a: Signature and coherence scores of 20-gene and published signature in all PAM50 subtypes in the various patient cohorts (TCGA-BRCA, METABRIC and Oslo2).
Signature Scores of public/published data sets and the 20-gene Notch signature stratified by PAM50 subtype: METABRIC
id_geneset_name	var2	group1	group2	n1	n2	p	p.adj	p.adj.signif
BIOCARTA_NOTCH_PATHWAY	pam50_22522925_basal	Basal	other	310	1400	3.3e-65	1.8e-63	****
Braune_2016_TNBC_Notch_sig_CSL_KO	pam50_22522925_basal	Basal	other	310	1400	7.4e-68	4.2e-66	****
Castel_2013_C2C12_Dll1_vs_DAPT_targets_24h_up	pam50_22522925_basal	Basal	other	310	1400	2.4e-06	2.9e-05	****
Castel_2013_C2C12_Dll1_vs_DAPT_targets_6h_down	pam50_22522925_basal	Basal	other	310	1400	6.5e-57	3.4e-55	****
Castel_2013_C2C12_Dll1_vs_DAPT_targets_6h_up	pam50_22522925_basal	Basal	other	310	1400	9e-22	2.4e-20	****
GOBP_NEGATIVE_REGULATION_OF_NOTCH_SIGNALING_PATHWAY	pam50_22522925_basal	Basal	other	310	1400	0.36	1	ns
GOBP_NOTCH_RECEPTOR_PROCESSING	pam50_22522925_basal	Basal	other	310	1400	1	1	ns
GOBP_NOTCH_SIGNALING_INVOLVED_IN_HEART_DEVELOPMENT	pam50_22522925_basal	Basal	other	310	1400	1.3e-30	4.8e-29	****
GOBP_POSITIVE_REGULATION_OF_NOTCH_SIGNALING_PATHWAY	pam50_22522925_basal	Basal	other	310	1400	8.1e-12	1.5e-10	****
GOBP_POSITIVE_REGULATION_OF_TRANSCRIPTION_OF_NOTCH_RECEPTOR_TARGET	pam50_22522925_basal	Basal	other	310	1400	5.2e-71	2.9e-69	****
GOBP_REGULATION_OF_NOTCH_SIGNALING_PATHWAY	pam50_22522925_basal	Basal	other	310	1400	2.1e-05	0.00023	***
GOMF_NOTCH_BINDING	pam50_22522925_basal	Basal	other	310	1400	9.2e-37	3.7e-35	****
HALLMARK_NOTCH_SIGNALING	pam50_22522925_basal	Basal	other	310	1400	2e-28	7e-27	****
HP_ABNORMAL_GREATER_SCIATIC_NOTCH_MORPHOLOGY	pam50_22522925_basal	Basal	other	310	1400	1	1	ns
HP_SHORT_GREATER_SCIATIC_NOTCH	pam50_22522925_basal	Basal	other	310	1400	1	1	ns
KEGG_NOTCH_SIGNALING_PATHWAY	pam50_22522925_basal	Basal	other	310	1400	6.8e-15	1.4e-13	****
Klinakis_2011_TALL_NcstnKO	pam50_22522925_basal	Basal	other	310	1400	2.8e-22	8.1e-21	****
Labban_2018_SCC_common_RBPJ_targets	pam50_22522925_basal	Basal	other	310	1400	0.38	1	ns
Labban_2018_SCC_RBPJ_targets	pam50_22522925_basal	Basal	other	310	1400	1.5e-14	2.9e-13	****
Leontovich_2018_NOTCH3_nuclear_reprogramming_BRCA	pam50_22522925_basal	Basal	other	310	1400	0.024	0.24	ns
NGUYEN_NOTCH1_TARGETS_UP	pam50_22522925_basal	Basal	other	310	1400	1	1	ns
Notch 20-Gene Signature	pam50_22522925_basal	Basal	other	310	1400	1.8e-38	7.6e-37	****
PID_NOTCH_PATHWAY	pam50_22522925_basal	Basal	other	310	1400	1.1e-11	1.9e-10	****
Poulsen_2018_HUVEC_NOTCH1_inhibited	pam50_22522925_basal	Basal	other	310	1400	1.4e-32	5.2e-31	****
Poulsen_2018_N1_repressed	pam50_22522925_basal	Basal	other	310	1400	1.5e-113	8.8e-112	****
Poulsen_2018_N1_supported	pam50_22522925_basal	Basal	other	310	1400	4e-20	9.9e-19	****
REACTOME_ACTIVATED_NOTCH1_TRANSMITS_SIGNAL_TO_THE_NUCLEUS	pam50_22522925_basal	Basal	other	310	1400	1.3e-16	3.2e-15	****
REACTOME_FBXW7_MUTANTS_AND_NOTCH1_IN_CANCER	pam50_22522925_basal	Basal	other	310	1400	8.7e-28	2.9e-26	****
REACTOME_NEGATIVE_REGULATION_OF_NOTCH4_SIGNALING	pam50_22522925_basal	Basal	other	310	1400	3.2e-23	9.6e-22	****
REACTOME_NONCANONICAL_ACTIVATION_OF_NOTCH3	pam50_22522925_basal	Basal	other	310	1400	1	1	ns
REACTOME_NOTCH_HLH_TRANSCRIPTION_PATHWAY	pam50_22522925_basal	Basal	other	310	1400	1.2e-09	1.9e-08	****
REACTOME_NOTCH1_INTRACELLULAR_DOMAIN_REGULATES_TRANSCRIPTION	pam50_22522925_basal	Basal	other	310	1400	1.6e-20	4.2e-19	****
REACTOME_NOTCH2_ACTIVATION_AND_TRANSMISSION_OF_SIGNAL_TO_THE_NUCLEUS	pam50_22522925_basal	Basal	other	310	1400	0.93	1	ns
REACTOME_NOTCH2_INTRACELLULAR_DOMAIN_REGULATES_TRANSCRIPTION	pam50_22522925_basal	Basal	other	310	1400	1.8e-54	9e-53	****
REACTOME_NOTCH3_ACTIVATION_AND_TRANSMISSION_OF_SIGNAL_TO_THE_NUCLEUS	pam50_22522925_basal	Basal	other	310	1400	9.3e-24	3e-22	****
REACTOME_NOTCH3_INTRACELLULAR_DOMAIN_REGULATES_TRANSCRIPTION	pam50_22522925_basal	Basal	other	310	1400	1e-57	5.4e-56	****
REACTOME_NOTCH4_ACTIVATION_AND_TRANSMISSION_OF_SIGNAL_TO_THE_NUCLEUS	pam50_22522925_basal	Basal	other	310	1400	1	1	ns
REACTOME_NOTCH4_INTRACELLULAR_DOMAIN_REGULATES_TRANSCRIPTION	pam50_22522925_basal	Basal	other	310	1400	7.1e-22	2e-20	****
REACTOME_PRE_NOTCH_PROCESSING_IN_GOLGI	pam50_22522925_basal	Basal	other	310	1400	1.9e-15	4.1e-14	****
REACTOME_PRE_NOTCH_PROCESSING_IN_THE_ENDOPLASMIC_RETICULUM	pam50_22522925_basal	Basal	other	310	1400	6.9e-52	3.2e-50	****
REACTOME_RUNX3_REGULATES_NOTCH_SIGNALING	pam50_22522925_basal	Basal	other	310	1400	8e-52	3.6e-50	****
REACTOME_SIGNALING_BY_NOTCH1	pam50_22522925_basal	Basal	other	310	1400	1e-15	2.3e-14	****
REACTOME_SIGNALING_BY_NOTCH1_HD_DOMAIN_MUTANTS_IN_CANCER	pam50_22522925_basal	Basal	other	310	1400	4e-54	2e-52	****
REACTOME_SIGNALING_BY_NOTCH1_PEST_DOMAIN_MUTANTS_IN_CANCER	pam50_22522925_basal	Basal	other	310	1400	2e-10	3.2e-09	****
REACTOME_SIGNALING_BY_NOTCH1_T_7_9_NOTCH1_M1580_K2555_TRANSLOCATION_MUTANT	pam50_22522925_basal	Basal	other	310	1400	6.8e-53	3.4e-51	****
REACTOME_SIGNALING_BY_NOTCH2	pam50_22522925_basal	Basal	other	310	1400	1.5e-23	4.6e-22	****
REACTOME_SIGNALING_BY_NOTCH3	pam50_22522925_basal	Basal	other	310	1400	3.8e-64	2.1e-62	****
Stoeck2014_TNBC_ACC_GSI_response_1	pam50_22522925_basal	Basal	other	310	1400	2.5e-52	1.2e-50	****
Stoeck2014_TNBC_ACC_GSI_response_2	pam50_22522925_basal	Basal	other	310	1400	2.3e-28	7.8e-27	****
Stoeck2014_TNBC_ACC_GSI_response_3	pam50_22522925_basal	Basal	other	310	1400	6.7e-30	2.4e-28	****
VILIMAS_NOTCH1_TARGETS_DN	pam50_22522925_basal	Basal	other	310	1400	7.9e-13	1.5e-11	****
VILIMAS_NOTCH1_TARGETS_UP	pam50_22522925_basal	Basal	other	310	1400	4.1e-52	1.9e-50	****
WP_APOPTOSISRELATED_NETWORK_DUE_TO_ALTERED_NOTCH3_IN_OVARIAN_CANCER	pam50_22522925_basal	Basal	other	310	1400	3.6e-37	1.5e-35	****
WP_CANONICAL_AND_NONCANONICAL_NOTCH_SIGNALING	pam50_22522925_basal	Basal	other	310	1400	2.2e-35	8.5e-34	****
WP_NOTCH_SIGNALING	pam50_22522925_basal	Basal	other	310	1400	2.3e-09	3.2e-08	****
WP_NOTCH_SIGNALING_PATHWAY	pam50_22522925_basal	Basal	other	310	1400	4e-08	5.1e-07	****
WP_NOTCH1_REGULATION_OF_ENDOTHELIAL_CELL_CALCIFICATION	pam50_22522925_basal	Basal	other	310	1400	7e-39	3e-37	****
Xu_2017_MDAMB231_RBPJ_targets	pam50_22522925_basal	Basal	other	310	1400	1e-50	4.4e-49	****

## Sheet: coherence scores PAM50 Oslo2
Table S9a: Signature and coherence scores of 20-gene and published signature in all PAM50 subtypes in the various patient cohorts (TCGA-BRCA, METABRIC and Oslo2).
Coherence Scores of public/published data sets and the 20-gene Notch signature stratified by PAM50 subtype: Oslo2
PAM50	id_geneset_name	cs	size
LumB	Notch 20-Gene Signature	0.18	20
LumB	BIOCARTA_NOTCH_PATHWAY	0.067	6
LumB	Braune_2016_TNBC_Notch_sig_CSL_KO	0.056	43
LumB	Castel_2013_C2C12_Dll1_vs_DAPT_targets_24h_up	0.1	95
LumB	Castel_2013_C2C12_Dll1_vs_DAPT_targets_6h_down	0.021	18
LumB	Castel_2013_C2C12_Dll1_vs_DAPT_targets_6h_up	0.088	45
LumB	GOBP_NEGATIVE_REGULATION_OF_NOTCH_SIGNALING_PATHWAY	0.021	33
LumB	GOBP_NOTCH_RECEPTOR_PROCESSING	0.12	9
LumB	GOBP_NOTCH_SIGNALING_INVOLVED_IN_HEART_DEVELOPMENT	0.22	11
LumB	GOBP_POSITIVE_REGULATION_OF_NOTCH_SIGNALING_PATHWAY	0.009	41
LumB	GOBP_POSITIVE_REGULATION_OF_TRANSCRIPTION_OF_NOTCH_RECEPTOR_TARGET	0.081	7
LumB	GOBP_REGULATION_OF_NOTCH_SIGNALING_PATHWAY	0.0077	84
LumB	GOMF_NOTCH_BINDING	0.08	21
LumB	HALLMARK_NOTCH_SIGNALING	0.056	32
LumB	HP_ABNORMAL_GREATER_SCIATIC_NOTCH_MORPHOLOGY	0.015	18
LumB	HP_SHORT_GREATER_SCIATIC_NOTCH	0.045	5
LumB	KEGG_NOTCH_SIGNALING_PATHWAY	0.04	47
LumB	Klinakis_2011_TALL_NcstnKO	0.08	12
LumB	Labban_2018_SCC_common_RBPJ_targets	0.11	13
LumB	Labban_2018_SCC_RBPJ_targets	0.04	64
LumB	Leontovich_2018_NOTCH3_nuclear_reprogramming_BRCA	0.13	10
LumB	NGUYEN_NOTCH1_TARGETS_UP	0.026	27
LumB	PID_NOTCH_PATHWAY	0.017	57
LumB	Poulsen_2018_HUVEC_NOTCH1_inhibited	0.043	10
LumB	Poulsen_2018_N1_repressed	0.061	31
LumB	Poulsen_2018_N1_supported	0.088	68
LumB	REACTOME_ACTIVATED_NOTCH1_TRANSMITS_SIGNAL_TO_THE_NUCLEUS	0.04	30
LumB	REACTOME_FBXW7_MUTANTS_AND_NOTCH1_IN_CANCER	-0.0044	5
LumB	REACTOME_NEGATIVE_REGULATION_OF_NOTCH4_SIGNALING	0.18	53
LumB	REACTOME_NONCANONICAL_ACTIVATION_OF_NOTCH3	0.055	8
LumB	REACTOME_NOTCH_HLH_TRANSCRIPTION_PATHWAY	0.017	28
LumB	REACTOME_NOTCH1_INTRACELLULAR_DOMAIN_REGULATES_TRANSCRIPTION	0.019	48
LumB	REACTOME_NOTCH2_ACTIVATION_AND_TRANSMISSION_OF_SIGNAL_TO_THE_NUCLEUS	0.075	21
LumB	REACTOME_NOTCH2_INTRACELLULAR_DOMAIN_REGULATES_TRANSCRIPTION	-0.0046	12
LumB	REACTOME_NOTCH3_ACTIVATION_AND_TRANSMISSION_OF_SIGNAL_TO_THE_NUCLEUS	0.026	24
LumB	REACTOME_NOTCH3_INTRACELLULAR_DOMAIN_REGULATES_TRANSCRIPTION	0.017	25
LumB	REACTOME_NOTCH4_ACTIVATION_AND_TRANSMISSION_OF_SIGNAL_TO_THE_NUCLEUS	0.06	11
LumB	REACTOME_NOTCH4_INTRACELLULAR_DOMAIN_REGULATES_TRANSCRIPTION	0.057	20
LumB	REACTOME_PRE_NOTCH_PROCESSING_IN_GOLGI	0.033	18
LumB	REACTOME_PRE_NOTCH_PROCESSING_IN_THE_ENDOPLASMIC_RETICULUM	0.012	6
LumB	REACTOME_RUNX3_REGULATES_NOTCH_SIGNALING	0.012	14
LumB	REACTOME_SIGNALING_BY_NOTCH1	0.022	73
LumB	REACTOME_SIGNALING_BY_NOTCH1_HD_DOMAIN_MUTANTS_IN_CANCER	0.066	14
LumB	REACTOME_SIGNALING_BY_NOTCH1_PEST_DOMAIN_MUTANTS_IN_CANCER	0.026	57
LumB	REACTOME_SIGNALING_BY_NOTCH1_T_7_9_NOTCH1_M1580_K2555_TRANSLOCATION_MUTANT	0.18	7
LumB	REACTOME_SIGNALING_BY_NOTCH2	0.036	32
LumB	REACTOME_SIGNALING_BY_NOTCH3	0.017	48
LumB	Stoeck2014_TNBC_ACC_GSI_response_1	0.0036	18
LumB	Stoeck2014_TNBC_ACC_GSI_response_2	0.023	10
LumB	Stoeck2014_TNBC_ACC_GSI_response_3	0.00042	6
LumB	VILIMAS_NOTCH1_TARGETS_DN	0.23	26
LumB	VILIMAS_NOTCH1_TARGETS_UP	0.21	51
LumB	WP_APOPTOSISRELATED_NETWORK_DUE_TO_ALTERED_NOTCH3_IN_OVARIAN_CANCER	0.012	51
LumB	WP_CANONICAL_AND_NONCANONICAL_NOTCH_SIGNALING	0.064	27
LumB	WP_NOTCH_SIGNALING	0.041	45
LumB	WP_NOTCH_SIGNALING_PATHWAY	0.026	61
LumB	WP_NOTCH1_REGULATION_OF_ENDOTHELIAL_CELL_CALCIFICATION	0.1	17
LumB	Xu_2017_MDAMB231_RBPJ_targets	0.02	36
LumA	Notch 20-Gene Signature	0.11	20
LumA	BIOCARTA_NOTCH_PATHWAY	0.024	6
LumA	Braune_2016_TNBC_Notch_sig_CSL_KO	0.044	43
LumA	Castel_2013_C2C12_Dll1_vs_DAPT_targets_24h_up	0.095	95
LumA	Castel_2013_C2C12_Dll1_vs_DAPT_targets_6h_down	0.028	18
LumA	Castel_2013_C2C12_Dll1_vs_DAPT_targets_6h_up	0.065	45
LumA	GOBP_NEGATIVE_REGULATION_OF_NOTCH_SIGNALING_PATHWAY	0.0096	33
LumA	GOBP_NOTCH_RECEPTOR_PROCESSING	0.12	9
LumA	GOBP_NOTCH_SIGNALING_INVOLVED_IN_HEART_DEVELOPMENT	0.17	11
LumA	GOBP_POSITIVE_REGULATION_OF_NOTCH_SIGNALING_PATHWAY	0.0045	41
LumA	GOBP_POSITIVE_REGULATION_OF_TRANSCRIPTION_OF_NOTCH_RECEPTOR_TARGET	0.059	7
LumA	GOBP_REGULATION_OF_NOTCH_SIGNALING_PATHWAY	0.0042	84
LumA	GOMF_NOTCH_BINDING	0.05	21
LumA	HALLMARK_NOTCH_SIGNALING	0.042	32
LumA	HP_ABNORMAL_GREATER_SCIATIC_NOTCH_MORPHOLOGY	0.0064	18
LumA	HP_SHORT_GREATER_SCIATIC_NOTCH	0.051	5
LumA	KEGG_NOTCH_SIGNALING_PATHWAY	0.036	47
LumA	Klinakis_2011_TALL_NcstnKO	0.098	12
LumA	Labban_2018_SCC_common_RBPJ_targets	0.039	13
LumA	Labban_2018_SCC_RBPJ_targets	0.042	64
LumA	Leontovich_2018_NOTCH3_nuclear_reprogramming_BRCA	0.13	10
LumA	NGUYEN_NOTCH1_TARGETS_UP	0.014	27
LumA	PID_NOTCH_PATHWAY	0.016	57
LumA	Poulsen_2018_HUVEC_NOTCH1_inhibited	0.088	10
LumA	Poulsen_2018_N1_repressed	0.096	31
LumA	Poulsen_2018_N1_supported	0.12	68
LumA	REACTOME_ACTIVATED_NOTCH1_TRANSMITS_SIGNAL_TO_THE_NUCLEUS	0.039	30
LumA	REACTOME_FBXW7_MUTANTS_AND_NOTCH1_IN_CANCER	-0.013	5
LumA	REACTOME_NEGATIVE_REGULATION_OF_NOTCH4_SIGNALING	0.23	53
LumA	REACTOME_NONCANONICAL_ACTIVATION_OF_NOTCH3	0.11	8
LumA	REACTOME_NOTCH_HLH_TRANSCRIPTION_PATHWAY	0.034	28
LumA	REACTOME_NOTCH1_INTRACELLULAR_DOMAIN_REGULATES_TRANSCRIPTION	0.044	48
LumA	REACTOME_NOTCH2_ACTIVATION_AND_TRANSMISSION_OF_SIGNAL_TO_THE_NUCLEUS	0.067	21
LumA	REACTOME_NOTCH2_INTRACELLULAR_DOMAIN_REGULATES_TRANSCRIPTION	-0.00038	12
LumA	REACTOME_NOTCH3_ACTIVATION_AND_TRANSMISSION_OF_SIGNAL_TO_THE_NUCLEUS	0.034	24
LumA	REACTOME_NOTCH3_INTRACELLULAR_DOMAIN_REGULATES_TRANSCRIPTION	0.016	25
LumA	REACTOME_NOTCH4_ACTIVATION_AND_TRANSMISSION_OF_SIGNAL_TO_THE_NUCLEUS	0.064	11
LumA	REACTOME_NOTCH4_INTRACELLULAR_DOMAIN_REGULATES_TRANSCRIPTION	0.017	20
LumA	REACTOME_PRE_NOTCH_PROCESSING_IN_GOLGI	0.039	18
LumA	REACTOME_PRE_NOTCH_PROCESSING_IN_THE_ENDOPLASMIC_RETICULUM	0.038	6
LumA	REACTOME_RUNX3_REGULATES_NOTCH_SIGNALING	0.01	14
LumA	REACTOME_SIGNALING_BY_NOTCH1	0.036	73
LumA	REACTOME_SIGNALING_BY_NOTCH1_HD_DOMAIN_MUTANTS_IN_CANCER	0.079	14
LumA	REACTOME_SIGNALING_BY_NOTCH1_PEST_DOMAIN_MUTANTS_IN_CANCER	0.045	57
LumA	REACTOME_SIGNALING_BY_NOTCH1_T_7_9_NOTCH1_M1580_K2555_TRANSLOCATION_MUTANT	0.13	7
LumA	REACTOME_SIGNALING_BY_NOTCH2	0.036	32
LumA	REACTOME_SIGNALING_BY_NOTCH3	0.02	48
LumA	Stoeck2014_TNBC_ACC_GSI_response_1	0.014	18
LumA	Stoeck2014_TNBC_ACC_GSI_response_2	0.034	10
LumA	Stoeck2014_TNBC_ACC_GSI_response_3	0.029	6
LumA	VILIMAS_NOTCH1_TARGETS_DN	0.18	26
LumA	VILIMAS_NOTCH1_TARGETS_UP	0.21	51
LumA	WP_APOPTOSISRELATED_NETWORK_DUE_TO_ALTERED_NOTCH3_IN_OVARIAN_CANCER	0.034	51
LumA	WP_CANONICAL_AND_NONCANONICAL_NOTCH_SIGNALING	0.032	27
LumA	WP_NOTCH_SIGNALING	0.037	45
LumA	WP_NOTCH_SIGNALING_PATHWAY	0.024	61
LumA	WP_NOTCH1_REGULATION_OF_ENDOTHELIAL_CELL_CALCIFICATION	0.064	17
LumA	Xu_2017_MDAMB231_RBPJ_targets	0.041	36
Normal	Notch 20-Gene Signature	0.061	20
Normal	BIOCARTA_NOTCH_PATHWAY	0.038	6
Normal	Braune_2016_TNBC_Notch_sig_CSL_KO	0.016	43
Normal	Castel_2013_C2C12_Dll1_vs_DAPT_targets_24h_up	0.035	95
Normal	Castel_2013_C2C12_Dll1_vs_DAPT_targets_6h_down	-0.0042	18
Normal	Castel_2013_C2C12_Dll1_vs_DAPT_targets_6h_up	0.022	45
Normal	GOBP_NEGATIVE_REGULATION_OF_NOTCH_SIGNALING_PATHWAY	0.00099	33
Normal	GOBP_NOTCH_RECEPTOR_PROCESSING	0.13	9
Normal	GOBP_NOTCH_SIGNALING_INVOLVED_IN_HEART_DEVELOPMENT	0.12	11
Normal	GOBP_POSITIVE_REGULATION_OF_NOTCH_SIGNALING_PATHWAY	-0.0011	41
Normal	GOBP_POSITIVE_REGULATION_OF_TRANSCRIPTION_OF_NOTCH_RECEPTOR_TARGET	0.063	7
Normal	GOBP_REGULATION_OF_NOTCH_SIGNALING_PATHWAY	0.002	84
Normal	GOMF_NOTCH_BINDING	0.029	21
Normal	HALLMARK_NOTCH_SIGNALING	0.022	32
Normal	HP_ABNORMAL_GREATER_SCIATIC_NOTCH_MORPHOLOGY	0.0021	18
Normal	HP_SHORT_GREATER_SCIATIC_NOTCH	0.053	5
Normal	KEGG_NOTCH_SIGNALING_PATHWAY	0.046	47
Normal	Klinakis_2011_TALL_NcstnKO	0.07	12
Normal	Labban_2018_SCC_common_RBPJ_targets	0.023	13
Normal	Labban_2018_SCC_RBPJ_targets	0.02	64
Normal	Leontovich_2018_NOTCH3_nuclear_reprogramming_BRCA	0.22	10
Normal	NGUYEN_NOTCH1_TARGETS_UP	0.027	27
Normal	PID_NOTCH_PATHWAY	0.018	57
Normal	Poulsen_2018_HUVEC_NOTCH1_inhibited	0.021	10
Normal	Poulsen_2018_N1_repressed	0.041	31
Normal	Poulsen_2018_N1_supported	0.045	68
Normal	REACTOME_ACTIVATED_NOTCH1_TRANSMITS_SIGNAL_TO_THE_NUCLEUS	0.048	30
Normal	REACTOME_FBXW7_MUTANTS_AND_NOTCH1_IN_CANCER	0.024	5
Normal	REACTOME_NEGATIVE_REGULATION_OF_NOTCH4_SIGNALING	0.26	53
Normal	REACTOME_NONCANONICAL_ACTIVATION_OF_NOTCH3	0.13	8
Normal	REACTOME_NOTCH_HLH_TRANSCRIPTION_PATHWAY	0.023	28
Normal	REACTOME_NOTCH1_INTRACELLULAR_DOMAIN_REGULATES_TRANSCRIPTION	0.03	48
Normal	REACTOME_NOTCH2_ACTIVATION_AND_TRANSMISSION_OF_SIGNAL_TO_THE_NUCLEUS	0.068	21
Normal	REACTOME_NOTCH2_INTRACELLULAR_DOMAIN_REGULATES_TRANSCRIPTION	0.0075	12
Normal	REACTOME_NOTCH3_ACTIVATION_AND_TRANSMISSION_OF_SIGNAL_TO_THE_NUCLEUS	0.02	24
Normal	REACTOME_NOTCH3_INTRACELLULAR_DOMAIN_REGULATES_TRANSCRIPTION	-0.016	25
Normal	REACTOME_NOTCH4_ACTIVATION_AND_TRANSMISSION_OF_SIGNAL_TO_THE_NUCLEUS	0.089	11
Normal	REACTOME_NOTCH4_INTRACELLULAR_DOMAIN_REGULATES_TRANSCRIPTION	0.027	20
Normal	REACTOME_PRE_NOTCH_PROCESSING_IN_GOLGI	0.1	18
Normal	REACTOME_PRE_NOTCH_PROCESSING_IN_THE_ENDOPLASMIC_RETICULUM	0.026	6
Normal	REACTOME_RUNX3_REGULATES_NOTCH_SIGNALING	-0.0026	14
Normal	REACTOME_SIGNALING_BY_NOTCH1	0.03	73
Normal	REACTOME_SIGNALING_BY_NOTCH1_HD_DOMAIN_MUTANTS_IN_CANCER	0.035	14
Normal	REACTOME_SIGNALING_BY_NOTCH1_PEST_DOMAIN_MUTANTS_IN_CANCER	0.033	57
Normal	REACTOME_SIGNALING_BY_NOTCH1_T_7_9_NOTCH1_M1580_K2555_TRANSLOCATION_MUTANT	0.051	7
Normal	REACTOME_SIGNALING_BY_NOTCH2	0.04	32
Normal	REACTOME_SIGNALING_BY_NOTCH3	0.0058	48
Normal	Stoeck2014_TNBC_ACC_GSI_response_1	-0.0091	18
Normal	Stoeck2014_TNBC_ACC_GSI_response_2	-0.028	10
Normal	Stoeck2014_TNBC_ACC_GSI_response_3	-0.038	6
Normal	VILIMAS_NOTCH1_TARGETS_DN	0.2	26
Normal	VILIMAS_NOTCH1_TARGETS_UP	0.2	51
Normal	WP_APOPTOSISRELATED_NETWORK_DUE_TO_ALTERED_NOTCH3_IN_OVARIAN_CANCER	0.042	51
Normal	WP_CANONICAL_AND_NONCANONICAL_NOTCH_SIGNALING	0.012	27
Normal	WP_NOTCH_SIGNALING	0.045	45
Normal	WP_NOTCH_SIGNALING_PATHWAY	0.018	61
Normal	WP_NOTCH1_REGULATION_OF_ENDOTHELIAL_CELL_CALCIFICATION	0.052	17
Normal	Xu_2017_MDAMB231_RBPJ_targets	0.039	36
Basal	Notch 20-Gene Signature	0.17	20
Basal	BIOCARTA_NOTCH_PATHWAY	0.045	6
Basal	Braune_2016_TNBC_Notch_sig_CSL_KO	0.054	43
Basal	Castel_2013_C2C12_Dll1_vs_DAPT_targets_24h_up	0.08	95
Basal	Castel_2013_C2C12_Dll1_vs_DAPT_targets_6h_down	0.00057	18
Basal	Castel_2013_C2C12_Dll1_vs_DAPT_targets_6h_up	0.05	45
Basal	GOBP_NEGATIVE_REGULATION_OF_NOTCH_SIGNALING_PATHWAY	0.015	33
Basal	GOBP_NOTCH_RECEPTOR_PROCESSING	0.1	9
Basal	GOBP_NOTCH_SIGNALING_INVOLVED_IN_HEART_DEVELOPMENT	0.15	11
Basal	GOBP_POSITIVE_REGULATION_OF_NOTCH_SIGNALING_PATHWAY	0.0039	41
Basal	GOBP_POSITIVE_REGULATION_OF_TRANSCRIPTION_OF_NOTCH_RECEPTOR_TARGET	-0.094	7
Basal	GOBP_REGULATION_OF_NOTCH_SIGNALING_PATHWAY	0.0016	84
Basal	GOMF_NOTCH_BINDING	0.042	21
Basal	HALLMARK_NOTCH_SIGNALING	0.036	32
Basal	HP_ABNORMAL_GREATER_SCIATIC_NOTCH_MORPHOLOGY	0.011	18
Basal	HP_SHORT_GREATER_SCIATIC_NOTCH	0.086	5
Basal	KEGG_NOTCH_SIGNALING_PATHWAY	0.013	47
Basal	Klinakis_2011_TALL_NcstnKO	0.12	12
Basal	Labban_2018_SCC_common_RBPJ_targets	0.039	13
Basal	Labban_2018_SCC_RBPJ_targets	0.023	64
Basal	Leontovich_2018_NOTCH3_nuclear_reprogramming_BRCA	0.11	10
Basal	NGUYEN_NOTCH1_TARGETS_UP	0.056	27
Basal	PID_NOTCH_PATHWAY	0.015	57
Basal	Poulsen_2018_HUVEC_NOTCH1_inhibited	-0.016	10
Basal	Poulsen_2018_N1_repressed	0.094	31
Basal	Poulsen_2018_N1_supported	0.088	68
Basal	REACTOME_ACTIVATED_NOTCH1_TRANSMITS_SIGNAL_TO_THE_NUCLEUS	0.02	30
Basal	REACTOME_FBXW7_MUTANTS_AND_NOTCH1_IN_CANCER	-0.093	5
Basal	REACTOME_NEGATIVE_REGULATION_OF_NOTCH4_SIGNALING	0.18	53
Basal	REACTOME_NONCANONICAL_ACTIVATION_OF_NOTCH3	0.06	8
Basal	REACTOME_NOTCH_HLH_TRANSCRIPTION_PATHWAY	-0.0012	28
Basal	REACTOME_NOTCH1_INTRACELLULAR_DOMAIN_REGULATES_TRANSCRIPTION	0.0047	48
Basal	REACTOME_NOTCH2_ACTIVATION_AND_TRANSMISSION_OF_SIGNAL_TO_THE_NUCLEUS	0.027	21
Basal	REACTOME_NOTCH2_INTRACELLULAR_DOMAIN_REGULATES_TRANSCRIPTION	-0.023	12
Basal	REACTOME_NOTCH3_ACTIVATION_AND_TRANSMISSION_OF_SIGNAL_TO_THE_NUCLEUS	0.0053	24
Basal	REACTOME_NOTCH3_INTRACELLULAR_DOMAIN_REGULATES_TRANSCRIPTION	-0.0068	25
Basal	REACTOME_NOTCH4_ACTIVATION_AND_TRANSMISSION_OF_SIGNAL_TO_THE_NUCLEUS	0.075	11
Basal	REACTOME_NOTCH4_INTRACELLULAR_DOMAIN_REGULATES_TRANSCRIPTION	0.009	20
Basal	REACTOME_PRE_NOTCH_PROCESSING_IN_GOLGI	0.024	18
Basal	REACTOME_PRE_NOTCH_PROCESSING_IN_THE_ENDOPLASMIC_RETICULUM	0.011	6
Basal	REACTOME_RUNX3_REGULATES_NOTCH_SIGNALING	-0.0097	14
Basal	REACTOME_SIGNALING_BY_NOTCH1	0.0068	73
Basal	REACTOME_SIGNALING_BY_NOTCH1_HD_DOMAIN_MUTANTS_IN_CANCER	0.012	14
Basal	REACTOME_SIGNALING_BY_NOTCH1_PEST_DOMAIN_MUTANTS_IN_CANCER	0.00097	57
Basal	REACTOME_SIGNALING_BY_NOTCH1_T_7_9_NOTCH1_M1580_K2555_TRANSLOCATION_MUTANT	0.11	7
Basal	REACTOME_SIGNALING_BY_NOTCH2	0.0091	32
Basal	REACTOME_SIGNALING_BY_NOTCH3	0.0014	48
Basal	Stoeck2014_TNBC_ACC_GSI_response_1	0.05	18
Basal	Stoeck2014_TNBC_ACC_GSI_response_2	0.11	10
Basal	Stoeck2014_TNBC_ACC_GSI_response_3	0.17	6
Basal	VILIMAS_NOTCH1_TARGETS_DN	0.25	26
Basal	VILIMAS_NOTCH1_TARGETS_UP	0.24	51
Basal	WP_APOPTOSISRELATED_NETWORK_DUE_TO_ALTERED_NOTCH3_IN_OVARIAN_CANCER	0.028	51
Basal	WP_CANONICAL_AND_NONCANONICAL_NOTCH_SIGNALING	0.044	27
Basal	WP_NOTCH_SIGNALING	0.02	45
Basal	WP_NOTCH_SIGNALING_PATHWAY	0.012	61
Basal	WP_NOTCH1_REGULATION_OF_ENDOTHELIAL_CELL_CALCIFICATION	0.074	17
Basal	Xu_2017_MDAMB231_RBPJ_targets	0.016	36
Her2	Notch 20-Gene Signature	0.17	20
Her2	BIOCARTA_NOTCH_PATHWAY	0.028	6
Her2	Braune_2016_TNBC_Notch_sig_CSL_KO	0.042	43
Her2	Castel_2013_C2C12_Dll1_vs_DAPT_targets_24h_up	0.072	95
Her2	Castel_2013_C2C12_Dll1_vs_DAPT_targets_6h_down	0.022	18
Her2	Castel_2013_C2C12_Dll1_vs_DAPT_targets_6h_up	0.063	45
Her2	GOBP_NEGATIVE_REGULATION_OF_NOTCH_SIGNALING_PATHWAY	0.022	33
Her2	GOBP_NOTCH_RECEPTOR_PROCESSING	0.098	9
Her2	GOBP_NOTCH_SIGNALING_INVOLVED_IN_HEART_DEVELOPMENT	0.17	11
Her2	GOBP_POSITIVE_REGULATION_OF_NOTCH_SIGNALING_PATHWAY	0.018	41
Her2	GOBP_POSITIVE_REGULATION_OF_TRANSCRIPTION_OF_NOTCH_RECEPTOR_TARGET	0.052	7
Her2	GOBP_REGULATION_OF_NOTCH_SIGNALING_PATHWAY	0.019	84
Her2	GOMF_NOTCH_BINDING	0.068	21
Her2	HALLMARK_NOTCH_SIGNALING	0.037	32
Her2	HP_ABNORMAL_GREATER_SCIATIC_NOTCH_MORPHOLOGY	0.018	18
Her2	HP_SHORT_GREATER_SCIATIC_NOTCH	-0.012	5
Her2	KEGG_NOTCH_SIGNALING_PATHWAY	0.028	47
Her2	Klinakis_2011_TALL_NcstnKO	0.13	12
Her2	Labban_2018_SCC_common_RBPJ_targets	0.012	13
Her2	Labban_2018_SCC_RBPJ_targets	0.021	64
Her2	Leontovich_2018_NOTCH3_nuclear_reprogramming_BRCA	0.14	10
Her2	NGUYEN_NOTCH1_TARGETS_UP	0.031	27
Her2	PID_NOTCH_PATHWAY	0.016	57
Her2	Poulsen_2018_HUVEC_NOTCH1_inhibited	0.032	10
Her2	Poulsen_2018_N1_repressed	0.038	31
Her2	Poulsen_2018_N1_supported	0.11	68
Her2	REACTOME_ACTIVATED_NOTCH1_TRANSMITS_SIGNAL_TO_THE_NUCLEUS	0.053	30
Her2	REACTOME_FBXW7_MUTANTS_AND_NOTCH1_IN_CANCER	-0.1	5
Her2	REACTOME_NEGATIVE_REGULATION_OF_NOTCH4_SIGNALING	0.12	53
Her2	REACTOME_NONCANONICAL_ACTIVATION_OF_NOTCH3	0.046	8
Her2	REACTOME_NOTCH_HLH_TRANSCRIPTION_PATHWAY	0.016	28
Her2	REACTOME_NOTCH1_INTRACELLULAR_DOMAIN_REGULATES_TRANSCRIPTION	0.015	48
Her2	REACTOME_NOTCH2_ACTIVATION_AND_TRANSMISSION_OF_SIGNAL_TO_THE_NUCLEUS	0.058	21
Her2	REACTOME_NOTCH2_INTRACELLULAR_DOMAIN_REGULATES_TRANSCRIPTION	0.013	12
Her2	REACTOME_NOTCH3_ACTIVATION_AND_TRANSMISSION_OF_SIGNAL_TO_THE_NUCLEUS	0.045	24
Her2	REACTOME_NOTCH3_INTRACELLULAR_DOMAIN_REGULATES_TRANSCRIPTION	0.0084	25
Her2	REACTOME_NOTCH4_ACTIVATION_AND_TRANSMISSION_OF_SIGNAL_TO_THE_NUCLEUS	0.052	11
Her2	REACTOME_NOTCH4_INTRACELLULAR_DOMAIN_REGULATES_TRANSCRIPTION	0.0097	20
Her2	REACTOME_PRE_NOTCH_PROCESSING_IN_GOLGI	0.023	18
Her2	REACTOME_PRE_NOTCH_PROCESSING_IN_THE_ENDOPLASMIC_RETICULUM	-0.0025	6
Her2	REACTOME_RUNX3_REGULATES_NOTCH_SIGNALING	-0.00099	14
Her2	REACTOME_SIGNALING_BY_NOTCH1	0.023	73
Her2	REACTOME_SIGNALING_BY_NOTCH1_HD_DOMAIN_MUTANTS_IN_CANCER	0.075	14
Her2	REACTOME_SIGNALING_BY_NOTCH1_PEST_DOMAIN_MUTANTS_IN_CANCER	0.025	57
Her2	REACTOME_SIGNALING_BY_NOTCH1_T_7_9_NOTCH1_M1580_K2555_TRANSLOCATION_MUTANT	0.16	7
Her2	REACTOME_SIGNALING_BY_NOTCH2	0.028	32
Her2	REACTOME_SIGNALING_BY_NOTCH3	0.021	48
Her2	Stoeck2014_TNBC_ACC_GSI_response_1	0.0076	18
Her2	Stoeck2014_TNBC_ACC_GSI_response_2	0.014	10
Her2	Stoeck2014_TNBC_ACC_GSI_response_3	0.046	6
Her2	VILIMAS_NOTCH1_TARGETS_DN	0.19	26
Her2	VILIMAS_NOTCH1_TARGETS_UP	0.25	51
Her2	WP_APOPTOSISRELATED_NETWORK_DUE_TO_ALTERED_NOTCH3_IN_OVARIAN_CANCER	0.023	51
Her2	WP_CANONICAL_AND_NONCANONICAL_NOTCH_SIGNALING	0.018	27
Her2	WP_NOTCH_SIGNALING	0.028	45
Her2	WP_NOTCH_SIGNALING_PATHWAY	0.013	61
Her2	WP_NOTCH1_REGULATION_OF_ENDOTHELIAL_CELL_CALCIFICATION	0.09	17
Her2	Xu_2017_MDAMB231_RBPJ_targets	0.025	36

## Sheet: sign. scores PAM50 Oslo2
Table S9a: Signature and coherence scores of 20-gene and published signature in all PAM50 subtypes in the various patient cohorts (TCGA-BRCA, METABRIC and Oslo2).
Signature Scores of public/published data sets and the 20-gene Notch signature stratified by PAM50 subtype: Oslo2
id_geneset_name	var2	group1	group2	n1	n2	p	p.adj	p.adj.signif
BIOCARTA_NOTCH_PATHWAY	pam50_28356166_basal	Basal	other	45	290	6.3e-06	0.00031	***
Braune_2016_TNBC_Notch_sig_CSL_KO	pam50_28356166_basal	Basal	other	45	290	0.017	0.6	ns
Castel_2013_C2C12_Dll1_vs_DAPT_targets_24h_up	pam50_28356166_basal	Basal	other	45	290	0.88	1	ns
Castel_2013_C2C12_Dll1_vs_DAPT_targets_6h_down	pam50_28356166_basal	Basal	other	45	290	7.9e-10	4.1e-08	****
Castel_2013_C2C12_Dll1_vs_DAPT_targets_6h_up	pam50_28356166_basal	Basal	other	45	290	0.93	1	ns
GOBP_NEGATIVE_REGULATION_OF_NOTCH_SIGNALING_PATHWAY	pam50_28356166_basal	Basal	other	45	290	1	1	ns
GOBP_NOTCH_RECEPTOR_PROCESSING	pam50_28356166_basal	Basal	other	45	290	1	1	ns
GOBP_NOTCH_SIGNALING_INVOLVED_IN_HEART_DEVELOPMENT	pam50_28356166_basal	Basal	other	45	290	0.37	1	ns
GOBP_POSITIVE_REGULATION_OF_NOTCH_SIGNALING_PATHWAY	pam50_28356166_basal	Basal	other	45	290	0.003	0.12	ns
GOBP_POSITIVE_REGULATION_OF_TRANSCRIPTION_OF_NOTCH_RECEPTOR_TARGET	pam50_28356166_basal	Basal	other	45	290	6.8e-11	3.7e-09	****
GOBP_REGULATION_OF_NOTCH_SIGNALING_PATHWAY	pam50_28356166_basal	Basal	other	45	290	0.99	1	ns
GOMF_NOTCH_BINDING	pam50_28356166_basal	Basal	other	45	290	0.087	1	ns
HALLMARK_NOTCH_SIGNALING	pam50_28356166_basal	Basal	other	45	290	0.43	1	ns
HP_ABNORMAL_GREATER_SCIATIC_NOTCH_MORPHOLOGY	pam50_28356166_basal	Basal	other	45	290	0.27	1	ns
HP_SHORT_GREATER_SCIATIC_NOTCH	pam50_28356166_basal	Basal	other	45	290	0.52	1	ns
KEGG_NOTCH_SIGNALING_PATHWAY	pam50_28356166_basal	Basal	other	45	290	0.6	1	ns
Klinakis_2011_TALL_NcstnKO	pam50_28356166_basal	Basal	other	45	290	0.021	0.68	ns
Labban_2018_SCC_common_RBPJ_targets	pam50_28356166_basal	Basal	other	45	290	1	1	ns
Labban_2018_SCC_RBPJ_targets	pam50_28356166_basal	Basal	other	45	290	0.12	1	ns
Leontovich_2018_NOTCH3_nuclear_reprogramming_BRCA	pam50_28356166_basal	Basal	other	45	290	1	1	ns
NGUYEN_NOTCH1_TARGETS_UP	pam50_28356166_basal	Basal	other	45	290	1	1	ns
Notch 20-Gene Signature	pam50_28356166_basal	Basal	other	45	290	2.4e-06	0.00012	***
PID_NOTCH_PATHWAY	pam50_28356166_basal	Basal	other	45	290	1	1	ns
Poulsen_2018_HUVEC_NOTCH1_inhibited	pam50_28356166_basal	Basal	other	45	290	0.014	0.53	ns
Poulsen_2018_N1_repressed	pam50_28356166_basal	Basal	other	45	290	7.2e-13	4.1e-11	****
Poulsen_2018_N1_supported	pam50_28356166_basal	Basal	other	45	290	0.015	0.55	ns
REACTOME_ACTIVATED_NOTCH1_TRANSMITS_SIGNAL_TO_THE_NUCLEUS	pam50_28356166_basal	Basal	other	45	290	0.72	1	ns
REACTOME_FBXW7_MUTANTS_AND_NOTCH1_IN_CANCER	pam50_28356166_basal	Basal	other	45	290	0.007	0.27	ns
REACTOME_NEGATIVE_REGULATION_OF_NOTCH4_SIGNALING	pam50_28356166_basal	Basal	other	45	290	0.002	0.086	ns
REACTOME_NONCANONICAL_ACTIVATION_OF_NOTCH3	pam50_28356166_basal	Basal	other	45	290	0.94	1	ns
REACTOME_NOTCH_HLH_TRANSCRIPTION_PATHWAY	pam50_28356166_basal	Basal	other	45	290	0.02	0.68	ns
REACTOME_NOTCH1_INTRACELLULAR_DOMAIN_REGULATES_TRANSCRIPTION	pam50_28356166_basal	Basal	other	45	290	0.59	1	ns
REACTOME_NOTCH2_ACTIVATION_AND_TRANSMISSION_OF_SIGNAL_TO_THE_NUCLEUS	pam50_28356166_basal	Basal	other	45	290	1	1	ns
REACTOME_NOTCH2_INTRACELLULAR_DOMAIN_REGULATES_TRANSCRIPTION	pam50_28356166_basal	Basal	other	45	290	3.4e-14	2e-12	****
REACTOME_NOTCH3_ACTIVATION_AND_TRANSMISSION_OF_SIGNAL_TO_THE_NUCLEUS	pam50_28356166_basal	Basal	other	45	290	0.002	0.086	ns
REACTOME_NOTCH3_INTRACELLULAR_DOMAIN_REGULATES_TRANSCRIPTION	pam50_28356166_basal	Basal	other	45	290	5.1e-10	2.7e-08	****
REACTOME_NOTCH4_ACTIVATION_AND_TRANSMISSION_OF_SIGNAL_TO_THE_NUCLEUS	pam50_28356166_basal	Basal	other	45	290	1	1	ns
REACTOME_NOTCH4_INTRACELLULAR_DOMAIN_REGULATES_TRANSCRIPTION	pam50_28356166_basal	Basal	other	45	290	0.38	1	ns
REACTOME_PRE_NOTCH_PROCESSING_IN_GOLGI	pam50_28356166_basal	Basal	other	45	290	0.032	0.96	ns
REACTOME_PRE_NOTCH_PROCESSING_IN_THE_ENDOPLASMIC_RETICULUM	pam50_28356166_basal	Basal	other	45	290	0.016	0.58	ns
REACTOME_RUNX3_REGULATES_NOTCH_SIGNALING	pam50_28356166_basal	Basal	other	45	290	2e-11	1.1e-09	****
REACTOME_SIGNALING_BY_NOTCH1	pam50_28356166_basal	Basal	other	45	290	0.9	1	ns
REACTOME_SIGNALING_BY_NOTCH1_HD_DOMAIN_MUTANTS_IN_CANCER	pam50_28356166_basal	Basal	other	45	290	0.001	0.044	*
REACTOME_SIGNALING_BY_NOTCH1_PEST_DOMAIN_MUTANTS_IN_CANCER	pam50_28356166_basal	Basal	other	45	290	0.62	1	ns
REACTOME_SIGNALING_BY_NOTCH1_T_7_9_NOTCH1_M1580_K2555_TRANSLOCATION_MUTANT	pam50_28356166_basal	Basal	other	45	290	0.00023	0.011	*
REACTOME_SIGNALING_BY_NOTCH2	pam50_28356166_basal	Basal	other	45	290	0.03	0.93	ns
REACTOME_SIGNALING_BY_NOTCH3	pam50_28356166_basal	Basal	other	45	290	4.9e-10	2.7e-08	****
Stoeck2014_TNBC_ACC_GSI_response_1	pam50_28356166_basal	Basal	other	45	290	2.2e-08	1.1e-06	****
Stoeck2014_TNBC_ACC_GSI_response_2	pam50_28356166_basal	Basal	other	45	290	0.00022	0.01	*
Stoeck2014_TNBC_ACC_GSI_response_3	pam50_28356166_basal	Basal	other	45	290	0.00052	0.023	*
VILIMAS_NOTCH1_TARGETS_DN	pam50_28356166_basal	Basal	other	45	290	0.57	1	ns
VILIMAS_NOTCH1_TARGETS_UP	pam50_28356166_basal	Basal	other	45	290	0.00046	0.021	*
WP_APOPTOSISRELATED_NETWORK_DUE_TO_ALTERED_NOTCH3_IN_OVARIAN_CANCER	pam50_28356166_basal	Basal	other	45	290	0.42	1	ns
WP_CANONICAL_AND_NONCANONICAL_NOTCH_SIGNALING	pam50_28356166_basal	Basal	other	45	290	0.27	1	ns
WP_NOTCH_SIGNALING	pam50_28356166_basal	Basal	other	45	290	0.85	1	ns
WP_NOTCH_SIGNALING_PATHWAY	pam50_28356166_basal	Basal	other	45	290	1	1	ns
WP_NOTCH1_REGULATION_OF_ENDOTHELIAL_CELL_CALCIFICATION	pam50_28356166_basal	Basal	other	45	290	0.005	0.2	ns
Xu_2017_MDAMB231_RBPJ_targets	pam50_28356166_basal	Basal	other	45	290	0.02	0.68	ns
