# Supplementary material for: Identification of a Notch transcriptomic signature for breast cancer
Source: Breast Cancer Res. 2024 Jan 3;26:4. doi: 10.1186/s13058-023-01757-7 (PMC10765899; doi:10.1186/s13058-023-01757-7)
Supplement: Supplementary file 14 — Additional file 14. Table S9: B. Signature scores of the 20-gene signature and previously published signatures in individual samples in the six- and 19-cell line panel and in individual samples of the various patient cohorts (TCGA-BRCA, METABRIC and Oslo2) as well as patient characteristics. [file 13058_2023_1757_MOESM14_ESM.xlsx]

## Sheet: Cell Lines
id_geneset_name

## Sheet: Public Patient Samples
dataset

## Sheet: Public Patient Characteristics
dataset
