# Supplementary material for: Identification of a Notch transcriptomic signature for breast cancer
Source: Breast Cancer Res. 2024 Jan 3;26:4. doi: 10.1186/s13058-023-01757-7 (PMC10765899; doi:10.1186/s13058-023-01757-7)
Supplement: Supplementary file 15 — Additional file 15. Table S10: Full list of analysis of tumour purity, stromal and immune infiltration for the different Notch signatures. [file 13058_2023_1757_MOESM15_ESM.xlsx]

## Sheet: estimate TCGA
Table S10: Full lists of analysis of tumour purity, stromal and immune infiltration for the different Notch signatures.
Tumor purity - Estimate Scores TCGA
id_geneset_name	var2	cor	p	method	p.adj
BIOCARTA_NOTCH_PATHWAY	stromalscore_24113773	0.18	1.2e-18	Kendall	4.5e-18
Braune_2016_TNBC_Notch_sig_CSL_KO	stromalscore_24113773	0.42	8.2e-96	Kendall	3.1e-94
Castel_2013_C2C12_Dll1_vs_DAPT_targets_24h_up	stromalscore_24113773	0.53	2.1e-154	Kendall	1.4e-152
Castel_2013_C2C12_Dll1_vs_DAPT_targets_6h_down	stromalscore_24113773	0.26	5.1e-38	Kendall	5.1e-37
Castel_2013_C2C12_Dll1_vs_DAPT_targets_6h_up	stromalscore_24113773	0.45	5.6e-111	Kendall	2.2e-109
GOBP_NEGATIVE_REGULATION_OF_NOTCH_SIGNALING_PATHWAY	stromalscore_24113773	0.16	1.3e-15	Kendall	4.5e-15
GOBP_NOTCH_RECEPTOR_PROCESSING	stromalscore_24113773	-0.028	0.16	Kendall	0.21
GOBP_NOTCH_SIGNALING_INVOLVED_IN_HEART_DEVELOPMENT	stromalscore_24113773	0.36	3.9e-72	Kendall	9.2e-71
GOBP_POSITIVE_REGULATION_OF_NOTCH_SIGNALING_PATHWAY	stromalscore_24113773	0.22	1e-28	Kendall	6.1e-28
GOBP_POSITIVE_REGULATION_OF_TRANSCRIPTION_OF_NOTCH_RECEPTOR_TARGET	stromalscore_24113773	0.23	1.2e-29	Kendall	6.9e-29
GOBP_REGULATION_OF_NOTCH_SIGNALING_PATHWAY	stromalscore_24113773	0.18	6.5e-20	Kendall	2.7e-19
GOMF_NOTCH_BINDING	stromalscore_24113773	0.26	1.6e-37	Kendall	1.5e-36
HALLMARK_NOTCH_SIGNALING	stromalscore_24113773	0.26	1e-37	Kendall	9.7e-37
HP_ABNORMAL_GREATER_SCIATIC_NOTCH_MORPHOLOGY	stromalscore_24113773	0.057	0.0049	Kendall	0.0083
HP_SHORT_GREATER_SCIATIC_NOTCH	stromalscore_24113773	0.13	3.6e-11	Kendall	1e-10
KEGG_NOTCH_SIGNALING_PATHWAY	stromalscore_24113773	0.15	3.2e-13	Kendall	1e-12
Klinakis_2011_TALL_NcstnKO	stromalscore_24113773	0.35	3.4e-68	Kendall	6.5e-67
Labban_2018_SCC_common_RBPJ_targets	stromalscore_24113773	0.38	2.2e-78	Kendall	6.6e-77
Labban_2018_SCC_RBPJ_targets	stromalscore_24113773	0.31	8.2e-55	Kendall	1.2e-53
Leontovich_2018_NOTCH3_nuclear_reprogramming_BRCA	stromalscore_24113773	0.2	4.8e-24	Kendall	2.2e-23
NGUYEN_NOTCH1_TARGETS_UP	stromalscore_24113773	0.25	4.8e-36	Kendall	4.1e-35
Notch 20-Gene Signature	stromalscore_24113773	0.37	8.6e-74	Kendall	2.1e-72
PID_NOTCH_PATHWAY	stromalscore_24113773	0.18	2.2e-19	Kendall	8.9e-19
Poulsen_2018_HUVEC_NOTCH1_inhibited	stromalscore_24113773	0.37	5.4e-77	Kendall	1.5e-75
Poulsen_2018_N1_repressed	stromalscore_24113773	0.15	5e-13	Kendall	1.6e-12
Poulsen_2018_N1_supported	stromalscore_24113773	0.51	1.4e-141	Kendall	8.8e-140
REACTOME_ACTIVATED_NOTCH1_TRANSMITS_SIGNAL_TO_THE_NUCLEUS	stromalscore_24113773	0.19	7.9e-22	Kendall	3.5e-21
REACTOME_FBXW7_MUTANTS_AND_NOTCH1_IN_CANCER	stromalscore_24113773	0.037	0.068	Kendall	0.097
REACTOME_NEGATIVE_REGULATION_OF_NOTCH4_SIGNALING	stromalscore_24113773	-0.15	2.3e-13	Kendall	7.3e-13
REACTOME_NONCANONICAL_ACTIVATION_OF_NOTCH3	stromalscore_24113773	-0.003	0.88	Kendall	0.9
REACTOME_NOTCH_HLH_TRANSCRIPTION_PATHWAY	stromalscore_24113773	0.1	5.7e-07	Kendall	1.4e-06
REACTOME_NOTCH1_INTRACELLULAR_DOMAIN_REGULATES_TRANSCRIPTION	stromalscore_24113773	0.082	5e-05	Kendall	0.00011
REACTOME_NOTCH2_ACTIVATION_AND_TRANSMISSION_OF_SIGNAL_TO_THE_NUCLEUS	stromalscore_24113773	0.14	1.1e-12	Kendall	3.5e-12
REACTOME_NOTCH2_INTRACELLULAR_DOMAIN_REGULATES_TRANSCRIPTION	stromalscore_24113773	0.2	9.3e-23	Kendall	4.2e-22
REACTOME_NOTCH3_ACTIVATION_AND_TRANSMISSION_OF_SIGNAL_TO_THE_NUCLEUS	stromalscore_24113773	0.093	3.9e-06	Kendall	8.7e-06
REACTOME_NOTCH3_INTRACELLULAR_DOMAIN_REGULATES_TRANSCRIPTION	stromalscore_24113773	0.22	8.7e-27	Kendall	4.5e-26
REACTOME_NOTCH4_ACTIVATION_AND_TRANSMISSION_OF_SIGNAL_TO_THE_NUCLEUS	stromalscore_24113773	0.13	3.7e-11	Kendall	1.1e-10
REACTOME_NOTCH4_INTRACELLULAR_DOMAIN_REGULATES_TRANSCRIPTION	stromalscore_24113773	0.25	1e-34	Kendall	8.3e-34
REACTOME_PRE_NOTCH_PROCESSING_IN_GOLGI	stromalscore_24113773	0.21	2.4e-26	Kendall	1.2e-25
REACTOME_PRE_NOTCH_PROCESSING_IN_THE_ENDOPLASMIC_RETICULUM	stromalscore_24113773	0.25	3.6e-35	Kendall	3e-34
REACTOME_RUNX3_REGULATES_NOTCH_SIGNALING	stromalscore_24113773	0.18	8.7e-20	Kendall	3.5e-19
REACTOME_SIGNALING_BY_NOTCH1	stromalscore_24113773	0.13	1.8e-10	Kendall	5e-10
REACTOME_SIGNALING_BY_NOTCH1_HD_DOMAIN_MUTANTS_IN_CANCER	stromalscore_24113773	0.16	4.9e-16	Kendall	1.7e-15
REACTOME_SIGNALING_BY_NOTCH1_PEST_DOMAIN_MUTANTS_IN_CANCER	stromalscore_24113773	0.073	0.0003	Kendall	0.00059
REACTOME_SIGNALING_BY_NOTCH1_T_7_9_NOTCH1_M1580_K2555_TRANSLOCATION_MUTANT	stromalscore_24113773	0.27	2.1e-41	Kendall	2.4e-40
REACTOME_SIGNALING_BY_NOTCH2	stromalscore_24113773	0.18	7.6e-19	Kendall	2.9e-18
REACTOME_SIGNALING_BY_NOTCH3	stromalscore_24113773	0.16	3.5e-16	Kendall	1.2e-15
Stoeck2014_TNBC_ACC_GSI_response_1	stromalscore_24113773	0.22	1.1e-26	Kendall	5.7e-26
Stoeck2014_TNBC_ACC_GSI_response_2	stromalscore_24113773	0.1	2.3e-07	Kendall	5.5e-07
Stoeck2014_TNBC_ACC_GSI_response_3	stromalscore_24113773	0.086	2e-05	Kendall	4.3e-05
VILIMAS_NOTCH1_TARGETS_DN	stromalscore_24113773	0.46	1e-114	Kendall	4.4e-113
VILIMAS_NOTCH1_TARGETS_UP	stromalscore_24113773	0.37	3.3e-76	Kendall	8.9e-75
WP_APOPTOSISRELATED_NETWORK_DUE_TO_ALTERED_NOTCH3_IN_OVARIAN_CANCER	stromalscore_24113773	0.19	2.4e-21	Kendall	1e-20
WP_CANONICAL_AND_NONCANONICAL_NOTCH_SIGNALING	stromalscore_24113773	0.3	9.2e-51	Kendall	1.3e-49
WP_NOTCH_SIGNALING	stromalscore_24113773	0.16	2.4e-15	Kendall	8.2e-15
WP_NOTCH_SIGNALING_PATHWAY	stromalscore_24113773	0.17	2.2e-17	Kendall	8.1e-17
WP_NOTCH1_REGULATION_OF_ENDOTHELIAL_CELL_CALCIFICATION	stromalscore_24113773	0.35	6.8e-69	Kendall	1.3e-67
Xu_2017_MDAMB231_RBPJ_targets	stromalscore_24113773	0.18	2.8e-19	Kendall	1.1e-18
BIOCARTA_NOTCH_PATHWAY	immunescore_24113773	0.0075	0.71	Kendall	0.76
Braune_2016_TNBC_Notch_sig_CSL_KO	immunescore_24113773	0.21	1.3e-25	Kendall	6.2e-25
Castel_2013_C2C12_Dll1_vs_DAPT_targets_24h_up	immunescore_24113773	0.19	4.6e-21	Kendall	2e-20
Castel_2013_C2C12_Dll1_vs_DAPT_targets_6h_down	immunescore_24113773	0.22	1.1e-27	Kendall	6e-27
Castel_2013_C2C12_Dll1_vs_DAPT_targets_6h_up	immunescore_24113773	0.13	3.7e-10	Kendall	1e-09
GOBP_NEGATIVE_REGULATION_OF_NOTCH_SIGNALING_PATHWAY	immunescore_24113773	-0.04	0.046	Kendall	0.067
GOBP_NOTCH_RECEPTOR_PROCESSING	immunescore_24113773	-0.18	5.7e-20	Kendall	2.3e-19
GOBP_NOTCH_SIGNALING_INVOLVED_IN_HEART_DEVELOPMENT	immunescore_24113773	0.052	0.011	Kendall	0.017
GOBP_POSITIVE_REGULATION_OF_NOTCH_SIGNALING_PATHWAY	immunescore_24113773	0.03	0.14	Kendall	0.18
GOBP_POSITIVE_REGULATION_OF_TRANSCRIPTION_OF_NOTCH_RECEPTOR_TARGET	immunescore_24113773	0.045	0.025	Kendall	0.039
GOBP_REGULATION_OF_NOTCH_SIGNALING_PATHWAY	immunescore_24113773	-0.024	0.24	Kendall	0.3
GOMF_NOTCH_BINDING	immunescore_24113773	0.0071	0.72	Kendall	0.77
HALLMARK_NOTCH_SIGNALING	immunescore_24113773	0.058	0.0041	Kendall	0.007
HP_ABNORMAL_GREATER_SCIATIC_NOTCH_MORPHOLOGY	immunescore_24113773	-0.17	2.6e-17	Kendall	9.6e-17
HP_SHORT_GREATER_SCIATIC_NOTCH	immunescore_24113773	-0.045	0.027	Kendall	0.042
KEGG_NOTCH_SIGNALING_PATHWAY	immunescore_24113773	-0.024	0.24	Kendall	0.3
Klinakis_2011_TALL_NcstnKO	immunescore_24113773	0.54	2.9e-157	Kendall	2.2e-155
Labban_2018_SCC_common_RBPJ_targets	immunescore_24113773	0.064	0.0014	Kendall	0.0026
Labban_2018_SCC_RBPJ_targets	immunescore_24113773	0.073	0.00028	Kendall	0.00054
Leontovich_2018_NOTCH3_nuclear_reprogramming_BRCA	immunescore_24113773	0.03	0.14	Kendall	0.19
NGUYEN_NOTCH1_TARGETS_UP	immunescore_24113773	0.0085	0.67	Kendall	0.72
Notch 20-Gene Signature	immunescore_24113773	0.084	3.4e-05	Kendall	7.2e-05
PID_NOTCH_PATHWAY	immunescore_24113773	-0.064	0.0016	Kendall	0.0027
Poulsen_2018_HUVEC_NOTCH1_inhibited	immunescore_24113773	0.24	4.5e-33	Kendall	3.4e-32
Poulsen_2018_N1_repressed	immunescore_24113773	0.15	2.2e-14	Kendall	7.2e-14
Poulsen_2018_N1_supported	immunescore_24113773	0.36	4.4e-70	Kendall	9.3e-69
REACTOME_ACTIVATED_NOTCH1_TRANSMITS_SIGNAL_TO_THE_NUCLEUS	immunescore_24113773	0.0013	0.95	Kendall	0.96
REACTOME_FBXW7_MUTANTS_AND_NOTCH1_IN_CANCER	immunescore_24113773	-0.017	0.41	Kendall	0.47
REACTOME_NEGATIVE_REGULATION_OF_NOTCH4_SIGNALING	immunescore_24113773	0.0052	0.8	Kendall	0.83
REACTOME_NONCANONICAL_ACTIVATION_OF_NOTCH3	immunescore_24113773	-0.13	2.3e-11	Kendall	6.7e-11
REACTOME_NOTCH_HLH_TRANSCRIPTION_PATHWAY	immunescore_24113773	-0.055	0.0063	Kendall	0.011
REACTOME_NOTCH1_INTRACELLULAR_DOMAIN_REGULATES_TRANSCRIPTION	immunescore_24113773	-0.064	0.0015	Kendall	0.0027
REACTOME_NOTCH2_ACTIVATION_AND_TRANSMISSION_OF_SIGNAL_TO_THE_NUCLEUS	immunescore_24113773	-0.089	9.2e-06	Kendall	2e-05
REACTOME_NOTCH2_INTRACELLULAR_DOMAIN_REGULATES_TRANSCRIPTION	immunescore_24113773	0.058	0.0043	Kendall	0.0073
REACTOME_NOTCH3_ACTIVATION_AND_TRANSMISSION_OF_SIGNAL_TO_THE_NUCLEUS	immunescore_24113773	-0.058	0.004	Kendall	0.0069
REACTOME_NOTCH3_INTRACELLULAR_DOMAIN_REGULATES_TRANSCRIPTION	immunescore_24113773	0.037	0.065	Kendall	0.093
REACTOME_NOTCH4_ACTIVATION_AND_TRANSMISSION_OF_SIGNAL_TO_THE_NUCLEUS	immunescore_24113773	-0.11	2.4e-08	Kendall	6.1e-08
REACTOME_NOTCH4_INTRACELLULAR_DOMAIN_REGULATES_TRANSCRIPTION	immunescore_24113773	-0.013	0.52	Kendall	0.58
REACTOME_PRE_NOTCH_PROCESSING_IN_GOLGI	immunescore_24113773	0.027	0.18	Kendall	0.22
REACTOME_PRE_NOTCH_PROCESSING_IN_THE_ENDOPLASMIC_RETICULUM	immunescore_24113773	0.019	0.35	Kendall	0.42
REACTOME_RUNX3_REGULATES_NOTCH_SIGNALING	immunescore_24113773	0.041	0.04	Kendall	0.059
REACTOME_SIGNALING_BY_NOTCH1	immunescore_24113773	-0.05	0.012	Kendall	0.02
REACTOME_SIGNALING_BY_NOTCH1_HD_DOMAIN_MUTANTS_IN_CANCER	immunescore_24113773	-0.0065	0.75	Kendall	0.79
REACTOME_SIGNALING_BY_NOTCH1_PEST_DOMAIN_MUTANTS_IN_CANCER	immunescore_24113773	-0.099	1e-06	Kendall	2.4e-06
REACTOME_SIGNALING_BY_NOTCH1_T_7_9_NOTCH1_M1580_K2555_TRANSLOCATION_MUTANT	immunescore_24113773	0.058	0.0042	Kendall	0.0072
REACTOME_SIGNALING_BY_NOTCH2	immunescore_24113773	-0.034	0.09	Kendall	0.13
REACTOME_SIGNALING_BY_NOTCH3	immunescore_24113773	-0.0056	0.78	Kendall	0.82
Stoeck2014_TNBC_ACC_GSI_response_1	immunescore_24113773	0.21	3.1e-26	Kendall	1.5e-25
Stoeck2014_TNBC_ACC_GSI_response_2	immunescore_24113773	-0.047	0.018	Kendall	0.029
Stoeck2014_TNBC_ACC_GSI_response_3	immunescore_24113773	-0.017	0.39	Kendall	0.45
VILIMAS_NOTCH1_TARGETS_DN	immunescore_24113773	0.64	2.2e-219	Kendall	3.8e-217
VILIMAS_NOTCH1_TARGETS_UP	immunescore_24113773	0.62	1.4e-207	Kendall	1.9e-205
WP_APOPTOSISRELATED_NETWORK_DUE_TO_ALTERED_NOTCH3_IN_OVARIAN_CANCER	immunescore_24113773	0.093	3.9e-06	Kendall	8.7e-06
WP_CANONICAL_AND_NONCANONICAL_NOTCH_SIGNALING	immunescore_24113773	0.018	0.36	Kendall	0.43
WP_NOTCH_SIGNALING	immunescore_24113773	-0.012	0.56	Kendall	0.61
WP_NOTCH_SIGNALING_PATHWAY	immunescore_24113773	-0.032	0.11	Kendall	0.15
WP_NOTCH1_REGULATION_OF_ENDOTHELIAL_CELL_CALCIFICATION	immunescore_24113773	0.091	6.8e-06	Kendall	1.5e-05
Xu_2017_MDAMB231_RBPJ_targets	immunescore_24113773	0.0019	0.93	Kendall	0.94
BIOCARTA_NOTCH_PATHWAY	estimatescore_24113773	0.09	7.6e-06	Kendall	1.7e-05
Braune_2016_TNBC_Notch_sig_CSL_KO	estimatescore_24113773	0.34	1.4e-63	Kendall	2.3e-62
Castel_2013_C2C12_Dll1_vs_DAPT_targets_24h_up	estimatescore_24113773	0.38	2.5e-77	Kendall	7e-76
Castel_2013_C2C12_Dll1_vs_DAPT_targets_6h_down	estimatescore_24113773	0.27	7.6e-40	Kendall	8.2e-39
Castel_2013_C2C12_Dll1_vs_DAPT_targets_6h_up	estimatescore_24113773	0.3	7.6e-49	Kendall	9.7e-48
GOBP_NEGATIVE_REGULATION_OF_NOTCH_SIGNALING_PATHWAY	estimatescore_24113773	0.055	0.0064	Kendall	0.011
GOBP_NOTCH_RECEPTOR_PROCESSING	estimatescore_24113773	-0.13	4.6e-11	Kendall	1.3e-10
GOBP_NOTCH_SIGNALING_INVOLVED_IN_HEART_DEVELOPMENT	estimatescore_24113773	0.21	3e-25	Kendall	1.5e-24
GOBP_POSITIVE_REGULATION_OF_NOTCH_SIGNALING_PATHWAY	estimatescore_24113773	0.13	1.7e-10	Kendall	4.9e-10
GOBP_POSITIVE_REGULATION_OF_TRANSCRIPTION_OF_NOTCH_RECEPTOR_TARGET	estimatescore_24113773	0.14	1.9e-12	Kendall	6e-12
GOBP_REGULATION_OF_NOTCH_SIGNALING_PATHWAY	estimatescore_24113773	0.076	0.00017	Kendall	0.00033
GOMF_NOTCH_BINDING	estimatescore_24113773	0.13	1.1e-10	Kendall	3e-10
HALLMARK_NOTCH_SIGNALING	estimatescore_24113773	0.16	8.4e-16	Kendall	3e-15
HP_ABNORMAL_GREATER_SCIATIC_NOTCH_MORPHOLOGY	estimatescore_24113773	-0.08	6.9e-05	Kendall	0.00014
HP_SHORT_GREATER_SCIATIC_NOTCH	estimatescore_24113773	0.035	0.08	Kendall	0.11
KEGG_NOTCH_SIGNALING_PATHWAY	estimatescore_24113773	0.056	0.0052	Kendall	0.0088
Klinakis_2011_TALL_NcstnKO	estimatescore_24113773	0.52	1.4e-146	Kendall	8.8e-145
Labban_2018_SCC_common_RBPJ_targets	estimatescore_24113773	0.22	3e-28	Kendall	1.7e-27
Labban_2018_SCC_RBPJ_targets	estimatescore_24113773	0.2	6.9e-23	Kendall	3.1e-22
Leontovich_2018_NOTCH3_nuclear_reprogramming_BRCA	estimatescore_24113773	0.12	1e-08	Kendall	2.6e-08
NGUYEN_NOTCH1_TARGETS_UP	estimatescore_24113773	0.13	1.8e-10	Kendall	5.2e-10
Notch 20-Gene Signature	estimatescore_24113773	0.23	1.7e-30	Kendall	1.1e-29
PID_NOTCH_PATHWAY	estimatescore_24113773	0.049	0.014	Kendall	0.023
Poulsen_2018_HUVEC_NOTCH1_inhibited	estimatescore_24113773	0.34	7.8e-64	Kendall	1.4e-62
Poulsen_2018_N1_repressed	estimatescore_24113773	0.16	4.5e-16	Kendall	1.6e-15
Poulsen_2018_N1_supported	estimatescore_24113773	0.49	3.1e-129	Kendall	1.4e-127
REACTOME_ACTIVATED_NOTCH1_TRANSMITS_SIGNAL_TO_THE_NUCLEUS	estimatescore_24113773	0.094	3.3e-06	Kendall	7.6e-06
REACTOME_FBXW7_MUTANTS_AND_NOTCH1_IN_CANCER	estimatescore_24113773	0.0044	0.83	Kendall	0.86
REACTOME_NEGATIVE_REGULATION_OF_NOTCH4_SIGNALING	estimatescore_24113773	-0.074	0.00023	Kendall	0.00046
REACTOME_NONCANONICAL_ACTIVATION_OF_NOTCH3	estimatescore_24113773	-0.091	6.1e-06	Kendall	1.3e-05
REACTOME_NOTCH_HLH_TRANSCRIPTION_PATHWAY	estimatescore_24113773	0.016	0.43	Kendall	0.49
REACTOME_NOTCH1_INTRACELLULAR_DOMAIN_REGULATES_TRANSCRIPTION	estimatescore_24113773	-0.00059	0.98	Kendall	0.98
REACTOME_NOTCH2_ACTIVATION_AND_TRANSMISSION_OF_SIGNAL_TO_THE_NUCLEUS	estimatescore_24113773	0.013	0.51	Kendall	0.57
REACTOME_NOTCH2_INTRACELLULAR_DOMAIN_REGULATES_TRANSCRIPTION	estimatescore_24113773	0.13	3.1e-11	Kendall	9.2e-11
REACTOME_NOTCH3_ACTIVATION_AND_TRANSMISSION_OF_SIGNAL_TO_THE_NUCLEUS	estimatescore_24113773	0.0072	0.72	Kendall	0.77
REACTOME_NOTCH3_INTRACELLULAR_DOMAIN_REGULATES_TRANSCRIPTION	estimatescore_24113773	0.13	1e-10	Kendall	2.9e-10
REACTOME_NOTCH4_ACTIVATION_AND_TRANSMISSION_OF_SIGNAL_TO_THE_NUCLEUS	estimatescore_24113773	-0.0069	0.73	Kendall	0.77
REACTOME_NOTCH4_INTRACELLULAR_DOMAIN_REGULATES_TRANSCRIPTION	estimatescore_24113773	0.11	1.2e-08	Kendall	3.1e-08
REACTOME_PRE_NOTCH_PROCESSING_IN_GOLGI	estimatescore_24113773	0.12	1.8e-09	Kendall	4.8e-09
REACTOME_PRE_NOTCH_PROCESSING_IN_THE_ENDOPLASMIC_RETICULUM	estimatescore_24113773	0.13	2.9e-11	Kendall	8.6e-11
REACTOME_RUNX3_REGULATES_NOTCH_SIGNALING	estimatescore_24113773	0.12	6.2e-09	Kendall	1.6e-08
REACTOME_SIGNALING_BY_NOTCH1	estimatescore_24113773	0.031	0.12	Kendall	0.16
REACTOME_SIGNALING_BY_NOTCH1_HD_DOMAIN_MUTANTS_IN_CANCER	estimatescore_24113773	0.076	0.00017	Kendall	0.00034
REACTOME_SIGNALING_BY_NOTCH1_PEST_DOMAIN_MUTANTS_IN_CANCER	estimatescore_24113773	-0.026	0.19	Kendall	0.24
REACTOME_SIGNALING_BY_NOTCH1_T_7_9_NOTCH1_M1580_K2555_TRANSLOCATION_MUTANT	estimatescore_24113773	0.17	3.9e-17	Kendall	1.4e-16
REACTOME_SIGNALING_BY_NOTCH2	estimatescore_24113773	0.066	0.0011	Kendall	0.0021
REACTOME_SIGNALING_BY_NOTCH3	estimatescore_24113773	0.077	0.00014	Kendall	0.00028
Stoeck2014_TNBC_ACC_GSI_response_1	estimatescore_24113773	0.24	8.9e-34	Kendall	7e-33
Stoeck2014_TNBC_ACC_GSI_response_2	estimatescore_24113773	0.02	0.32	Kendall	0.38
Stoeck2014_TNBC_ACC_GSI_response_3	estimatescore_24113773	0.03	0.13	Kendall	0.17
VILIMAS_NOTCH1_TARGETS_DN	estimatescore_24113773	0.65	1.1e-225	Kendall	2.2e-223
VILIMAS_NOTCH1_TARGETS_UP	estimatescore_24113773	0.58	1.9e-181	Kendall	1.8e-179
WP_APOPTOSISRELATED_NETWORK_DUE_TO_ALTERED_NOTCH3_IN_OVARIAN_CANCER	estimatescore_24113773	0.15	4.6e-14	Kendall	1.5e-13
WP_CANONICAL_AND_NONCANONICAL_NOTCH_SIGNALING	estimatescore_24113773	0.16	4.2e-15	Kendall	1.4e-14
WP_NOTCH_SIGNALING	estimatescore_24113773	0.07	0.00051	Kendall	0.00097
WP_NOTCH_SIGNALING_PATHWAY	estimatescore_24113773	0.062	0.002	Kendall	0.0034
WP_NOTCH1_REGULATION_OF_ENDOTHELIAL_CELL_CALCIFICATION	estimatescore_24113773	0.23	5.6e-30	Kendall	3.5e-29
Xu_2017_MDAMB231_RBPJ_targets	estimatescore_24113773	0.089	9.7e-06	Kendall	2.1e-05

## Sheet: estimate METABRIC
Table S10: Full lists of analysis of tumour purity, stromal and immune infiltration for the different Notch signatures.
Tumor purity - Estimate Scores TCGA
id_geneset_name	var2	cor	p	method	p.adj
BIOCARTA_NOTCH_PATHWAY	stromalscore_24113773	0.18	9.1e-32	Kendall	4.2e-31
Braune_2016_TNBC_Notch_sig_CSL_KO	stromalscore_24113773	0.47	8.2e-203	Kendall	2.2e-201
Castel_2013_C2C12_Dll1_vs_DAPT_targets_24h_up	stromalscore_24113773	0.57	5.7e-305	Kendall	2.4e-303
Castel_2013_C2C12_Dll1_vs_DAPT_targets_6h_down	stromalscore_24113773	0.19	4.8e-36	Kendall	2.5e-35
Castel_2013_C2C12_Dll1_vs_DAPT_targets_6h_up	stromalscore_24113773	0.43	5.6e-169	Kendall	1.4e-167
GOBP_NEGATIVE_REGULATION_OF_NOTCH_SIGNALING_PATHWAY	stromalscore_24113773	-0.016	0.29	Kendall	0.31
GOBP_NOTCH_RECEPTOR_PROCESSING	stromalscore_24113773	-0.2	1.4e-40	Kendall	8.8e-40
GOBP_NOTCH_SIGNALING_INVOLVED_IN_HEART_DEVELOPMENT	stromalscore_24113773	0.23	1.7e-51	Kendall	1.3e-50
GOBP_POSITIVE_REGULATION_OF_NOTCH_SIGNALING_PATHWAY	stromalscore_24113773	0.0032	0.83	Kendall	0.84
GOBP_POSITIVE_REGULATION_OF_TRANSCRIPTION_OF_NOTCH_RECEPTOR_TARGET	stromalscore_24113773	-0.02	0.18	Kendall	0.2
GOBP_REGULATION_OF_NOTCH_SIGNALING_PATHWAY	stromalscore_24113773	-0.024	0.12	Kendall	0.13
GOMF_NOTCH_BINDING	stromalscore_24113773	0.03	0.051	Kendall	0.059
HALLMARK_NOTCH_SIGNALING	stromalscore_24113773	0.14	2.8e-20	Kendall	8.5e-20
HP_ABNORMAL_GREATER_SCIATIC_NOTCH_MORPHOLOGY	stromalscore_24113773	-0.036	0.021	Kendall	0.025
HP_SHORT_GREATER_SCIATIC_NOTCH	stromalscore_24113773	0.014	0.36	Kendall	0.38
KEGG_NOTCH_SIGNALING_PATHWAY	stromalscore_24113773	-0.14	6e-21	Kendall	1.9e-20
Klinakis_2011_TALL_NcstnKO	stromalscore_24113773	0.28	3.1e-75	Kendall	3.6e-74
Labban_2018_SCC_common_RBPJ_targets	stromalscore_24113773	0.25	2.2e-60	Kendall	2.1e-59
Labban_2018_SCC_RBPJ_targets	stromalscore_24113773	0.23	2.6e-49	Kendall	1.9e-48
Leontovich_2018_NOTCH3_nuclear_reprogramming_BRCA	stromalscore_24113773	0.2	5.1e-38	Kendall	2.8e-37
NGUYEN_NOTCH1_TARGETS_UP	stromalscore_24113773	0.25	4.9e-61	Kendall	4.8e-60
Notch 20-Gene Signature	stromalscore_24113773	0.31	3.6e-93	Kendall	5.6e-92
PID_NOTCH_PATHWAY	stromalscore_24113773	-0.068	1e-05	Kendall	1.6e-05
Poulsen_2018_HUVEC_NOTCH1_inhibited	stromalscore_24113773	0.38	1.9e-134	Kendall	3.7e-133
Poulsen_2018_N1_repressed	stromalscore_24113773	0.14	6.5e-20	Kendall	2e-19
Poulsen_2018_N1_supported	stromalscore_24113773	0.61	0	Kendall	0
REACTOME_ACTIVATED_NOTCH1_TRANSMITS_SIGNAL_TO_THE_NUCLEUS	stromalscore_24113773	0.026	0.092	Kendall	0.1
REACTOME_FBXW7_MUTANTS_AND_NOTCH1_IN_CANCER	stromalscore_24113773	-0.033	0.032	Kendall	0.039
REACTOME_NEGATIVE_REGULATION_OF_NOTCH4_SIGNALING	stromalscore_24113773	-0.067	1.2e-05	Kendall	1.8e-05
REACTOME_NONCANONICAL_ACTIVATION_OF_NOTCH3	stromalscore_24113773	-0.13	5.2e-17	Kendall	1.4e-16
REACTOME_NOTCH_HLH_TRANSCRIPTION_PATHWAY	stromalscore_24113773	-0.24	4.6e-54	Kendall	3.7e-53
REACTOME_NOTCH1_INTRACELLULAR_DOMAIN_REGULATES_TRANSCRIPTION	stromalscore_24113773	-0.1	2.7e-11	Kendall	5.8e-11
REACTOME_NOTCH2_ACTIVATION_AND_TRANSMISSION_OF_SIGNAL_TO_THE_NUCLEUS	stromalscore_24113773	0.024	0.12	Kendall	0.13
REACTOME_NOTCH2_INTRACELLULAR_DOMAIN_REGULATES_TRANSCRIPTION	stromalscore_24113773	0.028	0.066	Kendall	0.075
REACTOME_NOTCH3_ACTIVATION_AND_TRANSMISSION_OF_SIGNAL_TO_THE_NUCLEUS	stromalscore_24113773	-0.1	1.9e-11	Kendall	4.2e-11
REACTOME_NOTCH3_INTRACELLULAR_DOMAIN_REGULATES_TRANSCRIPTION	stromalscore_24113773	-0.034	0.027	Kendall	0.032
REACTOME_NOTCH4_ACTIVATION_AND_TRANSMISSION_OF_SIGNAL_TO_THE_NUCLEUS	stromalscore_24113773	-0.13	1.2e-17	Kendall	3.3e-17
REACTOME_NOTCH4_INTRACELLULAR_DOMAIN_REGULATES_TRANSCRIPTION	stromalscore_24113773	0.073	2.1e-06	Kendall	3.5e-06
REACTOME_PRE_NOTCH_PROCESSING_IN_GOLGI	stromalscore_24113773	-0.081	1.3e-07	Kendall	2.3e-07
REACTOME_PRE_NOTCH_PROCESSING_IN_THE_ENDOPLASMIC_RETICULUM	stromalscore_24113773	0.046	0.0029	Kendall	0.0037
REACTOME_RUNX3_REGULATES_NOTCH_SIGNALING	stromalscore_24113773	0.044	0.0038	Kendall	0.0049
REACTOME_SIGNALING_BY_NOTCH1	stromalscore_24113773	-0.093	1.6e-09	Kendall	3.2e-09
REACTOME_SIGNALING_BY_NOTCH1_HD_DOMAIN_MUTANTS_IN_CANCER	stromalscore_24113773	0.07	4.7e-06	Kendall	7.5e-06
REACTOME_SIGNALING_BY_NOTCH1_PEST_DOMAIN_MUTANTS_IN_CANCER	stromalscore_24113773	-0.16	2.7e-25	Kendall	9.6e-25
REACTOME_SIGNALING_BY_NOTCH1_T_7_9_NOTCH1_M1580_K2555_TRANSLOCATION_MUTANT	stromalscore_24113773	0.15	2e-21	Kendall	6.5e-21
REACTOME_SIGNALING_BY_NOTCH2	stromalscore_24113773	0.04	0.0099	Kendall	0.012
REACTOME_SIGNALING_BY_NOTCH3	stromalscore_24113773	-0.083	5.6e-08	Kendall	1e-07
Stoeck2014_TNBC_ACC_GSI_response_1	stromalscore_24113773	0.081	1.2e-07	Kendall	2.1e-07
Stoeck2014_TNBC_ACC_GSI_response_2	stromalscore_24113773	-0.013	0.41	Kendall	0.43
Stoeck2014_TNBC_ACC_GSI_response_3	stromalscore_24113773	0.06	9.7e-05	Kendall	0.00014
VILIMAS_NOTCH1_TARGETS_DN	stromalscore_24113773	0.42	5.1e-163	Kendall	1.1e-161
VILIMAS_NOTCH1_TARGETS_UP	stromalscore_24113773	0.36	6.7e-119	Kendall	1.1e-117
WP_APOPTOSISRELATED_NETWORK_DUE_TO_ALTERED_NOTCH3_IN_OVARIAN_CANCER	stromalscore_24113773	0.18	2.5e-30	Kendall	1.1e-29
WP_CANONICAL_AND_NONCANONICAL_NOTCH_SIGNALING	stromalscore_24113773	0.19	5.2e-36	Kendall	2.7e-35
WP_NOTCH_SIGNALING	stromalscore_24113773	-0.13	1.3e-16	Kendall	3.6e-16
WP_NOTCH_SIGNALING_PATHWAY	stromalscore_24113773	-0.015	0.33	Kendall	0.35
WP_NOTCH1_REGULATION_OF_ENDOTHELIAL_CELL_CALCIFICATION	stromalscore_24113773	0.24	2.4e-55	Kendall	2.1e-54
Xu_2017_MDAMB231_RBPJ_targets	stromalscore_24113773	0.14	1.4e-20	Kendall	4.4e-20
BIOCARTA_NOTCH_PATHWAY	immunescore_24113773	0.19	2.2e-36	Kendall	1.2e-35
Braune_2016_TNBC_Notch_sig_CSL_KO	immunescore_24113773	0.3	2.7e-83	Kendall	3.9e-82
Castel_2013_C2C12_Dll1_vs_DAPT_targets_24h_up	immunescore_24113773	0.19	7.3e-36	Kendall	3.7e-35
Castel_2013_C2C12_Dll1_vs_DAPT_targets_6h_down	immunescore_24113773	0.2	2.1e-40	Kendall	1.3e-39
Castel_2013_C2C12_Dll1_vs_DAPT_targets_6h_up	immunescore_24113773	0.16	1.5e-26	Kendall	5.9e-26
GOBP_NEGATIVE_REGULATION_OF_NOTCH_SIGNALING_PATHWAY	immunescore_24113773	-0.12	3.9e-14	Kendall	9.6e-14
GOBP_NOTCH_RECEPTOR_PROCESSING	immunescore_24113773	-0.24	3.6e-57	Kendall	3.2e-56
GOBP_NOTCH_SIGNALING_INVOLVED_IN_HEART_DEVELOPMENT	immunescore_24113773	0.029	0.058	Kendall	0.066
GOBP_POSITIVE_REGULATION_OF_NOTCH_SIGNALING_PATHWAY	immunescore_24113773	-0.11	1.9e-12	Kendall	4.5e-12
GOBP_POSITIVE_REGULATION_OF_TRANSCRIPTION_OF_NOTCH_RECEPTOR_TARGET	immunescore_24113773	0.15	1.6e-21	Kendall	5.3e-21
GOBP_REGULATION_OF_NOTCH_SIGNALING_PATHWAY	immunescore_24113773	-0.17	9.1e-30	Kendall	3.9e-29
GOMF_NOTCH_BINDING	immunescore_24113773	-0.069	7.2e-06	Kendall	1.1e-05
HALLMARK_NOTCH_SIGNALING	immunescore_24113773	-0.036	0.02	Kendall	0.025
HP_ABNORMAL_GREATER_SCIATIC_NOTCH_MORPHOLOGY	immunescore_24113773	-0.28	2.7e-72	Kendall	2.9e-71
HP_SHORT_GREATER_SCIATIC_NOTCH	immunescore_24113773	-0.11	9.6e-14	Kendall	2.3e-13
KEGG_NOTCH_SIGNALING_PATHWAY	immunescore_24113773	-0.17	5.3e-29	Kendall	2.2e-28
Klinakis_2011_TALL_NcstnKO	immunescore_24113773	0.57	1.2e-302	Kendall	4.5e-301
Labban_2018_SCC_common_RBPJ_targets	immunescore_24113773	0.0067	0.66	Kendall	0.69
Labban_2018_SCC_RBPJ_targets	immunescore_24113773	0.042	0.0069	Kendall	0.0086
Leontovich_2018_NOTCH3_nuclear_reprogramming_BRCA	immunescore_24113773	0.018	0.24	Kendall	0.26
NGUYEN_NOTCH1_TARGETS_UP	immunescore_24113773	0.011	0.47	Kendall	0.49
Notch 20-Gene Signature	immunescore_24113773	0.032	0.039	Kendall	0.046
PID_NOTCH_PATHWAY	immunescore_24113773	-0.17	3.2e-28	Kendall	1.3e-27
Poulsen_2018_HUVEC_NOTCH1_inhibited	immunescore_24113773	0.29	5.5e-81	Kendall	6.9e-80
Poulsen_2018_N1_repressed	immunescore_24113773	0.24	1.4e-54	Kendall	1.2e-53
Poulsen_2018_N1_supported	immunescore_24113773	0.5	4.4e-236	Kendall	1.3e-234
REACTOME_ACTIVATED_NOTCH1_TRANSMITS_SIGNAL_TO_THE_NUCLEUS	immunescore_24113773	-0.072	3e-06	Kendall	4.9e-06
REACTOME_FBXW7_MUTANTS_AND_NOTCH1_IN_CANCER	immunescore_24113773	0.1	2.4e-11	Kendall	5.2e-11
REACTOME_NEGATIVE_REGULATION_OF_NOTCH4_SIGNALING	immunescore_24113773	0.18	2.8e-32	Kendall	1.3e-31
REACTOME_NONCANONICAL_ACTIVATION_OF_NOTCH3	immunescore_24113773	-0.17	1.5e-28	Kendall	6.3e-28
REACTOME_NOTCH_HLH_TRANSCRIPTION_PATHWAY	immunescore_24113773	-0.2	9.4e-40	Kendall	5.5e-39
REACTOME_NOTCH1_INTRACELLULAR_DOMAIN_REGULATES_TRANSCRIPTION	immunescore_24113773	-0.13	1e-17	Kendall	3e-17
REACTOME_NOTCH2_ACTIVATION_AND_TRANSMISSION_OF_SIGNAL_TO_THE_NUCLEUS	immunescore_24113773	-0.19	6.1e-34	Kendall	3e-33
REACTOME_NOTCH2_INTRACELLULAR_DOMAIN_REGULATES_TRANSCRIPTION	immunescore_24113773	0.2	9e-40	Kendall	5.3e-39
REACTOME_NOTCH3_ACTIVATION_AND_TRANSMISSION_OF_SIGNAL_TO_THE_NUCLEUS	immunescore_24113773	-0.12	3.3e-15	Kendall	8.5e-15
REACTOME_NOTCH3_INTRACELLULAR_DOMAIN_REGULATES_TRANSCRIPTION	immunescore_24113773	0.048	0.0018	Kendall	0.0024
REACTOME_NOTCH4_ACTIVATION_AND_TRANSMISSION_OF_SIGNAL_TO_THE_NUCLEUS	immunescore_24113773	-0.24	7.5e-54	Kendall	5.9e-53
REACTOME_NOTCH4_INTRACELLULAR_DOMAIN_REGULATES_TRANSCRIPTION	immunescore_24113773	-0.058	0.00017	Kendall	0.00024
REACTOME_PRE_NOTCH_PROCESSING_IN_GOLGI	immunescore_24113773	-0.074	1.4e-06	Kendall	2.4e-06
REACTOME_PRE_NOTCH_PROCESSING_IN_THE_ENDOPLASMIC_RETICULUM	immunescore_24113773	0.045	0.0034	Kendall	0.0042
REACTOME_RUNX3_REGULATES_NOTCH_SIGNALING	immunescore_24113773	0.091	3.6e-09	Kendall	7.2e-09
REACTOME_SIGNALING_BY_NOTCH1	immunescore_24113773	-0.18	8.3e-31	Kendall	3.7e-30
REACTOME_SIGNALING_BY_NOTCH1_HD_DOMAIN_MUTANTS_IN_CANCER	immunescore_24113773	0.0031	0.84	Kendall	0.85
REACTOME_SIGNALING_BY_NOTCH1_PEST_DOMAIN_MUTANTS_IN_CANCER	immunescore_24113773	-0.23	7.4e-52	Kendall	5.7e-51
REACTOME_SIGNALING_BY_NOTCH1_T_7_9_NOTCH1_M1580_K2555_TRANSLOCATION_MUTANT	immunescore_24113773	0.037	0.016	Kendall	0.019
REACTOME_SIGNALING_BY_NOTCH2	immunescore_24113773	0.015	0.31	Kendall	0.34
REACTOME_SIGNALING_BY_NOTCH3	immunescore_24113773	-0.026	0.09	Kendall	0.1
Stoeck2014_TNBC_ACC_GSI_response_1	immunescore_24113773	0.17	4.3e-28	Kendall	1.7e-27
Stoeck2014_TNBC_ACC_GSI_response_2	immunescore_24113773	-0.059	0.00014	Kendall	0.00019
Stoeck2014_TNBC_ACC_GSI_response_3	immunescore_24113773	-0.024	0.12	Kendall	0.13
VILIMAS_NOTCH1_TARGETS_DN	immunescore_24113773	0.61	0	Kendall	0
VILIMAS_NOTCH1_TARGETS_UP	immunescore_24113773	0.77	0	Kendall	0
WP_APOPTOSISRELATED_NETWORK_DUE_TO_ALTERED_NOTCH3_IN_OVARIAN_CANCER	immunescore_24113773	0.3	1.2e-82	Kendall	1.6e-81
WP_CANONICAL_AND_NONCANONICAL_NOTCH_SIGNALING	immunescore_24113773	0.025	0.11	Kendall	0.12
WP_NOTCH_SIGNALING	immunescore_24113773	-0.16	1.6e-25	Kendall	5.8e-25
WP_NOTCH_SIGNALING_PATHWAY	immunescore_24113773	-0.065	2.2e-05	Kendall	3.4e-05
WP_NOTCH1_REGULATION_OF_ENDOTHELIAL_CELL_CALCIFICATION	immunescore_24113773	0.058	0.00015	Kendall	0.00021
Xu_2017_MDAMB231_RBPJ_targets	immunescore_24113773	0.14	1.6e-20	Kendall	4.8e-20
BIOCARTA_NOTCH_PATHWAY	estimatescore_24113773	0.21	4.4e-44	Kendall	2.8e-43
Braune_2016_TNBC_Notch_sig_CSL_KO	estimatescore_24113773	0.4	1.1e-152	Kendall	2.3e-151
Castel_2013_C2C12_Dll1_vs_DAPT_targets_24h_up	estimatescore_24113773	0.37	6.9e-130	Kendall	1.2e-128
Castel_2013_C2C12_Dll1_vs_DAPT_targets_6h_down	estimatescore_24113773	0.22	1.4e-46	Kendall	9.7e-46
Castel_2013_C2C12_Dll1_vs_DAPT_targets_6h_up	estimatescore_24113773	0.3	5e-83	Kendall	6.9e-82
GOBP_NEGATIVE_REGULATION_OF_NOTCH_SIGNALING_PATHWAY	estimatescore_24113773	-0.086	2.5e-08	Kendall	4.7e-08
GOBP_NOTCH_RECEPTOR_PROCESSING	estimatescore_24113773	-0.26	6.3e-63	Kendall	6.3e-62
GOBP_NOTCH_SIGNALING_INVOLVED_IN_HEART_DEVELOPMENT	estimatescore_24113773	0.12	7.4e-15	Kendall	1.9e-14
GOBP_POSITIVE_REGULATION_OF_NOTCH_SIGNALING_PATHWAY	estimatescore_24113773	-0.072	2.9e-06	Kendall	4.8e-06
GOBP_POSITIVE_REGULATION_OF_TRANSCRIPTION_OF_NOTCH_RECEPTOR_TARGET	estimatescore_24113773	0.092	2.3e-09	Kendall	4.5e-09
GOBP_REGULATION_OF_NOTCH_SIGNALING_PATHWAY	estimatescore_24113773	-0.13	5.6e-17	Kendall	1.5e-16
GOMF_NOTCH_BINDING	estimatescore_24113773	-0.032	0.039	Kendall	0.046
HALLMARK_NOTCH_SIGNALING	estimatescore_24113773	0.037	0.016	Kendall	0.02
HP_ABNORMAL_GREATER_SCIATIC_NOTCH_MORPHOLOGY	estimatescore_24113773	-0.2	2.6e-38	Kendall	1.5e-37
HP_SHORT_GREATER_SCIATIC_NOTCH	estimatescore_24113773	-0.073	2.1e-06	Kendall	3.5e-06
KEGG_NOTCH_SIGNALING_PATHWAY	estimatescore_24113773	-0.18	7.6e-31	Kendall	3.4e-30
Klinakis_2011_TALL_NcstnKO	estimatescore_24113773	0.51	4.8e-238	Kendall	1.5e-236
Labban_2018_SCC_common_RBPJ_targets	estimatescore_24113773	0.11	1.3e-13	Kendall	3.2e-13
Labban_2018_SCC_RBPJ_targets	estimatescore_24113773	0.13	2.6e-16	Kendall	6.9e-16
Leontovich_2018_NOTCH3_nuclear_reprogramming_BRCA	estimatescore_24113773	0.098	2e-10	Kendall	4e-10
NGUYEN_NOTCH1_TARGETS_UP	estimatescore_24113773	0.12	3.6e-15	Kendall	9.1e-15
Notch 20-Gene Signature	estimatescore_24113773	0.15	7.3e-24	Kendall	2.5e-23
PID_NOTCH_PATHWAY	estimatescore_24113773	-0.14	7.1e-20	Kendall	2.1e-19
Poulsen_2018_HUVEC_NOTCH1_inhibited	estimatescore_24113773	0.37	1.2e-127	Kendall	2.1e-126
Poulsen_2018_N1_repressed	estimatescore_24113773	0.22	8.7e-45	Kendall	5.7e-44
Poulsen_2018_N1_supported	estimatescore_24113773	0.64	0	Kendall	0
REACTOME_ACTIVATED_NOTCH1_TRANSMITS_SIGNAL_TO_THE_NUCLEUS	estimatescore_24113773	-0.033	0.033	Kendall	0.039
REACTOME_FBXW7_MUTANTS_AND_NOTCH1_IN_CANCER	estimatescore_24113773	0.061	7.2e-05	Kendall	0.00011
REACTOME_NEGATIVE_REGULATION_OF_NOTCH4_SIGNALING	estimatescore_24113773	0.088	1e-08	Kendall	2e-08
REACTOME_NONCANONICAL_ACTIVATION_OF_NOTCH3	estimatescore_24113773	-0.17	6.4e-29	Kendall	2.7e-28
REACTOME_NOTCH_HLH_TRANSCRIPTION_PATHWAY	estimatescore_24113773	-0.24	1.2e-54	Kendall	9.8e-54
REACTOME_NOTCH1_INTRACELLULAR_DOMAIN_REGULATES_TRANSCRIPTION	estimatescore_24113773	-0.13	1.9e-17	Kendall	5.2e-17
REACTOME_NOTCH2_ACTIVATION_AND_TRANSMISSION_OF_SIGNAL_TO_THE_NUCLEUS	estimatescore_24113773	-0.11	2e-13	Kendall	4.7e-13
REACTOME_NOTCH2_INTRACELLULAR_DOMAIN_REGULATES_TRANSCRIPTION	estimatescore_24113773	0.15	1.1e-22	Kendall	3.7e-22
REACTOME_NOTCH3_ACTIVATION_AND_TRANSMISSION_OF_SIGNAL_TO_THE_NUCLEUS	estimatescore_24113773	-0.13	7.2e-17	Kendall	2e-16
REACTOME_NOTCH3_INTRACELLULAR_DOMAIN_REGULATES_TRANSCRIPTION	estimatescore_24113773	0.017	0.28	Kendall	0.3
REACTOME_NOTCH4_ACTIVATION_AND_TRANSMISSION_OF_SIGNAL_TO_THE_NUCLEUS	estimatescore_24113773	-0.22	1.4e-45	Kendall	9.4e-45
REACTOME_NOTCH4_INTRACELLULAR_DOMAIN_REGULATES_TRANSCRIPTION	estimatescore_24113773	-0.0023	0.88	Kendall	0.89
REACTOME_PRE_NOTCH_PROCESSING_IN_GOLGI	estimatescore_24113773	-0.087	1.7e-08	Kendall	3.2e-08
REACTOME_PRE_NOTCH_PROCESSING_IN_THE_ENDOPLASMIC_RETICULUM	estimatescore_24113773	0.052	0.00076	Kendall	0.001
REACTOME_RUNX3_REGULATES_NOTCH_SIGNALING	estimatescore_24113773	0.084	4.1e-08	Kendall	7.5e-08
REACTOME_SIGNALING_BY_NOTCH1	estimatescore_24113773	-0.16	2.3e-24	Kendall	8.2e-24
REACTOME_SIGNALING_BY_NOTCH1_HD_DOMAIN_MUTANTS_IN_CANCER	estimatescore_24113773	0.035	0.023	Kendall	0.028
REACTOME_SIGNALING_BY_NOTCH1_PEST_DOMAIN_MUTANTS_IN_CANCER	estimatescore_24113773	-0.22	1.7e-48	Kendall	1.2e-47
REACTOME_SIGNALING_BY_NOTCH1_T_7_9_NOTCH1_M1580_K2555_TRANSLOCATION_MUTANT	estimatescore_24113773	0.09	4.9e-09	Kendall	9.6e-09
REACTOME_SIGNALING_BY_NOTCH2	estimatescore_24113773	0.035	0.025	Kendall	0.03
REACTOME_SIGNALING_BY_NOTCH3	estimatescore_24113773	-0.055	0.00036	Kendall	0.00049
Stoeck2014_TNBC_ACC_GSI_response_1	estimatescore_24113773	0.15	1.2e-21	Kendall	4e-21
Stoeck2014_TNBC_ACC_GSI_response_2	estimatescore_24113773	-0.05	0.0012	Kendall	0.0017
Stoeck2014_TNBC_ACC_GSI_response_3	estimatescore_24113773	0.0054	0.73	Kendall	0.75
VILIMAS_NOTCH1_TARGETS_DN	estimatescore_24113773	0.61	0	Kendall	0
VILIMAS_NOTCH1_TARGETS_UP	estimatescore_24113773	0.66	0	Kendall	0
WP_APOPTOSISRELATED_NETWORK_DUE_TO_ALTERED_NOTCH3_IN_OVARIAN_CANCER	estimatescore_24113773	0.28	9.4e-73	Kendall	1e-71
WP_CANONICAL_AND_NONCANONICAL_NOTCH_SIGNALING	estimatescore_24113773	0.1	7e-11	Kendall	1.5e-10
WP_NOTCH_SIGNALING	estimatescore_24113773	-0.16	4.7e-26	Kendall	1.8e-25
WP_NOTCH_SIGNALING_PATHWAY	estimatescore_24113773	-0.046	0.0026	Kendall	0.0034
WP_NOTCH1_REGULATION_OF_ENDOTHELIAL_CELL_CALCIFICATION	estimatescore_24113773	0.14	7.2e-21	Kendall	2.3e-20
Xu_2017_MDAMB231_RBPJ_targets	estimatescore_24113773	0.16	3.7e-26	Kendall	1.4e-25

## Sheet: estimate Oslo2
Table S10: Full lists of analysis of tumour purity, stromal and immune infiltration for the different Notch signatures.
Tumor purity - Estimate Scores Oslo2
id_geneset_name	var2	cor	p	method	p.adj
BIOCARTA_NOTCH_PATHWAY	stromalscore_24113773	0.16	2e-06	Kendall	5.2e-06
Braune_2016_TNBC_Notch_sig_CSL_KO	stromalscore_24113773	0.36	3.9e-26	Kendall	4.2e-25
Castel_2013_C2C12_Dll1_vs_DAPT_targets_24h_up	stromalscore_24113773	0.66	9.8e-83	Kendall	5.7e-81
Castel_2013_C2C12_Dll1_vs_DAPT_targets_6h_down	stromalscore_24113773	0.22	2.6e-10	Kendall	1.1e-09
Castel_2013_C2C12_Dll1_vs_DAPT_targets_6h_up	stromalscore_24113773	0.52	6.8e-52	Kendall	1.2e-50
GOBP_NEGATIVE_REGULATION_OF_NOTCH_SIGNALING_PATHWAY	stromalscore_24113773	0.2	6.8e-09	Kendall	2.3e-08
GOBP_NOTCH_RECEPTOR_PROCESSING	stromalscore_24113773	-0.19	2.2e-08	Kendall	7.4e-08
GOBP_NOTCH_SIGNALING_INVOLVED_IN_HEART_DEVELOPMENT	stromalscore_24113773	0.39	4e-30	Kendall	4.7e-29
GOBP_POSITIVE_REGULATION_OF_NOTCH_SIGNALING_PATHWAY	stromalscore_24113773	0.15	6.8e-06	Kendall	1.6e-05
GOBP_POSITIVE_REGULATION_OF_TRANSCRIPTION_OF_NOTCH_RECEPTOR_TARGET	stromalscore_24113773	0.24	9.9e-13	Kendall	5.4e-12
GOBP_REGULATION_OF_NOTCH_SIGNALING_PATHWAY	stromalscore_24113773	0.23	4.1e-11	Kendall	1.9e-10
GOMF_NOTCH_BINDING	stromalscore_24113773	0.25	1.2e-13	Kendall	6.5e-13
HALLMARK_NOTCH_SIGNALING	stromalscore_24113773	0.26	6.1e-14	Kendall	3.6e-13
HP_ABNORMAL_GREATER_SCIATIC_NOTCH_MORPHOLOGY	stromalscore_24113773	-0.063	0.067	Kendall	0.089
HP_SHORT_GREATER_SCIATIC_NOTCH	stromalscore_24113773	0.025	0.47	Kendall	0.52
KEGG_NOTCH_SIGNALING_PATHWAY	stromalscore_24113773	0.067	0.051	Kendall	0.07
Klinakis_2011_TALL_NcstnKO	stromalscore_24113773	0.34	5.2e-23	Kendall	4.7e-22
Labban_2018_SCC_common_RBPJ_targets	stromalscore_24113773	0.43	3.9e-36	Kendall	6.2e-35
Labban_2018_SCC_RBPJ_targets	stromalscore_24113773	0.27	6.3e-15	Kendall	4e-14
Leontovich_2018_NOTCH3_nuclear_reprogramming_BRCA	stromalscore_24113773	0.18	7.5e-08	Kendall	2.3e-07
NGUYEN_NOTCH1_TARGETS_UP	stromalscore_24113773	0.15	1.2e-05	Kendall	2.7e-05
Notch 20-Gene Signature	stromalscore_24113773	0.24	6.2e-12	Kendall	3.2e-11
PID_NOTCH_PATHWAY	stromalscore_24113773	0.15	1.1e-05	Kendall	2.6e-05
Poulsen_2018_HUVEC_NOTCH1_inhibited	stromalscore_24113773	0.29	3.2e-17	Kendall	2.5e-16
Poulsen_2018_N1_repressed	stromalscore_24113773	0.068	0.047	Kendall	0.066
Poulsen_2018_N1_supported	stromalscore_24113773	0.52	7e-52	Kendall	1.2e-50
REACTOME_ACTIVATED_NOTCH1_TRANSMITS_SIGNAL_TO_THE_NUCLEUS	stromalscore_24113773	0.11	0.0018	Kendall	0.0034
REACTOME_FBXW7_MUTANTS_AND_NOTCH1_IN_CANCER	stromalscore_24113773	0.094	0.006	Kendall	0.0095
REACTOME_NEGATIVE_REGULATION_OF_NOTCH4_SIGNALING	stromalscore_24113773	-0.14	6.5e-05	Kendall	0.00013
REACTOME_NONCANONICAL_ACTIVATION_OF_NOTCH3	stromalscore_24113773	-0.11	0.0021	Kendall	0.0037
REACTOME_NOTCH_HLH_TRANSCRIPTION_PATHWAY	stromalscore_24113773	0.013	0.7	Kendall	0.72
REACTOME_NOTCH1_INTRACELLULAR_DOMAIN_REGULATES_TRANSCRIPTION	stromalscore_24113773	0.035	0.31	Kendall	0.36
REACTOME_NOTCH2_ACTIVATION_AND_TRANSMISSION_OF_SIGNAL_TO_THE_NUCLEUS	stromalscore_24113773	0.033	0.34	Kendall	0.4
REACTOME_NOTCH2_INTRACELLULAR_DOMAIN_REGULATES_TRANSCRIPTION	stromalscore_24113773	0.14	6.8e-05	Kendall	0.00014
REACTOME_NOTCH3_ACTIVATION_AND_TRANSMISSION_OF_SIGNAL_TO_THE_NUCLEUS	stromalscore_24113773	-0.038	0.27	Kendall	0.33
REACTOME_NOTCH3_INTRACELLULAR_DOMAIN_REGULATES_TRANSCRIPTION	stromalscore_24113773	0.2	5.6e-09	Kendall	2e-08
REACTOME_NOTCH4_ACTIVATION_AND_TRANSMISSION_OF_SIGNAL_TO_THE_NUCLEUS	stromalscore_24113773	0.0031	0.93	Kendall	0.93
REACTOME_NOTCH4_INTRACELLULAR_DOMAIN_REGULATES_TRANSCRIPTION	stromalscore_24113773	0.28	2.3e-16	Kendall	1.7e-15
REACTOME_PRE_NOTCH_PROCESSING_IN_GOLGI	stromalscore_24113773	0.23	2.6e-11	Kendall	1.3e-10
REACTOME_PRE_NOTCH_PROCESSING_IN_THE_ENDOPLASMIC_RETICULUM	stromalscore_24113773	0.29	3e-17	Kendall	2.3e-16
REACTOME_RUNX3_REGULATES_NOTCH_SIGNALING	stromalscore_24113773	0.16	2.2e-06	Kendall	5.6e-06
REACTOME_SIGNALING_BY_NOTCH1	stromalscore_24113773	0.085	0.014	Kendall	0.021
REACTOME_SIGNALING_BY_NOTCH1_HD_DOMAIN_MUTANTS_IN_CANCER	stromalscore_24113773	0.15	8.2e-06	Kendall	1.9e-05
REACTOME_SIGNALING_BY_NOTCH1_PEST_DOMAIN_MUTANTS_IN_CANCER	stromalscore_24113773	-0.0037	0.91	Kendall	0.92
REACTOME_SIGNALING_BY_NOTCH1_T_7_9_NOTCH1_M1580_K2555_TRANSLOCATION_MUTANT	stromalscore_24113773	0.24	3.3e-12	Kendall	1.8e-11
REACTOME_SIGNALING_BY_NOTCH2	stromalscore_24113773	0.11	0.0019	Kendall	0.0034
REACTOME_SIGNALING_BY_NOTCH3	stromalscore_24113773	0.1	0.0024	Kendall	0.004
Stoeck2014_TNBC_ACC_GSI_response_1	stromalscore_24113773	0.14	5.1e-05	Kendall	0.00011
Stoeck2014_TNBC_ACC_GSI_response_2	stromalscore_24113773	0.06	0.079	Kendall	0.1
Stoeck2014_TNBC_ACC_GSI_response_3	stromalscore_24113773	0.081	0.018	Kendall	0.028
VILIMAS_NOTCH1_TARGETS_DN	stromalscore_24113773	0.43	5.8e-36	Kendall	8.4e-35
VILIMAS_NOTCH1_TARGETS_UP	stromalscore_24113773	0.34	1.5e-23	Kendall	1.4e-22
WP_APOPTOSISRELATED_NETWORK_DUE_TO_ALTERED_NOTCH3_IN_OVARIAN_CANCER	stromalscore_24113773	0.061	0.078	Kendall	0.1
WP_CANONICAL_AND_NONCANONICAL_NOTCH_SIGNALING	stromalscore_24113773	0.33	8.3e-22	Kendall	7.2e-21
WP_NOTCH_SIGNALING	stromalscore_24113773	0.11	0.0014	Kendall	0.0025
WP_NOTCH_SIGNALING_PATHWAY	stromalscore_24113773	0.098	0.0042	Kendall	0.0069
WP_NOTCH1_REGULATION_OF_ENDOTHELIAL_CELL_CALCIFICATION	stromalscore_24113773	0.21	1.1e-09	Kendall	4e-09
Xu_2017_MDAMB231_RBPJ_targets	stromalscore_24113773	0.21	1.1e-09	Kendall	4e-09
BIOCARTA_NOTCH_PATHWAY	immunescore_24113773	0.089	0.0094	Kendall	0.014
Braune_2016_TNBC_Notch_sig_CSL_KO	immunescore_24113773	0.089	0.0092	Kendall	0.014
Castel_2013_C2C12_Dll1_vs_DAPT_targets_24h_up	immunescore_24113773	0.18	1.8e-07	Kendall	5.5e-07
Castel_2013_C2C12_Dll1_vs_DAPT_targets_6h_down	immunescore_24113773	0.23	3.2e-11	Kendall	1.5e-10
Castel_2013_C2C12_Dll1_vs_DAPT_targets_6h_up	immunescore_24113773	0.066	0.055	Kendall	0.074
GOBP_NEGATIVE_REGULATION_OF_NOTCH_SIGNALING_PATHWAY	immunescore_24113773	-0.041	0.23	Kendall	0.28
GOBP_NOTCH_RECEPTOR_PROCESSING	immunescore_24113773	-0.16	1.5e-06	Kendall	4e-06
GOBP_NOTCH_SIGNALING_INVOLVED_IN_HEART_DEVELOPMENT	immunescore_24113773	-0.025	0.47	Kendall	0.52
GOBP_POSITIVE_REGULATION_OF_NOTCH_SIGNALING_PATHWAY	immunescore_24113773	0.024	0.48	Kendall	0.53
GOBP_POSITIVE_REGULATION_OF_TRANSCRIPTION_OF_NOTCH_RECEPTOR_TARGET	immunescore_24113773	0.16	4.4e-06	Kendall	1.1e-05
GOBP_REGULATION_OF_NOTCH_SIGNALING_PATHWAY	immunescore_24113773	-0.053	0.12	Kendall	0.16
GOMF_NOTCH_BINDING	immunescore_24113773	-0.02	0.57	Kendall	0.6
HALLMARK_NOTCH_SIGNALING	immunescore_24113773	-0.071	0.039	Kendall	0.055
HP_ABNORMAL_GREATER_SCIATIC_NOTCH_MORPHOLOGY	immunescore_24113773	-0.21	1.2e-09	Kendall	4.3e-09
HP_SHORT_GREATER_SCIATIC_NOTCH	immunescore_24113773	-0.079	0.022	Kendall	0.032
KEGG_NOTCH_SIGNALING_PATHWAY	immunescore_24113773	-0.018	0.61	Kendall	0.65
Klinakis_2011_TALL_NcstnKO	immunescore_24113773	0.69	3.4e-91	Kendall	2.9e-89
Labban_2018_SCC_common_RBPJ_targets	immunescore_24113773	-0.016	0.64	Kendall	0.67
Labban_2018_SCC_RBPJ_targets	immunescore_24113773	0.032	0.35	Kendall	0.4
Leontovich_2018_NOTCH3_nuclear_reprogramming_BRCA	immunescore_24113773	-0.1	0.0037	Kendall	0.0061
NGUYEN_NOTCH1_TARGETS_UP	immunescore_24113773	-0.17	4.1e-07	Kendall	1.2e-06
Notch 20-Gene Signature	immunescore_24113773	-0.04	0.25	Kendall	0.3
PID_NOTCH_PATHWAY	immunescore_24113773	-0.16	3.4e-06	Kendall	8.6e-06
Poulsen_2018_HUVEC_NOTCH1_inhibited	immunescore_24113773	0.14	3.2e-05	Kendall	7.1e-05
Poulsen_2018_N1_repressed	immunescore_24113773	0.17	1.4e-06	Kendall	3.8e-06
Poulsen_2018_N1_supported	immunescore_24113773	0.41	4.1e-33	Kendall	5.4e-32
REACTOME_ACTIVATED_NOTCH1_TRANSMITS_SIGNAL_TO_THE_NUCLEUS	immunescore_24113773	-0.028	0.42	Kendall	0.47
REACTOME_FBXW7_MUTANTS_AND_NOTCH1_IN_CANCER	immunescore_24113773	-0.021	0.54	Kendall	0.59
REACTOME_NEGATIVE_REGULATION_OF_NOTCH4_SIGNALING	immunescore_24113773	0.11	0.0019	Kendall	0.0034
REACTOME_NONCANONICAL_ACTIVATION_OF_NOTCH3	immunescore_24113773	-0.099	0.0038	Kendall	0.0063
REACTOME_NOTCH_HLH_TRANSCRIPTION_PATHWAY	immunescore_24113773	-0.11	0.0019	Kendall	0.0034
REACTOME_NOTCH1_INTRACELLULAR_DOMAIN_REGULATES_TRANSCRIPTION	immunescore_24113773	-0.18	3.3e-07	Kendall	9.5e-07
REACTOME_NOTCH2_ACTIVATION_AND_TRANSMISSION_OF_SIGNAL_TO_THE_NUCLEUS	immunescore_24113773	-0.12	0.00033	Kendall	0.00063
REACTOME_NOTCH2_INTRACELLULAR_DOMAIN_REGULATES_TRANSCRIPTION	immunescore_24113773	0.35	8.4e-25	Kendall	8.6e-24
REACTOME_NOTCH3_ACTIVATION_AND_TRANSMISSION_OF_SIGNAL_TO_THE_NUCLEUS	immunescore_24113773	-0.037	0.28	Kendall	0.33
REACTOME_NOTCH3_INTRACELLULAR_DOMAIN_REGULATES_TRANSCRIPTION	immunescore_24113773	0.27	5.8e-15	Kendall	3.9e-14
REACTOME_NOTCH4_ACTIVATION_AND_TRANSMISSION_OF_SIGNAL_TO_THE_NUCLEUS	immunescore_24113773	-0.11	0.0021	Kendall	0.0037
REACTOME_NOTCH4_INTRACELLULAR_DOMAIN_REGULATES_TRANSCRIPTION	immunescore_24113773	-0.038	0.26	Kendall	0.32
REACTOME_PRE_NOTCH_PROCESSING_IN_GOLGI	immunescore_24113773	0.13	0.00024	Kendall	0.00048
REACTOME_PRE_NOTCH_PROCESSING_IN_THE_ENDOPLASMIC_RETICULUM	immunescore_24113773	0.023	0.5	Kendall	0.55
REACTOME_RUNX3_REGULATES_NOTCH_SIGNALING	immunescore_24113773	0.22	2.9e-10	Kendall	1.1e-09
REACTOME_SIGNALING_BY_NOTCH1	immunescore_24113773	-0.15	8e-06	Kendall	1.9e-05
REACTOME_SIGNALING_BY_NOTCH1_HD_DOMAIN_MUTANTS_IN_CANCER	immunescore_24113773	0.0073	0.83	Kendall	0.85
REACTOME_SIGNALING_BY_NOTCH1_PEST_DOMAIN_MUTANTS_IN_CANCER	immunescore_24113773	-0.22	3.3e-10	Kendall	1.3e-09
REACTOME_SIGNALING_BY_NOTCH1_T_7_9_NOTCH1_M1580_K2555_TRANSLOCATION_MUTANT	immunescore_24113773	0.041	0.24	Kendall	0.29
REACTOME_SIGNALING_BY_NOTCH2	immunescore_24113773	0.097	0.0045	Kendall	0.0072
REACTOME_SIGNALING_BY_NOTCH3	immunescore_24113773	0.18	2.4e-07	Kendall	7.1e-07
Stoeck2014_TNBC_ACC_GSI_response_1	immunescore_24113773	0.18	9.1e-08	Kendall	2.8e-07
Stoeck2014_TNBC_ACC_GSI_response_2	immunescore_24113773	-0.076	0.026	Kendall	0.038
Stoeck2014_TNBC_ACC_GSI_response_3	immunescore_24113773	-0.075	0.029	Kendall	0.042
VILIMAS_NOTCH1_TARGETS_DN	immunescore_24113773	0.6	1.2e-67	Kendall	3e-66
VILIMAS_NOTCH1_TARGETS_UP	immunescore_24113773	0.72	2.1e-97	Kendall	3.7e-95
WP_APOPTOSISRELATED_NETWORK_DUE_TO_ALTERED_NOTCH3_IN_OVARIAN_CANCER	immunescore_24113773	0.22	6.3e-11	Kendall	2.8e-10
WP_CANONICAL_AND_NONCANONICAL_NOTCH_SIGNALING	immunescore_24113773	-0.0073	0.83	Kendall	0.85
WP_NOTCH_SIGNALING	immunescore_24113773	-0.00052	0.99	Kendall	0.99
WP_NOTCH_SIGNALING_PATHWAY	immunescore_24113773	-0.11	0.00088	Kendall	0.0017
WP_NOTCH1_REGULATION_OF_ENDOTHELIAL_CELL_CALCIFICATION	immunescore_24113773	-0.071	0.039	Kendall	0.055
Xu_2017_MDAMB231_RBPJ_targets	immunescore_24113773	0.11	0.0022	Kendall	0.0037
BIOCARTA_NOTCH_PATHWAY	estimatescore_24113773	0.13	0.00011	Kendall	0.00022
Braune_2016_TNBC_Notch_sig_CSL_KO	estimatescore_24113773	0.22	2.3e-10	Kendall	9.7e-10
Castel_2013_C2C12_Dll1_vs_DAPT_targets_24h_up	estimatescore_24113773	0.39	1.8e-30	Kendall	2.2e-29
Castel_2013_C2C12_Dll1_vs_DAPT_targets_6h_down	estimatescore_24113773	0.26	7.2e-14	Kendall	4.2e-13
Castel_2013_C2C12_Dll1_vs_DAPT_targets_6h_up	estimatescore_24113773	0.26	1.7e-14	Kendall	1e-13
GOBP_NEGATIVE_REGULATION_OF_NOTCH_SIGNALING_PATHWAY	estimatescore_24113773	0.058	0.092	Kendall	0.12
GOBP_NOTCH_RECEPTOR_PROCESSING	estimatescore_24113773	-0.2	6.7e-09	Kendall	2.3e-08
GOBP_NOTCH_SIGNALING_INVOLVED_IN_HEART_DEVELOPMENT	estimatescore_24113773	0.15	1.1e-05	Kendall	2.5e-05
GOBP_POSITIVE_REGULATION_OF_NOTCH_SIGNALING_PATHWAY	estimatescore_24113773	0.093	0.0069	Kendall	0.011
GOBP_POSITIVE_REGULATION_OF_TRANSCRIPTION_OF_NOTCH_RECEPTOR_TARGET	estimatescore_24113773	0.22	2.3e-10	Kendall	9.7e-10
GOBP_REGULATION_OF_NOTCH_SIGNALING_PATHWAY	estimatescore_24113773	0.068	0.047	Kendall	0.066
GOMF_NOTCH_BINDING	estimatescore_24113773	0.1	0.0033	Kendall	0.0055
HALLMARK_NOTCH_SIGNALING	estimatescore_24113773	0.061	0.074	Kendall	0.098
HP_ABNORMAL_GREATER_SCIATIC_NOTCH_MORPHOLOGY	estimatescore_24113773	-0.17	5.3e-07	Kendall	1.5e-06
HP_SHORT_GREATER_SCIATIC_NOTCH	estimatescore_24113773	-0.038	0.26	Kendall	0.32
KEGG_NOTCH_SIGNALING_PATHWAY	estimatescore_24113773	0.02	0.56	Kendall	0.6
Klinakis_2011_TALL_NcstnKO	estimatescore_24113773	0.63	2.3e-75	Kendall	7.9e-74
Labban_2018_SCC_common_RBPJ_targets	estimatescore_24113773	0.17	6.4e-07	Kendall	1.8e-06
Labban_2018_SCC_RBPJ_targets	estimatescore_24113773	0.14	5.6e-05	Kendall	0.00012
Leontovich_2018_NOTCH3_nuclear_reprogramming_BRCA	estimatescore_24113773	0.016	0.64	Kendall	0.67
NGUYEN_NOTCH1_TARGETS_UP	estimatescore_24113773	-0.048	0.16	Kendall	0.21
Notch 20-Gene Signature	estimatescore_24113773	0.079	0.021	Kendall	0.032
PID_NOTCH_PATHWAY	estimatescore_24113773	-0.036	0.29	Kendall	0.34
Poulsen_2018_HUVEC_NOTCH1_inhibited	estimatescore_24113773	0.22	7.6e-11	Kendall	3.3e-10
Poulsen_2018_N1_repressed	estimatescore_24113773	0.15	2.2e-05	Kendall	4.9e-05
Poulsen_2018_N1_supported	estimatescore_24113773	0.53	2.8e-54	Kendall	6e-53
REACTOME_ACTIVATED_NOTCH1_TRANSMITS_SIGNAL_TO_THE_NUCLEUS	estimatescore_24113773	0.03	0.38	Kendall	0.44
REACTOME_FBXW7_MUTANTS_AND_NOTCH1_IN_CANCER	estimatescore_24113773	0.028	0.42	Kendall	0.47
REACTOME_NEGATIVE_REGULATION_OF_NOTCH4_SIGNALING	estimatescore_24113773	0.014	0.69	Kendall	0.71
REACTOME_NONCANONICAL_ACTIVATION_OF_NOTCH3	estimatescore_24113773	-0.11	0.00086	Kendall	0.0016
REACTOME_NOTCH_HLH_TRANSCRIPTION_PATHWAY	estimatescore_24113773	-0.071	0.04	Kendall	0.056
REACTOME_NOTCH1_INTRACELLULAR_DOMAIN_REGULATES_TRANSCRIPTION	estimatescore_24113773	-0.1	0.0027	Kendall	0.0046
REACTOME_NOTCH2_ACTIVATION_AND_TRANSMISSION_OF_SIGNAL_TO_THE_NUCLEUS	estimatescore_24113773	-0.065	0.058	Kendall	0.078
REACTOME_NOTCH2_INTRACELLULAR_DOMAIN_REGULATES_TRANSCRIPTION	estimatescore_24113773	0.31	3.4e-19	Kendall	2.8e-18
REACTOME_NOTCH3_ACTIVATION_AND_TRANSMISSION_OF_SIGNAL_TO_THE_NUCLEUS	estimatescore_24113773	-0.041	0.23	Kendall	0.29
REACTOME_NOTCH3_INTRACELLULAR_DOMAIN_REGULATES_TRANSCRIPTION	estimatescore_24113773	0.28	7e-16	Kendall	4.9e-15
REACTOME_NOTCH4_ACTIVATION_AND_TRANSMISSION_OF_SIGNAL_TO_THE_NUCLEUS	estimatescore_24113773	-0.068	0.049	Kendall	0.067
REACTOME_NOTCH4_INTRACELLULAR_DOMAIN_REGULATES_TRANSCRIPTION	estimatescore_24113773	0.098	0.0044	Kendall	0.0072
REACTOME_PRE_NOTCH_PROCESSING_IN_GOLGI	estimatescore_24113773	0.19	5.5e-08	Kendall	1.8e-07
REACTOME_PRE_NOTCH_PROCESSING_IN_THE_ENDOPLASMIC_RETICULUM	estimatescore_24113773	0.14	4.6e-05	Kendall	9.7e-05
REACTOME_RUNX3_REGULATES_NOTCH_SIGNALING	estimatescore_24113773	0.22	6e-11	Kendall	2.7e-10
REACTOME_SIGNALING_BY_NOTCH1	estimatescore_24113773	-0.065	0.058	Kendall	0.078
REACTOME_SIGNALING_BY_NOTCH1_HD_DOMAIN_MUTANTS_IN_CANCER	estimatescore_24113773	0.079	0.022	Kendall	0.032
REACTOME_SIGNALING_BY_NOTCH1_PEST_DOMAIN_MUTANTS_IN_CANCER	estimatescore_24113773	-0.14	3.5e-05	Kendall	7.6e-05
REACTOME_SIGNALING_BY_NOTCH1_T_7_9_NOTCH1_M1580_K2555_TRANSLOCATION_MUTANT	estimatescore_24113773	0.13	9.9e-05	Kendall	0.0002
REACTOME_SIGNALING_BY_NOTCH2	estimatescore_24113773	0.12	0.00038	Kendall	0.00074
REACTOME_SIGNALING_BY_NOTCH3	estimatescore_24113773	0.17	7e-07	Kendall	1.9e-06
Stoeck2014_TNBC_ACC_GSI_response_1	estimatescore_24113773	0.19	3.4e-08	Kendall	1.1e-07
Stoeck2014_TNBC_ACC_GSI_response_2	estimatescore_24113773	-0.026	0.46	Kendall	0.51
Stoeck2014_TNBC_ACC_GSI_response_3	estimatescore_24113773	-0.015	0.65	Kendall	0.68
VILIMAS_NOTCH1_TARGETS_DN	estimatescore_24113773	0.63	2.9e-74	Kendall	8.5e-73
VILIMAS_NOTCH1_TARGETS_UP	estimatescore_24113773	0.64	2.4e-78	Kendall	1.1e-76
WP_APOPTOSISRELATED_NETWORK_DUE_TO_ALTERED_NOTCH3_IN_OVARIAN_CANCER	estimatescore_24113773	0.19	6e-08	Kendall	1.9e-07
WP_CANONICAL_AND_NONCANONICAL_NOTCH_SIGNALING	estimatescore_24113773	0.14	4.3e-05	Kendall	9.3e-05
WP_NOTCH_SIGNALING	estimatescore_24113773	0.05	0.14	Kendall	0.18
WP_NOTCH_SIGNALING_PATHWAY	estimatescore_24113773	-0.029	0.4	Kendall	0.46
WP_NOTCH1_REGULATION_OF_ENDOTHELIAL_CELL_CALCIFICATION	estimatescore_24113773	0.046	0.18	Kendall	0.22
Xu_2017_MDAMB231_RBPJ_targets	estimatescore_24113773	0.16	2.6e-06	Kendall	6.5e-06

## Sheet: other measures immuneInf. TCGA
Table S10: Full lists of analysis of tumour purity, stromal and immune infiltration for the different Notch signatures.
Other measures for Immune cell Infiltration TCGA
id_geneset_name	var2	cor	p	method	p.adj
BIOCARTA_NOTCH_PATHWAY	sample_percent_lymphocyte	0.034	0.12	Kendall	0.16
Braune_2016_TNBC_Notch_sig_CSL_KO	sample_percent_lymphocyte	0.043	0.047	Kendall	0.069
Castel_2013_C2C12_Dll1_vs_DAPT_targets_24h_up	sample_percent_lymphocyte	0.042	0.054	Kendall	0.079
Castel_2013_C2C12_Dll1_vs_DAPT_targets_6h_down	sample_percent_lymphocyte	0.039	0.073	Kendall	0.1
Castel_2013_C2C12_Dll1_vs_DAPT_targets_6h_up	sample_percent_lymphocyte	0.016	0.47	Kendall	0.54
GOBP_NEGATIVE_REGULATION_OF_NOTCH_SIGNALING_PATHWAY	sample_percent_lymphocyte	0.041	0.061	Kendall	0.088
GOBP_NOTCH_RECEPTOR_PROCESSING	sample_percent_lymphocyte	-0.037	0.092	Kendall	0.13
GOBP_NOTCH_SIGNALING_INVOLVED_IN_HEART_DEVELOPMENT	sample_percent_lymphocyte	0.003	0.89	Kendall	0.91
GOBP_POSITIVE_REGULATION_OF_NOTCH_SIGNALING_PATHWAY	sample_percent_lymphocyte	0.015	0.48	Kendall	0.55
GOBP_POSITIVE_REGULATION_OF_TRANSCRIPTION_OF_NOTCH_RECEPTOR_TARGET	sample_percent_lymphocyte	-0.0013	0.95	Kendall	0.96
GOBP_REGULATION_OF_NOTCH_SIGNALING_PATHWAY	sample_percent_lymphocyte	0.024	0.27	Kendall	0.33
GOMF_NOTCH_BINDING	sample_percent_lymphocyte	0.027	0.21	Kendall	0.27
HALLMARK_NOTCH_SIGNALING	sample_percent_lymphocyte	0.031	0.15	Kendall	0.2
HP_ABNORMAL_GREATER_SCIATIC_NOTCH_MORPHOLOGY	sample_percent_lymphocyte	-0.015	0.49	Kendall	0.55
HP_SHORT_GREATER_SCIATIC_NOTCH	sample_percent_lymphocyte	-0.0016	0.94	Kendall	0.95
KEGG_NOTCH_SIGNALING_PATHWAY	sample_percent_lymphocyte	0.019	0.39	Kendall	0.46
Klinakis_2011_TALL_NcstnKO	sample_percent_lymphocyte	0.072	0.00095	Kendall	0.0018
Labban_2018_SCC_common_RBPJ_targets	sample_percent_lymphocyte	0.0082	0.7	Kendall	0.75
Labban_2018_SCC_RBPJ_targets	sample_percent_lymphocyte	0.014	0.53	Kendall	0.58
Leontovich_2018_NOTCH3_nuclear_reprogramming_BRCA	sample_percent_lymphocyte	-0.00067	0.98	Kendall	0.98
NGUYEN_NOTCH1_TARGETS_UP	sample_percent_lymphocyte	0.036	0.099	Kendall	0.14
Notch 20-Gene Signature	sample_percent_lymphocyte	0.034	0.12	Kendall	0.16
PID_NOTCH_PATHWAY	sample_percent_lymphocyte	-0.02	0.35	Kendall	0.42
Poulsen_2018_HUVEC_NOTCH1_inhibited	sample_percent_lymphocyte	0.019	0.38	Kendall	0.45
Poulsen_2018_N1_repressed	sample_percent_lymphocyte	0.071	0.0012	Kendall	0.0021
Poulsen_2018_N1_supported	sample_percent_lymphocyte	0.067	0.0021	Kendall	0.0037
REACTOME_ACTIVATED_NOTCH1_TRANSMITS_SIGNAL_TO_THE_NUCLEUS	sample_percent_lymphocyte	0.031	0.15	Kendall	0.19
REACTOME_FBXW7_MUTANTS_AND_NOTCH1_IN_CANCER	sample_percent_lymphocyte	-0.017	0.43	Kendall	0.49
REACTOME_NEGATIVE_REGULATION_OF_NOTCH4_SIGNALING	sample_percent_lymphocyte	0.04	0.067	Kendall	0.095
REACTOME_NONCANONICAL_ACTIVATION_OF_NOTCH3	sample_percent_lymphocyte	-0.013	0.55	Kendall	0.6
REACTOME_NOTCH_HLH_TRANSCRIPTION_PATHWAY	sample_percent_lymphocyte	0.0048	0.83	Kendall	0.86
REACTOME_NOTCH1_INTRACELLULAR_DOMAIN_REGULATES_TRANSCRIPTION	sample_percent_lymphocyte	-0.001	0.96	Kendall	0.97
REACTOME_NOTCH2_ACTIVATION_AND_TRANSMISSION_OF_SIGNAL_TO_THE_NUCLEUS	sample_percent_lymphocyte	0.011	0.61	Kendall	0.67
REACTOME_NOTCH2_INTRACELLULAR_DOMAIN_REGULATES_TRANSCRIPTION	sample_percent_lymphocyte	-0.02	0.36	Kendall	0.43
REACTOME_NOTCH3_ACTIVATION_AND_TRANSMISSION_OF_SIGNAL_TO_THE_NUCLEUS	sample_percent_lymphocyte	0.041	0.056	Kendall	0.081
REACTOME_NOTCH3_INTRACELLULAR_DOMAIN_REGULATES_TRANSCRIPTION	sample_percent_lymphocyte	0.00065	0.98	Kendall	0.98
REACTOME_NOTCH4_ACTIVATION_AND_TRANSMISSION_OF_SIGNAL_TO_THE_NUCLEUS	sample_percent_lymphocyte	-0.032	0.14	Kendall	0.19
REACTOME_NOTCH4_INTRACELLULAR_DOMAIN_REGULATES_TRANSCRIPTION	sample_percent_lymphocyte	-0.0098	0.65	Kendall	0.7
REACTOME_PRE_NOTCH_PROCESSING_IN_GOLGI	sample_percent_lymphocyte	0.018	0.41	Kendall	0.48
REACTOME_PRE_NOTCH_PROCESSING_IN_THE_ENDOPLASMIC_RETICULUM	sample_percent_lymphocyte	0.024	0.27	Kendall	0.33
REACTOME_RUNX3_REGULATES_NOTCH_SIGNALING	sample_percent_lymphocyte	-0.0052	0.81	Kendall	0.85
REACTOME_SIGNALING_BY_NOTCH1	sample_percent_lymphocyte	0.0033	0.88	Kendall	0.9
REACTOME_SIGNALING_BY_NOTCH1_HD_DOMAIN_MUTANTS_IN_CANCER	sample_percent_lymphocyte	0.054	0.013	Kendall	0.021
REACTOME_SIGNALING_BY_NOTCH1_PEST_DOMAIN_MUTANTS_IN_CANCER	sample_percent_lymphocyte	-0.0051	0.82	Kendall	0.85
REACTOME_SIGNALING_BY_NOTCH1_T_7_9_NOTCH1_M1580_K2555_TRANSLOCATION_MUTANT	sample_percent_lymphocyte	0.042	0.05	Kendall	0.074
REACTOME_SIGNALING_BY_NOTCH2	sample_percent_lymphocyte	-0.0003	0.99	Kendall	0.99
REACTOME_SIGNALING_BY_NOTCH3	sample_percent_lymphocyte	0.016	0.45	Kendall	0.52
Stoeck2014_TNBC_ACC_GSI_response_1	sample_percent_lymphocyte	0.072	0.00086	Kendall	0.0016
Stoeck2014_TNBC_ACC_GSI_response_2	sample_percent_lymphocyte	0.016	0.47	Kendall	0.53
Stoeck2014_TNBC_ACC_GSI_response_3	sample_percent_lymphocyte	0.034	0.12	Kendall	0.16
VILIMAS_NOTCH1_TARGETS_DN	sample_percent_lymphocyte	0.076	0.00046	Kendall	0.00088
VILIMAS_NOTCH1_TARGETS_UP	sample_percent_lymphocyte	0.092	2.4e-05	Kendall	5.1e-05
WP_APOPTOSISRELATED_NETWORK_DUE_TO_ALTERED_NOTCH3_IN_OVARIAN_CANCER	sample_percent_lymphocyte	0.032	0.14	Kendall	0.19
WP_CANONICAL_AND_NONCANONICAL_NOTCH_SIGNALING	sample_percent_lymphocyte	0.0099	0.65	Kendall	0.7
WP_NOTCH_SIGNALING	sample_percent_lymphocyte	0.028	0.19	Kendall	0.24
WP_NOTCH_SIGNALING_PATHWAY	sample_percent_lymphocyte	-0.0014	0.95	Kendall	0.96
WP_NOTCH1_REGULATION_OF_ENDOTHELIAL_CELL_CALCIFICATION	sample_percent_lymphocyte	0.042	0.052	Kendall	0.076
Xu_2017_MDAMB231_RBPJ_targets	sample_percent_lymphocyte	-0.015	0.49	Kendall	0.55
BIOCARTA_NOTCH_PATHWAY	sample_percent_monocyte	0.016	0.49	Kendall	0.55
Braune_2016_TNBC_Notch_sig_CSL_KO	sample_percent_monocyte	0.023	0.34	Kendall	0.4
Castel_2013_C2C12_Dll1_vs_DAPT_targets_24h_up	sample_percent_monocyte	-0.00055	0.98	Kendall	0.98
Castel_2013_C2C12_Dll1_vs_DAPT_targets_6h_down	sample_percent_monocyte	0.022	0.35	Kendall	0.42
Castel_2013_C2C12_Dll1_vs_DAPT_targets_6h_up	sample_percent_monocyte	-0.005	0.83	Kendall	0.87
GOBP_NEGATIVE_REGULATION_OF_NOTCH_SIGNALING_PATHWAY	sample_percent_monocyte	0.026	0.27	Kendall	0.33
GOBP_NOTCH_RECEPTOR_PROCESSING	sample_percent_monocyte	-0.032	0.17	Kendall	0.22
GOBP_NOTCH_SIGNALING_INVOLVED_IN_HEART_DEVELOPMENT	sample_percent_monocyte	0.0052	0.83	Kendall	0.86
GOBP_POSITIVE_REGULATION_OF_NOTCH_SIGNALING_PATHWAY	sample_percent_monocyte	0.0085	0.72	Kendall	0.77
GOBP_POSITIVE_REGULATION_OF_TRANSCRIPTION_OF_NOTCH_RECEPTOR_TARGET	sample_percent_monocyte	-0.0085	0.72	Kendall	0.77
GOBP_REGULATION_OF_NOTCH_SIGNALING_PATHWAY	sample_percent_monocyte	0.013	0.59	Kendall	0.65
GOMF_NOTCH_BINDING	sample_percent_monocyte	0.025	0.28	Kendall	0.35
HALLMARK_NOTCH_SIGNALING	sample_percent_monocyte	0.017	0.46	Kendall	0.53
HP_ABNORMAL_GREATER_SCIATIC_NOTCH_MORPHOLOGY	sample_percent_monocyte	-0.03	0.2	Kendall	0.26
HP_SHORT_GREATER_SCIATIC_NOTCH	sample_percent_monocyte	-0.029	0.22	Kendall	0.27
KEGG_NOTCH_SIGNALING_PATHWAY	sample_percent_monocyte	0.0045	0.85	Kendall	0.88
Klinakis_2011_TALL_NcstnKO	sample_percent_monocyte	-0.015	0.52	Kendall	0.57
Labban_2018_SCC_common_RBPJ_targets	sample_percent_monocyte	-0.012	0.63	Kendall	0.68
Labban_2018_SCC_RBPJ_targets	sample_percent_monocyte	-0.0061	0.8	Kendall	0.84
Leontovich_2018_NOTCH3_nuclear_reprogramming_BRCA	sample_percent_monocyte	-0.017	0.46	Kendall	0.53
NGUYEN_NOTCH1_TARGETS_UP	sample_percent_monocyte	0.0041	0.86	Kendall	0.89
Notch 20-Gene Signature	sample_percent_monocyte	0.032	0.18	Kendall	0.23
PID_NOTCH_PATHWAY	sample_percent_monocyte	-0.016	0.51	Kendall	0.57
Poulsen_2018_HUVEC_NOTCH1_inhibited	sample_percent_monocyte	0.006	0.8	Kendall	0.84
Poulsen_2018_N1_repressed	sample_percent_monocyte	0.055	0.02	Kendall	0.03
Poulsen_2018_N1_supported	sample_percent_monocyte	0.013	0.57	Kendall	0.63
REACTOME_ACTIVATED_NOTCH1_TRANSMITS_SIGNAL_TO_THE_NUCLEUS	sample_percent_monocyte	0.0042	0.86	Kendall	0.89
REACTOME_FBXW7_MUTANTS_AND_NOTCH1_IN_CANCER	sample_percent_monocyte	0.023	0.33	Kendall	0.4
REACTOME_NEGATIVE_REGULATION_OF_NOTCH4_SIGNALING	sample_percent_monocyte	0.029	0.22	Kendall	0.28
REACTOME_NONCANONICAL_ACTIVATION_OF_NOTCH3	sample_percent_monocyte	-0.03	0.21	Kendall	0.27
REACTOME_NOTCH_HLH_TRANSCRIPTION_PATHWAY	sample_percent_monocyte	0.0014	0.95	Kendall	0.96
REACTOME_NOTCH1_INTRACELLULAR_DOMAIN_REGULATES_TRANSCRIPTION	sample_percent_monocyte	0.011	0.65	Kendall	0.7
REACTOME_NOTCH2_ACTIVATION_AND_TRANSMISSION_OF_SIGNAL_TO_THE_NUCLEUS	sample_percent_monocyte	0.0039	0.87	Kendall	0.89
REACTOME_NOTCH2_INTRACELLULAR_DOMAIN_REGULATES_TRANSCRIPTION	sample_percent_monocyte	-0.033	0.16	Kendall	0.21
REACTOME_NOTCH3_ACTIVATION_AND_TRANSMISSION_OF_SIGNAL_TO_THE_NUCLEUS	sample_percent_monocyte	0.023	0.32	Kendall	0.39
REACTOME_NOTCH3_INTRACELLULAR_DOMAIN_REGULATES_TRANSCRIPTION	sample_percent_monocyte	-0.015	0.54	Kendall	0.59
REACTOME_NOTCH4_ACTIVATION_AND_TRANSMISSION_OF_SIGNAL_TO_THE_NUCLEUS	sample_percent_monocyte	-0.024	0.31	Kendall	0.37
REACTOME_NOTCH4_INTRACELLULAR_DOMAIN_REGULATES_TRANSCRIPTION	sample_percent_monocyte	-0.0079	0.74	Kendall	0.78
REACTOME_PRE_NOTCH_PROCESSING_IN_GOLGI	sample_percent_monocyte	0.0036	0.88	Kendall	0.9
REACTOME_PRE_NOTCH_PROCESSING_IN_THE_ENDOPLASMIC_RETICULUM	sample_percent_monocyte	-0.0074	0.76	Kendall	0.8
REACTOME_RUNX3_REGULATES_NOTCH_SIGNALING	sample_percent_monocyte	-0.0069	0.77	Kendall	0.81
REACTOME_SIGNALING_BY_NOTCH1	sample_percent_monocyte	0.002	0.93	Kendall	0.95
REACTOME_SIGNALING_BY_NOTCH1_HD_DOMAIN_MUTANTS_IN_CANCER	sample_percent_monocyte	0.04	0.089	Kendall	0.12
REACTOME_SIGNALING_BY_NOTCH1_PEST_DOMAIN_MUTANTS_IN_CANCER	sample_percent_monocyte	0.0049	0.84	Kendall	0.87
REACTOME_SIGNALING_BY_NOTCH1_T_7_9_NOTCH1_M1580_K2555_TRANSLOCATION_MUTANT	sample_percent_monocyte	0.037	0.12	Kendall	0.16
REACTOME_SIGNALING_BY_NOTCH2	sample_percent_monocyte	-0.008	0.74	Kendall	0.78
REACTOME_SIGNALING_BY_NOTCH3	sample_percent_monocyte	0.0012	0.96	Kendall	0.97
Stoeck2014_TNBC_ACC_GSI_response_1	sample_percent_monocyte	0.026	0.27	Kendall	0.33
Stoeck2014_TNBC_ACC_GSI_response_2	sample_percent_monocyte	0.026	0.28	Kendall	0.34
Stoeck2014_TNBC_ACC_GSI_response_3	sample_percent_monocyte	0.032	0.17	Kendall	0.22
VILIMAS_NOTCH1_TARGETS_DN	sample_percent_monocyte	0.0022	0.93	Kendall	0.94
VILIMAS_NOTCH1_TARGETS_UP	sample_percent_monocyte	0.012	0.63	Kendall	0.68
WP_APOPTOSISRELATED_NETWORK_DUE_TO_ALTERED_NOTCH3_IN_OVARIAN_CANCER	sample_percent_monocyte	0.011	0.65	Kendall	0.7
WP_CANONICAL_AND_NONCANONICAL_NOTCH_SIGNALING	sample_percent_monocyte	0.003	0.9	Kendall	0.92
WP_NOTCH_SIGNALING	sample_percent_monocyte	0.006	0.8	Kendall	0.84
WP_NOTCH_SIGNALING_PATHWAY	sample_percent_monocyte	-0.0038	0.87	Kendall	0.9
WP_NOTCH1_REGULATION_OF_ENDOTHELIAL_CELL_CALCIFICATION	sample_percent_monocyte	0.047	0.048	Kendall	0.071
Xu_2017_MDAMB231_RBPJ_targets	sample_percent_monocyte	-0.033	0.17	Kendall	0.22
BIOCARTA_NOTCH_PATHWAY	sample_percent_neutrophil	0.038	0.11	Kendall	0.15
Braune_2016_TNBC_Notch_sig_CSL_KO	sample_percent_neutrophil	0.048	0.044	Kendall	0.065
Castel_2013_C2C12_Dll1_vs_DAPT_targets_24h_up	sample_percent_neutrophil	0.015	0.52	Kendall	0.58
Castel_2013_C2C12_Dll1_vs_DAPT_targets_6h_down	sample_percent_neutrophil	0.041	0.089	Kendall	0.12
Castel_2013_C2C12_Dll1_vs_DAPT_targets_6h_up	sample_percent_neutrophil	0.0099	0.68	Kendall	0.73
GOBP_NEGATIVE_REGULATION_OF_NOTCH_SIGNALING_PATHWAY	sample_percent_neutrophil	0.056	0.019	Kendall	0.029
GOBP_NOTCH_RECEPTOR_PROCESSING	sample_percent_neutrophil	-0.03	0.21	Kendall	0.27
GOBP_NOTCH_SIGNALING_INVOLVED_IN_HEART_DEVELOPMENT	sample_percent_neutrophil	0.031	0.2	Kendall	0.25
GOBP_POSITIVE_REGULATION_OF_NOTCH_SIGNALING_PATHWAY	sample_percent_neutrophil	0.025	0.3	Kendall	0.36
GOBP_POSITIVE_REGULATION_OF_TRANSCRIPTION_OF_NOTCH_RECEPTOR_TARGET	sample_percent_neutrophil	0.02	0.4	Kendall	0.46
GOBP_REGULATION_OF_NOTCH_SIGNALING_PATHWAY	sample_percent_neutrophil	0.037	0.13	Kendall	0.17
GOMF_NOTCH_BINDING	sample_percent_neutrophil	0.042	0.078	Kendall	0.11
HALLMARK_NOTCH_SIGNALING	sample_percent_neutrophil	0.04	0.098	Kendall	0.14
HP_ABNORMAL_GREATER_SCIATIC_NOTCH_MORPHOLOGY	sample_percent_neutrophil	-0.036	0.13	Kendall	0.17
HP_SHORT_GREATER_SCIATIC_NOTCH	sample_percent_neutrophil	-0.033	0.17	Kendall	0.22
KEGG_NOTCH_SIGNALING_PATHWAY	sample_percent_neutrophil	0.025	0.3	Kendall	0.36
Klinakis_2011_TALL_NcstnKO	sample_percent_neutrophil	0.018	0.46	Kendall	0.53
Labban_2018_SCC_common_RBPJ_targets	sample_percent_neutrophil	0.0076	0.75	Kendall	0.79
Labban_2018_SCC_RBPJ_targets	sample_percent_neutrophil	0.017	0.47	Kendall	0.53
Leontovich_2018_NOTCH3_nuclear_reprogramming_BRCA	sample_percent_neutrophil	-0.00063	0.98	Kendall	0.98
NGUYEN_NOTCH1_TARGETS_UP	sample_percent_neutrophil	0.012	0.61	Kendall	0.67
Notch 20-Gene Signature	sample_percent_neutrophil	0.059	0.014	Kendall	0.022
PID_NOTCH_PATHWAY	sample_percent_neutrophil	-0.0042	0.86	Kendall	0.89
Poulsen_2018_HUVEC_NOTCH1_inhibited	sample_percent_neutrophil	0.039	0.099	Kendall	0.14
Poulsen_2018_N1_repressed	sample_percent_neutrophil	0.076	0.0014	Kendall	0.0026
Poulsen_2018_N1_supported	sample_percent_neutrophil	0.044	0.067	Kendall	0.096
REACTOME_ACTIVATED_NOTCH1_TRANSMITS_SIGNAL_TO_THE_NUCLEUS	sample_percent_neutrophil	0.022	0.35	Kendall	0.42
REACTOME_FBXW7_MUTANTS_AND_NOTCH1_IN_CANCER	sample_percent_neutrophil	0.035	0.14	Kendall	0.19
REACTOME_NEGATIVE_REGULATION_OF_NOTCH4_SIGNALING	sample_percent_neutrophil	0.037	0.12	Kendall	0.16
REACTOME_NONCANONICAL_ACTIVATION_OF_NOTCH3	sample_percent_neutrophil	-0.023	0.34	Kendall	0.41
REACTOME_NOTCH_HLH_TRANSCRIPTION_PATHWAY	sample_percent_neutrophil	0.017	0.47	Kendall	0.53
REACTOME_NOTCH1_INTRACELLULAR_DOMAIN_REGULATES_TRANSCRIPTION	sample_percent_neutrophil	0.026	0.29	Kendall	0.35
REACTOME_NOTCH2_ACTIVATION_AND_TRANSMISSION_OF_SIGNAL_TO_THE_NUCLEUS	sample_percent_neutrophil	0.0084	0.73	Kendall	0.77
REACTOME_NOTCH2_INTRACELLULAR_DOMAIN_REGULATES_TRANSCRIPTION	sample_percent_neutrophil	-0.014	0.57	Kendall	0.62
REACTOME_NOTCH3_ACTIVATION_AND_TRANSMISSION_OF_SIGNAL_TO_THE_NUCLEUS	sample_percent_neutrophil	0.035	0.15	Kendall	0.19
REACTOME_NOTCH3_INTRACELLULAR_DOMAIN_REGULATES_TRANSCRIPTION	sample_percent_neutrophil	0.018	0.46	Kendall	0.52
REACTOME_NOTCH4_ACTIVATION_AND_TRANSMISSION_OF_SIGNAL_TO_THE_NUCLEUS	sample_percent_neutrophil	-0.021	0.38	Kendall	0.45
REACTOME_NOTCH4_INTRACELLULAR_DOMAIN_REGULATES_TRANSCRIPTION	sample_percent_neutrophil	0.009	0.71	Kendall	0.75
REACTOME_PRE_NOTCH_PROCESSING_IN_GOLGI	sample_percent_neutrophil	0.025	0.29	Kendall	0.35
REACTOME_PRE_NOTCH_PROCESSING_IN_THE_ENDOPLASMIC_RETICULUM	sample_percent_neutrophil	0.016	0.51	Kendall	0.57
REACTOME_RUNX3_REGULATES_NOTCH_SIGNALING	sample_percent_neutrophil	0.018	0.45	Kendall	0.52
REACTOME_SIGNALING_BY_NOTCH1	sample_percent_neutrophil	0.018	0.45	Kendall	0.52
REACTOME_SIGNALING_BY_NOTCH1_HD_DOMAIN_MUTANTS_IN_CANCER	sample_percent_neutrophil	0.058	0.015	Kendall	0.024
REACTOME_SIGNALING_BY_NOTCH1_PEST_DOMAIN_MUTANTS_IN_CANCER	sample_percent_neutrophil	0.018	0.46	Kendall	0.53
REACTOME_SIGNALING_BY_NOTCH1_T_7_9_NOTCH1_M1580_K2555_TRANSLOCATION_MUTANT	sample_percent_neutrophil	0.061	0.011	Kendall	0.017
REACTOME_SIGNALING_BY_NOTCH2	sample_percent_neutrophil	0.001	0.97	Kendall	0.97
REACTOME_SIGNALING_BY_NOTCH3	sample_percent_neutrophil	0.024	0.31	Kendall	0.38
Stoeck2014_TNBC_ACC_GSI_response_1	sample_percent_neutrophil	0.07	0.0034	Kendall	0.0059
Stoeck2014_TNBC_ACC_GSI_response_2	sample_percent_neutrophil	0.065	0.0065	Kendall	0.011
Stoeck2014_TNBC_ACC_GSI_response_3	sample_percent_neutrophil	0.076	0.0015	Kendall	0.0027
VILIMAS_NOTCH1_TARGETS_DN	sample_percent_neutrophil	0.033	0.17	Kendall	0.21
VILIMAS_NOTCH1_TARGETS_UP	sample_percent_neutrophil	0.045	0.06	Kendall	0.087
WP_APOPTOSISRELATED_NETWORK_DUE_TO_ALTERED_NOTCH3_IN_OVARIAN_CANCER	sample_percent_neutrophil	0.03	0.22	Kendall	0.27
WP_CANONICAL_AND_NONCANONICAL_NOTCH_SIGNALING	sample_percent_neutrophil	0.025	0.3	Kendall	0.37
WP_NOTCH_SIGNALING	sample_percent_neutrophil	0.027	0.25	Kendall	0.31
WP_NOTCH_SIGNALING_PATHWAY	sample_percent_neutrophil	0.012	0.61	Kendall	0.67
WP_NOTCH1_REGULATION_OF_ENDOTHELIAL_CELL_CALCIFICATION	sample_percent_neutrophil	0.063	0.0084	Kendall	0.014
Xu_2017_MDAMB231_RBPJ_targets	sample_percent_neutrophil	-0.02	0.4	Kendall	0.46
BIOCARTA_NOTCH_PATHWAY	sample_percent_normal_cells	0.11	1.9e-06	Kendall	4.4e-06
Braune_2016_TNBC_Notch_sig_CSL_KO	sample_percent_normal_cells	0.14	1.6e-09	Kendall	4.4e-09
Castel_2013_C2C12_Dll1_vs_DAPT_targets_24h_up	sample_percent_normal_cells	0.18	6.6e-15	Kendall	2.3e-14
Castel_2013_C2C12_Dll1_vs_DAPT_targets_6h_down	sample_percent_normal_cells	0.1	7.1e-06	Kendall	1.6e-05
Castel_2013_C2C12_Dll1_vs_DAPT_targets_6h_up	sample_percent_normal_cells	0.17	3.2e-14	Kendall	1.1e-13
GOBP_NEGATIVE_REGULATION_OF_NOTCH_SIGNALING_PATHWAY	sample_percent_normal_cells	0.13	4e-08	Kendall	1e-07
GOBP_NOTCH_RECEPTOR_PROCESSING	sample_percent_normal_cells	0.056	0.014	Kendall	0.022
GOBP_NOTCH_SIGNALING_INVOLVED_IN_HEART_DEVELOPMENT	sample_percent_normal_cells	0.13	4.5e-09	Kendall	1.2e-08
GOBP_POSITIVE_REGULATION_OF_NOTCH_SIGNALING_PATHWAY	sample_percent_normal_cells	0.15	3.4e-11	Kendall	9.9e-11
GOBP_POSITIVE_REGULATION_OF_TRANSCRIPTION_OF_NOTCH_RECEPTOR_TARGET	sample_percent_normal_cells	0.12	2.6e-07	Kendall	6.4e-07
GOBP_REGULATION_OF_NOTCH_SIGNALING_PATHWAY	sample_percent_normal_cells	0.14	2.2e-10	Kendall	6.2e-10
GOMF_NOTCH_BINDING	sample_percent_normal_cells	0.16	5.8e-12	Kendall	1.8e-11
HALLMARK_NOTCH_SIGNALING	sample_percent_normal_cells	0.14	7.9e-10	Kendall	2.2e-09
HP_ABNORMAL_GREATER_SCIATIC_NOTCH_MORPHOLOGY	sample_percent_normal_cells	0.087	0.00014	Kendall	0.00029
HP_SHORT_GREATER_SCIATIC_NOTCH	sample_percent_normal_cells	0.11	1e-06	Kendall	2.4e-06
KEGG_NOTCH_SIGNALING_PATHWAY	sample_percent_normal_cells	0.12	4.2e-08	Kendall	1.1e-07
Klinakis_2011_TALL_NcstnKO	sample_percent_normal_cells	0.11	1.5e-06	Kendall	3.5e-06
Labban_2018_SCC_common_RBPJ_targets	sample_percent_normal_cells	0.14	1.6e-09	Kendall	4.3e-09
Labban_2018_SCC_RBPJ_targets	sample_percent_normal_cells	0.13	3.4e-09	Kendall	8.9e-09
Leontovich_2018_NOTCH3_nuclear_reprogramming_BRCA	sample_percent_normal_cells	0.18	1.2e-15	Kendall	4.1e-15
NGUYEN_NOTCH1_TARGETS_UP	sample_percent_normal_cells	0.16	5.8e-13	Kendall	1.8e-12
Notch 20-Gene Signature	sample_percent_normal_cells	0.19	1.5e-16	Kendall	5.5e-16
PID_NOTCH_PATHWAY	sample_percent_normal_cells	0.12	2e-07	Kendall	5e-07
Poulsen_2018_HUVEC_NOTCH1_inhibited	sample_percent_normal_cells	0.13	8.1e-09	Kendall	2.1e-08
Poulsen_2018_N1_repressed	sample_percent_normal_cells	0.003	0.9	Kendall	0.91
Poulsen_2018_N1_supported	sample_percent_normal_cells	0.18	1.5e-14	Kendall	5e-14
REACTOME_ACTIVATED_NOTCH1_TRANSMITS_SIGNAL_TO_THE_NUCLEUS	sample_percent_normal_cells	0.14	9.5e-10	Kendall	2.6e-09
REACTOME_FBXW7_MUTANTS_AND_NOTCH1_IN_CANCER	sample_percent_normal_cells	0.048	0.035	Kendall	0.052
REACTOME_NEGATIVE_REGULATION_OF_NOTCH4_SIGNALING	sample_percent_normal_cells	-0.048	0.037	Kendall	0.056
REACTOME_NONCANONICAL_ACTIVATION_OF_NOTCH3	sample_percent_normal_cells	0.056	0.013	Kendall	0.021
REACTOME_NOTCH_HLH_TRANSCRIPTION_PATHWAY	sample_percent_normal_cells	0.11	2.1e-06	Kendall	4.7e-06
REACTOME_NOTCH1_INTRACELLULAR_DOMAIN_REGULATES_TRANSCRIPTION	sample_percent_normal_cells	0.11	4.1e-06	Kendall	9.2e-06
REACTOME_NOTCH2_ACTIVATION_AND_TRANSMISSION_OF_SIGNAL_TO_THE_NUCLEUS	sample_percent_normal_cells	0.14	6.1e-10	Kendall	1.7e-09
REACTOME_NOTCH2_INTRACELLULAR_DOMAIN_REGULATES_TRANSCRIPTION	sample_percent_normal_cells	0.11	3.5e-06	Kendall	8e-06
REACTOME_NOTCH3_ACTIVATION_AND_TRANSMISSION_OF_SIGNAL_TO_THE_NUCLEUS	sample_percent_normal_cells	0.14	2.2e-09	Kendall	5.9e-09
REACTOME_NOTCH3_INTRACELLULAR_DOMAIN_REGULATES_TRANSCRIPTION	sample_percent_normal_cells	0.11	6.4e-07	Kendall	1.5e-06
REACTOME_NOTCH4_ACTIVATION_AND_TRANSMISSION_OF_SIGNAL_TO_THE_NUCLEUS	sample_percent_normal_cells	0.1	5e-06	Kendall	1.1e-05
REACTOME_NOTCH4_INTRACELLULAR_DOMAIN_REGULATES_TRANSCRIPTION	sample_percent_normal_cells	0.15	8.1e-11	Kendall	2.4e-10
REACTOME_PRE_NOTCH_PROCESSING_IN_GOLGI	sample_percent_normal_cells	0.099	1.4e-05	Kendall	2.9e-05
REACTOME_PRE_NOTCH_PROCESSING_IN_THE_ENDOPLASMIC_RETICULUM	sample_percent_normal_cells	0.14	6.4e-10	Kendall	1.8e-09
REACTOME_RUNX3_REGULATES_NOTCH_SIGNALING	sample_percent_normal_cells	0.11	2.2e-06	Kendall	5e-06
REACTOME_SIGNALING_BY_NOTCH1	sample_percent_normal_cells	0.12	1.2e-07	Kendall	2.9e-07
REACTOME_SIGNALING_BY_NOTCH1_HD_DOMAIN_MUTANTS_IN_CANCER	sample_percent_normal_cells	0.14	1.1e-09	Kendall	2.9e-09
REACTOME_SIGNALING_BY_NOTCH1_PEST_DOMAIN_MUTANTS_IN_CANCER	sample_percent_normal_cells	0.11	9.3e-07	Kendall	2.2e-06
REACTOME_SIGNALING_BY_NOTCH1_T_7_9_NOTCH1_M1580_K2555_TRANSLOCATION_MUTANT	sample_percent_normal_cells	0.14	7.3e-10	Kendall	2e-09
REACTOME_SIGNALING_BY_NOTCH2	sample_percent_normal_cells	0.14	3.9e-10	Kendall	1.1e-09
REACTOME_SIGNALING_BY_NOTCH3	sample_percent_normal_cells	0.13	1.7e-08	Kendall	4.4e-08
Stoeck2014_TNBC_ACC_GSI_response_1	sample_percent_normal_cells	0.089	0.0001	Kendall	0.00021
Stoeck2014_TNBC_ACC_GSI_response_2	sample_percent_normal_cells	0.074	0.0012	Kendall	0.0022
Stoeck2014_TNBC_ACC_GSI_response_3	sample_percent_normal_cells	0.079	0.00049	Kendall	0.00094
VILIMAS_NOTCH1_TARGETS_DN	sample_percent_normal_cells	0.08	0.00044	Kendall	0.00086
VILIMAS_NOTCH1_TARGETS_UP	sample_percent_normal_cells	0.097	2.2e-05	Kendall	4.8e-05
WP_APOPTOSISRELATED_NETWORK_DUE_TO_ALTERED_NOTCH3_IN_OVARIAN_CANCER	sample_percent_normal_cells	0.093	5e-05	Kendall	0.00011
WP_CANONICAL_AND_NONCANONICAL_NOTCH_SIGNALING	sample_percent_normal_cells	0.16	5.2e-13	Kendall	1.7e-12
WP_NOTCH_SIGNALING	sample_percent_normal_cells	0.13	4.3e-09	Kendall	1.1e-08
WP_NOTCH_SIGNALING_PATHWAY	sample_percent_normal_cells	0.13	1.1e-08	Kendall	2.9e-08
WP_NOTCH1_REGULATION_OF_ENDOTHELIAL_CELL_CALCIFICATION	sample_percent_normal_cells	0.14	1e-09	Kendall	2.8e-09
Xu_2017_MDAMB231_RBPJ_targets	sample_percent_normal_cells	0.08	0.00044	Kendall	0.00086
BIOCARTA_NOTCH_PATHWAY	sample_percent_stromal_cells	0.052	0.012	Kendall	0.02
Braune_2016_TNBC_Notch_sig_CSL_KO	sample_percent_stromal_cells	0.057	0.0061	Kendall	0.01
Castel_2013_C2C12_Dll1_vs_DAPT_targets_24h_up	sample_percent_stromal_cells	0.078	0.00015	Kendall	0.00031
Castel_2013_C2C12_Dll1_vs_DAPT_targets_6h_down	sample_percent_stromal_cells	0.044	0.032	Kendall	0.048
Castel_2013_C2C12_Dll1_vs_DAPT_targets_6h_up	sample_percent_stromal_cells	0.09	1.6e-05	Kendall	3.4e-05
GOBP_NEGATIVE_REGULATION_OF_NOTCH_SIGNALING_PATHWAY	sample_percent_stromal_cells	0.056	0.0067	Kendall	0.011
GOBP_NOTCH_RECEPTOR_PROCESSING	sample_percent_stromal_cells	0.023	0.26	Kendall	0.32
GOBP_NOTCH_SIGNALING_INVOLVED_IN_HEART_DEVELOPMENT	sample_percent_stromal_cells	0.035	0.089	Kendall	0.12
GOBP_POSITIVE_REGULATION_OF_NOTCH_SIGNALING_PATHWAY	sample_percent_stromal_cells	0.062	0.0028	Kendall	0.0049
GOBP_POSITIVE_REGULATION_OF_TRANSCRIPTION_OF_NOTCH_RECEPTOR_TARGET	sample_percent_stromal_cells	0.037	0.073	Kendall	0.1
GOBP_REGULATION_OF_NOTCH_SIGNALING_PATHWAY	sample_percent_stromal_cells	0.063	0.0023	Kendall	0.004
GOMF_NOTCH_BINDING	sample_percent_stromal_cells	0.073	0.00042	Kendall	0.0008
HALLMARK_NOTCH_SIGNALING	sample_percent_stromal_cells	0.044	0.033	Kendall	0.05
HP_ABNORMAL_GREATER_SCIATIC_NOTCH_MORPHOLOGY	sample_percent_stromal_cells	0.033	0.11	Kendall	0.15
HP_SHORT_GREATER_SCIATIC_NOTCH	sample_percent_stromal_cells	0.074	0.00039	Kendall	0.00076
KEGG_NOTCH_SIGNALING_PATHWAY	sample_percent_stromal_cells	0.045	0.03	Kendall	0.046
Klinakis_2011_TALL_NcstnKO	sample_percent_stromal_cells	0.015	0.46	Kendall	0.52
Labban_2018_SCC_common_RBPJ_targets	sample_percent_stromal_cells	0.063	0.0026	Kendall	0.0044
Labban_2018_SCC_RBPJ_targets	sample_percent_stromal_cells	0.057	0.0061	Kendall	0.01
Leontovich_2018_NOTCH3_nuclear_reprogramming_BRCA	sample_percent_stromal_cells	0.074	0.00035	Kendall	0.00068
NGUYEN_NOTCH1_TARGETS_UP	sample_percent_stromal_cells	0.064	0.002	Kendall	0.0035
Notch 20-Gene Signature	sample_percent_stromal_cells	0.051	0.014	Kendall	0.022
PID_NOTCH_PATHWAY	sample_percent_stromal_cells	0.045	0.03	Kendall	0.046
Poulsen_2018_HUVEC_NOTCH1_inhibited	sample_percent_stromal_cells	0.037	0.072	Kendall	0.1
Poulsen_2018_N1_repressed	sample_percent_stromal_cells	-0.015	0.48	Kendall	0.54
Poulsen_2018_N1_supported	sample_percent_stromal_cells	0.066	0.0015	Kendall	0.0026
REACTOME_ACTIVATED_NOTCH1_TRANSMITS_SIGNAL_TO_THE_NUCLEUS	sample_percent_stromal_cells	0.053	0.011	Kendall	0.018
REACTOME_FBXW7_MUTANTS_AND_NOTCH1_IN_CANCER	sample_percent_stromal_cells	0.015	0.47	Kendall	0.53
REACTOME_NEGATIVE_REGULATION_OF_NOTCH4_SIGNALING	sample_percent_stromal_cells	-0.053	0.011	Kendall	0.018
REACTOME_NONCANONICAL_ACTIVATION_OF_NOTCH3	sample_percent_stromal_cells	0.017	0.41	Kendall	0.47
REACTOME_NOTCH_HLH_TRANSCRIPTION_PATHWAY	sample_percent_stromal_cells	0.034	0.1	Kendall	0.14
REACTOME_NOTCH1_INTRACELLULAR_DOMAIN_REGULATES_TRANSCRIPTION	sample_percent_stromal_cells	0.034	0.099	Kendall	0.14
REACTOME_NOTCH2_ACTIVATION_AND_TRANSMISSION_OF_SIGNAL_TO_THE_NUCLEUS	sample_percent_stromal_cells	0.058	0.0055	Kendall	0.0092
REACTOME_NOTCH2_INTRACELLULAR_DOMAIN_REGULATES_TRANSCRIPTION	sample_percent_stromal_cells	0.037	0.078	Kendall	0.11
REACTOME_NOTCH3_ACTIVATION_AND_TRANSMISSION_OF_SIGNAL_TO_THE_NUCLEUS	sample_percent_stromal_cells	0.041	0.047	Kendall	0.069
REACTOME_NOTCH3_INTRACELLULAR_DOMAIN_REGULATES_TRANSCRIPTION	sample_percent_stromal_cells	0.034	0.1	Kendall	0.14
REACTOME_NOTCH4_ACTIVATION_AND_TRANSMISSION_OF_SIGNAL_TO_THE_NUCLEUS	sample_percent_stromal_cells	0.055	0.0078	Kendall	0.013
REACTOME_NOTCH4_INTRACELLULAR_DOMAIN_REGULATES_TRANSCRIPTION	sample_percent_stromal_cells	0.053	0.01	Kendall	0.017
REACTOME_PRE_NOTCH_PROCESSING_IN_GOLGI	sample_percent_stromal_cells	0.031	0.14	Kendall	0.18
REACTOME_PRE_NOTCH_PROCESSING_IN_THE_ENDOPLASMIC_RETICULUM	sample_percent_stromal_cells	0.036	0.08	Kendall	0.11
REACTOME_RUNX3_REGULATES_NOTCH_SIGNALING	sample_percent_stromal_cells	0.038	0.064	Kendall	0.092
REACTOME_SIGNALING_BY_NOTCH1	sample_percent_stromal_cells	0.045	0.032	Kendall	0.048
REACTOME_SIGNALING_BY_NOTCH1_HD_DOMAIN_MUTANTS_IN_CANCER	sample_percent_stromal_cells	0.053	0.011	Kendall	0.017
REACTOME_SIGNALING_BY_NOTCH1_PEST_DOMAIN_MUTANTS_IN_CANCER	sample_percent_stromal_cells	0.039	0.062	Kendall	0.089
REACTOME_SIGNALING_BY_NOTCH1_T_7_9_NOTCH1_M1580_K2555_TRANSLOCATION_MUTANT	sample_percent_stromal_cells	0.071	0.00067	Kendall	0.0013
REACTOME_SIGNALING_BY_NOTCH2	sample_percent_stromal_cells	0.056	0.0065	Kendall	0.011
REACTOME_SIGNALING_BY_NOTCH3	sample_percent_stromal_cells	0.038	0.064	Kendall	0.092
Stoeck2014_TNBC_ACC_GSI_response_1	sample_percent_stromal_cells	0.011	0.6	Kendall	0.65
Stoeck2014_TNBC_ACC_GSI_response_2	sample_percent_stromal_cells	0.0078	0.71	Kendall	0.76
Stoeck2014_TNBC_ACC_GSI_response_3	sample_percent_stromal_cells	0.0019	0.93	Kendall	0.94
VILIMAS_NOTCH1_TARGETS_DN	sample_percent_stromal_cells	0.01	0.62	Kendall	0.67
VILIMAS_NOTCH1_TARGETS_UP	sample_percent_stromal_cells	0.0038	0.85	Kendall	0.88
WP_APOPTOSISRELATED_NETWORK_DUE_TO_ALTERED_NOTCH3_IN_OVARIAN_CANCER	sample_percent_stromal_cells	0.043	0.04	Kendall	0.06
WP_CANONICAL_AND_NONCANONICAL_NOTCH_SIGNALING	sample_percent_stromal_cells	0.072	0.00051	Kendall	0.00097
WP_NOTCH_SIGNALING	sample_percent_stromal_cells	0.051	0.015	Kendall	0.023
WP_NOTCH_SIGNALING_PATHWAY	sample_percent_stromal_cells	0.057	0.0058	Kendall	0.0099
WP_NOTCH1_REGULATION_OF_ENDOTHELIAL_CELL_CALCIFICATION	sample_percent_stromal_cells	0.065	0.0018	Kendall	0.0032
Xu_2017_MDAMB231_RBPJ_targets	sample_percent_stromal_cells	0.028	0.17	Kendall	0.22
BIOCARTA_NOTCH_PATHWAY	sample_percent_tumor_cells	-0.067	0.0015	Kendall	0.0026
Braune_2016_TNBC_Notch_sig_CSL_KO	sample_percent_tumor_cells	-0.084	6.5e-05	Kendall	0.00013
Castel_2013_C2C12_Dll1_vs_DAPT_targets_24h_up	sample_percent_tumor_cells	-0.11	2.7e-07	Kendall	6.6e-07
Castel_2013_C2C12_Dll1_vs_DAPT_targets_6h_down	sample_percent_tumor_cells	-0.079	0.00017	Kendall	0.00033
Castel_2013_C2C12_Dll1_vs_DAPT_targets_6h_up	sample_percent_tumor_cells	-0.11	1.3e-07	Kendall	3.3e-07
GOBP_NEGATIVE_REGULATION_OF_NOTCH_SIGNALING_PATHWAY	sample_percent_tumor_cells	-0.065	0.002	Kendall	0.0035
GOBP_NOTCH_RECEPTOR_PROCESSING	sample_percent_tumor_cells	-0.015	0.49	Kendall	0.55
GOBP_NOTCH_SIGNALING_INVOLVED_IN_HEART_DEVELOPMENT	sample_percent_tumor_cells	-0.051	0.014	Kendall	0.022
GOBP_POSITIVE_REGULATION_OF_NOTCH_SIGNALING_PATHWAY	sample_percent_tumor_cells	-0.075	0.00033	Kendall	0.00064
GOBP_POSITIVE_REGULATION_OF_TRANSCRIPTION_OF_NOTCH_RECEPTOR_TARGET	sample_percent_tumor_cells	-0.041	0.053	Kendall	0.077
GOBP_REGULATION_OF_NOTCH_SIGNALING_PATHWAY	sample_percent_tumor_cells	-0.07	0.00077	Kendall	0.0014
GOMF_NOTCH_BINDING	sample_percent_tumor_cells	-0.087	3.3e-05	Kendall	6.9e-05
HALLMARK_NOTCH_SIGNALING	sample_percent_tumor_cells	-0.068	0.0012	Kendall	0.0022
HP_ABNORMAL_GREATER_SCIATIC_NOTCH_MORPHOLOGY	sample_percent_tumor_cells	-0.037	0.076	Kendall	0.11
HP_SHORT_GREATER_SCIATIC_NOTCH	sample_percent_tumor_cells	-0.084	6.2e-05	Kendall	0.00013
KEGG_NOTCH_SIGNALING_PATHWAY	sample_percent_tumor_cells	-0.052	0.012	Kendall	0.02
Klinakis_2011_TALL_NcstnKO	sample_percent_tumor_cells	-0.035	0.092	Kendall	0.13
Labban_2018_SCC_common_RBPJ_targets	sample_percent_tumor_cells	-0.067	0.0013	Kendall	0.0024
Labban_2018_SCC_RBPJ_targets	sample_percent_tumor_cells	-0.064	0.0022	Kendall	0.0038
Leontovich_2018_NOTCH3_nuclear_reprogramming_BRCA	sample_percent_tumor_cells	-0.1	1.7e-06	Kendall	3.9e-06
NGUYEN_NOTCH1_TARGETS_UP	sample_percent_tumor_cells	-0.069	0.00093	Kendall	0.0017
Notch 20-Gene Signature	sample_percent_tumor_cells	-0.084	5.6e-05	Kendall	0.00012
PID_NOTCH_PATHWAY	sample_percent_tumor_cells	-0.042	0.042	Kendall	0.063
Poulsen_2018_HUVEC_NOTCH1_inhibited	sample_percent_tumor_cells	-0.066	0.0017	Kendall	0.003
Poulsen_2018_N1_repressed	sample_percent_tumor_cells	-0.014	0.51	Kendall	0.57
Poulsen_2018_N1_supported	sample_percent_tumor_cells	-0.1	1.9e-06	Kendall	4.4e-06
REACTOME_ACTIVATED_NOTCH1_TRANSMITS_SIGNAL_TO_THE_NUCLEUS	sample_percent_tumor_cells	-0.07	0.00085	Kendall	0.0016
REACTOME_FBXW7_MUTANTS_AND_NOTCH1_IN_CANCER	sample_percent_tumor_cells	-0.017	0.41	Kendall	0.48
REACTOME_NEGATIVE_REGULATION_OF_NOTCH4_SIGNALING	sample_percent_tumor_cells	0.038	0.07	Kendall	0.1
REACTOME_NONCANONICAL_ACTIVATION_OF_NOTCH3	sample_percent_tumor_cells	-0.017	0.41	Kendall	0.48
REACTOME_NOTCH_HLH_TRANSCRIPTION_PATHWAY	sample_percent_tumor_cells	-0.035	0.092	Kendall	0.13
REACTOME_NOTCH1_INTRACELLULAR_DOMAIN_REGULATES_TRANSCRIPTION	sample_percent_tumor_cells	-0.037	0.08	Kendall	0.11
REACTOME_NOTCH2_ACTIVATION_AND_TRANSMISSION_OF_SIGNAL_TO_THE_NUCLEUS	sample_percent_tumor_cells	-0.073	0.00052	Kendall	0.00099
REACTOME_NOTCH2_INTRACELLULAR_DOMAIN_REGULATES_TRANSCRIPTION	sample_percent_tumor_cells	-0.037	0.079	Kendall	0.11
REACTOME_NOTCH3_ACTIVATION_AND_TRANSMISSION_OF_SIGNAL_TO_THE_NUCLEUS	sample_percent_tumor_cells	-0.064	0.002	Kendall	0.0036
REACTOME_NOTCH3_INTRACELLULAR_DOMAIN_REGULATES_TRANSCRIPTION	sample_percent_tumor_cells	-0.036	0.087	Kendall	0.12
REACTOME_NOTCH4_ACTIVATION_AND_TRANSMISSION_OF_SIGNAL_TO_THE_NUCLEUS	sample_percent_tumor_cells	-0.05	0.016	Kendall	0.025
REACTOME_NOTCH4_INTRACELLULAR_DOMAIN_REGULATES_TRANSCRIPTION	sample_percent_tumor_cells	-0.058	0.0053	Kendall	0.009
REACTOME_PRE_NOTCH_PROCESSING_IN_GOLGI	sample_percent_tumor_cells	-0.038	0.067	Kendall	0.095
REACTOME_PRE_NOTCH_PROCESSING_IN_THE_ENDOPLASMIC_RETICULUM	sample_percent_tumor_cells	-0.056	0.0071	Kendall	0.012
REACTOME_RUNX3_REGULATES_NOTCH_SIGNALING	sample_percent_tumor_cells	-0.039	0.059	Kendall	0.086
REACTOME_SIGNALING_BY_NOTCH1	sample_percent_tumor_cells	-0.05	0.016	Kendall	0.026
REACTOME_SIGNALING_BY_NOTCH1_HD_DOMAIN_MUTANTS_IN_CANCER	sample_percent_tumor_cells	-0.076	0.00026	Kendall	0.00051
REACTOME_SIGNALING_BY_NOTCH1_PEST_DOMAIN_MUTANTS_IN_CANCER	sample_percent_tumor_cells	-0.042	0.043	Kendall	0.064
REACTOME_SIGNALING_BY_NOTCH1_T_7_9_NOTCH1_M1580_K2555_TRANSLOCATION_MUTANT	sample_percent_tumor_cells	-0.09	1.6e-05	Kendall	3.5e-05
REACTOME_SIGNALING_BY_NOTCH2	sample_percent_tumor_cells	-0.067	0.0014	Kendall	0.0025
REACTOME_SIGNALING_BY_NOTCH3	sample_percent_tumor_cells	-0.049	0.018	Kendall	0.029
Stoeck2014_TNBC_ACC_GSI_response_1	sample_percent_tumor_cells	-0.037	0.076	Kendall	0.11
Stoeck2014_TNBC_ACC_GSI_response_2	sample_percent_tumor_cells	-0.024	0.26	Kendall	0.32
Stoeck2014_TNBC_ACC_GSI_response_3	sample_percent_tumor_cells	-0.026	0.22	Kendall	0.28
VILIMAS_NOTCH1_TARGETS_DN	sample_percent_tumor_cells	-0.031	0.14	Kendall	0.18
VILIMAS_NOTCH1_TARGETS_UP	sample_percent_tumor_cells	-0.029	0.16	Kendall	0.21
WP_APOPTOSISRELATED_NETWORK_DUE_TO_ALTERED_NOTCH3_IN_OVARIAN_CANCER	sample_percent_tumor_cells	-0.051	0.014	Kendall	0.023
WP_CANONICAL_AND_NONCANONICAL_NOTCH_SIGNALING	sample_percent_tumor_cells	-0.082	8.8e-05	Kendall	0.00018
WP_NOTCH_SIGNALING	sample_percent_tumor_cells	-0.06	0.0044	Kendall	0.0075
WP_NOTCH_SIGNALING_PATHWAY	sample_percent_tumor_cells	-0.057	0.0066	Kendall	0.011
WP_NOTCH1_REGULATION_OF_ENDOTHELIAL_CELL_CALCIFICATION	sample_percent_tumor_cells	-0.09	1.9e-05	Kendall	4e-05
Xu_2017_MDAMB231_RBPJ_targets	sample_percent_tumor_cells	-0.03	0.16	Kendall	0.2
BIOCARTA_NOTCH_PATHWAY	imm_infiltration_timer_b_cell_27549193	0.045	0.026	Kendall	0.04
Braune_2016_TNBC_Notch_sig_CSL_KO	imm_infiltration_timer_b_cell_27549193	0.15	6.9e-13	Kendall	2.2e-12
Castel_2013_C2C12_Dll1_vs_DAPT_targets_24h_up	imm_infiltration_timer_b_cell_27549193	0.11	9e-08	Kendall	2.2e-07
Castel_2013_C2C12_Dll1_vs_DAPT_targets_6h_down	imm_infiltration_timer_b_cell_27549193	0.17	1.8e-16	Kendall	6.3e-16
Castel_2013_C2C12_Dll1_vs_DAPT_targets_6h_up	imm_infiltration_timer_b_cell_27549193	0.071	0.00047	Kendall	0.00089
GOBP_NEGATIVE_REGULATION_OF_NOTCH_SIGNALING_PATHWAY	imm_infiltration_timer_b_cell_27549193	0.005	0.8	Kendall	0.84
GOBP_NOTCH_RECEPTOR_PROCESSING	imm_infiltration_timer_b_cell_27549193	-0.079	8.6e-05	Kendall	0.00018
GOBP_NOTCH_SIGNALING_INVOLVED_IN_HEART_DEVELOPMENT	imm_infiltration_timer_b_cell_27549193	0.034	0.091	Kendall	0.13
GOBP_POSITIVE_REGULATION_OF_NOTCH_SIGNALING_PATHWAY	imm_infiltration_timer_b_cell_27549193	0.054	0.0074	Kendall	0.012
GOBP_POSITIVE_REGULATION_OF_TRANSCRIPTION_OF_NOTCH_RECEPTOR_TARGET	imm_infiltration_timer_b_cell_27549193	0.089	1e-05	Kendall	2.2e-05
GOBP_REGULATION_OF_NOTCH_SIGNALING_PATHWAY	imm_infiltration_timer_b_cell_27549193	0.029	0.15	Kendall	0.2
GOMF_NOTCH_BINDING	imm_infiltration_timer_b_cell_27549193	0.03	0.14	Kendall	0.18
HALLMARK_NOTCH_SIGNALING	imm_infiltration_timer_b_cell_27549193	0.065	0.0014	Kendall	0.0025
HP_ABNORMAL_GREATER_SCIATIC_NOTCH_MORPHOLOGY	imm_infiltration_timer_b_cell_27549193	-0.046	0.022	Kendall	0.034
HP_SHORT_GREATER_SCIATIC_NOTCH	imm_infiltration_timer_b_cell_27549193	-0.015	0.47	Kendall	0.53
KEGG_NOTCH_SIGNALING_PATHWAY	imm_infiltration_timer_b_cell_27549193	0.022	0.28	Kendall	0.34
Klinakis_2011_TALL_NcstnKO	imm_infiltration_timer_b_cell_27549193	0.36	7.9e-72	Kendall	1.8e-70
Labban_2018_SCC_common_RBPJ_targets	imm_infiltration_timer_b_cell_27549193	0.055	0.0069	Kendall	0.011
Labban_2018_SCC_RBPJ_targets	imm_infiltration_timer_b_cell_27549193	0.098	1.1e-06	Kendall	2.6e-06
Leontovich_2018_NOTCH3_nuclear_reprogramming_BRCA	imm_infiltration_timer_b_cell_27549193	-0.032	0.11	Kendall	0.15
NGUYEN_NOTCH1_TARGETS_UP	imm_infiltration_timer_b_cell_27549193	0.049	0.015	Kendall	0.023
Notch 20-Gene Signature	imm_infiltration_timer_b_cell_27549193	0.042	0.037	Kendall	0.056
PID_NOTCH_PATHWAY	imm_infiltration_timer_b_cell_27549193	0.01	0.61	Kendall	0.67
Poulsen_2018_HUVEC_NOTCH1_inhibited	imm_infiltration_timer_b_cell_27549193	0.18	1.1e-18	Kendall	4.2e-18
Poulsen_2018_N1_repressed	imm_infiltration_timer_b_cell_27549193	0.11	2.1e-08	Kendall	5.3e-08
Poulsen_2018_N1_supported	imm_infiltration_timer_b_cell_27549193	0.22	1e-26	Kendall	5.4e-26
REACTOME_ACTIVATED_NOTCH1_TRANSMITS_SIGNAL_TO_THE_NUCLEUS	imm_infiltration_timer_b_cell_27549193	0.031	0.13	Kendall	0.17
REACTOME_FBXW7_MUTANTS_AND_NOTCH1_IN_CANCER	imm_infiltration_timer_b_cell_27549193	0.027	0.19	Kendall	0.24
REACTOME_NEGATIVE_REGULATION_OF_NOTCH4_SIGNALING	imm_infiltration_timer_b_cell_27549193	0.044	0.029	Kendall	0.044
REACTOME_NONCANONICAL_ACTIVATION_OF_NOTCH3	imm_infiltration_timer_b_cell_27549193	-0.053	0.0091	Kendall	0.015
REACTOME_NOTCH_HLH_TRANSCRIPTION_PATHWAY	imm_infiltration_timer_b_cell_27549193	0.028	0.17	Kendall	0.21
REACTOME_NOTCH1_INTRACELLULAR_DOMAIN_REGULATES_TRANSCRIPTION	imm_infiltration_timer_b_cell_27549193	0.024	0.23	Kendall	0.29
REACTOME_NOTCH2_ACTIVATION_AND_TRANSMISSION_OF_SIGNAL_TO_THE_NUCLEUS	imm_infiltration_timer_b_cell_27549193	-0.046	0.023	Kendall	0.035
REACTOME_NOTCH2_INTRACELLULAR_DOMAIN_REGULATES_TRANSCRIPTION	imm_infiltration_timer_b_cell_27549193	0.11	1.5e-07	Kendall	3.7e-07
REACTOME_NOTCH3_ACTIVATION_AND_TRANSMISSION_OF_SIGNAL_TO_THE_NUCLEUS	imm_infiltration_timer_b_cell_27549193	-0.015	0.47	Kendall	0.53
REACTOME_NOTCH3_INTRACELLULAR_DOMAIN_REGULATES_TRANSCRIPTION	imm_infiltration_timer_b_cell_27549193	0.09	8.2e-06	Kendall	1.8e-05
REACTOME_NOTCH4_ACTIVATION_AND_TRANSMISSION_OF_SIGNAL_TO_THE_NUCLEUS	imm_infiltration_timer_b_cell_27549193	-0.061	0.0025	Kendall	0.0043
REACTOME_NOTCH4_INTRACELLULAR_DOMAIN_REGULATES_TRANSCRIPTION	imm_infiltration_timer_b_cell_27549193	0.031	0.13	Kendall	0.17
REACTOME_PRE_NOTCH_PROCESSING_IN_GOLGI	imm_infiltration_timer_b_cell_27549193	0.075	0.0002	Kendall	0.0004
REACTOME_PRE_NOTCH_PROCESSING_IN_THE_ENDOPLASMIC_RETICULUM	imm_infiltration_timer_b_cell_27549193	0.043	0.035	Kendall	0.053
REACTOME_RUNX3_REGULATES_NOTCH_SIGNALING	imm_infiltration_timer_b_cell_27549193	0.085	2.4e-05	Kendall	5e-05
REACTOME_SIGNALING_BY_NOTCH1	imm_infiltration_timer_b_cell_27549193	0.025	0.21	Kendall	0.27
REACTOME_SIGNALING_BY_NOTCH1_HD_DOMAIN_MUTANTS_IN_CANCER	imm_infiltration_timer_b_cell_27549193	0.0033	0.87	Kendall	0.89
REACTOME_SIGNALING_BY_NOTCH1_PEST_DOMAIN_MUTANTS_IN_CANCER	imm_infiltration_timer_b_cell_27549193	-0.01	0.62	Kendall	0.67
REACTOME_SIGNALING_BY_NOTCH1_T_7_9_NOTCH1_M1580_K2555_TRANSLOCATION_MUTANT	imm_infiltration_timer_b_cell_27549193	0.042	0.038	Kendall	0.056
REACTOME_SIGNALING_BY_NOTCH2	imm_infiltration_timer_b_cell_27549193	0.013	0.51	Kendall	0.57
REACTOME_SIGNALING_BY_NOTCH3	imm_infiltration_timer_b_cell_27549193	0.048	0.017	Kendall	0.027
Stoeck2014_TNBC_ACC_GSI_response_1	imm_infiltration_timer_b_cell_27549193	0.17	1.2e-17	Kendall	4.6e-17
Stoeck2014_TNBC_ACC_GSI_response_2	imm_infiltration_timer_b_cell_27549193	-0.0033	0.87	Kendall	0.89
Stoeck2014_TNBC_ACC_GSI_response_3	imm_infiltration_timer_b_cell_27549193	0.0037	0.86	Kendall	0.88
VILIMAS_NOTCH1_TARGETS_DN	imm_infiltration_timer_b_cell_27549193	0.38	2.6e-78	Kendall	7.4e-77
VILIMAS_NOTCH1_TARGETS_UP	imm_infiltration_timer_b_cell_27549193	0.4	8.9e-89	Kendall	3e-87
WP_APOPTOSISRELATED_NETWORK_DUE_TO_ALTERED_NOTCH3_IN_OVARIAN_CANCER	imm_infiltration_timer_b_cell_27549193	0.11	1.5e-08	Kendall	3.8e-08
WP_CANONICAL_AND_NONCANONICAL_NOTCH_SIGNALING	imm_infiltration_timer_b_cell_27549193	0.027	0.18	Kendall	0.23
WP_NOTCH_SIGNALING	imm_infiltration_timer_b_cell_27549193	0.03	0.14	Kendall	0.19
WP_NOTCH_SIGNALING_PATHWAY	imm_infiltration_timer_b_cell_27549193	0.028	0.17	Kendall	0.22
WP_NOTCH1_REGULATION_OF_ENDOTHELIAL_CELL_CALCIFICATION	imm_infiltration_timer_b_cell_27549193	0.049	0.015	Kendall	0.023
Xu_2017_MDAMB231_RBPJ_targets	imm_infiltration_timer_b_cell_27549193	0.078	0.0001	Kendall	0.00021
BIOCARTA_NOTCH_PATHWAY	imm_infiltration_timer_cd4_pos_t_cell_27549193	0.2	5.8e-23	Kendall	2.7e-22
Braune_2016_TNBC_Notch_sig_CSL_KO	imm_infiltration_timer_cd4_pos_t_cell_27549193	0.35	1.8e-68	Kendall	3.4e-67
Castel_2013_C2C12_Dll1_vs_DAPT_targets_24h_up	imm_infiltration_timer_cd4_pos_t_cell_27549193	0.38	1.2e-78	Kendall	3.6e-77
Castel_2013_C2C12_Dll1_vs_DAPT_targets_6h_down	imm_infiltration_timer_cd4_pos_t_cell_27549193	0.36	5.4e-72	Kendall	1.2e-70
Castel_2013_C2C12_Dll1_vs_DAPT_targets_6h_up	imm_infiltration_timer_cd4_pos_t_cell_27549193	0.33	1.1e-60	Kendall	1.8e-59
GOBP_NEGATIVE_REGULATION_OF_NOTCH_SIGNALING_PATHWAY	imm_infiltration_timer_cd4_pos_t_cell_27549193	0.19	4.1e-20	Kendall	1.7e-19
GOBP_NOTCH_RECEPTOR_PROCESSING	imm_infiltration_timer_cd4_pos_t_cell_27549193	-0.016	0.43	Kendall	0.49
GOBP_NOTCH_SIGNALING_INVOLVED_IN_HEART_DEVELOPMENT	imm_infiltration_timer_cd4_pos_t_cell_27549193	0.25	1.4e-35	Kendall	1.2e-34
GOBP_POSITIVE_REGULATION_OF_NOTCH_SIGNALING_PATHWAY	imm_infiltration_timer_cd4_pos_t_cell_27549193	0.26	4.2e-39	Kendall	4.4e-38
GOBP_POSITIVE_REGULATION_OF_TRANSCRIPTION_OF_NOTCH_RECEPTOR_TARGET	imm_infiltration_timer_cd4_pos_t_cell_27549193	0.28	1.9e-43	Kendall	2.1e-42
GOBP_REGULATION_OF_NOTCH_SIGNALING_PATHWAY	imm_infiltration_timer_cd4_pos_t_cell_27549193	0.23	3e-29	Kendall	1.8e-28
GOMF_NOTCH_BINDING	imm_infiltration_timer_cd4_pos_t_cell_27549193	0.24	1.6e-32	Kendall	1.1e-31
HALLMARK_NOTCH_SIGNALING	imm_infiltration_timer_cd4_pos_t_cell_27549193	0.26	3.7e-39	Kendall	3.9e-38
HP_ABNORMAL_GREATER_SCIATIC_NOTCH_MORPHOLOGY	imm_infiltration_timer_cd4_pos_t_cell_27549193	0.012	0.57	Kendall	0.62
HP_SHORT_GREATER_SCIATIC_NOTCH	imm_infiltration_timer_cd4_pos_t_cell_27549193	0.11	1.3e-07	Kendall	3.2e-07
KEGG_NOTCH_SIGNALING_PATHWAY	imm_infiltration_timer_cd4_pos_t_cell_27549193	0.23	8.7e-30	Kendall	5.3e-29
Klinakis_2011_TALL_NcstnKO	imm_infiltration_timer_cd4_pos_t_cell_27549193	0.59	4.5e-188	Kendall	4.7e-186
Labban_2018_SCC_common_RBPJ_targets	imm_infiltration_timer_cd4_pos_t_cell_27549193	0.24	2.6e-33	Kendall	2e-32
Labban_2018_SCC_RBPJ_targets	imm_infiltration_timer_cd4_pos_t_cell_27549193	0.25	4.7e-36	Kendall	4.1e-35
Leontovich_2018_NOTCH3_nuclear_reprogramming_BRCA	imm_infiltration_timer_cd4_pos_t_cell_27549193	0.21	5.9e-26	Kendall	2.9e-25
NGUYEN_NOTCH1_TARGETS_UP	imm_infiltration_timer_cd4_pos_t_cell_27549193	0.22	1.5e-26	Kendall	7.4e-26
Notch 20-Gene Signature	imm_infiltration_timer_cd4_pos_t_cell_27549193	0.26	1.1e-37	Kendall	1e-36
PID_NOTCH_PATHWAY	imm_infiltration_timer_cd4_pos_t_cell_27549193	0.17	3.3e-17	Kendall	1.2e-16
Poulsen_2018_HUVEC_NOTCH1_inhibited	imm_infiltration_timer_cd4_pos_t_cell_27549193	0.33	4.5e-61	Kendall	7.4e-60
Poulsen_2018_N1_repressed	imm_infiltration_timer_cd4_pos_t_cell_27549193	0.19	4.3e-21	Kendall	1.8e-20
Poulsen_2018_N1_supported	imm_infiltration_timer_cd4_pos_t_cell_27549193	0.49	3.3e-131	Kendall	1.7e-129
REACTOME_ACTIVATED_NOTCH1_TRANSMITS_SIGNAL_TO_THE_NUCLEUS	imm_infiltration_timer_cd4_pos_t_cell_27549193	0.22	1.4e-27	Kendall	7.6e-27
REACTOME_FBXW7_MUTANTS_AND_NOTCH1_IN_CANCER	imm_infiltration_timer_cd4_pos_t_cell_27549193	0.12	1.6e-09	Kendall	4.2e-09
REACTOME_NEGATIVE_REGULATION_OF_NOTCH4_SIGNALING	imm_infiltration_timer_cd4_pos_t_cell_27549193	-0.048	0.018	Kendall	0.027
REACTOME_NONCANONICAL_ACTIVATION_OF_NOTCH3	imm_infiltration_timer_cd4_pos_t_cell_27549193	0.016	0.42	Kendall	0.49
REACTOME_NOTCH_HLH_TRANSCRIPTION_PATHWAY	imm_infiltration_timer_cd4_pos_t_cell_27549193	0.2	2.1e-22	Kendall	9.5e-22
REACTOME_NOTCH1_INTRACELLULAR_DOMAIN_REGULATES_TRANSCRIPTION	imm_infiltration_timer_cd4_pos_t_cell_27549193	0.17	1.4e-17	Kendall	5.2e-17
REACTOME_NOTCH2_ACTIVATION_AND_TRANSMISSION_OF_SIGNAL_TO_THE_NUCLEUS	imm_infiltration_timer_cd4_pos_t_cell_27549193	0.12	1.2e-09	Kendall	3.4e-09
REACTOME_NOTCH2_INTRACELLULAR_DOMAIN_REGULATES_TRANSCRIPTION	imm_infiltration_timer_cd4_pos_t_cell_27549193	0.24	1e-31	Kendall	6.8e-31
REACTOME_NOTCH3_ACTIVATION_AND_TRANSMISSION_OF_SIGNAL_TO_THE_NUCLEUS	imm_infiltration_timer_cd4_pos_t_cell_27549193	0.16	3.5e-15	Kendall	1.2e-14
REACTOME_NOTCH3_INTRACELLULAR_DOMAIN_REGULATES_TRANSCRIPTION	imm_infiltration_timer_cd4_pos_t_cell_27549193	0.25	7.9e-36	Kendall	6.8e-35
REACTOME_NOTCH4_ACTIVATION_AND_TRANSMISSION_OF_SIGNAL_TO_THE_NUCLEUS	imm_infiltration_timer_cd4_pos_t_cell_27549193	0.065	0.0012	Kendall	0.0022
REACTOME_NOTCH4_INTRACELLULAR_DOMAIN_REGULATES_TRANSCRIPTION	imm_infiltration_timer_cd4_pos_t_cell_27549193	0.23	9.5e-30	Kendall	5.8e-29
REACTOME_PRE_NOTCH_PROCESSING_IN_GOLGI	imm_infiltration_timer_cd4_pos_t_cell_27549193	0.24	9.8e-33	Kendall	6.9e-32
REACTOME_PRE_NOTCH_PROCESSING_IN_THE_ENDOPLASMIC_RETICULUM	imm_infiltration_timer_cd4_pos_t_cell_27549193	0.25	3.3e-36	Kendall	3e-35
REACTOME_RUNX3_REGULATES_NOTCH_SIGNALING	imm_infiltration_timer_cd4_pos_t_cell_27549193	0.26	3.6e-37	Kendall	3.3e-36
REACTOME_SIGNALING_BY_NOTCH1	imm_infiltration_timer_cd4_pos_t_cell_27549193	0.19	1.7e-21	Kendall	7.6e-21
REACTOME_SIGNALING_BY_NOTCH1_HD_DOMAIN_MUTANTS_IN_CANCER	imm_infiltration_timer_cd4_pos_t_cell_27549193	0.21	1.3e-24	Kendall	6e-24
REACTOME_SIGNALING_BY_NOTCH1_PEST_DOMAIN_MUTANTS_IN_CANCER	imm_infiltration_timer_cd4_pos_t_cell_27549193	0.14	8.2e-13	Kendall	2.6e-12
REACTOME_SIGNALING_BY_NOTCH1_T_7_9_NOTCH1_M1580_K2555_TRANSLOCATION_MUTANT	imm_infiltration_timer_cd4_pos_t_cell_27549193	0.26	2e-38	Kendall	2e-37
REACTOME_SIGNALING_BY_NOTCH2	imm_infiltration_timer_cd4_pos_t_cell_27549193	0.18	1.4e-19	Kendall	5.7e-19
REACTOME_SIGNALING_BY_NOTCH3	imm_infiltration_timer_cd4_pos_t_cell_27549193	0.22	6.3e-28	Kendall	3.5e-27
Stoeck2014_TNBC_ACC_GSI_response_1	imm_infiltration_timer_cd4_pos_t_cell_27549193	0.37	4.2e-75	Kendall	1.1e-73
Stoeck2014_TNBC_ACC_GSI_response_2	imm_infiltration_timer_cd4_pos_t_cell_27549193	0.14	1.4e-12	Kendall	4.4e-12
Stoeck2014_TNBC_ACC_GSI_response_3	imm_infiltration_timer_cd4_pos_t_cell_27549193	0.14	1.1e-11	Kendall	3.5e-11
VILIMAS_NOTCH1_TARGETS_DN	imm_infiltration_timer_cd4_pos_t_cell_27549193	0.59	3.7e-190	Kendall	4.3e-188
VILIMAS_NOTCH1_TARGETS_UP	imm_infiltration_timer_cd4_pos_t_cell_27549193	0.66	1.6e-231	Kendall	5.6e-229
WP_APOPTOSISRELATED_NETWORK_DUE_TO_ALTERED_NOTCH3_IN_OVARIAN_CANCER	imm_infiltration_timer_cd4_pos_t_cell_27549193	0.26	8.4e-37	Kendall	7.7e-36
WP_CANONICAL_AND_NONCANONICAL_NOTCH_SIGNALING	imm_infiltration_timer_cd4_pos_t_cell_27549193	0.24	5.9e-33	Kendall	4.3e-32
WP_NOTCH_SIGNALING	imm_infiltration_timer_cd4_pos_t_cell_27549193	0.24	9e-33	Kendall	6.4e-32
WP_NOTCH_SIGNALING_PATHWAY	imm_infiltration_timer_cd4_pos_t_cell_27549193	0.2	6.3e-24	Kendall	2.9e-23
WP_NOTCH1_REGULATION_OF_ENDOTHELIAL_CELL_CALCIFICATION	imm_infiltration_timer_cd4_pos_t_cell_27549193	0.27	1.3e-41	Kendall	1.4e-40
Xu_2017_MDAMB231_RBPJ_targets	imm_infiltration_timer_cd4_pos_t_cell_27549193	0.18	1.5e-19	Kendall	5.8e-19
BIOCARTA_NOTCH_PATHWAY	imm_infiltration_timer_cd8_pos_t_cell_27549193	0.24	3.9e-31	Kendall	2.5e-30
Braune_2016_TNBC_Notch_sig_CSL_KO	imm_infiltration_timer_cd8_pos_t_cell_27549193	0.38	1.6e-75	Kendall	4.1e-74
Castel_2013_C2C12_Dll1_vs_DAPT_targets_24h_up	imm_infiltration_timer_cd8_pos_t_cell_27549193	0.36	5.1e-70	Kendall	1.1e-68
Castel_2013_C2C12_Dll1_vs_DAPT_targets_6h_down	imm_infiltration_timer_cd8_pos_t_cell_27549193	0.29	2.8e-46	Kendall	3.4e-45
Castel_2013_C2C12_Dll1_vs_DAPT_targets_6h_up	imm_infiltration_timer_cd8_pos_t_cell_27549193	0.32	5e-57	Kendall	7.6e-56
GOBP_NEGATIVE_REGULATION_OF_NOTCH_SIGNALING_PATHWAY	imm_infiltration_timer_cd8_pos_t_cell_27549193	0.096	2.5e-06	Kendall	5.8e-06
GOBP_NOTCH_RECEPTOR_PROCESSING	imm_infiltration_timer_cd8_pos_t_cell_27549193	0.02	0.32	Kendall	0.39
GOBP_NOTCH_SIGNALING_INVOLVED_IN_HEART_DEVELOPMENT	imm_infiltration_timer_cd8_pos_t_cell_27549193	0.26	6.6e-38	Kendall	6.4e-37
GOBP_POSITIVE_REGULATION_OF_NOTCH_SIGNALING_PATHWAY	imm_infiltration_timer_cd8_pos_t_cell_27549193	0.24	2.4e-32	Kendall	1.6e-31
GOBP_POSITIVE_REGULATION_OF_TRANSCRIPTION_OF_NOTCH_RECEPTOR_TARGET	imm_infiltration_timer_cd8_pos_t_cell_27549193	0.29	1.2e-44	Kendall	1.4e-43
GOBP_REGULATION_OF_NOTCH_SIGNALING_PATHWAY	imm_infiltration_timer_cd8_pos_t_cell_27549193	0.18	9e-19	Kendall	3.5e-18
GOMF_NOTCH_BINDING	imm_infiltration_timer_cd8_pos_t_cell_27549193	0.22	3.3e-27	Kendall	1.7e-26
HALLMARK_NOTCH_SIGNALING	imm_infiltration_timer_cd8_pos_t_cell_27549193	0.23	1.1e-28	Kendall	6.6e-28
HP_ABNORMAL_GREATER_SCIATIC_NOTCH_MORPHOLOGY	imm_infiltration_timer_cd8_pos_t_cell_27549193	0.096	2.6e-06	Kendall	6e-06
HP_SHORT_GREATER_SCIATIC_NOTCH	imm_infiltration_timer_cd8_pos_t_cell_27549193	0.14	8.3e-12	Kendall	2.5e-11
KEGG_NOTCH_SIGNALING_PATHWAY	imm_infiltration_timer_cd8_pos_t_cell_27549193	0.16	6e-15	Kendall	2e-14
Klinakis_2011_TALL_NcstnKO	imm_infiltration_timer_cd8_pos_t_cell_27549193	0.51	9.2e-136	Kendall	5.3e-134
Labban_2018_SCC_common_RBPJ_targets	imm_infiltration_timer_cd8_pos_t_cell_27549193	0.24	3.9e-31	Kendall	2.5e-30
Labban_2018_SCC_RBPJ_targets	imm_infiltration_timer_cd8_pos_t_cell_27549193	0.3	2e-49	Kendall	2.6e-48
Leontovich_2018_NOTCH3_nuclear_reprogramming_BRCA	imm_infiltration_timer_cd8_pos_t_cell_27549193	0.17	2.9e-16	Kendall	1e-15
NGUYEN_NOTCH1_TARGETS_UP	imm_infiltration_timer_cd8_pos_t_cell_27549193	0.19	2.7e-21	Kendall	1.2e-20
Notch 20-Gene Signature	imm_infiltration_timer_cd8_pos_t_cell_27549193	0.23	1.8e-30	Kendall	1.1e-29
PID_NOTCH_PATHWAY	imm_infiltration_timer_cd8_pos_t_cell_27549193	0.21	1.8e-24	Kendall	8.5e-24
Poulsen_2018_HUVEC_NOTCH1_inhibited	imm_infiltration_timer_cd8_pos_t_cell_27549193	0.36	1e-70	Kendall	2.2e-69
Poulsen_2018_N1_repressed	imm_infiltration_timer_cd8_pos_t_cell_27549193	0.11	2.1e-08	Kendall	5.4e-08
Poulsen_2018_N1_supported	imm_infiltration_timer_cd8_pos_t_cell_27549193	0.46	8.5e-113	Kendall	3.6e-111
REACTOME_ACTIVATED_NOTCH1_TRANSMITS_SIGNAL_TO_THE_NUCLEUS	imm_infiltration_timer_cd8_pos_t_cell_27549193	0.19	1.1e-20	Kendall	4.6e-20
REACTOME_FBXW7_MUTANTS_AND_NOTCH1_IN_CANCER	imm_infiltration_timer_cd8_pos_t_cell_27549193	0.17	4e-16	Kendall	1.4e-15
REACTOME_NEGATIVE_REGULATION_OF_NOTCH4_SIGNALING	imm_infiltration_timer_cd8_pos_t_cell_27549193	0.013	0.52	Kendall	0.57
REACTOME_NONCANONICAL_ACTIVATION_OF_NOTCH3	imm_infiltration_timer_cd8_pos_t_cell_27549193	0.0096	0.64	Kendall	0.69
REACTOME_NOTCH_HLH_TRANSCRIPTION_PATHWAY	imm_infiltration_timer_cd8_pos_t_cell_27549193	0.15	1.4e-13	Kendall	4.6e-13
REACTOME_NOTCH1_INTRACELLULAR_DOMAIN_REGULATES_TRANSCRIPTION	imm_infiltration_timer_cd8_pos_t_cell_27549193	0.17	1.6e-16	Kendall	5.6e-16
REACTOME_NOTCH2_ACTIVATION_AND_TRANSMISSION_OF_SIGNAL_TO_THE_NUCLEUS	imm_infiltration_timer_cd8_pos_t_cell_27549193	0.11	2.7e-08	Kendall	6.9e-08
REACTOME_NOTCH2_INTRACELLULAR_DOMAIN_REGULATES_TRANSCRIPTION	imm_infiltration_timer_cd8_pos_t_cell_27549193	0.34	7.7e-64	Kendall	1.4e-62
REACTOME_NOTCH3_ACTIVATION_AND_TRANSMISSION_OF_SIGNAL_TO_THE_NUCLEUS	imm_infiltration_timer_cd8_pos_t_cell_27549193	0.1	3.6e-07	Kendall	8.6e-07
REACTOME_NOTCH3_INTRACELLULAR_DOMAIN_REGULATES_TRANSCRIPTION	imm_infiltration_timer_cd8_pos_t_cell_27549193	0.29	2.5e-44	Kendall	3e-43
REACTOME_NOTCH4_ACTIVATION_AND_TRANSMISSION_OF_SIGNAL_TO_THE_NUCLEUS	imm_infiltration_timer_cd8_pos_t_cell_27549193	0.11	2.2e-08	Kendall	5.6e-08
REACTOME_NOTCH4_INTRACELLULAR_DOMAIN_REGULATES_TRANSCRIPTION	imm_infiltration_timer_cd8_pos_t_cell_27549193	0.24	2.2e-32	Kendall	1.5e-31
REACTOME_PRE_NOTCH_PROCESSING_IN_GOLGI	imm_infiltration_timer_cd8_pos_t_cell_27549193	0.2	4.7e-22	Kendall	2.1e-21
REACTOME_PRE_NOTCH_PROCESSING_IN_THE_ENDOPLASMIC_RETICULUM	imm_infiltration_timer_cd8_pos_t_cell_27549193	0.24	2.6e-31	Kendall	1.8e-30
REACTOME_RUNX3_REGULATES_NOTCH_SIGNALING	imm_infiltration_timer_cd8_pos_t_cell_27549193	0.29	1e-44	Kendall	1.2e-43
REACTOME_SIGNALING_BY_NOTCH1	imm_infiltration_timer_cd8_pos_t_cell_27549193	0.18	1.4e-19	Kendall	5.4e-19
REACTOME_SIGNALING_BY_NOTCH1_HD_DOMAIN_MUTANTS_IN_CANCER	imm_infiltration_timer_cd8_pos_t_cell_27549193	0.15	4.1e-13	Kendall	1.3e-12
REACTOME_SIGNALING_BY_NOTCH1_PEST_DOMAIN_MUTANTS_IN_CANCER	imm_infiltration_timer_cd8_pos_t_cell_27549193	0.14	2.8e-11	Kendall	8.3e-11
REACTOME_SIGNALING_BY_NOTCH1_T_7_9_NOTCH1_M1580_K2555_TRANSLOCATION_MUTANT	imm_infiltration_timer_cd8_pos_t_cell_27549193	0.23	9.1e-29	Kendall	5.3e-28
REACTOME_SIGNALING_BY_NOTCH2	imm_infiltration_timer_cd8_pos_t_cell_27549193	0.22	3.6e-27	Kendall	1.9e-26
REACTOME_SIGNALING_BY_NOTCH3	imm_infiltration_timer_cd8_pos_t_cell_27549193	0.22	2.7e-26	Kendall	1.4e-25
Stoeck2014_TNBC_ACC_GSI_response_1	imm_infiltration_timer_cd8_pos_t_cell_27549193	0.23	1.2e-30	Kendall	7.6e-30
Stoeck2014_TNBC_ACC_GSI_response_2	imm_infiltration_timer_cd8_pos_t_cell_27549193	0.072	0.00044	Kendall	0.00085
Stoeck2014_TNBC_ACC_GSI_response_3	imm_infiltration_timer_cd8_pos_t_cell_27549193	0.041	0.043	Kendall	0.064
VILIMAS_NOTCH1_TARGETS_DN	imm_infiltration_timer_cd8_pos_t_cell_27549193	0.43	2.8e-99	Kendall	1.1e-97
VILIMAS_NOTCH1_TARGETS_UP	imm_infiltration_timer_cd8_pos_t_cell_27549193	0.5	5.6e-131	Kendall	2.8e-129
WP_APOPTOSISRELATED_NETWORK_DUE_TO_ALTERED_NOTCH3_IN_OVARIAN_CANCER	imm_infiltration_timer_cd8_pos_t_cell_27549193	0.24	5.4e-33	Kendall	4e-32
WP_CANONICAL_AND_NONCANONICAL_NOTCH_SIGNALING	imm_infiltration_timer_cd8_pos_t_cell_27549193	0.24	1.2e-32	Kendall	8.5e-32
WP_NOTCH_SIGNALING	imm_infiltration_timer_cd8_pos_t_cell_27549193	0.15	1.2e-13	Kendall	3.8e-13
WP_NOTCH_SIGNALING_PATHWAY	imm_infiltration_timer_cd8_pos_t_cell_27549193	0.21	1.7e-25	Kendall	8.4e-25
WP_NOTCH1_REGULATION_OF_ENDOTHELIAL_CELL_CALCIFICATION	imm_infiltration_timer_cd8_pos_t_cell_27549193	0.24	2.8e-31	Kendall	1.8e-30
Xu_2017_MDAMB231_RBPJ_targets	imm_infiltration_timer_cd8_pos_t_cell_27549193	0.28	9.9e-44	Kendall	1.2e-42
BIOCARTA_NOTCH_PATHWAY	imm_infiltration_timer_dendritic_27549193	0.2	1.6e-22	Kendall	7e-22
Braune_2016_TNBC_Notch_sig_CSL_KO	imm_infiltration_timer_dendritic_27549193	0.38	1.1e-78	Kendall	3.4e-77
Castel_2013_C2C12_Dll1_vs_DAPT_targets_24h_up	imm_infiltration_timer_dendritic_27549193	0.35	6.5e-69	Kendall	1.3e-67
Castel_2013_C2C12_Dll1_vs_DAPT_targets_6h_down	imm_infiltration_timer_dendritic_27549193	0.35	6.1e-69	Kendall	1.2e-67
Castel_2013_C2C12_Dll1_vs_DAPT_targets_6h_up	imm_infiltration_timer_dendritic_27549193	0.3	7.6e-49	Kendall	9.7e-48
GOBP_NEGATIVE_REGULATION_OF_NOTCH_SIGNALING_PATHWAY	imm_infiltration_timer_dendritic_27549193	0.1	4.3e-07	Kendall	1e-06
GOBP_NOTCH_RECEPTOR_PROCESSING	imm_infiltration_timer_dendritic_27549193	-0.048	0.018	Kendall	0.028
GOBP_NOTCH_SIGNALING_INVOLVED_IN_HEART_DEVELOPMENT	imm_infiltration_timer_dendritic_27549193	0.22	7.1e-28	Kendall	3.9e-27
GOBP_POSITIVE_REGULATION_OF_NOTCH_SIGNALING_PATHWAY	imm_infiltration_timer_dendritic_27549193	0.21	4.9e-25	Kendall	2.3e-24
GOBP_POSITIVE_REGULATION_OF_TRANSCRIPTION_OF_NOTCH_RECEPTOR_TARGET	imm_infiltration_timer_dendritic_27549193	0.24	7e-32	Kendall	4.8e-31
GOBP_REGULATION_OF_NOTCH_SIGNALING_PATHWAY	imm_infiltration_timer_dendritic_27549193	0.16	1.5e-14	Kendall	5e-14
GOMF_NOTCH_BINDING	imm_infiltration_timer_dendritic_27549193	0.19	5.1e-21	Kendall	2.1e-20
HALLMARK_NOTCH_SIGNALING	imm_infiltration_timer_dendritic_27549193	0.23	2.3e-30	Kendall	1.4e-29
HP_ABNORMAL_GREATER_SCIATIC_NOTCH_MORPHOLOGY	imm_infiltration_timer_dendritic_27549193	0.017	0.4	Kendall	0.47
HP_SHORT_GREATER_SCIATIC_NOTCH	imm_infiltration_timer_dendritic_27549193	0.097	1.7e-06	Kendall	3.9e-06
KEGG_NOTCH_SIGNALING_PATHWAY	imm_infiltration_timer_dendritic_27549193	0.15	1.9e-13	Kendall	6.2e-13
Klinakis_2011_TALL_NcstnKO	imm_infiltration_timer_dendritic_27549193	0.57	3.1e-177	Kendall	2.7e-175
Labban_2018_SCC_common_RBPJ_targets	imm_infiltration_timer_dendritic_27549193	0.23	2.6e-30	Kendall	1.6e-29
Labban_2018_SCC_RBPJ_targets	imm_infiltration_timer_dendritic_27549193	0.26	1.4e-37	Kendall	1.3e-36
Leontovich_2018_NOTCH3_nuclear_reprogramming_BRCA	imm_infiltration_timer_dendritic_27549193	0.13	2.3e-11	Kendall	7e-11
NGUYEN_NOTCH1_TARGETS_UP	imm_infiltration_timer_dendritic_27549193	0.17	8.4e-17	Kendall	3.1e-16
Notch 20-Gene Signature	imm_infiltration_timer_dendritic_27549193	0.22	1.5e-27	Kendall	7.9e-27
PID_NOTCH_PATHWAY	imm_infiltration_timer_dendritic_27549193	0.14	2e-11	Kendall	6.1e-11
Poulsen_2018_HUVEC_NOTCH1_inhibited	imm_infiltration_timer_dendritic_27549193	0.34	4.4e-64	Kendall	7.8e-63
Poulsen_2018_N1_repressed	imm_infiltration_timer_dendritic_27549193	0.25	1.2e-34	Kendall	1e-33
Poulsen_2018_N1_supported	imm_infiltration_timer_dendritic_27549193	0.48	1.9e-122	Kendall	8.5e-121
REACTOME_ACTIVATED_NOTCH1_TRANSMITS_SIGNAL_TO_THE_NUCLEUS	imm_infiltration_timer_dendritic_27549193	0.17	1.4e-16	Kendall	5e-16
REACTOME_FBXW7_MUTANTS_AND_NOTCH1_IN_CANCER	imm_infiltration_timer_dendritic_27549193	0.13	3.1e-10	Kendall	8.8e-10
REACTOME_NEGATIVE_REGULATION_OF_NOTCH4_SIGNALING	imm_infiltration_timer_dendritic_27549193	0.034	0.089	Kendall	0.12
REACTOME_NONCANONICAL_ACTIVATION_OF_NOTCH3	imm_infiltration_timer_dendritic_27549193	-0.014	0.5	Kendall	0.56
REACTOME_NOTCH_HLH_TRANSCRIPTION_PATHWAY	imm_infiltration_timer_dendritic_27549193	0.13	1.7e-10	Kendall	4.8e-10
REACTOME_NOTCH1_INTRACELLULAR_DOMAIN_REGULATES_TRANSCRIPTION	imm_infiltration_timer_dendritic_27549193	0.12	2.6e-09	Kendall	6.9e-09
REACTOME_NOTCH2_ACTIVATION_AND_TRANSMISSION_OF_SIGNAL_TO_THE_NUCLEUS	imm_infiltration_timer_dendritic_27549193	0.061	0.0027	Kendall	0.0047
REACTOME_NOTCH2_INTRACELLULAR_DOMAIN_REGULATES_TRANSCRIPTION	imm_infiltration_timer_dendritic_27549193	0.25	3.4e-34	Kendall	2.7e-33
REACTOME_NOTCH3_ACTIVATION_AND_TRANSMISSION_OF_SIGNAL_TO_THE_NUCLEUS	imm_infiltration_timer_dendritic_27549193	0.097	1.5e-06	Kendall	3.6e-06
REACTOME_NOTCH3_INTRACELLULAR_DOMAIN_REGULATES_TRANSCRIPTION	imm_infiltration_timer_dendritic_27549193	0.22	1.8e-28	Kendall	1e-27
REACTOME_NOTCH4_ACTIVATION_AND_TRANSMISSION_OF_SIGNAL_TO_THE_NUCLEUS	imm_infiltration_timer_dendritic_27549193	0.029	0.15	Kendall	0.19
REACTOME_NOTCH4_INTRACELLULAR_DOMAIN_REGULATES_TRANSCRIPTION	imm_infiltration_timer_dendritic_27549193	0.17	1e-17	Kendall	4e-17
REACTOME_PRE_NOTCH_PROCESSING_IN_GOLGI	imm_infiltration_timer_dendritic_27549193	0.21	1.2e-24	Kendall	5.5e-24
REACTOME_PRE_NOTCH_PROCESSING_IN_THE_ENDOPLASMIC_RETICULUM	imm_infiltration_timer_dendritic_27549193	0.21	1.2e-24	Kendall	5.8e-24
REACTOME_RUNX3_REGULATES_NOTCH_SIGNALING	imm_infiltration_timer_dendritic_27549193	0.23	4.6e-30	Kendall	2.9e-29
REACTOME_SIGNALING_BY_NOTCH1	imm_infiltration_timer_dendritic_27549193	0.14	1.9e-11	Kendall	5.6e-11
REACTOME_SIGNALING_BY_NOTCH1_HD_DOMAIN_MUTANTS_IN_CANCER	imm_infiltration_timer_dendritic_27549193	0.14	7.3e-13	Kendall	2.3e-12
REACTOME_SIGNALING_BY_NOTCH1_PEST_DOMAIN_MUTANTS_IN_CANCER	imm_infiltration_timer_dendritic_27549193	0.084	2.9e-05	Kendall	6.3e-05
REACTOME_SIGNALING_BY_NOTCH1_T_7_9_NOTCH1_M1580_K2555_TRANSLOCATION_MUTANT	imm_infiltration_timer_dendritic_27549193	0.22	2.4e-28	Kendall	1.3e-27
REACTOME_SIGNALING_BY_NOTCH2	imm_infiltration_timer_dendritic_27549193	0.14	1.2e-12	Kendall	3.7e-12
REACTOME_SIGNALING_BY_NOTCH3	imm_infiltration_timer_dendritic_27549193	0.18	2.8e-18	Kendall	1.1e-17
Stoeck2014_TNBC_ACC_GSI_response_1	imm_infiltration_timer_dendritic_27549193	0.34	1.4e-63	Kendall	2.4e-62
Stoeck2014_TNBC_ACC_GSI_response_2	imm_infiltration_timer_dendritic_27549193	0.098	1.3e-06	Kendall	3e-06
Stoeck2014_TNBC_ACC_GSI_response_3	imm_infiltration_timer_dendritic_27549193	0.098	1.3e-06	Kendall	3.1e-06
VILIMAS_NOTCH1_TARGETS_DN	imm_infiltration_timer_dendritic_27549193	0.68	4e-247	Kendall	4.2e-244
VILIMAS_NOTCH1_TARGETS_UP	imm_infiltration_timer_dendritic_27549193	0.67	3.7e-240	Kendall	1.9e-237
WP_APOPTOSISRELATED_NETWORK_DUE_TO_ALTERED_NOTCH3_IN_OVARIAN_CANCER	imm_infiltration_timer_dendritic_27549193	0.26	1.1e-38	Kendall	1.2e-37
WP_CANONICAL_AND_NONCANONICAL_NOTCH_SIGNALING	imm_infiltration_timer_dendritic_27549193	0.19	3e-21	Kendall	1.3e-20
WP_NOTCH_SIGNALING	imm_infiltration_timer_dendritic_27549193	0.16	1.3e-14	Kendall	4.5e-14
WP_NOTCH_SIGNALING_PATHWAY	imm_infiltration_timer_dendritic_27549193	0.15	2.4e-14	Kendall	8e-14
WP_NOTCH1_REGULATION_OF_ENDOTHELIAL_CELL_CALCIFICATION	imm_infiltration_timer_dendritic_27549193	0.24	6e-33	Kendall	4.4e-32
Xu_2017_MDAMB231_RBPJ_targets	imm_infiltration_timer_dendritic_27549193	0.2	2.7e-23	Kendall	1.2e-22
BIOCARTA_NOTCH_PATHWAY	imm_infiltration_timer_macrophage_27549193	0.25	1.9e-30	Kendall	1.2e-29
Braune_2016_TNBC_Notch_sig_CSL_KO	imm_infiltration_timer_macrophage_27549193	0.36	4.3e-62	Kendall	7.1e-61
Castel_2013_C2C12_Dll1_vs_DAPT_targets_24h_up	imm_infiltration_timer_macrophage_27549193	0.36	5.5e-65	Kendall	1e-63
Castel_2013_C2C12_Dll1_vs_DAPT_targets_6h_down	imm_infiltration_timer_macrophage_27549193	0.27	1.9e-35	Kendall	1.6e-34
Castel_2013_C2C12_Dll1_vs_DAPT_targets_6h_up	imm_infiltration_timer_macrophage_27549193	0.34	1.1e-55	Kendall	1.6e-54
GOBP_NEGATIVE_REGULATION_OF_NOTCH_SIGNALING_PATHWAY	imm_infiltration_timer_macrophage_27549193	0.13	7.5e-10	Kendall	2.1e-09
GOBP_NOTCH_RECEPTOR_PROCESSING	imm_infiltration_timer_macrophage_27549193	0.085	6.9e-05	Kendall	0.00014
GOBP_NOTCH_SIGNALING_INVOLVED_IN_HEART_DEVELOPMENT	imm_infiltration_timer_macrophage_27549193	0.28	2e-40	Kendall	2.1e-39
GOBP_POSITIVE_REGULATION_OF_NOTCH_SIGNALING_PATHWAY	imm_infiltration_timer_macrophage_27549193	0.23	4e-26	Kendall	2e-25
GOBP_POSITIVE_REGULATION_OF_TRANSCRIPTION_OF_NOTCH_RECEPTOR_TARGET	imm_infiltration_timer_macrophage_27549193	0.27	3.6e-36	Kendall	3.2e-35
GOBP_REGULATION_OF_NOTCH_SIGNALING_PATHWAY	imm_infiltration_timer_macrophage_27549193	0.19	3.9e-19	Kendall	1.5e-18
GOMF_NOTCH_BINDING	imm_infiltration_timer_macrophage_27549193	0.24	1.1e-29	Kendall	6.7e-29
HALLMARK_NOTCH_SIGNALING	imm_infiltration_timer_macrophage_27549193	0.26	1.9e-33	Kendall	1.5e-32
HP_ABNORMAL_GREATER_SCIATIC_NOTCH_MORPHOLOGY	imm_infiltration_timer_macrophage_27549193	0.17	1.5e-15	Kendall	5.3e-15
HP_SHORT_GREATER_SCIATIC_NOTCH	imm_infiltration_timer_macrophage_27549193	0.16	6.8e-14	Kendall	2.2e-13
KEGG_NOTCH_SIGNALING_PATHWAY	imm_infiltration_timer_macrophage_27549193	0.17	9.6e-16	Kendall	3.4e-15
Klinakis_2011_TALL_NcstnKO	imm_infiltration_timer_macrophage_27549193	0.23	1.4e-27	Kendall	7.7e-27
Labban_2018_SCC_common_RBPJ_targets	imm_infiltration_timer_macrophage_27549193	0.3	3.8e-45	Kendall	4.6e-44
Labban_2018_SCC_RBPJ_targets	imm_infiltration_timer_macrophage_27549193	0.32	2.1e-49	Kendall	2.8e-48
Leontovich_2018_NOTCH3_nuclear_reprogramming_BRCA	imm_infiltration_timer_macrophage_27549193	0.13	5e-10	Kendall	1.4e-09
NGUYEN_NOTCH1_TARGETS_UP	imm_infiltration_timer_macrophage_27549193	0.24	1.2e-29	Kendall	7.2e-29
Notch 20-Gene Signature	imm_infiltration_timer_macrophage_27549193	0.23	1.5e-27	Kendall	7.8e-27
PID_NOTCH_PATHWAY	imm_infiltration_timer_macrophage_27549193	0.24	2.8e-29	Kendall	1.6e-28
Poulsen_2018_HUVEC_NOTCH1_inhibited	imm_infiltration_timer_macrophage_27549193	0.28	5.5e-38	Kendall	5.5e-37
Poulsen_2018_N1_repressed	imm_infiltration_timer_macrophage_27549193	0.15	1.2e-11	Kendall	3.5e-11
Poulsen_2018_N1_supported	imm_infiltration_timer_macrophage_27549193	0.35	1.5e-60	Kendall	2.3e-59
REACTOME_ACTIVATED_NOTCH1_TRANSMITS_SIGNAL_TO_THE_NUCLEUS	imm_infiltration_timer_macrophage_27549193	0.22	3.4e-24	Kendall	1.6e-23
REACTOME_FBXW7_MUTANTS_AND_NOTCH1_IN_CANCER	imm_infiltration_timer_macrophage_27549193	0.15	7.1e-13	Kendall	2.2e-12
REACTOME_NEGATIVE_REGULATION_OF_NOTCH4_SIGNALING	imm_infiltration_timer_macrophage_27549193	-0.028	0.19	Kendall	0.24
REACTOME_NONCANONICAL_ACTIVATION_OF_NOTCH3	imm_infiltration_timer_macrophage_27549193	0.074	0.00058	Kendall	0.0011
REACTOME_NOTCH_HLH_TRANSCRIPTION_PATHWAY	imm_infiltration_timer_macrophage_27549193	0.16	1.9e-14	Kendall	6.3e-14
REACTOME_NOTCH1_INTRACELLULAR_DOMAIN_REGULATES_TRANSCRIPTION	imm_infiltration_timer_macrophage_27549193	0.16	7.3e-14	Kendall	2.4e-13
REACTOME_NOTCH2_ACTIVATION_AND_TRANSMISSION_OF_SIGNAL_TO_THE_NUCLEUS	imm_infiltration_timer_macrophage_27549193	0.15	1e-11	Kendall	3.2e-11
REACTOME_NOTCH2_INTRACELLULAR_DOMAIN_REGULATES_TRANSCRIPTION	imm_infiltration_timer_macrophage_27549193	0.26	4.8e-34	Kendall	3.8e-33
REACTOME_NOTCH3_ACTIVATION_AND_TRANSMISSION_OF_SIGNAL_TO_THE_NUCLEUS	imm_infiltration_timer_macrophage_27549193	0.12	6.2e-08	Kendall	1.5e-07
REACTOME_NOTCH3_INTRACELLULAR_DOMAIN_REGULATES_TRANSCRIPTION	imm_infiltration_timer_macrophage_27549193	0.26	6.4e-33	Kendall	4.6e-32
REACTOME_NOTCH4_ACTIVATION_AND_TRANSMISSION_OF_SIGNAL_TO_THE_NUCLEUS	imm_infiltration_timer_macrophage_27549193	0.17	1.6e-15	Kendall	5.5e-15
REACTOME_NOTCH4_INTRACELLULAR_DOMAIN_REGULATES_TRANSCRIPTION	imm_infiltration_timer_macrophage_27549193	0.25	1.9e-31	Kendall	1.3e-30
REACTOME_PRE_NOTCH_PROCESSING_IN_GOLGI	imm_infiltration_timer_macrophage_27549193	0.25	1.4e-31	Kendall	9.2e-31
REACTOME_PRE_NOTCH_PROCESSING_IN_THE_ENDOPLASMIC_RETICULUM	imm_infiltration_timer_macrophage_27549193	0.25	6.6e-31	Kendall	4.3e-30
REACTOME_RUNX3_REGULATES_NOTCH_SIGNALING	imm_infiltration_timer_macrophage_27549193	0.23	1.4e-27	Kendall	7.4e-27
REACTOME_SIGNALING_BY_NOTCH1	imm_infiltration_timer_macrophage_27549193	0.19	1.8e-19	Kendall	7.1e-19
REACTOME_SIGNALING_BY_NOTCH1_HD_DOMAIN_MUTANTS_IN_CANCER	imm_infiltration_timer_macrophage_27549193	0.15	1.2e-11	Kendall	3.5e-11
REACTOME_SIGNALING_BY_NOTCH1_PEST_DOMAIN_MUTANTS_IN_CANCER	imm_infiltration_timer_macrophage_27549193	0.14	1.2e-11	Kendall	3.8e-11
REACTOME_SIGNALING_BY_NOTCH1_T_7_9_NOTCH1_M1580_K2555_TRANSLOCATION_MUTANT	imm_infiltration_timer_macrophage_27549193	0.22	2.1e-25	Kendall	1e-24
REACTOME_SIGNALING_BY_NOTCH2	imm_infiltration_timer_macrophage_27549193	0.2	3.2e-21	Kendall	1.4e-20
REACTOME_SIGNALING_BY_NOTCH3	imm_infiltration_timer_macrophage_27549193	0.2	7e-21	Kendall	2.9e-20
Stoeck2014_TNBC_ACC_GSI_response_1	imm_infiltration_timer_macrophage_27549193	0.2	2.2e-21	Kendall	9.4e-21
Stoeck2014_TNBC_ACC_GSI_response_2	imm_infiltration_timer_macrophage_27549193	0.12	3.8e-08	Kendall	9.5e-08
Stoeck2014_TNBC_ACC_GSI_response_3	imm_infiltration_timer_macrophage_27549193	0.072	0.00081	Kendall	0.0015
VILIMAS_NOTCH1_TARGETS_DN	imm_infiltration_timer_macrophage_27549193	0.43	5.1e-88	Kendall	1.7e-86
VILIMAS_NOTCH1_TARGETS_UP	imm_infiltration_timer_macrophage_27549193	0.25	1.1e-30	Kendall	6.9e-30
WP_APOPTOSISRELATED_NETWORK_DUE_TO_ALTERED_NOTCH3_IN_OVARIAN_CANCER	imm_infiltration_timer_macrophage_27549193	0.22	2.7e-25	Kendall	1.3e-24
WP_CANONICAL_AND_NONCANONICAL_NOTCH_SIGNALING	imm_infiltration_timer_macrophage_27549193	0.26	1.1e-33	Kendall	8.6e-33
WP_NOTCH_SIGNALING	imm_infiltration_timer_macrophage_27549193	0.18	3.4e-17	Kendall	1.2e-16
WP_NOTCH_SIGNALING_PATHWAY	imm_infiltration_timer_macrophage_27549193	0.21	3.3e-23	Kendall	1.5e-22
WP_NOTCH1_REGULATION_OF_ENDOTHELIAL_CELL_CALCIFICATION	imm_infiltration_timer_macrophage_27549193	0.27	3.2e-36	Kendall	2.8e-35
Xu_2017_MDAMB231_RBPJ_targets	imm_infiltration_timer_macrophage_27549193	0.27	1.2e-37	Kendall	1.1e-36
BIOCARTA_NOTCH_PATHWAY	imm_infiltration_timer_neutrophil_27549193	0.25	6.4e-35	Kendall	5.3e-34
Braune_2016_TNBC_Notch_sig_CSL_KO	imm_infiltration_timer_neutrophil_27549193	0.41	7.5e-93	Kendall	2.7e-91
Castel_2013_C2C12_Dll1_vs_DAPT_targets_24h_up	imm_infiltration_timer_neutrophil_27549193	0.35	1.7e-67	Kendall	3.2e-66
Castel_2013_C2C12_Dll1_vs_DAPT_targets_6h_down	imm_infiltration_timer_neutrophil_27549193	0.41	9.8e-90	Kendall	3.4e-88
Castel_2013_C2C12_Dll1_vs_DAPT_targets_6h_up	imm_infiltration_timer_neutrophil_27549193	0.31	4.7e-53	Kendall	6.5e-52
GOBP_NEGATIVE_REGULATION_OF_NOTCH_SIGNALING_PATHWAY	imm_infiltration_timer_neutrophil_27549193	0.12	1e-09	Kendall	2.8e-09
GOBP_NOTCH_RECEPTOR_PROCESSING	imm_infiltration_timer_neutrophil_27549193	0.0025	0.9	Kendall	0.92
GOBP_NOTCH_SIGNALING_INVOLVED_IN_HEART_DEVELOPMENT	imm_infiltration_timer_neutrophil_27549193	0.24	1.8e-33	Kendall	1.4e-32
GOBP_POSITIVE_REGULATION_OF_NOTCH_SIGNALING_PATHWAY	imm_infiltration_timer_neutrophil_27549193	0.25	4.9e-35	Kendall	4.1e-34
GOBP_POSITIVE_REGULATION_OF_TRANSCRIPTION_OF_NOTCH_RECEPTOR_TARGET	imm_infiltration_timer_neutrophil_27549193	0.29	2.7e-46	Kendall	3.4e-45
GOBP_REGULATION_OF_NOTCH_SIGNALING_PATHWAY	imm_infiltration_timer_neutrophil_27549193	0.2	5.6e-22	Kendall	2.5e-21
GOMF_NOTCH_BINDING	imm_infiltration_timer_neutrophil_27549193	0.22	1.9e-28	Kendall	1.1e-27
HALLMARK_NOTCH_SIGNALING	imm_infiltration_timer_neutrophil_27549193	0.27	8e-42	Kendall	9e-41
HP_ABNORMAL_GREATER_SCIATIC_NOTCH_MORPHOLOGY	imm_infiltration_timer_neutrophil_27549193	0.063	0.0018	Kendall	0.0032
HP_SHORT_GREATER_SCIATIC_NOTCH	imm_infiltration_timer_neutrophil_27549193	0.11	2.7e-08	Kendall	6.9e-08
KEGG_NOTCH_SIGNALING_PATHWAY	imm_infiltration_timer_neutrophil_27549193	0.19	2.6e-21	Kendall	1.1e-20
Klinakis_2011_TALL_NcstnKO	imm_infiltration_timer_neutrophil_27549193	0.55	9.8e-161	Kendall	7.9e-159
Labban_2018_SCC_common_RBPJ_targets	imm_infiltration_timer_neutrophil_27549193	0.25	1.6e-34	Kendall	1.3e-33
Labban_2018_SCC_RBPJ_targets	imm_infiltration_timer_neutrophil_27549193	0.31	3.7e-53	Kendall	5.2e-52
Leontovich_2018_NOTCH3_nuclear_reprogramming_BRCA	imm_infiltration_timer_neutrophil_27549193	0.15	7.2e-14	Kendall	2.3e-13
NGUYEN_NOTCH1_TARGETS_UP	imm_infiltration_timer_neutrophil_27549193	0.19	6.2e-21	Kendall	2.6e-20
Notch 20-Gene Signature	imm_infiltration_timer_neutrophil_27549193	0.22	5.8e-28	Kendall	3.2e-27
PID_NOTCH_PATHWAY	imm_infiltration_timer_neutrophil_27549193	0.19	2.4e-20	Kendall	9.7e-20
Poulsen_2018_HUVEC_NOTCH1_inhibited	imm_infiltration_timer_neutrophil_27549193	0.37	2.9e-74	Kendall	7.2e-73
Poulsen_2018_N1_repressed	imm_infiltration_timer_neutrophil_27549193	0.26	1.8e-36	Kendall	1.7e-35
Poulsen_2018_N1_supported	imm_infiltration_timer_neutrophil_27549193	0.5	1.7e-132	Kendall	9.2e-131
REACTOME_ACTIVATED_NOTCH1_TRANSMITS_SIGNAL_TO_THE_NUCLEUS	imm_infiltration_timer_neutrophil_27549193	0.21	1.4e-24	Kendall	6.6e-24
REACTOME_FBXW7_MUTANTS_AND_NOTCH1_IN_CANCER	imm_infiltration_timer_neutrophil_27549193	0.18	2.4e-19	Kendall	9.5e-19
REACTOME_NEGATIVE_REGULATION_OF_NOTCH4_SIGNALING	imm_infiltration_timer_neutrophil_27549193	0.072	0.0004	Kendall	0.00078
REACTOME_NONCANONICAL_ACTIVATION_OF_NOTCH3	imm_infiltration_timer_neutrophil_27549193	0.022	0.28	Kendall	0.34
REACTOME_NOTCH_HLH_TRANSCRIPTION_PATHWAY	imm_infiltration_timer_neutrophil_27549193	0.18	1.7e-18	Kendall	6.5e-18
REACTOME_NOTCH1_INTRACELLULAR_DOMAIN_REGULATES_TRANSCRIPTION	imm_infiltration_timer_neutrophil_27549193	0.17	1.3e-17	Kendall	5e-17
REACTOME_NOTCH2_ACTIVATION_AND_TRANSMISSION_OF_SIGNAL_TO_THE_NUCLEUS	imm_infiltration_timer_neutrophil_27549193	0.094	3.6e-06	Kendall	8.1e-06
REACTOME_NOTCH2_INTRACELLULAR_DOMAIN_REGULATES_TRANSCRIPTION	imm_infiltration_timer_neutrophil_27549193	0.3	6.4e-51	Kendall	8.8e-50
REACTOME_NOTCH3_ACTIVATION_AND_TRANSMISSION_OF_SIGNAL_TO_THE_NUCLEUS	imm_infiltration_timer_neutrophil_27549193	0.13	2.3e-10	Kendall	6.5e-10
REACTOME_NOTCH3_INTRACELLULAR_DOMAIN_REGULATES_TRANSCRIPTION	imm_infiltration_timer_neutrophil_27549193	0.27	5.5e-41	Kendall	6.1e-40
REACTOME_NOTCH4_ACTIVATION_AND_TRANSMISSION_OF_SIGNAL_TO_THE_NUCLEUS	imm_infiltration_timer_neutrophil_27549193	0.07	0.00051	Kendall	0.00097
REACTOME_NOTCH4_INTRACELLULAR_DOMAIN_REGULATES_TRANSCRIPTION	imm_infiltration_timer_neutrophil_27549193	0.22	2.1e-26	Kendall	1e-25
REACTOME_PRE_NOTCH_PROCESSING_IN_GOLGI	imm_infiltration_timer_neutrophil_27549193	0.24	8.3e-33	Kendall	6e-32
REACTOME_PRE_NOTCH_PROCESSING_IN_THE_ENDOPLASMIC_RETICULUM	imm_infiltration_timer_neutrophil_27549193	0.24	4.2e-33	Kendall	3.2e-32
REACTOME_RUNX3_REGULATES_NOTCH_SIGNALING	imm_infiltration_timer_neutrophil_27549193	0.29	1.4e-45	Kendall	1.7e-44
REACTOME_SIGNALING_BY_NOTCH1	imm_infiltration_timer_neutrophil_27549193	0.19	2.9e-20	Kendall	1.2e-19
REACTOME_SIGNALING_BY_NOTCH1_HD_DOMAIN_MUTANTS_IN_CANCER	imm_infiltration_timer_neutrophil_27549193	0.18	4.6e-18	Kendall	1.7e-17
REACTOME_SIGNALING_BY_NOTCH1_PEST_DOMAIN_MUTANTS_IN_CANCER	imm_infiltration_timer_neutrophil_27549193	0.14	1.7e-11	Kendall	5e-11
REACTOME_SIGNALING_BY_NOTCH1_T_7_9_NOTCH1_M1580_K2555_TRANSLOCATION_MUTANT	imm_infiltration_timer_neutrophil_27549193	0.25	1.3e-34	Kendall	1e-33
REACTOME_SIGNALING_BY_NOTCH2	imm_infiltration_timer_neutrophil_27549193	0.19	1.7e-20	Kendall	7e-20
REACTOME_SIGNALING_BY_NOTCH3	imm_infiltration_timer_neutrophil_27549193	0.22	1.8e-27	Kendall	9.5e-27
Stoeck2014_TNBC_ACC_GSI_response_1	imm_infiltration_timer_neutrophil_27549193	0.36	3.4e-71	Kendall	7.6e-70
Stoeck2014_TNBC_ACC_GSI_response_2	imm_infiltration_timer_neutrophil_27549193	0.12	3.2e-09	Kendall	8.4e-09
Stoeck2014_TNBC_ACC_GSI_response_3	imm_infiltration_timer_neutrophil_27549193	0.11	3.5e-08	Kendall	8.9e-08
VILIMAS_NOTCH1_TARGETS_DN	imm_infiltration_timer_neutrophil_27549193	0.63	3.4e-215	Kendall	5.1e-213
VILIMAS_NOTCH1_TARGETS_UP	imm_infiltration_timer_neutrophil_27549193	0.65	1.2e-226	Kendall	3.1e-224
WP_APOPTOSISRELATED_NETWORK_DUE_TO_ALTERED_NOTCH3_IN_OVARIAN_CANCER	imm_infiltration_timer_neutrophil_27549193	0.32	7e-56	Kendall	1e-54
WP_CANONICAL_AND_NONCANONICAL_NOTCH_SIGNALING	imm_infiltration_timer_neutrophil_27549193	0.22	4.7e-28	Kendall	2.6e-27
WP_NOTCH_SIGNALING	imm_infiltration_timer_neutrophil_27549193	0.19	2.1e-21	Kendall	9e-21
WP_NOTCH_SIGNALING_PATHWAY	imm_infiltration_timer_neutrophil_27549193	0.21	3.8e-24	Kendall	1.8e-23
WP_NOTCH1_REGULATION_OF_ENDOTHELIAL_CELL_CALCIFICATION	imm_infiltration_timer_neutrophil_27549193	0.26	2.7e-38	Kendall	2.7e-37
Xu_2017_MDAMB231_RBPJ_targets	imm_infiltration_timer_neutrophil_27549193	0.27	3.7e-39	Kendall	3.9e-38
BIOCARTA_NOTCH_PATHWAY	imm_tumor_purity_by_method_absolute_26634437	-0.048	0.054	Kendall	0.078
Braune_2016_TNBC_Notch_sig_CSL_KO	imm_tumor_purity_by_method_absolute_26634437	-0.28	2.3e-28	Kendall	1.3e-27
Castel_2013_C2C12_Dll1_vs_DAPT_targets_24h_up	imm_tumor_purity_by_method_absolute_26634437	-0.27	2.2e-27	Kendall	1.2e-26
Castel_2013_C2C12_Dll1_vs_DAPT_targets_6h_down	imm_tumor_purity_by_method_absolute_26634437	-0.18	4e-13	Kendall	1.3e-12
Castel_2013_C2C12_Dll1_vs_DAPT_targets_6h_up	imm_tumor_purity_by_method_absolute_26634437	-0.22	3e-18	Kendall	1.1e-17
GOBP_NEGATIVE_REGULATION_OF_NOTCH_SIGNALING_PATHWAY	imm_tumor_purity_by_method_absolute_26634437	-0.024	0.34	Kendall	0.41
GOBP_NOTCH_RECEPTOR_PROCESSING	imm_tumor_purity_by_method_absolute_26634437	0.17	2.5e-11	Kendall	7.4e-11
GOBP_NOTCH_SIGNALING_INVOLVED_IN_HEART_DEVELOPMENT	imm_tumor_purity_by_method_absolute_26634437	-0.15	7.1e-09	Kendall	1.9e-08
GOBP_POSITIVE_REGULATION_OF_NOTCH_SIGNALING_PATHWAY	imm_tumor_purity_by_method_absolute_26634437	-0.095	0.00015	Kendall	0.0003
GOBP_POSITIVE_REGULATION_OF_TRANSCRIPTION_OF_NOTCH_RECEPTOR_TARGET	imm_tumor_purity_by_method_absolute_26634437	-0.081	0.0012	Kendall	0.0021
GOBP_REGULATION_OF_NOTCH_SIGNALING_PATHWAY	imm_tumor_purity_by_method_absolute_26634437	-0.046	0.068	Kendall	0.097
GOMF_NOTCH_BINDING	imm_tumor_purity_by_method_absolute_26634437	-0.096	0.00014	Kendall	0.00029
HALLMARK_NOTCH_SIGNALING	imm_tumor_purity_by_method_absolute_26634437	-0.11	1.6e-05	Kendall	3.4e-05
HP_ABNORMAL_GREATER_SCIATIC_NOTCH_MORPHOLOGY	imm_tumor_purity_by_method_absolute_26634437	0.11	1.4e-05	Kendall	3.1e-05
HP_SHORT_GREATER_SCIATIC_NOTCH	imm_tumor_purity_by_method_absolute_26634437	-0.0056	0.82	Kendall	0.86
KEGG_NOTCH_SIGNALING_PATHWAY	imm_tumor_purity_by_method_absolute_26634437	-0.011	0.67	Kendall	0.72
Klinakis_2011_TALL_NcstnKO	imm_tumor_purity_by_method_absolute_26634437	-0.4	2.1e-58	Kendall	3.3e-57
Labban_2018_SCC_common_RBPJ_targets	imm_tumor_purity_by_method_absolute_26634437	-0.13	5.6e-07	Kendall	1.3e-06
Labban_2018_SCC_RBPJ_targets	imm_tumor_purity_by_method_absolute_26634437	-0.14	6.9e-08	Kendall	1.7e-07
Leontovich_2018_NOTCH3_nuclear_reprogramming_BRCA	imm_tumor_purity_by_method_absolute_26634437	-0.089	0.0004	Kendall	0.00077
NGUYEN_NOTCH1_TARGETS_UP	imm_tumor_purity_by_method_absolute_26634437	-0.068	0.0065	Kendall	0.011
Notch 20-Gene Signature	imm_tumor_purity_by_method_absolute_26634437	-0.23	2.8e-19	Kendall	1.1e-18
PID_NOTCH_PATHWAY	imm_tumor_purity_by_method_absolute_26634437	0.012	0.62	Kendall	0.68
Poulsen_2018_HUVEC_NOTCH1_inhibited	imm_tumor_purity_by_method_absolute_26634437	-0.28	9.7e-30	Kendall	5.8e-29
Poulsen_2018_N1_repressed	imm_tumor_purity_by_method_absolute_26634437	-0.14	7.1e-08	Kendall	1.8e-07
Poulsen_2018_N1_supported	imm_tumor_purity_by_method_absolute_26634437	-0.37	5.1e-50	Kendall	6.8e-49
REACTOME_ACTIVATED_NOTCH1_TRANSMITS_SIGNAL_TO_THE_NUCLEUS	imm_tumor_purity_by_method_absolute_26634437	-0.032	0.2	Kendall	0.25
REACTOME_FBXW7_MUTANTS_AND_NOTCH1_IN_CANCER	imm_tumor_purity_by_method_absolute_26634437	0.024	0.34	Kendall	0.4
REACTOME_NEGATIVE_REGULATION_OF_NOTCH4_SIGNALING	imm_tumor_purity_by_method_absolute_26634437	0.05	0.045	Kendall	0.066
REACTOME_NONCANONICAL_ACTIVATION_OF_NOTCH3	imm_tumor_purity_by_method_absolute_26634437	0.12	6.8e-07	Kendall	1.6e-06
REACTOME_NOTCH_HLH_TRANSCRIPTION_PATHWAY	imm_tumor_purity_by_method_absolute_26634437	0.039	0.12	Kendall	0.16
REACTOME_NOTCH1_INTRACELLULAR_DOMAIN_REGULATES_TRANSCRIPTION	imm_tumor_purity_by_method_absolute_26634437	0.04	0.11	Kendall	0.15
REACTOME_NOTCH2_ACTIVATION_AND_TRANSMISSION_OF_SIGNAL_TO_THE_NUCLEUS	imm_tumor_purity_by_method_absolute_26634437	0.039	0.12	Kendall	0.16
REACTOME_NOTCH2_INTRACELLULAR_DOMAIN_REGULATES_TRANSCRIPTION	imm_tumor_purity_by_method_absolute_26634437	-0.08	0.0014	Kendall	0.0026
REACTOME_NOTCH3_ACTIVATION_AND_TRANSMISSION_OF_SIGNAL_TO_THE_NUCLEUS	imm_tumor_purity_by_method_absolute_26634437	0.02	0.42	Kendall	0.49
REACTOME_NOTCH3_INTRACELLULAR_DOMAIN_REGULATES_TRANSCRIPTION	imm_tumor_purity_by_method_absolute_26634437	-0.063	0.012	Kendall	0.02
REACTOME_NOTCH4_ACTIVATION_AND_TRANSMISSION_OF_SIGNAL_TO_THE_NUCLEUS	imm_tumor_purity_by_method_absolute_26634437	0.063	0.012	Kendall	0.02
REACTOME_NOTCH4_INTRACELLULAR_DOMAIN_REGULATES_TRANSCRIPTION	imm_tumor_purity_by_method_absolute_26634437	-0.05	0.048	Kendall	0.07
REACTOME_PRE_NOTCH_PROCESSING_IN_GOLGI	imm_tumor_purity_by_method_absolute_26634437	-0.057	0.023	Kendall	0.036
REACTOME_PRE_NOTCH_PROCESSING_IN_THE_ENDOPLASMIC_RETICULUM	imm_tumor_purity_by_method_absolute_26634437	-0.089	0.00042	Kendall	0.00081
REACTOME_RUNX3_REGULATES_NOTCH_SIGNALING	imm_tumor_purity_by_method_absolute_26634437	-0.052	0.037	Kendall	0.055
REACTOME_SIGNALING_BY_NOTCH1	imm_tumor_purity_by_method_absolute_26634437	0.018	0.47	Kendall	0.53
REACTOME_SIGNALING_BY_NOTCH1_HD_DOMAIN_MUTANTS_IN_CANCER	imm_tumor_purity_by_method_absolute_26634437	-0.041	0.1	Kendall	0.14
REACTOME_SIGNALING_BY_NOTCH1_PEST_DOMAIN_MUTANTS_IN_CANCER	imm_tumor_purity_by_method_absolute_26634437	0.066	0.0081	Kendall	0.013
REACTOME_SIGNALING_BY_NOTCH1_T_7_9_NOTCH1_M1580_K2555_TRANSLOCATION_MUTANT	imm_tumor_purity_by_method_absolute_26634437	-0.14	8.1e-09	Kendall	2.1e-08
REACTOME_SIGNALING_BY_NOTCH2	imm_tumor_purity_by_method_absolute_26634437	-0.0052	0.84	Kendall	0.87
REACTOME_SIGNALING_BY_NOTCH3	imm_tumor_purity_by_method_absolute_26634437	-0.022	0.38	Kendall	0.44
Stoeck2014_TNBC_ACC_GSI_response_1	imm_tumor_purity_by_method_absolute_26634437	-0.2	7.6e-15	Kendall	2.6e-14
Stoeck2014_TNBC_ACC_GSI_response_2	imm_tumor_purity_by_method_absolute_26634437	-0.015	0.55	Kendall	0.61
Stoeck2014_TNBC_ACC_GSI_response_3	imm_tumor_purity_by_method_absolute_26634437	-0.038	0.13	Kendall	0.17
VILIMAS_NOTCH1_TARGETS_DN	imm_tumor_purity_by_method_absolute_26634437	-0.39	7e-54	Kendall	1e-52
VILIMAS_NOTCH1_TARGETS_UP	imm_tumor_purity_by_method_absolute_26634437	-0.41	4.7e-61	Kendall	7.5e-60
WP_APOPTOSISRELATED_NETWORK_DUE_TO_ALTERED_NOTCH3_IN_OVARIAN_CANCER	imm_tumor_purity_by_method_absolute_26634437	-0.1	6.2e-05	Kendall	0.00013
WP_CANONICAL_AND_NONCANONICAL_NOTCH_SIGNALING	imm_tumor_purity_by_method_absolute_26634437	-0.094	0.00018	Kendall	0.00035
WP_NOTCH_SIGNALING	imm_tumor_purity_by_method_absolute_26634437	-0.017	0.49	Kendall	0.55
WP_NOTCH_SIGNALING_PATHWAY	imm_tumor_purity_by_method_absolute_26634437	-0.016	0.51	Kendall	0.57
WP_NOTCH1_REGULATION_OF_ENDOTHELIAL_CELL_CALCIFICATION	imm_tumor_purity_by_method_absolute_26634437	-0.17	1.1e-11	Kendall	3.2e-11
Xu_2017_MDAMB231_RBPJ_targets	imm_tumor_purity_by_method_absolute_26634437	-0.027	0.27	Kendall	0.34

## Sheet: other measures purity METABRIC
Table S10: Full lists of analysis of tumour purity, stromal and immune infiltration for the different Notch signatures.
Other measures purity METABRIC
id_geneset_name	var2	cor	p	method	p.adj
BIOCARTA_NOTCH_PATHWAY	purity_27161491	-0.071	4.4e-06	Kendall	7.2e-06
Braune_2016_TNBC_Notch_sig_CSL_KO	purity_27161491	-0.2	1.1e-39	Kendall	6.1e-39
Castel_2013_C2C12_Dll1_vs_DAPT_targets_24h_up	purity_27161491	-0.18	1.8e-32	Kendall	8.8e-32
Castel_2013_C2C12_Dll1_vs_DAPT_targets_6h_down	purity_27161491	-0.049	0.0014	Kendall	0.0019
Castel_2013_C2C12_Dll1_vs_DAPT_targets_6h_up	purity_27161491	-0.17	2e-28	Kendall	8e-28
GOBP_NEGATIVE_REGULATION_OF_NOTCH_SIGNALING_PATHWAY	purity_27161491	-0.061	9.4e-05	Kendall	0.00013
GOBP_NOTCH_RECEPTOR_PROCESSING	purity_27161491	0.11	2.9e-12	Kendall	6.6e-12
GOBP_NOTCH_SIGNALING_INVOLVED_IN_HEART_DEVELOPMENT	purity_27161491	-0.086	3.2e-08	Kendall	5.9e-08
GOBP_POSITIVE_REGULATION_OF_NOTCH_SIGNALING_PATHWAY	purity_27161491	0.0036	0.82	Kendall	0.83
GOBP_POSITIVE_REGULATION_OF_TRANSCRIPTION_OF_NOTCH_RECEPTOR_TARGET	purity_27161491	-0.055	0.00044	Kendall	0.0006
GOBP_REGULATION_OF_NOTCH_SIGNALING_PATHWAY	purity_27161491	-0.027	0.077	Kendall	0.088
GOMF_NOTCH_BINDING	purity_27161491	-0.017	0.27	Kendall	0.3
HALLMARK_NOTCH_SIGNALING	purity_27161491	-0.065	2.9e-05	Kendall	4.4e-05
HP_ABNORMAL_GREATER_SCIATIC_NOTCH_MORPHOLOGY	purity_27161491	0.099	1.6e-10	Kendall	3.3e-10
HP_SHORT_GREATER_SCIATIC_NOTCH	purity_27161491	0.049	0.0017	Kendall	0.0023
KEGG_NOTCH_SIGNALING_PATHWAY	purity_27161491	0.059	0.00013	Kendall	0.00019
Klinakis_2011_TALL_NcstnKO	purity_27161491	-0.21	7.7e-41	Kendall	4.8e-40
Labban_2018_SCC_common_RBPJ_targets	purity_27161491	-0.073	2.7e-06	Kendall	4.5e-06
Labban_2018_SCC_RBPJ_targets	purity_27161491	-0.16	4.2e-25	Kendall	1.5e-24
Leontovich_2018_NOTCH3_nuclear_reprogramming_BRCA	purity_27161491	-0.063	4.5e-05	Kendall	6.6e-05
NGUYEN_NOTCH1_TARGETS_UP	purity_27161491	-0.014	0.36	Kendall	0.38
Notch 20-Gene Signature	purity_27161491	-0.13	1.6e-17	Kendall	4.5e-17
PID_NOTCH_PATHWAY	purity_27161491	0.071	5.5e-06	Kendall	8.8e-06
Poulsen_2018_HUVEC_NOTCH1_inhibited	purity_27161491	-0.17	9.4e-28	Kendall	3.7e-27
Poulsen_2018_N1_repressed	purity_27161491	-0.13	8.8e-17	Kendall	2.4e-16
Poulsen_2018_N1_supported	purity_27161491	-0.29	2.2e-77	Kendall	2.6e-76
REACTOME_ACTIVATED_NOTCH1_TRANSMITS_SIGNAL_TO_THE_NUCLEUS	purity_27161491	0.032	0.04	Kendall	0.047
REACTOME_FBXW7_MUTANTS_AND_NOTCH1_IN_CANCER	purity_27161491	-0.047	0.0023	Kendall	0.003
REACTOME_NEGATIVE_REGULATION_OF_NOTCH4_SIGNALING	purity_27161491	-0.057	0.00025	Kendall	0.00035
REACTOME_NONCANONICAL_ACTIVATION_OF_NOTCH3	purity_27161491	0.052	0.00074	Kendall	0.001
REACTOME_NOTCH_HLH_TRANSCRIPTION_PATHWAY	purity_27161491	0.1	1.1e-10	Kendall	2.4e-10
REACTOME_NOTCH1_INTRACELLULAR_DOMAIN_REGULATES_TRANSCRIPTION	purity_27161491	0.061	7.7e-05	Kendall	0.00011
REACTOME_NOTCH2_ACTIVATION_AND_TRANSMISSION_OF_SIGNAL_TO_THE_NUCLEUS	purity_27161491	0.076	8.8e-07	Kendall	1.5e-06
REACTOME_NOTCH2_INTRACELLULAR_DOMAIN_REGULATES_TRANSCRIPTION	purity_27161491	-0.069	9.2e-06	Kendall	1.4e-05
REACTOME_NOTCH3_ACTIVATION_AND_TRANSMISSION_OF_SIGNAL_TO_THE_NUCLEUS	purity_27161491	0.048	0.0019	Kendall	0.0025
REACTOME_NOTCH3_INTRACELLULAR_DOMAIN_REGULATES_TRANSCRIPTION	purity_27161491	-0.059	0.00013	Kendall	0.00018
REACTOME_NOTCH4_ACTIVATION_AND_TRANSMISSION_OF_SIGNAL_TO_THE_NUCLEUS	purity_27161491	0.099	1.7e-10	Kendall	3.4e-10
REACTOME_NOTCH4_INTRACELLULAR_DOMAIN_REGULATES_TRANSCRIPTION	purity_27161491	0.018	0.25	Kendall	0.27
REACTOME_PRE_NOTCH_PROCESSING_IN_GOLGI	purity_27161491	0.027	0.082	Kendall	0.093
REACTOME_PRE_NOTCH_PROCESSING_IN_THE_ENDOPLASMIC_RETICULUM	purity_27161491	-0.055	0.00036	Kendall	0.00049
REACTOME_RUNX3_REGULATES_NOTCH_SIGNALING	purity_27161491	-0.011	0.46	Kendall	0.48
REACTOME_SIGNALING_BY_NOTCH1	purity_27161491	0.075	1.6e-06	Kendall	2.6e-06
REACTOME_SIGNALING_BY_NOTCH1_HD_DOMAIN_MUTANTS_IN_CANCER	purity_27161491	-0.0044	0.77	Kendall	0.79
REACTOME_SIGNALING_BY_NOTCH1_PEST_DOMAIN_MUTANTS_IN_CANCER	purity_27161491	0.11	3.8e-12	Kendall	8.5e-12
REACTOME_SIGNALING_BY_NOTCH1_T_7_9_NOTCH1_M1580_K2555_TRANSLOCATION_MUTANT	purity_27161491	-0.076	1.1e-06	Kendall	1.9e-06
REACTOME_SIGNALING_BY_NOTCH2	purity_27161491	0.015	0.34	Kendall	0.36
REACTOME_SIGNALING_BY_NOTCH3	purity_27161491	-0.0048	0.76	Kendall	0.78
Stoeck2014_TNBC_ACC_GSI_response_1	purity_27161491	-0.11	5.9e-13	Kendall	1.4e-12
Stoeck2014_TNBC_ACC_GSI_response_2	purity_27161491	-0.068	1.1e-05	Kendall	1.7e-05
Stoeck2014_TNBC_ACC_GSI_response_3	purity_27161491	-0.087	1.8e-08	Kendall	3.3e-08
VILIMAS_NOTCH1_TARGETS_DN	purity_27161491	-0.19	4.9e-35	Kendall	2.5e-34
VILIMAS_NOTCH1_TARGETS_UP	purity_27161491	-0.27	7e-67	Kendall	7.3e-66
WP_APOPTOSISRELATED_NETWORK_DUE_TO_ALTERED_NOTCH3_IN_OVARIAN_CANCER	purity_27161491	-0.14	1.1e-18	Kendall	3.4e-18
WP_CANONICAL_AND_NONCANONICAL_NOTCH_SIGNALING	purity_27161491	-0.091	4.7e-09	Kendall	9.2e-09
WP_NOTCH_SIGNALING	purity_27161491	0.052	0.00086	Kendall	0.0012
WP_NOTCH_SIGNALING_PATHWAY	purity_27161491	0.015	0.35	Kendall	0.37
WP_NOTCH1_REGULATION_OF_ENDOTHELIAL_CELL_CALCIFICATION	purity_27161491	-0.1	5.2e-11	Kendall	1.1e-10
Xu_2017_MDAMB231_RBPJ_targets	purity_27161491	-0.08	2.9e-07	Kendall	5.1e-07
