# Supplementary material for: Identification of a Notch transcriptomic signature for breast cancer
Source: Breast Cancer Res. 2024 Jan 3;26:4. doi: 10.1186/s13058-023-01757-7 (PMC10765899; doi:10.1186/s13058-023-01757-7)
Supplement: Supplementary file 16 — Additional file 16. Table S11: A. Correlation of signature score of the Notch core signature to published signatures in the cell line and TCGA, METABRIX and Oslo2 patient datasets. [file 13058_2023_1757_MOESM16_ESM.xlsx]

## Sheet: cell_line_panel
Table 11a: Correlation of signature score of the Notch core signature to published signatures in the cell line and patient datasets: cell line panel
	condition_batch	id_geneset_name	var1	var2	cor	statistic	p	conf.low	conf.high	method	p.adj	p.adj.signif	p_level
1	Training	BIOCARTA NOTCH PATHWAY	NOTCH CORE SIG	quant_signature	0.75	6.55511	1.9e-07	0.558903	0.867822	Pearson	1.957e-05	****	<0.001
2	Validation	BIOCARTA NOTCH PATHWAY	NOTCH CORE SIG	quant_signature	0.51	3.20585	0.00319	0.189894	0.725964	Pearson	0.18502	ns	= ns
3	Training	Braune 2016 TNBC Notch sig CSL KO	NOTCH CORE SIG	quant_signature	0.27	1.59514	0.12	-0.0721215	0.551619	Pearson	1	ns	= ns
4	Validation	Braune 2016 TNBC Notch sig CSL KO	NOTCH CORE SIG	quant_signature	0.54	3.48778	0.00153	0.231855	0.746083	Pearson	0.09945	ns	= ns
5	Training	Castel 2013 C2C12 Dll1 vs DAPT targets 24h up	NOTCH CORE SIG	quant_signature	0.073	0.420062	0.677	-0.266802	0.396538	Pearson	1	ns	= ns
6	Validation	Castel 2013 C2C12 Dll1 vs DAPT targets 24h up	NOTCH CORE SIG	quant_signature	0.41	2.44598	0.0205	0.0688576	0.662288	Pearson	1	ns	= ns
7	Training	Castel 2013 C2C12 Dll1 vs DAPT targets 6h down	NOTCH CORE SIG	quant_signature	0.14	0.838948	0.408	-0.198286	0.455805	Pearson	1	ns	= ns
8	Validation	Castel 2013 C2C12 Dll1 vs DAPT targets 6h down	NOTCH CORE SIG	quant_signature	0.25	1.42545	0.164	-0.106155	0.552071	Pearson	1	ns	= ns
9	Training	Castel 2013 C2C12 Dll1 vs DAPT targets 6h up	NOTCH CORE SIG	quant_signature	0.48	3.14795	0.00348	0.175407	0.701472	Pearson	0.19836	ns	= ns
10	Validation	Castel 2013 C2C12 Dll1 vs DAPT targets 6h up	NOTCH CORE SIG	quant_signature	0.62	4.34211	0.000148	0.347894	0.797228	Pearson	0.011396	*	= 0.011
11	Training	GOBP NEGATIVE REGULATION OF NOTCH SIGNALING PATHWAY	NOTCH CORE SIG	quant_signature	0.76	6.77542	1e-07	0.575878	0.87387	Pearson	1.04e-05	****	<0.001
12	Validation	GOBP NEGATIVE REGULATION OF NOTCH SIGNALING PATHWAY	NOTCH CORE SIG	quant_signature	0.053	0.288853	0.775	-0.301568	0.39412	Pearson	1	ns	= ns
13	Training	GOBP NOTCH RECEPTOR PROCESSING	NOTCH CORE SIG	quant_signature	0.22	1.27122	0.213	-0.126274	0.512416	Pearson	1	ns	= ns
14	Validation	GOBP NOTCH RECEPTOR PROCESSING	NOTCH CORE SIG	quant_signature	0.12	0.66865	0.509	-0.237553	0.450823	Pearson	1	ns	= ns
15	Training	GOBP NOTCH SIGNALING INVOLVED IN HEART DEVELOPMENT	NOTCH CORE SIG	quant_signature	0.9	11.9345	1.62e-13	0.811466	0.949261	Pearson	1.8792e-11	****	<0.001
16	Validation	GOBP NOTCH SIGNALING INVOLVED IN HEART DEVELOPMENT	NOTCH CORE SIG	quant_signature	0.62	4.36915	0.000137	0.351287	0.798632	Pearson	0.010686	*	= 0.011
17	Training	GOBP POSITIVE REGULATION OF NOTCH SIGNALING PATHWAY	NOTCH CORE SIG	quant_signature	0.43	2.76654	0.00921	0.117663	0.670231	Pearson	0.47892	ns	= ns
18	Validation	GOBP POSITIVE REGULATION OF NOTCH SIGNALING PATHWAY	NOTCH CORE SIG	quant_signature	0.24	1.34132	0.19	-0.120855	0.541633	Pearson	1	ns	= ns
19	Training	GOBP POSITIVE REGULATION OF TRANSCRIPTION OF NOTCH RECEPTOR TARGET	NOTCH CORE SIG	quant_signature	0.7	5.68063	2.47e-06	0.483089	0.839642	Pearson	0.00024453	***	<0.001
20	Validation	GOBP POSITIVE REGULATION OF TRANSCRIPTION OF NOTCH RECEPTOR TARGET	NOTCH CORE SIG	quant_signature	0.34	1.98423	0.0564	-0.00917672	0.616125	Pearson	1	ns	= ns
21	Training	GOBP REGULATION OF NOTCH SIGNALING PATHWAY	NOTCH CORE SIG	quant_signature	0.55	3.75786	0.000665	0.26198	0.744805	Pearson	0.04788	*	= 0.048
22	Validation	GOBP REGULATION OF NOTCH SIGNALING PATHWAY	NOTCH CORE SIG	quant_signature	0.12	0.65684	0.516	-0.239572	0.449116	Pearson	1	ns	= ns
23	Training	GOMF NOTCH BINDING	NOTCH CORE SIG	quant_signature	0.56	3.92105	0.000421	0.283837	0.755137	Pearson	0.030733	*	= 0.031
24	Validation	GOMF NOTCH BINDING	NOTCH CORE SIG	quant_signature	0.68	5.06332	1.95e-05	0.432494	0.830849	Pearson	0.0016965	**	= 0.0017
25	Training	HALLMARK NOTCH SIGNALING	NOTCH CORE SIG	quant_signature	0.5	3.35116	0.00203	0.20508	0.716776	Pearson	0.12462	ns	= ns
26	Validation	HALLMARK NOTCH SIGNALING	NOTCH CORE SIG	quant_signature	0.66	4.77938	4.34e-05	0.40063	0.818518	Pearson	0.0036022	**	= 0.0036
27	Training	HP ABNORMAL GREATER SCIATIC NOTCH MORPHOLOGY	NOTCH CORE SIG	quant_signature	-0.19	-1.13749	0.264	-0.495419	0.148627	Pearson	1	ns	= ns
28	Validation	HP ABNORMAL GREATER SCIATIC NOTCH MORPHOLOGY	NOTCH CORE SIG	quant_signature	0.012	0.0662584	0.948	-0.338024	0.359275	Pearson	1	ns	= ns
29	Training	HP SHORT GREATER SCIATIC NOTCH	NOTCH CORE SIG	quant_signature	0.69	5.45852	4.77e-06	0.461524	0.831259	Pearson	0.00045315	***	<0.001
30	Validation	HP SHORT GREATER SCIATIC NOTCH	NOTCH CORE SIG	quant_signature	0.099	0.544673	0.59	-0.258664	0.432718	Pearson	1	ns	= ns
31	Training	KEGG NOTCH SIGNALING PATHWAY	NOTCH CORE SIG	quant_signature	0.65	4.96452	2.05e-05	0.409951	0.810507	Pearson	0.001763	**	= 0.0018
32	Validation	KEGG NOTCH SIGNALING PATHWAY	NOTCH CORE SIG	quant_signature	0.7	5.36849	8.23e-06	0.464716	0.842933	Pearson	0.00076539	***	<0.001
33	Training	Klinakis 2011 TALL NcstnKO	NOTCH CORE SIG	quant_signature	0.21	1.21203	0.234	-0.136172	0.50495	Pearson	1	ns	= ns
34	Validation	Klinakis 2011 TALL NcstnKO	NOTCH CORE SIG	quant_signature	0.29	1.63227	0.113	-0.0700742	0.576846	Pearson	1	ns	= ns
35	Training	Labban 2018 SCC RBPJ targets	NOTCH CORE SIG	quant_signature	0.32	1.96665	0.0577	-0.0104826	0.593122	Pearson	1	ns	= ns
36	Validation	Labban 2018 SCC RBPJ targets	NOTCH CORE SIG	quant_signature	0.39	2.31536	0.0276	0.0470597	0.649831	Pearson	1	ns	= ns
37	Training	Labban 2018 SCC common RBPJ targets	NOTCH CORE SIG	quant_signature	0.027	0.157976	0.875	-0.308584	0.357462	Pearson	1	ns	= ns
38	Validation	Labban 2018 SCC common RBPJ targets	NOTCH CORE SIG	quant_signature	0.39	2.35304	0.0254	0.0533724	0.653473	Pearson	1	ns	= ns
39	Training	Leontovich 2018 NOTCH3 nuclear reprogramming BRCA	NOTCH CORE SIG	quant_signature	0.85	9.13444	1.49e-10	0.714956	0.92018	Pearson	1.6688e-08	****	<0.001
40	Validation	Leontovich 2018 NOTCH3 nuclear reprogramming BRCA	NOTCH CORE SIG	quant_signature	0.19	1.0702	0.293	-0.168174	0.506585	Pearson	1	ns	= ns
41	Training	NGUYEN NOTCH1 TARGETS UP	NOTCH CORE SIG	quant_signature	-0.51	-3.44841	0.00156	-0.723786	-0.218994	Pearson	0.09984	ns	= ns
42	Validation	NGUYEN NOTCH1 TARGETS UP	NOTCH CORE SIG	quant_signature	0.37	2.16297	0.0386	0.0213392	0.634704	Pearson	1	ns	= ns
43	Training	Notch 20-Gene Signature	NOTCH CORE SIG	quant_signature	0.72	5.91716	1.23e-06	0.504991	0.847985	Pearson	0.000123	***	<0.001
44	Validation	Notch 20-Gene Signature	NOTCH CORE SIG	quant_signature	0.66	4.85028	3.55e-05	0.408759	0.821701	Pearson	0.002982	**	= 0.003
45	Training	PID NOTCH PATHWAY	NOTCH CORE SIG	quant_signature	0.36	2.1864	0.036	0.0254843	0.615943	Pearson	1	ns	= ns
46	Validation	PID NOTCH PATHWAY	NOTCH CORE SIG	quant_signature	0.64	4.52848	8.79e-05	0.37092	0.806663	Pearson	0.0069441	**	= 0.0069
47	Training	Poulsen 2018 HUVEC NOTCH1 inhibited	NOTCH CORE SIG	quant_signature	0.079	0.456326	0.651	-0.260946	0.40183	Pearson	1	ns	= ns
48	Validation	Poulsen 2018 HUVEC NOTCH1 inhibited	NOTCH CORE SIG	quant_signature	0.55	3.57654	0.0012	0.2447	0.75206	Pearson	0.0804	ns	= ns
49	Training	Poulsen 2018 N1 repressed	NOTCH CORE SIG	quant_signature	0.38	2.37126	0.0237	0.0553454	0.634166	Pearson	1	ns	= ns
50	Validation	Poulsen 2018 N1 repressed	NOTCH CORE SIG	quant_signature	0.23	1.32379	0.196	-0.123919	0.539432	Pearson	1	ns	= ns
51	Training	Poulsen 2018 N1 supported	NOTCH CORE SIG	quant_signature	-0.16	-0.953617	0.347	-0.471289	0.179267	Pearson	1	ns	= ns
52	Validation	Poulsen 2018 N1 supported	NOTCH CORE SIG	quant_signature	0.38	2.21604	0.0344	0.0303301	0.640046	Pearson	1	ns	= ns
53	Training	REACTOME ACTIVATED NOTCH1 TRANSMITS SIGNAL TO THE NUCLEUS	NOTCH CORE SIG	quant_signature	0.44	2.77911	0.00893	0.119607	0.671316	Pearson	0.47329	ns	= ns
54	Validation	REACTOME ACTIVATED NOTCH1 TRANSMITS SIGNAL TO THE NUCLEUS	NOTCH CORE SIG	quant_signature	0.68	5.12718	1.63e-05	0.439408	0.833474	Pearson	0.0014344	**	= 0.0014
55	Training	REACTOME FBXW7 MUTANTS AND NOTCH1 IN CANCER	NOTCH CORE SIG	quant_signature	0.27	1.6299	0.113	-0.0663244	0.555658	Pearson	1	ns	= ns
56	Validation	REACTOME FBXW7 MUTANTS AND NOTCH1 IN CANCER	NOTCH CORE SIG	quant_signature	0.16	0.91009	0.37	-0.195984	0.484892	Pearson	1	ns	= ns
57	Training	REACTOME NEGATIVE REGULATION OF NOTCH4 SIGNALING	NOTCH CORE SIG	quant_signature	0.27	1.61761	0.115	-0.0683734	0.554234	Pearson	1	ns	= ns
58	Validation	REACTOME NEGATIVE REGULATION OF NOTCH4 SIGNALING	NOTCH CORE SIG	quant_signature	0.15	0.803619	0.428	-0.21438	0.470066	Pearson	1	ns	= ns
59	Training	REACTOME NONCANONICAL ACTIVATION OF NOTCH3	NOTCH CORE SIG	quant_signature	0.5	3.3536	0.00201	0.205432	0.716954	Pearson	0.12462	ns	= ns
60	Validation	REACTOME NONCANONICAL ACTIVATION OF NOTCH3	NOTCH CORE SIG	quant_signature	0.37	2.16065	0.0388	0.0209458	0.634469	Pearson	1	ns	= ns
61	Training	REACTOME NOTCH HLH TRANSCRIPTION PATHWAY	NOTCH CORE SIG	quant_signature	0.19	1.12789	0.268	-0.150231	0.49418	Pearson	1	ns	= ns
62	Validation	REACTOME NOTCH HLH TRANSCRIPTION PATHWAY	NOTCH CORE SIG	quant_signature	0.38	2.24454	0.0323	0.0351435	0.642882	Pearson	1	ns	= ns
63	Training	REACTOME NOTCH1 INTRACELLULAR DOMAIN REGULATES TRANSCRIPTION	NOTCH CORE SIG	quant_signature	0.51	3.39772	0.00179	0.211765	0.720157	Pearson	0.11277	ns	= ns
64	Validation	REACTOME NOTCH1 INTRACELLULAR DOMAIN REGULATES TRANSCRIPTION	NOTCH CORE SIG	quant_signature	0.39	2.30198	0.0285	0.0448136	0.648529	Pearson	1	ns	= ns
65	Training	REACTOME NOTCH2 ACTIVATION AND TRANSMISSION OF SIGNAL TO THE NUCLEUS	NOTCH CORE SIG	quant_signature	0.63	4.66748	4.9e-05	0.376458	0.796468	Pearson	0.004018	**	= 0.004
66	Validation	REACTOME NOTCH2 ACTIVATION AND TRANSMISSION OF SIGNAL TO THE NUCLEUS	NOTCH CORE SIG	quant_signature	0.69	5.27988	1.06e-05	0.455572	0.839543	Pearson	0.000954	***	<0.001
67	Training	REACTOME NOTCH2 INTRACELLULAR DOMAIN REGULATES TRANSCRIPTION	NOTCH CORE SIG	quant_signature	0.058	0.333499	0.741	-0.280711	0.383791	Pearson	1	ns	= ns
68	Validation	REACTOME NOTCH2 INTRACELLULAR DOMAIN REGULATES TRANSCRIPTION	NOTCH CORE SIG	quant_signature	0.3	1.73415	0.0932	-0.0523623	0.588588	Pearson	1	ns	= ns
69	Training	REACTOME NOTCH3 ACTIVATION AND TRANSMISSION OF SIGNAL TO THE NUCLEUS	NOTCH CORE SIG	quant_signature	0.5	3.29958	0.00233	0.197624	0.712976	Pearson	0.1398	ns	= ns
70	Validation	REACTOME NOTCH3 ACTIVATION AND TRANSMISSION OF SIGNAL TO THE NUCLEUS	NOTCH CORE SIG	quant_signature	0.76	6.4554	3.93e-07	0.563699	0.877812	Pearson	4.0086e-05	****	<0.001
71	Training	REACTOME NOTCH3 INTRACELLULAR DOMAIN REGULATES TRANSCRIPTION	NOTCH CORE SIG	quant_signature	0.79	7.3761	1.8e-08	0.618265	0.888581	Pearson	1.926e-06	****	<0.001
72	Validation	REACTOME NOTCH3 INTRACELLULAR DOMAIN REGULATES TRANSCRIPTION	NOTCH CORE SIG	quant_signature	0.37	2.15844	0.039	0.0205703	0.634245	Pearson	1	ns	= ns
73	Training	REACTOME NOTCH4 ACTIVATION AND TRANSMISSION OF SIGNAL TO THE NUCLEUS	NOTCH CORE SIG	quant_signature	0.69	5.41277	5.46e-06	0.456959	0.829463	Pearson	0.00051324	***	<0.001
74	Validation	REACTOME NOTCH4 ACTIVATION AND TRANSMISSION OF SIGNAL TO THE NUCLEUS	NOTCH CORE SIG	quant_signature	0.49	3.08622	0.00433	0.171575	0.716882	Pearson	0.24248	ns	= ns
75	Training	REACTOME NOTCH4 INTRACELLULAR DOMAIN REGULATES TRANSCRIPTION	NOTCH CORE SIG	quant_signature	0.9	11.8638	1.9e-13	0.80963	0.948729	Pearson	2.185e-11	****	<0.001
76	Validation	REACTOME NOTCH4 INTRACELLULAR DOMAIN REGULATES TRANSCRIPTION	NOTCH CORE SIG	quant_signature	0.4	2.38686	0.0235	0.0590223	0.656708	Pearson	1	ns	= ns
77	Training	REACTOME PRE NOTCH PROCESSING IN GOLGI	NOTCH CORE SIG	quant_signature	0.23	1.35127	0.186	-0.112884	0.522364	Pearson	1	ns	= ns
78	Validation	REACTOME PRE NOTCH PROCESSING IN GOLGI	NOTCH CORE SIG	quant_signature	0.35	2.07813	0.0464	0.0068967	0.625999	Pearson	1	ns	= ns
79	Training	REACTOME PRE NOTCH PROCESSING IN THE ENDOPLASMIC RETICULUM	NOTCH CORE SIG	quant_signature	0.58	4.08629	0.000263	0.305387	0.7651	Pearson	0.019725	*	= 0.02
80	Validation	REACTOME PRE NOTCH PROCESSING IN THE ENDOPLASMIC RETICULUM	NOTCH CORE SIG	quant_signature	0.62	4.27579	0.000178	0.339503	0.793733	Pearson	0.013528	*	= 0.014
81	Training	REACTOME RUNX3 REGULATES NOTCH SIGNALING	NOTCH CORE SIG	quant_signature	0.67	5.20436	1.01e-05	0.435623	0.820964	Pearson	0.0009191	***	<0.001
82	Validation	REACTOME RUNX3 REGULATES NOTCH SIGNALING	NOTCH CORE SIG	quant_signature	0.51	3.25301	0.00282	0.197033	0.729452	Pearson	0.16638	ns	= ns
83	Training	REACTOME SIGNALING BY NOTCH1	NOTCH CORE SIG	quant_signature	0.54	3.72481	0.000729	0.257484	0.742651	Pearson	0.050301	ns	= ns
84	Validation	REACTOME SIGNALING BY NOTCH1	NOTCH CORE SIG	quant_signature	0.54	3.50127	0.00147	0.233819	0.747002	Pearson	0.09702	ns	= ns
85	Training	REACTOME SIGNALING BY NOTCH1 HD DOMAIN MUTANTS IN CANCER	NOTCH CORE SIG	quant_signature	0.65	4.91063	2.4e-05	0.404015	0.808052	Pearson	0.00204	**	= 0.002
86	Validation	REACTOME SIGNALING BY NOTCH1 HD DOMAIN MUTANTS IN CANCER	NOTCH CORE SIG	quant_signature	0.81	7.43543	2.76e-08	0.634602	0.900904	Pearson	2.898e-06	****	<0.001
87	Training	REACTOME SIGNALING BY NOTCH1 PEST DOMAIN MUTANTS IN CANCER	NOTCH CORE SIG	quant_signature	0.73	6.1723	5.82e-07	0.527432	0.85636	Pearson	5.8782e-05	****	<0.001
88	Validation	REACTOME SIGNALING BY NOTCH1 PEST DOMAIN MUTANTS IN CANCER	NOTCH CORE SIG	quant_signature	0.56	3.67809	0.000917	0.259178	0.758698	Pearson	0.062356	ns	= ns
89	Training	REACTOME SIGNALING BY NOTCH1 T 7 9 NOTCH1 M1580 K2555 TRANSLOCATION MUTANT	NOTCH CORE SIG	quant_signature	0.46	2.96407	0.0056	0.147889	0.686832	Pearson	0.308	ns	= ns
90	Validation	REACTOME SIGNALING BY NOTCH1 T 7 9 NOTCH1 M1580 K2555 TRANSLOCATION MUTANT	NOTCH CORE SIG	quant_signature	0.85	8.70144	1.05e-09	0.705918	0.922703	Pearson	1.155e-07	****	<0.001
91	Training	REACTOME SIGNALING BY NOTCH2	NOTCH CORE SIG	quant_signature	0.62	4.50201	7.94e-05	0.356974	0.788088	Pearson	0.006352	**	= 0.0064
92	Validation	REACTOME SIGNALING BY NOTCH2	NOTCH CORE SIG	quant_signature	0.64	4.61115	6.97e-05	0.380872	0.810674	Pearson	0.0056457	**	= 0.0056
93	Training	REACTOME SIGNALING BY NOTCH3	NOTCH CORE SIG	quant_signature	0.8	7.78753	5.66e-09	0.644274	0.897341	Pearson	6.1694e-07	****	<0.001
94	Validation	REACTOME SIGNALING BY NOTCH3	NOTCH CORE SIG	quant_signature	0.59	3.97833	0.000405	0.300578	0.777124	Pearson	0.02997	*	= 0.03
95	Training	Stoeck2014 TNBC ACC GSI response 1	NOTCH CORE SIG	quant_signature	0.8	7.67846	7.68e-09	0.637603	0.895113	Pearson	8.2944e-07	****	<0.001
96	Validation	Stoeck2014 TNBC ACC GSI response 1	NOTCH CORE SIG	quant_signature	0.47	2.92265	0.00654	0.146054	0.703915	Pearson	0.35316	ns	= ns
97	Training	Stoeck2014 TNBC ACC GSI response 2	NOTCH CORE SIG	quant_signature	0.86	9.89301	2.12e-11	0.74673	0.930011	Pearson	2.4168e-09	****	<0.001
98	Validation	Stoeck2014 TNBC ACC GSI response 2	NOTCH CORE SIG	quant_signature	0.2	1.11716	0.273	-0.159993	0.512808	Pearson	1	ns	= ns
99	Training	Stoeck2014 TNBC ACC GSI response 3	NOTCH CORE SIG	quant_signature	0.79	7.32858	2.06e-08	0.615109	0.887505	Pearson	2.1836e-06	****	<0.001
100	Validation	Stoeck2014 TNBC ACC GSI response 3	NOTCH CORE SIG	quant_signature	0.29	1.63873	0.112	-0.0689491	0.5776	Pearson	1	ns	= ns
101	Training	VILIMAS NOTCH1 TARGETS DN	NOTCH CORE SIG	quant_signature	0.2	1.15771	0.255	-0.14525	0.498019	Pearson	1	ns	= ns
102	Validation	VILIMAS NOTCH1 TARGETS DN	NOTCH CORE SIG	quant_signature	0.29	1.62906	0.114	-0.0706324	0.576472	Pearson	1	ns	= ns
103	Training	VILIMAS NOTCH1 TARGETS UP	NOTCH CORE SIG	quant_signature	0.095	0.550385	0.586	-0.245682	0.415416	Pearson	1	ns	= ns
104	Validation	VILIMAS NOTCH1 TARGETS UP	NOTCH CORE SIG	quant_signature	0.57	3.77915	0.000698	0.273348	0.765095	Pearson	0.049558	*	= 0.05
105	Training	WP APOPTOSISRELATED NETWORK DUE TO ALTERED NOTCH3 IN OVARIAN CANCER	NOTCH CORE SIG	quant_signature	0.08	0.462888	0.646	-0.259884	0.402784	Pearson	1	ns	= ns
106	Validation	WP APOPTOSISRELATED NETWORK DUE TO ALTERED NOTCH3 IN OVARIAN CANCER	NOTCH CORE SIG	quant_signature	0.34	1.95284	0.0602	-0.0145693	0.612768	Pearson	1	ns	= ns
107	Training	WP CANONICAL AND NONCANONICAL NOTCH SIGNALING	NOTCH CORE SIG	quant_signature	0.84	9.04873	1.86e-10	0.711038	0.91895	Pearson	2.0646e-08	****	<0.001
108	Validation	WP CANONICAL AND NONCANONICAL NOTCH SIGNALING	NOTCH CORE SIG	quant_signature	0.69	5.24627	1.16e-05	0.452059	0.838232	Pearson	0.0010324	**	= 0.001
109	Training	WP NOTCH SIGNALING	NOTCH CORE SIG	quant_signature	0.7	5.55636	3.57e-06	0.471144	0.83502	Pearson	0.00034629	***	<0.001
110	Validation	WP NOTCH SIGNALING	NOTCH CORE SIG	quant_signature	0.7	5.31056	9.69e-06	0.458757	0.840727	Pearson	0.00089148	***	<0.001
111	Training	WP NOTCH SIGNALING PATHWAY	NOTCH CORE SIG	quant_signature	0.69	5.51428	4.04e-06	0.46703	0.833416	Pearson	0.00038784	***	<0.001
112	Validation	WP NOTCH SIGNALING PATHWAY	NOTCH CORE SIG	quant_signature	0.72	5.70673	3.17e-06	0.498071	0.855053	Pearson	0.00031066	***	<0.001
113	Training	WP NOTCH1 REGULATION OF ENDOTHELIAL CELL CALCIFICATION	NOTCH CORE SIG	quant_signature	0.86	9.81589	2.57e-11	0.743724	0.929092	Pearson	2.9041e-09	****	<0.001
114	Validation	WP NOTCH1 REGULATION OF ENDOTHELIAL CELL CALCIFICATION	NOTCH CORE SIG	quant_signature	0.57	3.77435	0.000707	0.27268	0.764796	Pearson	0.049558	*	= 0.05
115	Training	Xu 2017 MDAMB231 RBPJ targets	NOTCH CORE SIG	quant_signature	-0.26	-1.56796	0.126	-0.548437	0.0766586	Pearson	1	ns	= ns
116	Validation	Xu 2017 MDAMB231 RBPJ targets	NOTCH CORE SIG	quant_signature	0.3	1.69541	0.1	-0.05909	0.584159	Pearson	1	ns	= ns

## Sheet: patients_TCGA_BRCA
Table 11a: Correlation of signature score of the Notch core signature to published signatures in the cell line and patient datasets:TCGA BRCA cohort
	id_geneset_name	var1	var2	cor	statistic	p	conf.low	conf.high	method	p.adj	p.adj.signif	p_level
1	BIOCARTA NOTCH PATHWAY	NOTCH CORE SIG	quant_signature	0.74	36.4371	3.84e-191	0.711998	0.765609	Pearson	1.3056e-189	****	<0.001
2	Braune 2016 TNBC Notch sig CSL KO	NOTCH CORE SIG	quant_signature	0.73	35.7275	4.71e-186	0.704782	0.759547	Pearson	1.413e-184	****	<0.001
3	Castel 2013 C2C12 Dll1 vs DAPT targets 24h up	NOTCH CORE SIG	quant_signature	0.84	51.659	4.59e-296	0.823704	0.858243	Pearson	2.3409e-294	****	<0.001
4	Castel 2013 C2C12 Dll1 vs DAPT targets 6h down	NOTCH CORE SIG	quant_signature	0.63	26.5906	1.21e-120	0.588701	0.660715	Pearson	1.573e-119	****	<0.001
5	Castel 2013 C2C12 Dll1 vs DAPT targets 6h up	NOTCH CORE SIG	quant_signature	0.86	56.9197	0	0.848558	0.878552	Pearson	0	****	<0.001
6	GOBP NEGATIVE REGULATION OF NOTCH SIGNALING PATHWAY	NOTCH CORE SIG	quant_signature	0.74	36.2683	6.22e-190	0.710302	0.764185	Pearson	1.9904e-188	****	<0.001
7	GOBP NOTCH RECEPTOR PROCESSING	NOTCH CORE SIG	quant_signature	0.41	14.881	9.26e-46	0.359404	0.457865	Pearson	2.778e-45	****	<0.001
8	GOBP NOTCH SIGNALING INVOLVED IN HEART DEVELOPMENT	NOTCH CORE SIG	quant_signature	0.87	58.9891	0	0.857012	0.885435	Pearson	0	****	<0.001
9	GOBP POSITIVE REGULATION OF NOTCH SIGNALING PATHWAY	NOTCH CORE SIG	quant_signature	0.81	45.2245	6.18e-253	0.785097	0.82648	Pearson	2.8428e-251	****	<0.001
10	GOBP POSITIVE REGULATION OF TRANSCRIPTION OF NOTCH RECEPTOR TARGET	NOTCH CORE SIG	quant_signature	0.78	40.7904	4.29e-222	0.751685	0.798777	Pearson	1.7589e-220	****	<0.001
11	GOBP REGULATION OF NOTCH SIGNALING PATHWAY	NOTCH CORE SIG	quant_signature	0.78	41.3988	2.26e-226	0.756655	0.80291	Pearson	9.492e-225	****	<0.001
12	GOMF NOTCH BINDING	NOTCH CORE SIG	quant_signature	0.88	62.8811	0	0.871217	0.896974	Pearson	0	****	<0.001
13	HALLMARK NOTCH SIGNALING	NOTCH CORE SIG	quant_signature	0.81	46.3162	2.14e-260	0.792399	0.832507	Pearson	1.0058e-258	****	<0.001
14	HP ABNORMAL GREATER SCIATIC NOTCH MORPHOLOGY	NOTCH CORE SIG	quant_signature	0.49	18.5611	4.29e-67	0.44253	0.532608	Pearson	3.861e-66	****	<0.001
15	HP SHORT GREATER SCIATIC NOTCH	NOTCH CORE SIG	quant_signature	0.47	17.493	1.27e-60	0.419469	0.512012	Pearson	7.62e-60	****	<0.001
16	KEGG NOTCH SIGNALING PATHWAY	NOTCH CORE SIG	quant_signature	0.78	41.7525	7.47e-229	0.759485	0.805262	Pearson	3.2121e-227	****	<0.001
17	Klinakis 2011 TALL NcstnKO	NOTCH CORE SIG	quant_signature	0.45	16.5817	2.83e-55	0.399102	0.493734	Pearson	1.415e-54	****	<0.001
18	Labban 2018 SCC RBPJ targets	NOTCH CORE SIG	quant_signature	0.71	33.3136	1.07e-168	0.678471	0.737366	Pearson	2.782e-167	****	<0.001
19	Labban 2018 SCC common RBPJ targets	NOTCH CORE SIG	quant_signature	0.77	39.6007	1.09e-213	0.741577	0.790356	Pearson	4.251e-212	****	<0.001
20	Leontovich 2018 NOTCH3 nuclear reprogramming BRCA	NOTCH CORE SIG	quant_signature	0.65	28.207	4.48e-132	0.612729	0.68138	Pearson	7.168e-131	****	<0.001
21	NGUYEN NOTCH1 TARGETS UP	NOTCH CORE SIG	quant_signature	0.66	29.1394	1.02e-138	0.625849	0.692617	Pearson	1.836e-137	****	<0.001
22	Notch 20-Gene Signature	NOTCH CORE SIG	quant_signature	0.82	46.8843	2.95e-264	0.796067	0.835532	Pearson	1.416e-262	****	<0.001
23	PID NOTCH PATHWAY	NOTCH CORE SIG	quant_signature	0.72	33.9897	1.46e-173	0.686124	0.743831	Pearson	4.088e-172	****	<0.001
24	Poulsen 2018 HUVEC NOTCH1 inhibited	NOTCH CORE SIG	quant_signature	0.69	31.9134	1.28e-158	0.661881	0.723313	Pearson	2.688e-157	****	<0.001
25	Poulsen 2018 N1 repressed	NOTCH CORE SIG	quant_signature	0.49	18.382	5.39e-66	0.438723	0.529215	Pearson	4.312e-65	****	<0.001
26	Poulsen 2018 N1 supported	NOTCH CORE SIG	quant_signature	0.71	33.2777	1.95e-168	0.678059	0.737017	Pearson	4.875e-167	****	<0.001
27	REACTOME ACTIVATED NOTCH1 TRANSMITS SIGNAL TO THE NUCLEUS	NOTCH CORE SIG	quant_signature	0.76	39.236	4.18e-211	0.738372	0.787682	Pearson	1.5884e-209	****	<0.001
28	REACTOME FBXW7 MUTANTS AND NOTCH1 IN CANCER	NOTCH CORE SIG	quant_signature	0.52	20.1387	5.31e-77	0.474994	0.561421	Pearson	5.31e-76	****	<0.001
29	REACTOME NEGATIVE REGULATION OF NOTCH4 SIGNALING	NOTCH CORE SIG	quant_signature	0.14	4.52185	6.8e-06	0.0767506	0.192862	Pearson	6.8e-06	****	<0.001
30	REACTOME NONCANONICAL ACTIVATION OF NOTCH3	NOTCH CORE SIG	quant_signature	0.48	17.9041	4.33e-63	0.428449	0.520045	Pearson	3.031e-62	****	<0.001
31	REACTOME NOTCH HLH TRANSCRIPTION PATHWAY	NOTCH CORE SIG	quant_signature	0.71	33.0077	1.71e-166	0.674934	0.734374	Pearson	3.933e-165	****	<0.001
32	REACTOME NOTCH1 INTRACELLULAR DOMAIN REGULATES TRANSCRIPTION	NOTCH CORE SIG	quant_signature	0.67	30.1057	1.24e-145	0.638898	0.703762	Pearson	2.356e-144	****	<0.001
33	REACTOME NOTCH2 ACTIVATION AND TRANSMISSION OF SIGNAL TO THE NUCLEUS	NOTCH CORE SIG	quant_signature	0.71	33.1614	1.34e-167	0.676717	0.735882	Pearson	3.216e-166	****	<0.001
34	REACTOME NOTCH2 INTRACELLULAR DOMAIN REGULATES TRANSCRIPTION	NOTCH CORE SIG	quant_signature	0.64	27.8461	1.64e-129	0.607508	0.676899	Pearson	2.46e-128	****	<0.001
35	REACTOME NOTCH3 ACTIVATION AND TRANSMISSION OF SIGNAL TO THE NUCLEUS	NOTCH CORE SIG	quant_signature	0.74	36.257	7.5e-190	0.710188	0.76409	Pearson	2.325e-188	****	<0.001
36	REACTOME NOTCH3 INTRACELLULAR DOMAIN REGULATES TRANSCRIPTION	NOTCH CORE SIG	quant_signature	0.75	37.7774	1e-200	0.725032	0.776533	Pearson	3.6e-199	****	<0.001
37	REACTOME NOTCH4 ACTIVATION AND TRANSMISSION OF SIGNAL TO THE NUCLEUS	NOTCH CORE SIG	quant_signature	0.63	27.1401	1.63e-124	0.597057	0.667914	Pearson	2.282e-123	****	<0.001
38	REACTOME NOTCH4 INTRACELLULAR DOMAIN REGULATES TRANSCRIPTION	NOTCH CORE SIG	quant_signature	0.82	48.3288	5.3e-274	0.805012	0.842897	Pearson	2.597e-272	****	<0.001
39	REACTOME PRE NOTCH PROCESSING IN GOLGI	NOTCH CORE SIG	quant_signature	0.79	42.8014	3.5e-236	0.767629	0.812021	Pearson	1.54e-234	****	<0.001
40	REACTOME PRE NOTCH PROCESSING IN THE ENDOPLASMIC RETICULUM	NOTCH CORE SIG	quant_signature	0.85	53.1522	9.07e-306	0.831296	0.864458	Pearson	4.7164e-304	****	<0.001
41	REACTOME RUNX3 REGULATES NOTCH SIGNALING	NOTCH CORE SIG	quant_signature	0.74	36.9861	4.51e-195	0.71743	0.770166	Pearson	1.5785e-193	****	<0.001
42	REACTOME SIGNALING BY NOTCH1	NOTCH CORE SIG	quant_signature	0.72	34.79	2.56e-179	0.694894	0.751226	Pearson	7.424e-178	****	<0.001
43	REACTOME SIGNALING BY NOTCH1 HD DOMAIN MUTANTS IN CANCER	NOTCH CORE SIG	quant_signature	0.83	49.3111	1.43e-280	0.810794	0.847651	Pearson	7.15e-279	****	<0.001
44	REACTOME SIGNALING BY NOTCH1 PEST DOMAIN MUTANTS IN CANCER	NOTCH CORE SIG	quant_signature	0.69	31.9232	1.09e-158	0.662001	0.723415	Pearson	2.398e-157	****	<0.001
45	REACTOME SIGNALING BY NOTCH1 T 7 9 NOTCH1 M1580 K2555 TRANSLOCATION MUTANT	NOTCH CORE SIG	quant_signature	0.95	103.687	0	0.946779	0.957764	Pearson	0	****	<0.001
46	REACTOME SIGNALING BY NOTCH2	NOTCH CORE SIG	quant_signature	0.74	36.3241	2.48e-190	0.710864	0.764657	Pearson	8.184e-189	****	<0.001
47	REACTOME SIGNALING BY NOTCH3	NOTCH CORE SIG	quant_signature	0.77	39.8564	1.68e-215	0.743794	0.792204	Pearson	6.72e-214	****	<0.001
48	Stoeck2014 TNBC ACC GSI response 1	NOTCH CORE SIG	quant_signature	0.71	33.5484	2.19e-170	0.681155	0.739634	Pearson	5.913e-169	****	<0.001
49	Stoeck2014 TNBC ACC GSI response 2	NOTCH CORE SIG	quant_signature	0.68	30.7417	3.39e-150	0.647193	0.710829	Pearson	6.78e-149	****	<0.001
50	Stoeck2014 TNBC ACC GSI response 3	NOTCH CORE SIG	quant_signature	0.66	28.8559	1.07e-136	0.621916	0.689252	Pearson	1.819e-135	****	<0.001
51	VILIMAS NOTCH1 TARGETS DN	NOTCH CORE SIG	quant_signature	0.38	13.7347	9.94e-40	0.331426	0.432392	Pearson	1.988e-39	****	<0.001
52	VILIMAS NOTCH1 TARGETS UP	NOTCH CORE SIG	quant_signature	0.43	15.7154	2.39e-50	0.379155	0.475752	Pearson	9.56e-50	****	<0.001
53	WP APOPTOSISRELATED NETWORK DUE TO ALTERED NOTCH3 IN OVARIAN CANCER	NOTCH CORE SIG	quant_signature	0.62	26.4797	7.31e-120	0.58699	0.659239	Pearson	8.772e-119	****	<0.001
54	WP CANONICAL AND NONCANONICAL NOTCH SIGNALING	NOTCH CORE SIG	quant_signature	0.89	64.1801	0	0.875518	0.90046	Pearson	0	****	<0.001
55	WP NOTCH SIGNALING	NOTCH CORE SIG	quant_signature	0.8	43.5268	3.18e-241	0.773049	0.816514	Pearson	1.431e-239	****	<0.001
56	WP NOTCH SIGNALING PATHWAY	NOTCH CORE SIG	quant_signature	0.76	38.1926	1.1e-203	0.728916	0.779783	Pearson	4.07e-202	****	<0.001
57	WP NOTCH1 REGULATION OF ENDOTHELIAL CELL CALCIFICATION	NOTCH CORE SIG	quant_signature	0.91	73.7637	0	0.90177	0.921672	Pearson	0	****	<0.001
58	Xu 2017 MDAMB231 RBPJ targets	NOTCH CORE SIG	quant_signature	0.6	24.7992	3.8e-108	0.560074	0.635951	Pearson	4.18e-107	****	<0.001

## Sheet: patients_METABRIC
Table 11a: Correlation of signature score of the Notch core signature to published signatures in the cell line and patient datasets: METABRIC cohort
	id_geneset_name	var1	var2	cor	statistic	p	conf.low	conf.high	method	p.adj	p.adj.signif	p_level
1	BIOCARTA NOTCH PATHWAY	NOTCH CORE SIG	quant_signature	0.44	21.6284	6.23e-93	0.407503	0.479642	Pearson	1.9313e-91	****	<0.001
2	Braune 2016 TNBC Notch sig CSL KO	NOTCH CORE SIG	quant_signature	0.32	14.6816	2.62e-46	0.278113	0.358829	Pearson	4.978e-45	****	<0.001
3	Castel 2013 C2C12 Dll1 vs DAPT targets 24h up	NOTCH CORE SIG	quant_signature	0.45	21.9764	1.42e-95	0.413439	0.48512	Pearson	4.686e-94	****	<0.001
4	Castel 2013 C2C12 Dll1 vs DAPT targets 6h down	NOTCH CORE SIG	quant_signature	0.029	1.27001	0.204	-0.0158348	0.0739344	Pearson	0.816	ns	= 0.82
5	Castel 2013 C2C12 Dll1 vs DAPT targets 6h up	NOTCH CORE SIG	quant_signature	0.51	26.1201	8.88e-129	0.479971	0.546132	Pearson	3.4632e-127	****	<0.001
6	GOBP NEGATIVE REGULATION OF NOTCH SIGNALING PATHWAY	NOTCH CORE SIG	quant_signature	0.42	20.2559	9.12e-83	0.383575	0.457504	Pearson	2.4624e-81	****	<0.001
7	GOBP NOTCH RECEPTOR PROCESSING	NOTCH CORE SIG	quant_signature	-0.14	-6.26198	4.69e-10	-0.185862	-0.0978285	Pearson	5.159e-09	****	<0.001
8	GOBP NOTCH SIGNALING INVOLVED IN HEART DEVELOPMENT	NOTCH CORE SIG	quant_signature	0.75	50.0447	0	0.733828	0.772653	Pearson	0	****	<0.001
9	GOBP POSITIVE REGULATION OF NOTCH SIGNALING PATHWAY	NOTCH CORE SIG	quant_signature	0.5	24.8606	2.27e-118	0.460554	0.528397	Pearson	8.172e-117	****	<0.001
10	GOBP POSITIVE REGULATION OF TRANSCRIPTION OF NOTCH RECEPTOR TARGET	NOTCH CORE SIG	quant_signature	0.44	21.6045	9.43e-93	0.407095	0.479265	Pearson	2.829e-91	****	<0.001
11	GOBP REGULATION OF NOTCH SIGNALING PATHWAY	NOTCH CORE SIG	quant_signature	0.52	26.3287	1.59e-130	0.483119	0.549001	Pearson	6.36e-129	****	<0.001
12	GOMF NOTCH BINDING	NOTCH CORE SIG	quant_signature	0.71	44.4959	5.73e-297	0.691425	0.735491	Pearson	3.0369e-295	****	<0.001
13	HALLMARK NOTCH SIGNALING	NOTCH CORE SIG	quant_signature	0.65	37.2769	8.48e-229	0.623	0.67496	Pearson	4.24e-227	****	<0.001
14	HP ABNORMAL GREATER SCIATIC NOTCH MORPHOLOGY	NOTCH CORE SIG	quant_signature	-0.063	-2.75407	0.00594	-0.107642	-0.0181528	Pearson	0.04158	*	= 0.042
15	HP SHORT GREATER SCIATIC NOTCH	NOTCH CORE SIG	quant_signature	0.042	1.81661	0.0694	-0.00331097	0.0863789	Pearson	0.347	ns	= 0.35
16	KEGG NOTCH SIGNALING PATHWAY	NOTCH CORE SIG	quant_signature	0.62	34.1632	7.08e-200	0.588035	0.643757	Pearson	3.3276e-198	****	<0.001
17	Klinakis 2011 TALL NcstnKO	NOTCH CORE SIG	quant_signature	0.094	4.10987	4.13e-05	0.0491059	0.138162	Pearson	0.0003717	***	<0.001
18	Labban 2018 SCC RBPJ targets	NOTCH CORE SIG	quant_signature	0.45	21.6836	2.38e-93	0.40845	0.480516	Pearson	7.616e-92	****	<0.001
19	Labban 2018 SCC common RBPJ targets	NOTCH CORE SIG	quant_signature	0.38	17.7365	2.94e-65	0.337515	0.414632	Pearson	6.762e-64	****	<0.001
20	Leontovich 2018 NOTCH3 nuclear reprogramming BRCA	NOTCH CORE SIG	quant_signature	0.13	5.6874	1.49e-08	0.0848849	0.173231	Pearson	1.49e-07	****	<0.001
21	NGUYEN NOTCH1 TARGETS UP	NOTCH CORE SIG	quant_signature	0.014	0.609915	0.542	-0.0309583	0.0588693	Pearson	0.9	ns	= 0.9
22	Notch 20-Gene Signature	NOTCH CORE SIG	quant_signature	0.62	34.452	1.55e-202	0.591429	0.646794	Pearson	7.44e-201	****	<0.001
23	PID NOTCH PATHWAY	NOTCH CORE SIG	quant_signature	0.6	32.7523	5.84e-187	0.570989	0.628477	Pearson	2.6864e-185	****	<0.001
24	Poulsen 2018 HUVEC NOTCH1 inhibited	NOTCH CORE SIG	quant_signature	0.26	11.6408	2.65e-30	0.215464	0.299345	Pearson	4.505e-29	****	<0.001
25	Poulsen 2018 N1 repressed	NOTCH CORE SIG	quant_signature	0.21	9.50405	5.84e-21	0.169626	0.255405	Pearson	8.76e-20	****	<0.001
26	Poulsen 2018 N1 supported	NOTCH CORE SIG	quant_signature	0.24	10.6653	7.81e-26	0.194706	0.279491	Pearson	1.2496e-24	****	<0.001
27	REACTOME ACTIVATED NOTCH1 TRANSMITS SIGNAL TO THE NUCLEUS	NOTCH CORE SIG	quant_signature	0.54	28.1412	5.75e-146	0.50968	0.573151	Pearson	2.415e-144	****	<0.001
28	REACTOME FBXW7 MUTANTS AND NOTCH1 IN CANCER	NOTCH CORE SIG	quant_signature	0.21	9.19053	9.93e-20	0.162791	0.248823	Pearson	1.2909e-18	****	<0.001
29	REACTOME NEGATIVE REGULATION OF NOTCH4 SIGNALING	NOTCH CORE SIG	quant_signature	-0.3	-13.8856	7.92e-42	-0.343623	-0.262032	Pearson	1.4256e-40	****	<0.001
30	REACTOME NONCANONICAL ACTIVATION OF NOTCH3	NOTCH CORE SIG	quant_signature	-0.049	-2.12902	0.0334	-0.0934772	-0.00384526	Pearson	0.2004	ns	= 0.2
31	REACTOME NOTCH HLH TRANSCRIPTION PATHWAY	NOTCH CORE SIG	quant_signature	0.37	17.6212	1.7e-64	0.335343	0.412601	Pearson	3.74e-63	****	<0.001
32	REACTOME NOTCH1 INTRACELLULAR DOMAIN REGULATES TRANSCRIPTION	NOTCH CORE SIG	quant_signature	0.32	14.9361	8.78e-48	0.283203	0.363634	Pearson	1.756e-46	****	<0.001
33	REACTOME NOTCH2 ACTIVATION AND TRANSMISSION OF SIGNAL TO THE NUCLEUS	NOTCH CORE SIG	quant_signature	0.33	15.3364	3.85e-50	0.291158	0.371133	Pearson	8.085e-49	****	<0.001
34	REACTOME NOTCH2 INTRACELLULAR DOMAIN REGULATES TRANSCRIPTION	NOTCH CORE SIG	quant_signature	0.38	18.1187	8.22e-68	0.344679	0.421322	Pearson	1.9728e-66	****	<0.001
35	REACTOME NOTCH3 ACTIVATION AND TRANSMISSION OF SIGNAL TO THE NUCLEUS	NOTCH CORE SIG	quant_signature	0.44	21.4127	2.62e-91	0.403798	0.476221	Pearson	7.598e-90	****	<0.001
36	REACTOME NOTCH3 INTRACELLULAR DOMAIN REGULATES TRANSCRIPTION	NOTCH CORE SIG	quant_signature	0.57	30.0611	9e-163	0.536277	0.597224	Pearson	3.96e-161	****	<0.001
37	REACTOME NOTCH4 ACTIVATION AND TRANSMISSION OF SIGNAL TO THE NUCLEUS	NOTCH CORE SIG	quant_signature	-0.017	-0.755472	0.45	-0.0621942	0.0276241	Pearson	0.9	ns	= 0.9
38	REACTOME NOTCH4 INTRACELLULAR DOMAIN REGULATES TRANSCRIPTION	NOTCH CORE SIG	quant_signature	0.54	28.2042	1.64e-146	0.510577	0.573965	Pearson	7.052e-145	****	<0.001
39	REACTOME PRE NOTCH PROCESSING IN GOLGI	NOTCH CORE SIG	quant_signature	0.39	18.3637	1.81e-69	0.349236	0.425574	Pearson	4.525e-68	****	<0.001
40	REACTOME PRE NOTCH PROCESSING IN THE ENDOPLASMIC RETICULUM	NOTCH CORE SIG	quant_signature	0.73	46.8387	0	0.710297	0.752064	Pearson	0	****	<0.001
41	REACTOME RUNX3 REGULATES NOTCH SIGNALING	NOTCH CORE SIG	quant_signature	0.48	23.8199	5.72e-110	0.44398	0.513214	Pearson	1.9448e-108	****	<0.001
42	REACTOME SIGNALING BY NOTCH1	NOTCH CORE SIG	quant_signature	0.49	24.2209	3.49e-113	0.450423	0.519121	Pearson	1.2215e-111	****	<0.001
43	REACTOME SIGNALING BY NOTCH1 HD DOMAIN MUTANTS IN CANCER	NOTCH CORE SIG	quant_signature	0.65	37.4875	9.03e-231	0.625238	0.676951	Pearson	4.6956e-229	****	<0.001
44	REACTOME SIGNALING BY NOTCH1 PEST DOMAIN MUTANTS IN CANCER	NOTCH CORE SIG	quant_signature	0.39	18.4695	3.45e-70	0.351198	0.427403	Pearson	8.97e-69	****	<0.001
45	REACTOME SIGNALING BY NOTCH1 T 7 9 NOTCH1 M1580 K2555 TRANSLOCATION MUTANT	NOTCH CORE SIG	quant_signature	0.84	67.5005	0	0.82619	0.852687	Pearson	0	****	<0.001
46	REACTOME SIGNALING BY NOTCH2	NOTCH CORE SIG	quant_signature	0.5	25.4981	1.32e-123	0.470469	0.537461	Pearson	4.884e-122	****	<0.001
47	REACTOME SIGNALING BY NOTCH3	NOTCH CORE SIG	quant_signature	0.59	32.132	2.5e-181	0.563247	0.621523	Pearson	1.125e-179	****	<0.001
48	Stoeck2014 TNBC ACC GSI response 1	NOTCH CORE SIG	quant_signature	0.43	20.6794	7.37e-86	0.391047	0.464427	Pearson	2.0636e-84	****	<0.001
49	Stoeck2014 TNBC ACC GSI response 2	NOTCH CORE SIG	quant_signature	0.51	25.7776	6.36e-126	0.47476	0.541378	Pearson	2.4168e-124	****	<0.001
50	Stoeck2014 TNBC ACC GSI response 3	NOTCH CORE SIG	quant_signature	0.53	27.4107	1.09e-139	0.499146	0.563587	Pearson	4.469e-138	****	<0.001
51	VILIMAS NOTCH1 TARGETS DN	NOTCH CORE SIG	quant_signature	-0.025	-1.07572	0.282	-0.0695039	0.0202868	Pearson	0.846	ns	= 0.85
52	VILIMAS NOTCH1 TARGETS UP	NOTCH CORE SIG	quant_signature	0.076	3.33656	0.000865	0.0314681	0.120792	Pearson	0.00692	**	= 0.0069
53	WP APOPTOSISRELATED NETWORK DUE TO ALTERED NOTCH3 IN OVARIAN CANCER	NOTCH CORE SIG	quant_signature	0.15	6.48061	1.16e-10	0.102739	0.190647	Pearson	1.392e-09	****	<0.001
54	WP CANONICAL AND NONCANONICAL NOTCH SIGNALING	NOTCH CORE SIG	quant_signature	0.78	54.2967	0	0.761388	0.796665	Pearson	0	****	<0.001
55	WP NOTCH SIGNALING	NOTCH CORE SIG	quant_signature	0.65	37.4295	3.16e-230	0.624623	0.676405	Pearson	1.6116e-228	****	<0.001
56	WP NOTCH SIGNALING PATHWAY	NOTCH CORE SIG	quant_signature	0.65	36.8351	1.15e-224	0.618253	0.670735	Pearson	5.635e-223	****	<0.001
57	WP NOTCH1 REGULATION OF ENDOTHELIAL CELL CALCIFICATION	NOTCH CORE SIG	quant_signature	0.77	52.5655	0	0.750636	0.78731	Pearson	0	****	<0.001
58	Xu 2017 MDAMB231 RBPJ targets	NOTCH CORE SIG	quant_signature	0.21	9.38359	1.75e-20	0.167003	0.25288	Pearson	2.45e-19	****	<0.001

## Sheet: patients_Oslo2
Table 11a: Correlation of signature score of the Notch core signature to published signatures in the cell line and patient datasets: Oslo2 cohort
	id_geneset_name	var1	var2	cor	statistic	p	conf.low	conf.high	method	p.adj	p.adj.signif	p_level
1	BIOCARTA NOTCH PATHWAY	NOTCH CORE SIG	quant_signature	0.58	13.9668	4.71e-36	0.51247	0.645586	Pearson	2.1195e-34	****	<0.001
2	Braune 2016 TNBC Notch sig CSL KO	NOTCH CORE SIG	quant_signature	0.47	10.3527	2.76e-22	0.387325	0.544316	Pearson	9.108e-21	****	<0.001
3	Castel 2013 C2C12 Dll1 vs DAPT targets 24h up	NOTCH CORE SIG	quant_signature	0.63	15.6802	4.6e-43	0.562238	0.684599	Pearson	2.254e-41	****	<0.001
4	Castel 2013 C2C12 Dll1 vs DAPT targets 6h down	NOTCH CORE SIG	quant_signature	0.25	4.99508	8.99e-07	0.151852	0.340497	Pearson	1.3485e-05	****	<0.001
5	Castel 2013 C2C12 Dll1 vs DAPT targets 6h up	NOTCH CORE SIG	quant_signature	0.63	15.7896	1.62e-43	0.565218	0.686913	Pearson	8.1e-42	****	<0.001
6	GOBP NEGATIVE REGULATION OF NOTCH SIGNALING PATHWAY	NOTCH CORE SIG	quant_signature	0.46	10.1666	1.25e-21	0.380111	0.538335	Pearson	3.875e-20	****	<0.001
7	GOBP NOTCH RECEPTOR PROCESSING	NOTCH CORE SIG	quant_signature	-0.098	-1.92511	0.055	-0.196929	0.00208373	Pearson	0.385	ns	= 0.38
8	GOBP NOTCH SIGNALING INVOLVED IN HEART DEVELOPMENT	NOTCH CORE SIG	quant_signature	0.75	22.3647	3.04e-71	0.707403	0.794525	Pearson	1.6416e-69	****	<0.001
9	GOBP POSITIVE REGULATION OF NOTCH SIGNALING PATHWAY	NOTCH CORE SIG	quant_signature	0.58	13.7161	4.77e-35	0.504691	0.639425	Pearson	2.0988e-33	****	<0.001
10	GOBP POSITIVE REGULATION OF TRANSCRIPTION OF NOTCH RECEPTOR TARGET	NOTCH CORE SIG	quant_signature	0.55	12.7442	3.31e-31	0.473279	0.614367	Pearson	1.3571e-29	****	<0.001
11	GOBP REGULATION OF NOTCH SIGNALING PATHWAY	NOTCH CORE SIG	quant_signature	0.62	15.1999	4.45e-41	0.548875	0.674192	Pearson	2.0915e-39	****	<0.001
12	GOMF NOTCH BINDING	NOTCH CORE SIG	quant_signature	0.84	30.5125	4.12e-104	0.811268	0.869821	Pearson	2.3484e-102	****	<0.001
13	HALLMARK NOTCH SIGNALING	NOTCH CORE SIG	quant_signature	0.58	13.6883	6.17e-35	0.503819	0.638733	Pearson	2.6531e-33	****	<0.001
14	HP ABNORMAL GREATER SCIATIC NOTCH MORPHOLOGY	NOTCH CORE SIG	quant_signature	0.077	1.5072	0.133	-0.0234628	0.176291	Pearson	0.762	ns	= 0.76
15	HP SHORT GREATER SCIATIC NOTCH	NOTCH CORE SIG	quant_signature	0.14	2.71517	0.00693	0.0381923	0.235335	Pearson	0.06237	ns	= 0.062
16	KEGG NOTCH SIGNALING PATHWAY	NOTCH CORE SIG	quant_signature	0.57	13.6471	9e-35	0.502527	0.637708	Pearson	3.78e-33	****	<0.001
17	Klinakis 2011 TALL NcstnKO	NOTCH CORE SIG	quant_signature	-0.021	-0.400239	0.689	-0.120775	0.0800804	Pearson	0.762	ns	= 0.76
18	Labban 2018 SCC RBPJ targets	NOTCH CORE SIG	quant_signature	0.23	4.64393	4.72e-06	0.134703	0.324927	Pearson	6.136e-05	****	<0.001
19	Labban 2018 SCC common RBPJ targets	NOTCH CORE SIG	quant_signature	0.42	8.90367	2.27e-17	0.329203	0.495673	Pearson	5.675e-16	****	<0.001
20	Leontovich 2018 NOTCH3 nuclear reprogramming BRCA	NOTCH CORE SIG	quant_signature	0.36	7.60929	2.21e-13	0.27358	0.448122	Pearson	4.199e-12	****	<0.001
21	NGUYEN NOTCH1 TARGETS UP	NOTCH CORE SIG	quant_signature	0.25	4.96719	1.03e-06	0.150496	0.33927	Pearson	1.442e-05	****	<0.001
22	Notch 20-Gene Signature	NOTCH CORE SIG	quant_signature	0.62	15.2852	1.98e-41	0.551281	0.676069	Pearson	9.504e-40	****	<0.001
23	PID NOTCH PATHWAY	NOTCH CORE SIG	quant_signature	0.44	9.56686	1.45e-19	0.356361	0.518533	Pearson	4.06e-18	****	<0.001
24	Poulsen 2018 HUVEC NOTCH1 inhibited	NOTCH CORE SIG	quant_signature	0.49	11.0719	7.1e-25	0.414486	0.566691	Pearson	2.556e-23	****	<0.001
25	Poulsen 2018 N1 repressed	NOTCH CORE SIG	quant_signature	0.075	1.46775	0.143	-0.0254819	0.174333	Pearson	0.762	ns	= 0.76
26	Poulsen 2018 N1 supported	NOTCH CORE SIG	quant_signature	0.42	8.95661	1.53e-17	0.331405	0.497535	Pearson	3.978e-16	****	<0.001
27	REACTOME ACTIVATED NOTCH1 TRANSMITS SIGNAL TO THE NUCLEUS	NOTCH CORE SIG	quant_signature	0.48	10.5811	4.25e-23	0.39607	0.551545	Pearson	1.4875e-21	****	<0.001
28	REACTOME FBXW7 MUTANTS AND NOTCH1 IN CANCER	NOTCH CORE SIG	quant_signature	0.2	3.98966	7.94e-05	0.102357	0.295276	Pearson	0.0009528	***	<0.001
29	REACTOME NEGATIVE REGULATION OF NOTCH4 SIGNALING	NOTCH CORE SIG	quant_signature	-0.15	-2.90194	0.00393	-0.244285	-0.04767	Pearson	0.0393	*	= 0.039
30	REACTOME NONCANONICAL ACTIVATION OF NOTCH3	NOTCH CORE SIG	quant_signature	0.078	1.52912	0.127	-0.0223409	0.177379	Pearson	0.762	ns	= 0.76
31	REACTOME NOTCH HLH TRANSCRIPTION PATHWAY	NOTCH CORE SIG	quant_signature	0.47	10.382	2.18e-22	0.38845	0.545247	Pearson	7.412e-21	****	<0.001
32	REACTOME NOTCH1 INTRACELLULAR DOMAIN REGULATES TRANSCRIPTION	NOTCH CORE SIG	quant_signature	0.39	8.28611	2.05e-15	0.303087	0.473471	Pearson	4.715e-14	****	<0.001
33	REACTOME NOTCH2 ACTIVATION AND TRANSMISSION OF SIGNAL TO THE NUCLEUS	NOTCH CORE SIG	quant_signature	0.34	7.08447	6.84e-12	0.250089	0.42774	Pearson	1.2312e-10	****	<0.001
34	REACTOME NOTCH2 INTRACELLULAR DOMAIN REGULATES TRANSCRIPTION	NOTCH CORE SIG	quant_signature	0.17	3.26849	0.00118	0.0662057	0.26169	Pearson	0.01298	*	= 0.013
35	REACTOME NOTCH3 ACTIVATION AND TRANSMISSION OF SIGNAL TO THE NUCLEUS	NOTCH CORE SIG	quant_signature	0.45	9.70725	4.83e-20	0.361991	0.523242	Pearson	1.4007e-18	****	<0.001
36	REACTOME NOTCH3 INTRACELLULAR DOMAIN REGULATES TRANSCRIPTION	NOTCH CORE SIG	quant_signature	0.38	7.88293	3.44e-14	0.285618	0.458498	Pearson	7.568e-13	****	<0.001
37	REACTOME NOTCH4 ACTIVATION AND TRANSMISSION OF SIGNAL TO THE NUCLEUS	NOTCH CORE SIG	quant_signature	0.31	6.44294	3.56e-10	0.220689	0.401972	Pearson	6.052e-09	****	<0.001
38	REACTOME NOTCH4 INTRACELLULAR DOMAIN REGULATES TRANSCRIPTION	NOTCH CORE SIG	quant_signature	0.71	19.4349	7.19e-59	0.652341	0.753491	Pearson	3.7388e-57	****	<0.001
39	REACTOME PRE NOTCH PROCESSING IN GOLGI	NOTCH CORE SIG	quant_signature	0.53	12.0888	1.11e-28	0.450961	0.59639	Pearson	4.44e-27	****	<0.001
40	REACTOME PRE NOTCH PROCESSING IN THE ENDOPLASMIC RETICULUM	NOTCH CORE SIG	quant_signature	0.83	28.8885	8.25e-98	0.795043	0.858236	Pearson	4.62e-96	****	<0.001
41	REACTOME RUNX3 REGULATES NOTCH SIGNALING	NOTCH CORE SIG	quant_signature	0.4	8.41153	8.35e-16	0.308454	0.478051	Pearson	2.004e-14	****	<0.001
42	REACTOME SIGNALING BY NOTCH1	NOTCH CORE SIG	quant_signature	0.52	11.6972	3.39e-27	0.437179	0.585214	Pearson	1.3221e-25	****	<0.001
43	REACTOME SIGNALING BY NOTCH1 HD DOMAIN MUTANTS IN CANCER	NOTCH CORE SIG	quant_signature	0.68	17.9972	8.81e-53	0.620689	0.72954	Pearson	4.4931e-51	****	<0.001
44	REACTOME SIGNALING BY NOTCH1 PEST DOMAIN MUTANTS IN CANCER	NOTCH CORE SIG	quant_signature	0.47	10.265	5.63e-22	0.383933	0.541506	Pearson	1.8016e-20	****	<0.001
45	REACTOME SIGNALING BY NOTCH1 T 7 9 NOTCH1 M1580 K2555 TRANSLOCATION MUTANT	NOTCH CORE SIG	quant_signature	0.87	34.3517	1.9e-118	0.843237	0.892461	Pearson	1.102e-116	****	<0.001
46	REACTOME SIGNALING BY NOTCH2	NOTCH CORE SIG	quant_signature	0.37	7.70198	1.18e-13	0.277674	0.451656	Pearson	2.36e-12	****	<0.001
47	REACTOME SIGNALING BY NOTCH3	NOTCH CORE SIG	quant_signature	0.45	9.72494	4.2e-20	0.362697	0.523832	Pearson	1.26e-18	****	<0.001
48	Stoeck2014 TNBC ACC GSI response 1	NOTCH CORE SIG	quant_signature	0.37	7.79209	6.4e-14	0.281638	0.455073	Pearson	1.344e-12	****	<0.001
49	Stoeck2014 TNBC ACC GSI response 2	NOTCH CORE SIG	quant_signature	0.42	9.12629	4.27e-18	0.338423	0.50346	Pearson	1.1529e-16	****	<0.001
50	Stoeck2014 TNBC ACC GSI response 3	NOTCH CORE SIG	quant_signature	0.5	11.3316	7.85e-26	0.424012	0.574486	Pearson	2.9045e-24	****	<0.001
51	VILIMAS NOTCH1 TARGETS DN	NOTCH CORE SIG	quant_signature	0.063	1.22804	0.22	-0.0377531	0.162398	Pearson	0.762	ns	= 0.76
52	VILIMAS NOTCH1 TARGETS UP	NOTCH CORE SIG	quant_signature	-0.051	-0.985072	0.325	-0.150242	0.0501893	Pearson	0.762	ns	= 0.76
53	WP APOPTOSISRELATED NETWORK DUE TO ALTERED NOTCH3 IN OVARIAN CANCER	NOTCH CORE SIG	quant_signature	-0.1	-2.01565	0.0445	-0.201373	-0.00254345	Pearson	0.356	ns	= 0.36
54	WP CANONICAL AND NONCANONICAL NOTCH SIGNALING	NOTCH CORE SIG	quant_signature	0.83	28.5431	1.88e-96	0.791351	0.855591	Pearson	1.034e-94	****	<0.001
55	WP NOTCH SIGNALING	NOTCH CORE SIG	quant_signature	0.61	14.9476	4.85e-40	0.541675	0.668564	Pearson	2.231e-38	****	<0.001
56	WP NOTCH SIGNALING PATHWAY	NOTCH CORE SIG	quant_signature	0.5	11.3488	6.78e-26	0.424639	0.574998	Pearson	2.5764e-24	****	<0.001
57	WP NOTCH1 REGULATION OF ENDOTHELIAL CELL CALCIFICATION	NOTCH CORE SIG	quant_signature	0.72	20.3204	1.27e-62	0.670246	0.766921	Pearson	6.731e-61	****	<0.001
58	Xu 2017 MDAMB231 RBPJ targets	NOTCH CORE SIG	quant_signature	0.28	5.70144	2.39e-08	0.185836	0.37105	Pearson	3.824e-07	****	<0.001
