# Supplementary material for: Identification of a Notch transcriptomic signature for breast cancer
Source: Breast Cancer Res. 2024 Jan 3;26:4. doi: 10.1186/s13058-023-01757-7 (PMC10765899; doi:10.1186/s13058-023-01757-7)
Supplement: Supplementary file 17 — Additional file 17. Table S11: B. cBioportal annotations of Notch mutations in the TCGA cohort, ROC analysis and pair-wise correlation results of published signatures in relation to Notch alteration state. [file 13058_2023_1757_MOESM17_ESM.xlsx]

## Sheet: cBioportal Alterations
Table 11b: cBioportal annotations of Notch mutations in the TCGA cohort, ROC analysis and pair-wise correlation results of published signatures in relation to Notch alteration: Annotation of Notch receptor and ligand muations in TCGA_BRCA cohort
track_name	track_type	TCGA-E2-A14R	TCGA-A8-A07U	TCGA-D8-A1J9	TCGA-C8-A12L	TCGA-GM-A3XL	TCGA-OL-A66I	TCGA-E9-A22G	TCGA-A7-A13E	TCGA-C8-A137	TCGA-A8-A08X	TCGA-BH-A1FM	TCGA-EW-A2FV	TCGA-D8-A27V	TCGA-AR-A254	TCGA-BH-A18V	TCGA-E9-A5UO	TCGA-A2-A3XT	TCGA-B6-A0IA	TCGA-E2-A10C	TCGA-A2-A0ST	TCGA-BH-A0W3	TCGA-E9-A244	TCGA-EW-A1P8	TCGA-A7-A6VY	TCGA-C8-A12P	TCGA-B6-A0IQ	TCGA-A2-A04U	TCGA-AQ-A54N	TCGA-C8-A12Z	TCGA-D8-A140	TCGA-E9-A1NA	TCGA-B6-A0IJ	TCGA-A7-A4SE	TCGA-AN-A0AM	TCGA-C8-A26Z	TCGA-D8-A1XQ	TCGA-AC-A2BK	TCGA-B6-A0I1	TCGA-B6-A400	TCGA-A7-A0CE	TCGA-AN-A03X	TCGA-BH-A0HY	TCGA-BH-A0BL	TCGA-A1-A0SD	TCGA-A2-A0T2	TCGA-A2-A0YM	TCGA-A2-A3KC	TCGA-A2-A3XS
Profiled in Mutations	CLINICAL	Yes	Yes	Yes	Yes	Yes	Yes	Yes	Yes	Yes	Yes	Yes	Yes	Yes	Yes	Yes	Yes	Yes	Yes	Yes	Yes	Yes	Yes	Yes	Yes	Yes	Yes	Yes	Yes	Yes	Yes	Yes	Yes	Yes	Yes	Yes	Yes	Yes	Yes	Yes	Yes	Yes	Yes	Yes	Yes	Yes	Yes	Yes	Yes
Profiled in Putative copy-number alterations from GISTIC	CLINICAL	Yes	Yes	Yes	Yes	Yes	Yes	Yes	Yes	Yes	Yes	Yes	Yes	Yes	Yes	Yes	Yes	Yes	Yes	Yes	Yes	Yes	Yes	Yes	Yes	Yes	Yes	Yes	Yes	Yes	Yes	Yes	Yes	Yes	Yes	Yes	Yes	Yes	Yes	Yes	Yes	Yes	Yes	Yes	Yes	Yes	Yes	Yes	Yes
Profiled in Structural variants	CLINICAL	Yes	Yes	Yes	Yes	Yes	Yes	Yes	Yes	Yes	Yes	Yes	Yes	Yes	Yes	Yes	Yes	Yes	Yes	Yes	Yes	Yes	Yes	Yes	Yes	Yes	Yes	Yes	Yes	Yes	Yes	Yes	Yes	Yes	Yes	Yes	Yes	Yes	Yes	Yes	Yes	Yes	Yes	Yes	Yes	Yes	Yes	Yes	Yes
NOTCH1	CNA	homdel_rec	homdel_rec	homdel_rec	Amplification	Amplification	Amplification	Amplification	Amplification	Amplification	Amplification	Amplification
NOTCH2	CNA	Amplification			Amplification	Amplification	Amplification								Amplification	Amplification					Amplification	Amplification	Amplification	Amplification	Amplification	Amplification	Amplification	Amplification	Amplification	Amplification	Amplification	Amplification	Amplification	Amplification	Amplification	Amplification	Amplification	Amplification	Amplification	Amplification	Amplification	Amplification	Amplification	Amplification	Amplification	Amplification	Amplification	Amplification	Amplification
NOTCH3	CNA				Amplification																						Amplification	Amplification	Amplification	Amplification	Amplification	Amplification
NOTCH4	CNA																																	Amplification
DLL1	CNA																																			Deep Deletion	Deep Deletion
DLL3	CNA		Amplification		Amplification				Amplification												Amplification															Amplification		Amplification	Amplification	Amplification
DLL4	CNA		Deep Deletion														Amplification																								Deep Deletion
JAG1	CNA																							Amplification
JAG2	CNA									Amplification																																	Amplification	Deep Deletion
NOTCH1	MUTATIONS												Truncating mutation (putative driver)	Truncating mutation (putative driver)	Missense Mutation (putative passenger)	Missense Mutation (putative passenger)	Missense Mutation (putative passenger)	Missense Mutation (putative passenger)	Missense Mutation (putative passenger)	Missense Mutation (putative passenger)
NOTCH2	MUTATIONS												Truncating mutation (putative driver)										Truncating mutation (putative driver)	Truncating mutation (putative driver)	Missense Mutation (putative passenger)	Missense Mutation (putative passenger)
NOTCH3	MUTATIONS												Truncating mutation (putative driver)														Truncating mutation (putative driver)						Missense Mutation (putative passenger)
NOTCH4	MUTATIONS							Missense Mutation (putative passenger)					Truncating mutation (putative driver)	Truncating mutation (putative driver)									Missense Mutation (putative passenger)												Missense Mutation (putative passenger)
DLL1	MUTATIONS
DLL3	MUTATIONS
DLL4	MUTATIONS
JAG1	MUTATIONS			Truncating mutation (putative passenger)									Truncating mutation (putative passenger)	Truncating mutation (putative passenger)				Missense Mutation (putative passenger)																								Missense Mutation (putative passenger)
JAG2	MUTATIONS												Truncating mutation (putative passenger)
NOTCH1	STRUCTURAL_VARIANT
NOTCH2	STRUCTURAL_VARIANT				sv										sv						sv	sv
NOTCH3	STRUCTURAL_VARIANT
NOTCH4	STRUCTURAL_VARIANT
DLL1	STRUCTURAL_VARIANT
DLL3	STRUCTURAL_VARIANT
DLL4	STRUCTURAL_VARIANT
JAG1	STRUCTURAL_VARIANT
JAG2	STRUCTURAL_VARIANT
[truncated: 1,036 more columns]

## Sheet: Alterations Matrix
Table 11b: cBioportal annotations of Notch mutations in the TCGA cohort, ROC analysis and pair-wise correlation results of published signatures in relation to Notch alteration: Alteration Matrix
id_patient_id	NOTCH1_cnv	NOTCH2_cnv	NOTCH3_cnv	NOTCH4_cnv	DLL1_cnv	DLL3_cnv	DLL4_cnv	JAG1_cnv	JAG2_cnv	NOTCH1_mut	NOTCH2_mut	NOTCH3_mut	NOTCH4_mut	DLL1_mut	DLL3_mut	DLL4_mut	JAG1_mut	JAG2_mut	NOTCH1_sv	NOTCH2_sv	NOTCH3_sv	NOTCH4_sv	DLL1_sv	DLL3_sv	DLL4_sv	JAG1_sv	JAG2_sv	pathway_score	status	Notch 20-Gene Signature	BIOCARTA_NOTCH_PATHWAY	Braune_2016_TNBC_Notch_sig_CSL_KO	Castel_2013_C2C12_Dll1_vs_DAPT_targets_24h_up	Castel_2013_C2C12_Dll1_vs_DAPT_targets_6h_down	Castel_2013_C2C12_Dll1_vs_DAPT_targets_6h_up	GOBP_NEGATIVE_REGULATION_OF_NOTCH_SIGNALING_PATHWAY	GOBP_NOTCH_RECEPTOR_PROCESSING	GOBP_NOTCH_SIGNALING_INVOLVED_IN_HEART_DEVELOPMENT	GOBP_POSITIVE_REGULATION_OF_NOTCH_SIGNALING_PATHWAY	GOBP_POSITIVE_REGULATION_OF_TRANSCRIPTION_OF_NOTCH_RECEPTOR_TARGET	GOBP_REGULATION_OF_NOTCH_SIGNALING_PATHWAY	GOMF_NOTCH_BINDING	HALLMARK_NOTCH_SIGNALING	HP_ABNORMAL_GREATER_SCIATIC_NOTCH_MORPHOLOGY	HP_SHORT_GREATER_SCIATIC_NOTCH	KEGG_NOTCH_SIGNALING_PATHWAY	Klinakis_2011_TALL_NcstnKO	Labban_2018_SCC_RBPJ_targets	Labban_2018_SCC_common_RBPJ_targets
TCGA-E2-A14R	-1	1	0	0	0	0	0	0	0	0	0	0	0	0	0	0	0	0	0	0	0	0	0	0	0	0	0	0	Notch wild type	-0.54502	-1.08579	-0.227026	-0.6297	-0.298389	-0.473136	-0.777763	-0.986981	-0.851799	-0.587583	-0.849578	-0.736058	-0.836354	-0.364475	-0.510596	0.142503	-0.653149	0.134998	-0.782936	-1.09212
TCGA-A8-A07U	-1	0	0	0	0	1	-1	0	0	0	0	0	0	0	0	0	0	0	0	0	0	0	0	0	0	0	0	-1	Notch inactivation alteration	-0.338375	-0.463876	-0.0313378	-0.261742	0.110759	-0.23303	-0.693234	-0.0263255	-0.497886	-0.514051	-0.498656	-0.572542	-0.715262	-0.376055	-0.695987	-0.416043	-0.522008	0.312241	-0.31732	-0.473882
TCGA-D8-A1J9	-1	0	0	0	0	0	0	0	0	0	0	0	0	0	0	0	-1	0	0	0	0	0	0	0	0	0	0	-2	Notch inactivation alteration	0.150654	1.11938	0.228071	0.249389	-0.056196	0.117847	0.312923	0.866793	0.438043	0.135416	0.158101	0.293781	0.589656	0.380204	0.364832	0.820073	0.298203	-0.0218907	0.627628	0.600572
TCGA-C8-A12L	1	1	1	0	0	1	0	0	0	0	0	0	0	0	0	0	0	0	0	-1	0	0	0	0	0	0	0	3	Notch activation alteration	0.167148	0.16789	0.380826	-0.029172	0.401396	0.083624	0.273734	0.136429	0.219117	0.142451	0.187226	0.207513	0.1457	0.332322	0.201198	-0.267813	0.280918	-0.338186	0.179258	-0.00229238
TCGA-GM-A3XL	1	1	0	0	0	0	0	0	0	0	0	0	0	0	0	0	0	0	0	0	0	0	0	0	0	0	0	2	Notch activation alteration	-0.579752	-0.918694	-0.646222	-0.626871	0.0051781	-0.861354	-0.473817	-0.32173	-0.895793	-0.545084	-0.664014	-0.412148	-0.791192	-0.416395	-0.476405	-0.507905	-0.43582	0.206456	-0.661303	-0.982959
TCGA-OL-A66I	1	1	0	0	0	0	0	0	0	0	0	0	0	0	0	0	0	0	0	0	0	0	0	0	0	0	0	2	Notch activation alteration	0.536115	0.294786	0.270117	0.381923	0.431697	0.202399	0.360824	-0.0368963	0.789514	0.153885	0.146922	0.17525	0.277061	0.508799	-0.208796	-0.664913	0.146933	1.37385	0.0455414	0.22162
TCGA-E9-A22G	1	0	0	0	0	0	0	0	0	0	0	0	-1	0	0	0	0	0	0	0	0	0	0	0	0	0	0	0	Notch wild type	-0.110411	-0.00444691	-0.142448	-0.585953	-0.0444618	-0.620479	-0.262324	0.467075	-0.173174	-0.356878	-0.214831	-0.282517	-0.149172	0.273416	0.239699	0.721094	-0.352552	-0.200153	-0.471952	-0.585928
TCGA-A7-A13E	1	0	0	0	0	1	0	0	0	0	0	0	0	0	0	0	0	0	0	0	0	0	0	0	0	0	0	2	Notch activation alteration	0.706151	0.425989	-0.244487	-0.312057	0.0266381	-0.108184	-0.693294	-0.146316	0.0300762	-0.309548	0.534722	-0.404899	-0.442261	-0.164769	-0.171115	0.103474	-0.663551	0.0777909	-0.111772	-0.639772
TCGA-C8-A137	1	0	0	0	0	0	0	0	1	0	0	0	0	0	0	0	0	0	0	0	0	0	0	0	0	0	0	2	Notch activation alteration	-0.270488	-0.16125	0.0521473	-0.213571	0.138833	-0.273785	-0.196455	-0.565312	-0.0540664	-0.531063	-0.443291	-0.320496	-0.0839113	-0.286559	-0.0677406	-0.527511	-0.34868	-0.961131	-0.0687105	-0.210008
TCGA-A8-A08X	1	0	0	0	0	0	0	0	0	0	0	0	0	0	0	0	0	0	0	0	0	0	0	0	0	0	0	1	Notch activation alteration	-0.243654	-0.684077	-0.408464	-0.488255	-0.88201	-0.492639	-0.747775	-1.31499	-0.692343	-0.836803	-0.887382	-0.808964	-0.759795	-0.885502	-0.850398	-1.15774	-1.07372	-0.339594	-0.616418	-0.325162
TCGA-BH-A1FM	1	0	0	0	0	0	0	0	0	0	0	0	0	0	0	0	0	0	0	0	0	0	0	0	0	0	0	1	Notch activation alteration	-0.578758	-0.0846104	-0.25181	-0.347534	-0.330031	-0.291283	-0.863653	-0.663327	-0.111214	-0.748742	-0.213286	-0.764365	-0.657663	-0.411059	-0.429135	-0.738017	-0.913541	-1.04683	-0.304472	-0.695567
TCGA-EW-A2FV	0	0	0	0	0	0	0	0	0	-1	-1	-1	-1	0	0	0	-1	-1	0	0	0	0	0	0	0	0	0	-6	Notch inactivation alteration	0.147971	0.363301	0.222723	0.0962164	-0.0830112	0.325188	0.284572	-0.414443	0.158692	0.21495	0.237164	0.111018	0.139913	-0.0532131	-0.164838	0.394985	0.0662345	0.386493	0.0370437	-0.064859
TCGA-D8-A27V	0	0	0	0	0	0	0	0	0	-1	0	0	-1	0	0	0	-1	0	0	0	0	0	0	0	0	0	0	-3	Notch inactivation alteration	0.931499	0.579939	0.362446	0.397133	0.0295321	0.594091	0.131429	0.628353	0.651618	0.132165	0.542914	0.133344	0.369266	0.459855	0.282429	0.691416	0.266817	0.0510795	0.390282	0.374398
TCGA-AR-A254	0	1	0	0	0	0	0	0	0	-1	0	0	0	0	0	0	0	0	0	-1	0	0	0	0	0	0	0	-1	Notch inactivation alteration	0.365246	0.0953168	0.306007	0.238679	0.112167	0.233402	-0.230382	0.0478387	0.0186552	0.00262861	0.151928	-0.0207278	-0.0934972	0.205119	-0.022018	0.0654501	0.0061978	0.513559	0.339398	0.355884
TCGA-BH-A18V	0	1	0	0	0	0	0	0	0	-1	0	0	0	0	0	0	0	0	0	0	0	0	0	0	0	0	0	0	Notch wild type	1.87635	0.934653	0.829772	0.336614	0.676356	0.562733	0.643544	-0.0162212	1.05925	0.497886	1.08819	0.550725	0.549328	0.721354	-0.429849	-0.639285	0.651816	0.460623	0.971371	1.13843
TCGA-E9-A5UO	0	0	0	0	0	0	1	0	0	-1	0	0	0	0	0	0	0	0	0	0	0	0	0	0	0	0	0	0	Notch wild type	-0.513701	-0.0579049	-0.655795	-0.519072	-0.591819	-0.571225	0.0531931	0.387383	0.0333648	0.188544	-0.0286609	0.134538	-0.0515485	-0.324679	0.261066	0.258193	0.119482	-1.23988	-0.425427	-0.450993
TCGA-A2-A3XT	0	0	0	0	0	0	0	0	0	-1	0	0	0	0	0	0	-1	0	0	0	0	0	0	0	0	0	0	-2	Notch inactivation alteration	-0.0342515	-0.136005	-0.262818	-0.251488	0.180988	-0.144959	0.100953	-0.36873	0.232741	-0.0381335	0.146453	0.0260943	-0.178956	-0.0255467	-0.157029	0.249034	-0.191437	0.113998	-0.426604	-0.662541
TCGA-B6-A0IA	0	0	0	0	0	0	0	0	0	-1	0	0	0	0	0	0	0	0	0	0	0	0	0	0	0	0	0	-1	Notch inactivation alteration	-1.33423	-1.38822	-1.03973	-1.18177	-0.819626	-1.07438	-0.87886	0.0180839	-1.87062	-0.908009	-1.96875	-0.906901	-1.12615	-1.00516	-0.518432	-1.01206	-0.985652	-1.21165	-1.18005	-1.10834
TCGA-E2-A10C	0	0	0	0	0	0	0	0	0	-1	0	0	0	0	0	0	0	0	0	0	0	0	0	0	0	0	0	-1	Notch inactivation alteration	-0.554764	-0.798535	-0.662698	-0.604541	-0.334442	-0.661801	-0.116643	-0.344377	-0.39407	-0.582099	-1.2248	-0.399124	-0.941055	-0.649047	-0.545768	-0.464505	-0.591473	-0.144496	-0.570949	-0.695622
TCGA-A2-A0ST	0	1	0	0	0	1	0	0	0	0	0	0	0	0	0	0	0	0	0	-1	0	0	0	0	0	0	0	1	Notch activation alteration	0.467861	-0.242739	0.2429	0.0117798	0.216256	-0.153383	-0.194838	-0.697837	0.203502	-0.163262	0.0570041	-0.237716	-0.325128	-0.15638	-0.908649	-0.784548	-0.346744	1.30253	-0.157588	-0.298573
TCGA-BH-A0W3	0	1	0	0	0	0	0	0	0	0	0	0	0	0	0	0	0	0	0	-1	0	0	0	0	0	0	0	0	Notch wild type	-0.588841	0.680092	-0.338401	-0.169997	-0.475504	0.0147289	0.339884	0.774202	-0.186334	0.327962	0.377899	0.35521	0.443235	0.312861	0.672927	0.942252	0.661028	-0.267224	0.424333	0.318648
TCGA-E9-A244	0	1	0	0	0	0	0	0	0	0	-1	0	-1	0	0	0	0	0	0	0	0	0	0	0	0	0	0	-1	Notch inactivation alteration	0.193846	-0.231831	-0.0177993	-0.258746	0.0825241	-0.513906	-0.6217	-0.415442	-0.574103	-0.179967	-0.102134	-0.342838	-0.554164	-0.0421493	-0.203844	-0.697984	-0.261859	-0.51327	-0.126083	-0.0176244
TCGA-EW-A1P8	0	1	0	0	0	0	0	1	0	0	-1	0	0	0	0	0	0	0	0	0	0	0	0	0	0	0	0	1	Notch activation alteration	0.597033	0.284409	0.410505	0.0569237	0.55552	-0.0263535	-0.00168418	0.462163	0.536267	0.177679	0.35354	0.0726849	0.0418159	0.437254	-0.348362	-0.71232	0.109454	0.267944	0.351551	0.536308
TCGA-A7-A6VY	0	1	0	0	0	0	0	0	0	0	-1	0	0	0	0	0	0	0	0	0	0	0	0	0	0	0	0	0	Notch wild type	0.188907	0.301392	0.270648	0.0821645	0.483036	-0.181829	-0.0134933	-0.437691	0.072892	-0.124111	-0.195798	-0.0708417	0.403573	0.216551	-0.142497	0.700745	-0.130602	0.193223	-0.0091497	-0.0440858
TCGA-C8-A12P	0	1	0	0	0	0	0	0	0	0	-1	0	0	0	0	0	0	0	0	0	0	0	0	0	0	0	0	0	Notch wild type	-0.0120232	-0.341901	0.229223	-0.0256505	-0.557614	-0.0526288	-0.218303	0.0676979	0.00596875	-0.102393	-0.216102	-0.152654	0.146511	0.0304119	-0.157292	-0.247374	-0.262049	-0.538895	0.162315	0.199971
TCGA-B6-A0IQ	0	1	1	0	0	0	0	0	0	0	0	-1	0	0	0	0	0	0	0	0	0	0	0	0	0	0	0	1	Notch activation alteration	0.974363	-0.38734	-0.315717	-0.23211	-0.134452	-0.5332	-0.0806669	-0.170646	0.129429	-0.420887	0.177024	-0.292107	-0.399187	0.0877267	-0.606564	-0.705454	0.0445959	0.562626	-0.326352	-0.456615
TCGA-A2-A04U	0	1	1	0	0	0	0	0	0	0	0	0	0	0	0	0	0	0	0	0	0	0	0	0	0	0	0	2	Notch activation alteration	-0.129331	-0.422991	-0.190338	-0.500132	-0.0267319	-0.810525	-0.326583	-0.186556	-0.483336	-0.410878	-0.289842	-0.386353	-0.425907	0.207384	-0.64294	-0.112454	-0.18961	-0.714212	-0.702746	-0.678107
TCGA-AQ-A54N	0	1	1	0	0	0	0	0	0	0	0	0	0	0	0	0	0	0	0	0	0	0	0	0	0	0	0	2	Notch activation alteration	-0.150633	-1.3332	-0.588944	-1.12114	-0.47421	-1.28057	-0.546246	-1.05959	-0.818196	-0.822231	-1.04755	-0.769208	-1.32295	-0.575465	-1.08627	-1.23445	-0.530413	-0.22982	-0.733814	-0.033438
TCGA-C8-A12Z	0	1	1	0	0	0	0	0	0	0	0	0	0	0	0	0	0	0	0	0	0	0	0	0	0	0	0	2	Notch activation alteration	-0.40257	-0.336082	0.154019	-0.141372	-0.49916	-0.0789979	0.185644	0.206019	-0.0158697	-0.086621	-0.232209	0.0466423	0.143748	0.183515	-0.0889083	-0.212221	-0.0297599	-0.753921	0.323792	0.214498
TCGA-D8-A140	0	1	1	0	0	0	0	0	0	0	0	0	0	0	0	0	0	0	0	0	0	0	0	0	0	0	0	2	Notch activation alteration	-0.0364112	0.103404	-0.0770683	-0.0212887	-0.239489	0.0514809	-0.0325787	0.400048	0.289629	0.0144548	0.246342	0.101963	0.188698	-0.0406623	-0.149878	-0.200629	0.188354	0.414381	0.0313977	0.0978787
TCGA-E9-A1NA	0	1	1	0	0	0	0	0	0	0	0	0	0	0	0	0	0	0	0	0	0	0	0	0	0	0	0	2	Notch activation alteration	0.0819882	0.284207	0.250859	0.226741	0.000825683	0.313206	0.303478	0.456237	0.300128	0.101868	0.336998	0.230442	0.343059	0.369163	0.164722	-0.0295927	0.349933	-0.300829	0.285984	0.358101
TCGA-B6-A0IJ	0	1	0	0	0	0	0	0	0	0	0	-1	0	0	0	0	0	0	0	0	0	0	0	0	0	0	0	0	Notch wild type	0.50204	-0.129667	-0.144203	-0.501619	-0.097832	-0.58597	-0.497956	-0.6982	-0.144018	-0.26971	-0.148472	-0.412674	-0.509315	-0.0713559	-0.628898	0.0726678	-0.215127	0.325493	-0.434711	-0.697735
TCGA-A7-A4SE	0	1	0	1	0	0	0	0	0	0	0	0	0	0	0	0	0	0	0	0	0	0	0	0	0	0	0	2	Notch activation alteration	2.29842	1.37791	0.992083	0.991728	0.962483	1.01649	0.734068	0.472608	1.81521	0.711963	1.30212	0.742448	0.884107	1.11888	0.364897	0.588502	0.948832	0.649013	0.807765	1.09464
TCGA-AN-A0AM	0	1	0	0	0	0	0	0	0	0	0	0	-1	0	0	0	0	0	0	0	0	0	0	0	0	0	0	0	Notch wild type	-0.419859	0.219156	-0.0615086	-0.265815	-0.0139811	-0.396257	-0.0959607	-0.148189	-0.650091	-0.11315	-0.594374	-0.110921	-0.0115365	-0.128979	-0.224116	-0.220816	-0.0425528	-0.0400968	-0.222548	-0.317566
TCGA-C8-A26Z	0	1	0	0	-1	1	0	0	0	0	0	0	0	0	0	0	0	0	0	0	0	0	0	0	0	0	0	1	Notch activation alteration	-0.00747146	0.0650219	-0.188401	-0.0636817	-0.638952	0.0733712	0.305663	0.737234	0.467271	-0.0119103	-0.0312485	0.176325	-0.0285962	0.110797	0.260906	-0.140781	0.180389	-0.344912	0.124358	0.355369
TCGA-D8-A1XQ	0	1	0	0	-1	0	0	0	0	0	0	0	0	0	0	0	0	0	0	0	0	0	0	0	0	0	0	0	Notch wild type	-0.112482	0.431316	0.344343	-0.127591	0.36149	0.1915	-0.065099	0.264364	-0.310501	0.0775714	0.0461151	0.0460896	-0.0871367	-0.0162082	0.332178	0.890307	0.0792105	0.152299	0.0506572	0.138086
TCGA-AC-A2BK	0	1	0	0	0	1	0	0	0	0	0	0	0	0	0	0	0	0	0	0	0	0	0	0	0	0	0	2	Notch activation alteration	-0.0692515	0.822094	0.147463	-0.140064	0.307229	-0.27421	0.158869	0.278042	-0.149836	0.0493059	0.740663	0.110823	0.751746	0.465875	0.544997	0.777884	0.39074	-0.216491	-0.238215	-0.318776
TCGA-B6-A0I1	0	1	0	0	0	1	0	0	0	0	0	0	0	0	0	0	0	0	0	0	0	0	0	0	0	0	0	2	Notch activation alteration	-0.479826	-0.592246	-0.494878	-0.806621	-0.422927	-0.899557	-0.25192	0.324778	-0.587096	-0.445336	-1.00128	-0.312917	-0.494233	-0.293382	-0.435667	-0.456391	-0.379315	-0.945087	-0.508471	-0.754608
TCGA-B6-A400	0	1	0	0	0	1	0	0	0	0	0	0	0	0	0	0	0	0	0	0	0	0	0	0	0	0	0	2	Notch activation alteration	1.5444	0.367045	0.642786	0.550228	0.599173	0.66444	0.370013	0.241637	1.19217	0.310267	0.30865	0.33107	0.533721	0.857113	0.27284	0.551554	0.596962	0.704106	0.311598	1.02339
TCGA-A7-A0CE	0	1	0	0	0	0	-1	0	0	0	0	0	0	0	0	0	0	0	0	0	0	0	0	0	0	0	0	0	Notch wild type	0.45528	0.526613	0.583408	-0.116488	0.544739	-0.120723	-0.384192	0.837569	-0.14436	-0.139121	-0.286746	-0.228262	0.0634267	-0.0791751	0.382397	0.820707	0.112576	-0.737441	-0.149694	-0.267168
TCGA-AN-A03X	0	1	0	0	0	0	0	0	0	0	0	0	0	0	0	0	-1	0	0	0	0	0	0	0	0	0	0	0	Notch wild type	-0.231081	-0.1717	0.0651385	0.148843	-0.197129	-0.0773008	-0.499617	-0.168365	-0.130656	-0.516232	-0.51897	-0.512123	-0.363068	-0.225953	-0.0901447	-0.191641	-0.445979	-1.04303	-0.172227	0.0959254
TCGA-BH-A0HY	0	1	0	0	0	0	0	0	1	0	0	0	0	0	0	0	0	0	0	0	0	0	0	0	0	0	0	2	Notch activation alteration	0.0530287	-0.398634	-0.0487273	0.0211337	-0.317137	0.0784279	0.00717527	-0.0371363	0.0309868	-0.196524	-0.269163	-0.0325392	0.00456703	-0.0626996	-0.342179	-0.454792	-0.0479938	-0.507203	0.035203	0.127227
TCGA-BH-A0BL	0	1	0	0	0	0	0	0	-1	0	0	0	0	0	0	0	0	0	0	0	0	0	0	0	0	0	0	0	Notch wild type	0.97477	0.812529	0.803222	0.824185	0.968514	0.706363	0.279689	0.20296	0.882643	0.576551	0.881492	0.425199	0.652786	0.574566	0.418739	0.262432	0.487789	0.849508	0.65961	0.674808
TCGA-A1-A0SD	0	1	0	0	0	0	0	0	0	0	0	0	0	0	0	0	0	0	0	0	0	0	0	0	0	0	0	1	Notch activation alteration	0.868258	1.06745	0.426896	0.517882	0.252653	0.627979	0.41101	0.649284	0.881568	0.737232	0.707528	0.553044	0.699306	0.425526	0.489136	0.839755	0.54957	0.259183	0.609093	0.709469
TCGA-A2-A0T2	0	1	0	0	0	0	0	0	0	0	0	0	0	0	0	0	0	0	0	0	0	0	0	0	0	0	0	1	Notch activation alteration	-0.268407	-0.559601	-0.447057	-0.503452	-0.0535031	-0.470861	-0.837568	-0.405739	-0.385331	-0.423655	-0.730194	-0.671158	-0.752302	-0.631915	-0.458759	-0.779863	-0.605158	-0.545427	-0.499616	-0.356259
TCGA-A2-A0YM	0	1	0	0	0	0	0	0	0	0	0	0	0	0	0	0	0	0	0	0	0	0	0	0	0	0	0	1	Notch activation alteration	-0.0578997	1.30115	0.46661	0.153566	0.696479	0.448767	0.150496	0.0389169	0.0400945	0.474469	0.996968	0.309297	0.339422	0.343888	0.112606	0.200802	0.641528	0.190988	0.78388	0.491931
TCGA-A2-A3KC	0	1	0	0	0	0	0	0	0	0	0	0	0	0	0	0	0	0	0	0	0	0	0	0	0	0	0	1	Notch activation alteration	0.984518	0.953224	0.474272	0.786446	0.336233	0.860386	0.569888	0.632341	1.18657	0.808339	0.960386	0.697994	1.0276	0.881179	0.26641	0.635479	0.959472	0.629171	0.636064	0.878911
TCGA-A2-A3XS	0	1	0	0	0	0	0	0	0	0	0	0	0	0	0	0	0	0	0	0	0	0	0	0	0	0	0	1	Notch activation alteration	0.294402	0.039362	-0.00592957	-0.0260233	0.138108	0.0223395	-0.183498	-0.0663159	0.198822	0.126022	0.0668563	-0.0624864	0.00205005	0.0956096	-0.0607304	-0.112319	0.0655319	0.315428	-0.179059	-0.0576095
TCGA-A2-A3XU	0	1	0	0	0	0	0	0	0	0	0	0	0	0	0	0	0	0	0	0	0	0	0	0	0	0	0	1	Notch activation alteration	0.339802	-1.56243	-0.308704	-0.874844	-0.698327	-1.00465	-0.645131	-1.31531	0.271729	-1.06575	-1.00038	-0.900942	-1.16732	-0.268355	-1.08018	-1.54235	-0.903487	-0.742799	-0.696924	-0.60044
TCGA-A2-A04T	0	1	0	0	0	0	0	0	0	0	0	0	0	0	0	0	0	0	0	0	0	0	0	0	0	0	0	1	Notch activation alteration	-0.33733	0.483036	-0.295843	-0.42694	-0.140114	-0.39195	-0.398454	0.0505686	-0.255979	-0.281708	0.683776	-0.352464	-0.456621	-0.18556	-0.353802	-0.427411	-0.306248	0.183652	-0.32854	-0.31356
TCGA-A2-A25F	0	1	0	0	0	0	0	0	0	0	0	0	0	0	0	0	0	0	0	0	0	0	0	0	0	0	0	1	Notch activation alteration	-0.0693921	0.787318	0.407717	0.61063	0.795564	0.466314	-0.0738468	-0.133325	0.457332	0.176767	0.99357	-0.0111627	0.270165	0.109347	0.0183852	-0.0935363	0.0639159	1.51201	0.101987	0.00336981
TCGA-A7-A4SF	0	1	0	0	0	0	0	0	0	0	0	0	0	0	0	0	0	0	0	0	0	0	0	0	0	0	0	1	Notch activation alteration	-0.746045	-0.55887	-0.698193	-0.570546	-0.55474	-0.52593	0.0484439	-0.201168	-0.491625	-0.567812	-0.856662	-0.210504	-0.580843	-0.307772	-0.419818	-0.277164	-0.179143	-0.422313	-0.182663	0.0482669
TCGA-A7-A13D	0	1	0	0	0	0	0	0	0	0	0	0	0	0	0	0	0	0	0	0	0	0	0	0	0	0	0	1	Notch activation alteration	-0.189779	-0.455103	-0.0384515	-0.294959	0.122611	-0.154877	-0.865891	-0.97356	-0.131957	-0.625137	-0.0701652	-0.702515	-0.407804	-0.41115	-0.627298	-0.438106	-0.93397	-1.38957	-0.204632	-0.373392
TCGA-A8-A0A6	0	1	0	0	0	0	0	0	0	0	0	0	0	0	0	0	0	0	0	0	0	0	0	0	0	0	0	1	Notch activation alteration	0.100088	-0.0685156	0.106692	-0.0243629	0.134813	-0.0835135	0.0150799	0.189545	0.133845	0.0589767	0.113086	0.0403629	0.103524	0.136628	0.136455	0.0238161	-0.00679709	0.611059	0.209896	-0.245442
TCGA-A8-A0AB	0	1	0	0	0	0	0	0	0	0	0	0	0	0	0	0	0	0	0	0	0	0	0	0	0	0	0	1	Notch activation alteration	-0.258887	0.319453	-0.139224	-0.064483	-0.10179	0.0211629	0.0403416	1.1946	-0.108072	0.288678	0.39282	0.234561	0.0995523	0.385299	0.667953	0.781464	0.385385	-0.5562	0.218486	0.0928692
TCGA-A8-A06Y	0	1	0	0	0	0	0	0	0	0	0	0	0	0	0	0	0	0	0	0	0	0	0	0	0	0	0	1	Notch activation alteration	-0.292844	-0.351963	-0.451777	-0.439271	-0.0451654	-0.262686	-0.230593	0.41601	-0.151125	-0.127012	-0.261901	-0.198566	-0.0972299	-0.304901	0.00205808	-0.436571	-0.0483027	-1.1095	-0.137153	-0.350574
TCGA-A8-A07F	0	1	0	0	0	0	0	0	0	0	0	0	0	0	0	0	0	0	0	0	0	0	0	0	0	0	0	1	Notch activation alteration	0.428984	0.718194	0.356707	0.296285	0.443652	0.604028	0.473241	0.976984	0.767386	0.489443	1.38435	0.53555	0.472974	0.378133	0.656383	0.0976796	0.51742	0.242489	0.741094	0.464193
TCGA-A8-A07G	0	1	0	0	0	0	0	0	0	0	0	0	0	0	0	0	0	0	0	0	0	0	0	0	0	0	0	1	Notch activation alteration	0.347552	0.123366	0.24363	0.169716	-0.0894589	-0.0635711	-0.215957	0.300971	0.237466	0.217033	0.0755428	0.014617	-0.0121469	0.146951	0.281744	0.0832742	-0.0221376	-0.0694796	0.390672	0.337858
TCGA-A8-A07I	0	1	0	0	0	0	0	0	0	0	0	0	0	0	0	0	0	0	0	0	0	0	0	0	0	0	0	1	Notch activation alteration	0.273935	0.469273	0.34298	0.21853	-0.0383674	0.349203	0.446154	0.403597	0.41723	0.0393584	0.31552	0.262184	0.510581	0.253375	0.0304628	-0.0920136	0.191795	-0.00211672	0.481877	0.728387
TCGA-A8-A09B	0	1	0	0	0	0	0	0	0	0	0	0	0	0	0	0	0	0	0	0	0	0	0	0	0	0	0	1	Notch activation alteration	-0.294087	0.049438	0.0186282	-0.00939001	-0.221795	-0.0210141	-0.0528109	0.421371	-0.0501055	-0.0135374	-0.154263	0.0347065	0.117981	0.0122095	0.166832	-0.315804	0.165903	-0.594246	-0.00930663	0.182198
TCGA-A8-A09C	0	1	0	0	0	0	0	0	0	0	0	0	0	0	0	0	0	0	0	0	0	0	0	0	0	0	0	1	Notch activation alteration	-0.430539	-0.328535	-0.297706	-0.376901	-0.622741	-0.468666	-0.181158	-0.0676342	-0.59044	-0.411874	-0.185108	-0.270196	-0.285749	-0.265148	-0.30527	-0.682699	-0.165415	-0.601333	-0.370142	-0.305383
TCGA-A8-A090	0	1	0	0	0	0	0	0	0	0	0	0	0	0	0	0	0	0	0	0	0	0	0	0	0	0	0	1	Notch activation alteration	-0.164425	0.454988	0.250988	0.173491	0.372106	0.227837	0.0431628	1.04266	0.332104	0.330596	0.399294	0.283817	0.516458	0.262294	0.761647	0.280667	0.448384	-0.399123	0.28407	-0.0174985
TCGA-A8-A099	0	1	0	0	0	0	0	0	0	0	0	0	0	0	0	0	0	0	0	0	0	0	0	0	0	0	0	1	Notch activation alteration	-0.426198	0.743893	-0.0032576	0.00314918	-0.0735937	-0.104129	0.0404266	0.85328	0.175161	0.277866	0.416047	0.188066	0.51011	0.165852	1.02183	0.778591	0.47261	-0.211075	0.427388	0.528845
TCGA-AC-A3EH	0	1	0	0	0	0	0	0	0	0	0	0	0	0	0	0	0	0	0	0	0	0	0	0	0	0	0	1	Notch activation alteration	0.170415	-0.534101	-0.190227	0.0257344	-0.396995	-0.0341973	0.031786	0.560129	-0.34963	0.00282191	-0.8237	0.0432069	-0.160312	-0.0252064	-0.259902	-0.284349	0.0220733	-0.28365	0.0227479	0.286266
TCGA-AC-A6IW	0	1	0	0	0	0	0	0	0	0	0	0	0	0	0	0	0	0	0	0	0	0	0	0	0	0	0	1	Notch activation alteration	0.494873	-0.691018	0.00605076	-0.435397	-0.16024	-0.375414	-0.349254	-0.428093	0.0857718	-0.256078	-0.437605	-0.331187	-0.50026	-0.0544014	-0.528697	-0.963354	-0.133012	0.615931	-0.277628	-0.256915
TCGA-AC-A6IX	0	1	0	0	0	0	0	0	0	0	0	0	0	0	0	0	0	0	0	0	0	0	0	0	0	0	0	1	Notch activation alteration	0.502906	0.399538	0.347003	0.633447	0.329399	0.664487	0.53283	0.641957	0.651533	0.56648	0.600987	0.534772	0.822745	0.480607	0.160527	0.312299	0.630872	0.809493	0.399287	0.579931
TCGA-AN-A0FF	0	1	0	0	0	0	0	0	0	0	0	0	0	0	0	0	0	0	0	0	0	0	0	0	0	0	0	1	Notch activation alteration	-0.341754	-0.0274799	0.163	0.163356	0.0749368	0.24446	0.303397	0.843087	0.11459	0.255172	0.442216	0.296375	0.375653	0.10229	0.276826	0.491404	0.425161	0.290675	0.0507824	0.138096
TCGA-AN-A0FK	0	1	0	0	0	0	0	0	0	0	0	0	0	0	0	0	0	0	0	0	0	0	0	0	0	0	0	1	Notch activation alteration	-0.300807	-0.338278	-0.180858	-0.0309893	-0.451901	0.00729964	0.0278527	0.557473	-0.198846	-0.123977	-0.55787	-0.0473038	-0.286492	0.110945	0.464941	0.948575	0.0150934	-0.333227	-0.16705	0.253964
TCGA-AN-A0FN	0	1	0	0	0	0	0	0	0	0	0	0	0	0	0	0	0	0	0	0	0	0	0	0	0	0	0	1	Notch activation alteration	0.690023	0.308446	0.563322	0.923787	0.417832	0.991074	0.0679589	-0.230177	1.28743	0.345825	0.469635	0.133013	0.484835	0.268344	0.0483339	0.299731	0.120657	1.21931	0.202417	0.657645
TCGA-AN-A0FT	0	1	0	0	0	0	0	0	0	0	0	0	0	0	0	0	0	0	0	0	0	0	0	0	0	0	0	1	Notch activation alteration	-0.690478	-1.84692	-0.839835	-0.553428	-0.860325	-0.480342	-0.642392	-0.906008	-0.795292	-0.930759	-1.57855	-0.922349	-1.34527	-0.911897	-1.23158	-0.757123	-1.07367	-0.549443	-1.09323	-0.6909
TCGA-AN-A0FZ	0	1	0	0	0	0	0	0	0	0	0	0	0	0	0	0	0	0	0	0	0	0	0	0	0	0	0	1	Notch activation alteration	-0.192768	0.410678	-0.239307	-0.0488991	-0.306731	0.0310884	0.219808	-0.170251	0.703011	-0.0640171	0.171278	0.0459407	-0.103429	-0.094683	-0.0985238	0.0586398	0.15942	-1.01781	0.033143	0.0112821
TCGA-AN-A0XP	0	1	0	0	0	0	0	0	0	0	0	0	0	0	0	0	0	0	0	0	0	0	0	0	0	0	0	1	Notch activation alteration	0.143784	0.256266	0.035344	0.0672248	-0.32619	0.19157	0.210651	0.689422	0.250232	0.139316	-0.110701	0.193853	0.293845	0.339575	0.321248	0.169175	0.319837	-0.426681	0.337318	0.376796
TCGA-AO-A12A	0	1	0	0	0	0	0	0	0	0	0	0	0	0	0	0	0	0	0	0	0	0	0	0	0	0	0	1	Notch activation alteration	0.779578	0.401552	0.678849	0.5525	0.400305	0.658313	0.448011	0.803244	0.744413	0.577488	0.771857	0.528962	0.646858	0.550089	0.479441	0.194881	0.658773	0.591423	0.517366	0.608339
TCGA-AR-A0TP	0	1	0	0	0	0	0	0	0	0	0	0	0	0	0	0	0	0	0	0	0	0	0	0	0	0	0	1	Notch activation alteration	0.577163	-0.104799	0.229914	0.054484	0.250636	0.237367	0.122107	-0.122131	1.01984	-0.0706336	0.314843	0.0485318	0.337247	0.215271	0.248181	1.18336	0.0840543	-0.877359	-0.202617	-0.65222
TCGA-AR-A1AH	0	1	0	0	0	0	0	0	0	0	0	0	0	0	0	0	0	0	0	0	0	0	0	0	0	0	0	1	Notch activation alteration	-0.181438	0.261119	-0.19112	-0.362439	0.365388	-0.59227	-0.214872	0.31255	-0.260554	-0.283004	0.109997	-0.226461	-0.177226	0.169126	-0.276599	-1.05887	0.0807719	-0.854757	-0.193268	-0.502692
TCGA-AR-A1AR	0	1	0	0	0	0	0	0	0	0	0	0	0	0	0	0	0	0	0	0	0	0	0	0	0	0	0	1	Notch activation alteration	1.08789	0.660626	0.726911	0.490443	0.771087	0.384349	-0.0870168	0.377632	0.660862	0.145933	0.855394	0.0267564	0.0241271	0.365936	-0.0580555	-0.459508	0.166645	1.19964	0.600658	0.456762
TCGA-AR-A1AY	0	1	0	0	0	0	0	0	0	0	0	0	0	0	0	0	0	0	0	0	0	0	0	0	0	0	0	1	Notch activation alteration	0.437205	0.356466	0.14825	0.160106	0.361692	0.0155135	0.223409	0.470135	0.753491	0.215215	0.532506	0.316503	0.415983	0.59911	0.408501	-0.309601	0.415734	-0.599115	0.347449	0.184953
TCGA-AR-A5QN	0	1	0	0	0	0	0	0	0	0	0	0	0	0	0	0	0	0	0	0	0	0	0	0	0	0	0	1	Notch activation alteration	0.472651	0.666126	0.329022	0.425617	0.577926	0.468529	0.405695	0.697113	0.500474	0.380494	0.452425	0.400898	0.540677	0.447052	0.174227	0.24692	0.594611	0.366176	0.447745	0.259618
TCGA-AR-A24W	0	1	0	0	0	0	0	0	0	0	0	0	0	0	0	0	0	0	0	0	0	0	0	0	0	0	0	1	Notch activation alteration	0.843801	0.0989146	0.711601	0.498527	0.410897	0.709192	0.100412	0.265568	0.746561	0.343447	0.539643	0.282962	0.540034	0.290833	0.427264	0.700411	0.147003	0.196638	0.449228	0.486351
TCGA-AR-A256	0	1	0	0	0	0	0	0	0	0	0	0	0	0	0	0	0	0	0	0	0	0	0	0	0	0	0	1	Notch activation alteration	0.672586	0.277217	0.445757	-0.0556322	0.674136	0.0936189	-0.110752	-0.02717	0.394158	0.217581	0.959685	0.127327	0.203423	0.452757	-0.0584025	-0.375115	0.151309	-0.163112	0.234709	-0.0365206
TCGA-B6-A0I9	0	1	0	0	0	0	0	0	0	0	0	0	0	0	0	0	0	0	0	0	0	0	0	0	0	0	0	1	Notch activation alteration	-0.317652	-0.329311	-0.366053	-0.37201	-0.409492	-0.310535	0.361531	-0.163159	-0.49504	-0.112218	-0.286894	0.132064	-0.163173	-0.0608107	-0.000994391	-0.329255	-0.218363	-0.447354	-0.118452	-0.232883
TCGA-B6-A0IG	0	1	0	0	0	0	0	0	0	0	0	0	0	0	0	0	0	0	0	0	0	0	0	0	0	0	0	1	Notch activation alteration	0.196565	-0.528167	-0.364052	-0.255245	-0.273643	-0.220808	0.100212	-0.322113	0.207613	-0.402546	-0.284606	-0.190206	-0.204718	-0.00740264	-0.31678	0.0787614	-0.185684	-0.308661	-0.0312385	-0.0080097
TCGA-B6-A0RP	0	1	0	0	0	0	0	0	0	0	0	0	0	0	0	0	0	0	0	0	0	0	0	0	0	0	0	1	Notch activation alteration	-0.0280559	0.608269	0.0907843	0.258761	-0.0216061	0.219411	0.330657	0.580549	0.244278	0.272394	0.326475	0.29415	0.400611	0.360302	0.360231	0.280314	0.520623	0.249567	0.356826	0.520199
TCGA-B6-A0RT	0	1	0	0	0	0	0	0	0	0	0	0	0	0	0	0	0	0	0	0	0	0	0	0	0	0	0	1	Notch activation alteration	-0.194498	0.381751	0.292226	0.225109	0.360676	0.0518798	-0.0156185	-0.140548	0.08373	0.164909	0.800787	0.024569	0.21655	0.0780077	-0.260859	-0.19387	0.285571	1.50534	0.15412	-0.119601
TCGA-B6-A0WX	0	1	0	0	0	0	0	0	0	0	0	0	0	0	0	0	0	0	0	0	0	0	0	0	0	0	0	1	Notch activation alteration	0.765798	-0.0369141	0.291605	0.368536	-0.119371	0.126877	-0.0873977	0.00496007	0.391095	0.275462	-0.126022	0.0387337	0.097862	0.301857	-0.0772164	0.267228	0.0961251	0.368539	0.255072	0.387022
TCGA-B6-A1KI	0	1	0	0	0	0	0	0	0	0	0	0	0	0	0	0	0	0	0	0	0	0	0	0	0	0	0	1	Notch activation alteration	0.354339	0.0734884	-0.095299	0.284475	-0.529611	0.323315	0.210945	0.0534013	0.635361	0.0642789	-0.135073	0.0780879	0.378829	0.249416	0.198133	0.772106	0.0746521	-0.408048	0.0264546	0.132152
TCGA-B6-A40B	0	1	0	0	0	0	0	0	0	0	0	0	0	0	0	0	0	0	0	0	0	0	0	0	0	0	0	1	Notch activation alteration	0.111339	-0.370819	0.288079	0.226159	0.0169098	0.459919	0.184563	0.205715	-0.235837	-0.02793	-0.514908	0.0339368	0.0386561	0.194703	-0.0529136	0.184398	0.0811765	0.0972276	0.00904258	0.580639
TCGA-BH-A0AV	0	1	0	0	0	0	0	0	0	0	0	0	0	0	0	0	0	0	0	0	0	0	0	0	0	0	0	1	Notch activation alteration	0.626023	1.19588	0.750436	0.607621	0.653148	0.579525	-0.113857	0.0576061	0.738573	0.195346	1.01248	0.0276957	0.432568	0.582848	0.119679	0.251655	0.314691	-0.048099	0.461403	0.552378
TCGA-BH-A0B3	0	1	0	0	0	0	0	0	0	0	0	0	0	0	0	0	0	0	0	0	0	0	0	0	0	0	0	1	Notch activation alteration	0.211331	0.0610222	0.182163	-0.177855	0.114631	-0.13874	-0.330493	0.116036	-0.233399	-0.148484	-0.197103	-0.27106	-0.169822	-0.0719277	-0.201448	-0.203473	0.035377	-0.0533783	0.0274679	0.184244
TCGA-BH-A0B5	0	1	0	0	0	0	0	0	0	0	0	0	0	0	0	0	0	0	0	0	0	0	0	0	0	0	0	1	Notch activation alteration	0.621332	0.616116	0.462595	0.66339	0.402845	0.859941	0.487814	0.861166	0.690533	0.5906	0.824364	0.566074	0.60656	0.62716	0.545364	1.17582	0.723466	0.420986	0.631567	0.676912
TCGA-BH-A0BA	0	1	0	0	0	0	0	0	0	0	0	0	0	0	0	0	0	0	0	0	0	0	0	0	0	0	0	1	Notch activation alteration	0.513151	0.438538	0.223546	0.30217	0.31523	0.637979	0.297598	0.321773	0.322998	0.115153	0.648231	0.180352	0.450762	0.315544	0.388979	0.257125	0.26566	0.591502	0.170647	0.000887158
TCGA-BH-A0C1	0	1	0	0	0	0	0	0	0	0	0	0	0	0	0	0	0	0	0	0	0	0	0	0	0	0	0	1	Notch activation alteration	0.241059	0.454121	0.231937	0.561102	0.238002	0.629878	0.2329	1.15346	0.433412	0.337748	0.612388	0.291142	0.427019	0.675185	0.644846	1.09319	0.609505	0.561487	0.503035	0.593547
TCGA-BH-A0E0	0	1	0	0	0	0	0	0	0	0	0	0	0	0	0	0	0	0	0	0	0	0	0	0	0	0	0	1	Notch activation alteration	-1.14272	-0.312792	-0.821783	-0.775727	-0.268188	-0.837869	-0.830892	-0.282985	-1.02468	-0.797281	-0.485083	-0.827854	-0.72939	-0.430942	-0.434989	-0.791363	-0.629564	-0.696577	-0.813332	-0.827979
TCGA-BH-A0E9	0	1	0	0	0	0	0	0	0	0	0	0	0	0	0	0	0	0	0	0	0	0	0	0	0	0	0	1	Notch activation alteration	0.828033	0.696586	0.358895	0.52484	0.494718	0.726674	0.507593	0.990515	0.652292	0.885152	0.818346	0.723514	1.11989	0.582839	0.58965	1.17218	0.756262	0.768687	0.534507	0.570529
TCGA-BH-A1FC	0	1	0	0	0	0	0	0	0	0	0	0	0	0	0	0	0	0	0	0	0	0	0	0	0	0	0	1	Notch activation alteration	-0.443438	-0.0465904	-0.478936	-0.663244	-0.665431	-0.56909	-0.734044	-0.676853	-0.47364	-0.316383	-0.030245	-0.549282	-0.582088	-0.40225	-1.0196	-1.26282	-0.331208	0.551314	-0.345659	-0.392476
TCGA-BH-A1FN	0	1	0	0	0	0	0	0	0	0	0	0	0	0	0	0	0	0	0	0	0	0	0	0	0	0	0	1	Notch activation alteration	0.0586415	0.596479	0.240523	0.224046	0.721388	0.171358	0.146239	0.272282	0.482461	0.324246	0.675737	0.24905	0.280793	0.0260466	0.503833	0.396716	0.35504	-0.456922	0.194234	0.051749
TCGA-BH-A18F	0	1	0	0	0	0	0	0	0	0	0	0	0	0	0	0	0	0	0	0	0	0	0	0	0	0	0	1	Notch activation alteration	0.527038	0.348029	0.449471	0.614205	0.609654	0.770447	0.552035	0.565347	0.436015	0.224864	0.694315	0.382414	0.68316	0.364754	0.393172	0.797035	0.304793	0.655158	0.437513	0.360223
TCGA-BH-A18P	0	1	0	0	0	0	0	0	0	0	0	0	0	0	0	0	0	0	0	0	0	0	0	0	0	0	0	1	Notch activation alteration	-0.0219429	0.607153	0.225576	0.316866	0.241579	0.466272	0.522431	0.661272	0.399833	0.335881	0.91065	0.427369	0.753903	0.535638	0.666129	0.569218	0.596225	0.122413	0.634263	0.500206
TCGA-C8-A8HQ	0	1	0	0	0	0	0	0	0	0	0	0	0	0	0	0	0	0	0	0	0	0	0	0	0	0	0	1	Notch activation alteration	0.122487	0.534113	0.116922	0.447312	0.0285279	0.480696	0.570628	0.0579442	0.409963	0.279474	0.00501433	0.346164	0.546034	0.426473	0.0739378	0.130034	0.365713	0.425612	0.108196	0.314371
TCGA-C8-A12M	0	1	0	0	0	0	0	0	0	0	0	0	0	0	0	0	0	0	0	0	0	0	0	0	0	0	0	1	Notch activation alteration	-0.249766	0.194553	-0.402282	-0.303415	-0.152545	-0.076134	0.0305109	-0.208615	0.444431	0.225451	0.655953	0.114293	0.156669	-0.386676	-0.261369	-0.800259	0.235723	-0.29587	-0.277762	-0.222998
TCGA-C8-A12Q	0	1	0	0	0	0	0	0	0	0	0	0	0	0	0	0	0	0	0	0	0	0	0	0	0	0	0	1	Notch activation alteration	0.204568	0.300939	0.427369	0.460097	0.233288	0.386018	0.242104	0.250522	0.579161	0.250676	0.60541	0.287578	0.594717	0.515222	0.216018	-0.389702	0.424323	-0.112492	0.50351	0.308564
TCGA-D8-A1XG	0	1	0	0	0	0	0	0	0	0	0	0	0	0	0	0	0	0	0	0	0	0	0	0	0	0	0	1	Notch activation alteration	0.507141	0.61998	0.33223	0.156399	0.0496013	0.160677	0.262264	0.803349	0.200429	0.54322	0.322254	0.450541	0.745508	0.503964	0.553982	-0.0444013	0.512591	-0.391489	0.356321	0.398635
TCGA-D8-A1XY	0	1	0	0	0	0	0	0	0	0	0	0	0	0	0	0	0	0	0	0	0	0	0	0	0	0	0	1	Notch activation alteration	0.444555	0.580753	0.259581	0.245683	0.0299595	0.191556	-0.0815405	0.159243	0.541738	0.217906	0.220142	0.101649	0.0139512	0.253235	0.335489	0.173587	0.162631	-0.471362	0.412426	0.276643
TCGA-D8-A27I	0	1	0	0	0	0	0	0	0	0	0	0	0	0	0	0	0	0	0	0	0	0	0	0	0	0	0	1	Notch activation alteration	0.891612	0.292378	0.513103	0.757735	0.482408	0.708611	0.334907	0.281572	0.898592	0.498519	0.848425	0.411118	0.721509	0.408663	0.218571	0.339608	0.401593	0.736368	0.503417	0.529622
TCGA-E2-A10A	0	1	0	0	0	0	0	0	0	0	0	0	0	0	0	0	0	0	0	0	0	0	0	0	0	0	0	1	Notch activation alteration	-0.285605	0.837633	0.209367	0.215094	0.190834	0.195232	0.54181	0.616392	0.444495	0.371848	0.555365	0.47676	0.546927	0.340133	0.304354	-0.285145	0.547387	-0.652687	0.469877	0.43002
TCGA-E2-A574	0	1	0	0	0	0	0	0	0	0	0	0	0	0	0	0	0	0	0	0	0	0	0	0	0	0	0	1	Notch activation alteration	0.109319	-0.726788	-0.619176	-0.936588	-0.614103	-0.987037	-0.545691	-0.568134	-0.377583	-0.592251	-1.07876	-0.499856	-0.85786	-0.47607	-0.393806	-0.12341	-0.8138	-1.48476	-0.903309	-0.70746
TCGA-E9-A3QA	0	1	0	0	0	0	0	0	0	0	0	0	0	0	0	0	0	0	0	0	0	0	0	0	0	0	0	1	Notch activation alteration	-0.390886	0.103243	0.0633234	0.000960934	0.730929	-0.0385087	0.0175749	-0.440246	-0.317469	0.0638283	-0.234213	0.00219595	-0.0797259	0.269969	-0.69007	-0.984016	0.0201198	0.615555	-0.0535719	-0.270318
TCGA-E9-A22D	0	1	0	0	0	0	0	0	0	0	0	0	0	0	0	0	0	0	0	0	0	0	0	0	0	0	0	1	Notch activation alteration	-0.71081	0.0135565	-0.393137	-0.305182	-0.503464	-0.460342	-0.0499015	0.291649	-0.32014	-0.305009	-0.185887	-0.245754	-0.440801	-0.382111	-0.173617	-0.361701	-0.0255787	0.762445	-0.177335	-0.31054
TCGA-E9-A249	0	1	0	0	0	0	0	0	0	0	0	0	0	0	0	0	0	0	0	0	0	0	0	0	0	0	0	1	Notch activation alteration	-0.701407	-0.646386	-0.199819	-0.399968	-0.365267	-0.303695	-0.308328	0.877724	-0.548145	-0.364923	-0.37085	-0.264426	-0.572817	-0.153649	0.200152	-0.655954	-0.0780403	-0.226904	-0.242029	-0.430388
TCGA-EW-A1P3	0	1	0	0	0	0	0	0	0	0	0	0	0	0	0	0	0	0	0	0	0	0	0	0	0	0	0	1	Notch activation alteration	-0.195478	-0.860099	-0.136558	-0.19058	-0.27058	-0.0818732	-0.157837	0.0431248	-0.248199	-0.201283	-0.635005	-0.245179	-0.0964399	-0.270916	-0.0479415	0.0828492	-0.225212	-0.41255	-0.479645	-0.441637
TCGA-EW-A1PE	0	1	0	0	0	0	0	0	0	0	0	0	0	0	0	0	0	0	0	0	0	0	0	0	0	0	0	1	Notch activation alteration	0.151538	0.613681	0.400949	0.386969	0.105366	0.576629	0.290049	0.380989	0.311705	0.493153	0.387527	0.403675	0.588114	0.348369	0.276533	0.245351	0.496022	0.614962	0.526053	0.416612
TCGA-JL-A3YX	0	1	0	0	0	0	0	0	0	0	0	0	0	0	0	0	0	0	0	0	0	0	0	0	0	0	0	1	Notch activation alteration	-0.112303	-0.463779	-0.0885708	-0.212254	-0.0823293	-0.0209509	0.14409	0.0930055	-0.380299	-0.121388	-0.540539	0.0100809	-0.188756	-0.276372	-0.0904763	-0.169592	-0.0572006	-0.384661	-0.203502	-0.0603138
TCGA-LL-A5YM	0	1	0	0	0	0	0	0	0	0	0	0	0	0	0	0	0	0	0	0	0	0	0	0	0	0	0	1	Notch activation alteration	-1.08661	-1.12047	-1.20938	-0.8345	-1.20158	-1.06203	-1.02077	-0.893019	-1.07564	-1.21312	-1.72714	-1.19397	-1.25115	-0.770627	-0.901058	-1.00253	-1.02212	-1.16174	-1.66646	-1.4235
TCGA-LL-A5YP	0	1	0	0	0	0	0	0	0	0	0	0	0	0	0	0	0	0	0	0	0	0	0	0	0	0	0	1	Notch activation alteration	0.562196	0.674164	0.402603	0.410927	0.524139	0.3125	0.210178	0.214685	0.683413	0.272285	0.286968	0.207334	0.376638	0.345333	0.104449	0.0177175	0.33529	-0.119105	0.152672	0.697121
TCGA-LL-A6FP	0	1	0	0	0	0	0	0	0	0	0	0	0	0	0	0	0	0	0	0	0	0	0	0	0	0	0	1	Notch activation alteration	-1.18873	-1.35441	-1.23427	-1.1821	-0.967425	-1.15946	-0.17257	0.382381	-1.15927	-0.858057	-1.65947	-0.560567	-0.843992	-0.662269	-0.048425	0.448738	-0.599369	-1.33309	-0.984064	-1.13673
TCGA-OL-A5D8	0	1	0	0	0	0	0	0	0	0	0	0	0	0	0	0	0	0	0	0	0	0	0	0	0	0	0	1	Notch activation alteration	-0.29782	0.512487	-0.112239	-0.110727	0.375882	-0.138163	0.153013	1.03339	0.17741	0.128766	0.0802423	0.166172	0.120172	-0.0329566	0.0137964	-0.0832463	0.455772	-0.383222	-0.0846898	-0.184739
TCGA-OL-A66K	0	1	0	0	0	0	0	0	0	0	0	0	0	0	0	0	0	0	0	0	0	0	0	0	0	0	0	1	Notch activation alteration	0.281845	0.0247676	0.182078	0.310255	0.138765	0.362144	0.269429	0.774266	0.568883	0.401434	0.208387	0.343712	0.407231	0.2669	0.315271	0.0565369	0.459745	-0.26826	0.214206	0.212582
TCGA-OL-A66N	0	1	0	0	0	0	0	0	0	0	0	0	0	0	0	0	0	0	0	0	0	0	0	0	0	0	0	1	Notch activation alteration	-0.225299	-1.21035	-0.407231	-0.0646834	-0.0902944	-0.215779	-0.0420372	-0.255997	-0.43666	-0.170014	-0.858852	-0.180847	-0.399392	-0.0454658	-0.0558482	0.379021	-0.320845	0.263218	-0.429595	-0.287476
TCGA-WT-AB44	0	1	0	0	0	0	0	0	0	0	0	0	0	0	0	0	0	0	0	0	0	0	0	0	0	0	0	1	Notch activation alteration	-0.77623	-1.81649	-0.613136	-0.89008	-0.648164	-0.967507	-0.950572	-1.14059	-1.47299	-1.27652	-1.97824	-1.15897	-1.3144	-1.03482	-1.15958	-0.955625	-1.18955	-0.914896	-0.997387	-0.726213
TCGA-C8-A26X	0	-1	0	0	0	0	0	0	0	0	0	0	0	0	0	0	0	0	0	0	0	0	0	0	0	0	0	-1	Notch inactivation alteration	-0.659199	-0.68566	-0.481905	-0.488864	-0.480006	-0.573852	-0.857924	-1.49099	-0.621107	-1.11805	-1.43388	-1.05093	-0.825108	-1.02664	-1.09786	-1.37051	-1.24513	-0.157307	-1.04948	-1.20016
TCGA-B6-A0RE	0	0	0	0	0	0	0	0	0	0	-1	0	0	0	0	0	0	0	0	0	0	0	0	0	0	0	0	-1	Notch inactivation alteration	0.645191	0.135701	0.331466	0.0518088	0.0824319	-0.0352418	-0.198139	-0.0646828	0.227311	0.0867708	-0.424627	-0.026259	-0.0510844	0.425998	0.0551039	-0.502389	-0.0384001	-0.469954	0.351266	0.560843
TCGA-BH-A0E6	0	0	0	0	0	0	0	0	0	0	-1	0	0	0	0	0	0	0	0	0	0	0	0	0	0	0	0	-1	Notch inactivation alteration	-0.465018	-0.728527	-0.396335	-0.694975	-0.427484	-0.989182	-0.875239	-0.8138	-0.878016	-0.872181	-0.723785	-0.929478	-1.02968	-0.613541	-0.743849	-0.813804	-0.753229	-0.610484	-0.768618	-0.15073
TCGA-E9-A227	0	0	0	0	0	0	0	0	0	0	-1	0	0	0	0	0	0	0	0	0	0	0	0	0	0	0	0	-1	Notch inactivation alteration	-0.0170165	-0.342327	-0.26573	0.153771	-0.163873	-0.049454	-0.313938	0.134965	-0.0861749	-0.0640236	-0.321611	-0.180617	-0.373078	-0.0373313	0.0189258	0.0650663	-0.193644	0.344763	-0.147199	-0.132398
TCGA-AN-A0AK	0	0	0	0	0	0	0	0	0	0	-1	0	-1	0	0	0	0	0	0	0	0	0	0	0	0	0	0	-2	Notch inactivation alteration	-0.844308	0.558371	-0.729768	-0.57801	-0.54118	-0.601761	0.328736	0.461974	-0.555057	-0.0607846	-0.0987053	0.0881272	-0.101251	-0.165616	0.35347	-0.377995	0.194702	-0.353418	-0.0806855	-0.156634
TCGA-D8-A1J8	0	0	0	0	0	0	0	0	0	0	-1	0	0	0	0	0	-1	0	0	0	0	0	0	0	0	0	0	-2	Notch inactivation alteration	0.00598101	0.982854	0.273908	0.0441505	0.210739	0.173725	0.105561	0.836674	0.592728	-0.0576524	0.587939	0.0136079	0.195819	0.351963	0.537188	0.631861	0.0860414	0.529548	0.40631	0.213166
TCGA-D8-A27G	0	0	0	0	0	0	0	0	0	0	-1	0	0	0	0	0	-1	0	0	0	0	0	0	0	0	0	0	-2	Notch inactivation alteration	0.0715332	0.205276	0.350536	0.371056	0.169013	0.376907	0.227054	0.392197	0.290836	0.142118	-0.0538844	0.261657	0.345239	0.111996	0.215392	-0.0363967	0.227426	0.500505	0.472338	0.285151
TCGA-AC-A23H	0	0	0	0	0	0	0	0	0	0	-1	0	0	0	0	0	0	0	0	0	0	0	0	0	0	0	0	-1	Notch inactivation alteration	-0.154978	0.00279695	0.266696	0.137055	0.166699	0.173506	0.452521	-0.271961	0.202508	-0.0828702	0.00595296	0.207706	0.25831	0.253241	0.342338	0.089627	0.177737	-0.757253	0.477858	0.424321
TCGA-AO-A03N	0	0	0	0	0	0	0	0	0	0	-1	0	0	0	0	0	0	0	0	0	0	0	0	0	0	0	0	-1	Notch inactivation alteration	-0.405654	-1.9175	-1.03946	-0.788712	-1.1	-0.723668	-1.02636	-1.84592	-0.595321	-1.2994	-1.48667	-1.33762	-1.54657	-1.19237	-1.40454	-0.412919	-1.55246	-1.01836	-1.22801	-1.04662
TCGA-AO-A03T	0	0	0	0	0	0	0	0	0	0	-1	0	0	0	0	0	0	0	0	0	0	0	0	0	0	0	0	-1	Notch inactivation alteration	-0.778606	-2.11738	-0.97035	-1.04968	-1.1087	-1.22736	-1.39951	-1.88732	-1.69913	-1.21324	-1.95607	-1.40341	-1.83063	-1.48225	-1.70295	-1.14437	-1.95027	-1.028	-1.5662	-1.71337
TCGA-AR-A24Q	0	0	0	0	0	0	0	0	0	0	-1	0	0	0	0	0	0	0	0	0	0	0	0	0	0	0	0	-1	Notch inactivation alteration	0.411812	0.578427	0.255052	0.269436	0.11378	0.307213	-0.203477	-0.618746	0.293856	0.109152	0.570129	-0.02043	0.265218	0.0987522	0.156277	0.873535	-0.0421236	0.311439	-0.0351802	0.0329917
TCGA-B6-A0X0	0	0	0	0	0	0	0	0	0	0	-1	0	0	0	0	0	0	0	0	0	0	0	0	0	0	0	0	-1	Notch inactivation alteration	-0.0512901	0.0763211	-0.308633	-0.27744	-0.027393	-0.154064	0.0116181	0.52046	-0.363561	-0.00869293	-0.127065	0.0375051	-0.162742	0.113649	0.0443652	0.143246	0.236459	-0.198092	-0.106714	-0.330316
TCGA-BH-A0AW	0	0	0	0	0	0	0	0	0	0	-1	0	0	0	0	0	0	0	0	0	0	0	0	0	0	0	0	-1	Notch inactivation alteration	-0.266683	-0.708027	-0.387544	-0.156463	-0.333359	-0.377561	-0.517382	-0.44864	-0.501985	-0.441063	-0.619559	-0.539249	-0.772248	-0.522452	-0.344708	-0.437168	-0.58933	0.543537	-0.363424	-0.401877
TCGA-BH-A0E7	0	0	0	0	0	0	0	0	0	0	-1	0	0	0	0	0	0	0	0	0	0	0	0	0	0	0	0	-1	Notch inactivation alteration	-0.243999	0.430885	-0.0388186	0.0289748	-0.216223	0.414066	0.225246	0.542334	0.223265	0.168907	0.38031	0.192898	0.243242	0.155779	0.437413	-0.0489073	0.0985169	-1.08599	0.485611	0.203739
TCGA-BH-A0HF	0	0	0	0	0	0	0	0	0	0	-1	0	0	0	0	0	0	0	0	0	0	0	0	0	0	0	0	-1	Notch inactivation alteration	0.588858	0.212556	0.479139	0.387923	0.0440031	0.292316	0.222697	0.0697159	0.416126	0.231259	0.0442036	0.173617	0.319054	0.300673	0.162274	0.586944	0.13954	0.312278	0.170769	0.361809
TCGA-BH-A1EN	0	0	0	0	0	0	0	0	0	0	-1	0	0	0	0	0	0	0	0	0	0	0	0	0	0	0	0	-1	Notch inactivation alteration	-0.814193	-0.70247	-0.332821	-0.432441	-0.854565	-0.305297	-0.30792	0.00326268	-0.492408	-0.511753	-0.497014	-0.3964	-0.245058	0.0296274	0.0744521	0.0570186	-0.430759	-0.940514	-0.322592	-0.580103
TCGA-BH-A2L8	0	0	0	0	0	0	0	0	0	0	-1	0	0	0	0	0	0	0	0	0	0	0	0	0	0	0	0	-1	Notch inactivation alteration	0.186526	-0.033473	0.351652	0.362213	0.464531	0.238131	0.0718412	0.37888	-0.0984817	0.0824442	0.0265713	0.0764766	-0.0693624	0.273865	-0.0278973	-0.248019	0.277619	1.10339	0.214118	0.329202
TCGA-D8-A1JT	0	0	0	0	0	0	0	0	0	0	-1	0	0	0	0	0	0	0	0	0	0	0	0	0	0	0	0	-1	Notch inactivation alteration	-0.711695	3.53448e-05	-0.23647	-0.765623	0.0751829	-0.534042	-0.718706	0.655712	-0.626696	-0.258428	-0.345962	-0.463171	-0.671023	-0.517852	0.319931	0.040782	-0.557864	-1.00131	-0.235024	-0.909932
TCGA-EW-A423	0	0	0	0	0	0	0	0	0	0	-1	0	0	0	0	0	0	0	0	0	0	0	0	0	0	0	0	-1	Notch inactivation alteration	-0.706414	-1.08752	-0.818697	-0.731919	-0.56171	-0.746806	-0.294075	0.0057569	-1.00647	-0.345685	-0.943517	-0.383688	-0.695478	-0.326187	-0.538769	-0.417921	-0.154106	-0.283956	-0.586014	-0.388596
TCGA-PE-A5DE	0	0	0	0	0	0	0	0	0	0	-1	0	0	0	0	0	0	0	0	0	0	0	0	0	0	0	0	-1	Notch inactivation alteration	0.14487	-0.0930804	0.280839	0.204981	0.223614	0.28594	0.270246	-0.0276876	0.080663	0.229796	0.180926	0.140901	0.254945	0.147542	-0.02956	0.271102	0.321592	1.1362	-0.0778166	0.0401538
TCGA-AN-A0AR	0	0	0	0	0	0	0	0	0	0	0	0	0	0	0	0	0	0	0	0	-1	0	0	0	0	0	0	-1	Notch inactivation alteration	0.234178	-0.754024	-0.431075	-0.612184	-0.359171	-0.728415	-0.316085	-0.450204	-0.735106	-0.599506	-0.119823	-0.420731	-0.640652	-0.22553	-0.43276	-1.42996	-0.392674	0.00650726	-0.372576	-0.0357601
TCGA-AR-A24S	0	0	1	0	0	0	0	1	0	0	0	0	0	0	0	0	0	0	0	0	0	0	0	0	0	0	0	2	Notch activation alteration	-0.148504	0.544637	0.241238	0.293418	0.722389	0.326091	-0.0380979	-0.108334	0.171809	0.345669	0.460663	0.180243	0.189069	0.0655046	0.279197	0.624522	0.0985626	0.373309	0.365028	0.317956
TCGA-A2-A04P	0	0	1	0	0	0	0	0	0	0	0	0	0	0	0	0	0	0	0	0	0	0	0	0	0	0	0	1	Notch activation alteration	-0.594766	-1.78482	-0.53871	-0.734548	-0.42476	-0.61869	-1.16744	-1.82979	-1.05594	-1.1444	-1.45207	-1.24545	-1.54607	-1.20788	-1.56513	-0.760748	-1.42435	-0.152765	-1.02362	-0.980224
TCGA-A7-A2KD	0	0	1	0	0	0	0	0	0	0	0	0	0	0	0	0	0	0	0	0	0	0	0	0	0	0	0	1	Notch activation alteration	0.1765	0.50931	0.389443	0.414063	0.347379	0.315321	0.454916	0.224031	0.285527	0.556152	0.518681	0.520579	0.147871	0.601681	-0.0245341	-0.343394	0.513583	0.451203	0.458322	0.429335
TCGA-A8-A08R	0	0	1	0	0	0	0	0	0	0	0	0	0	0	0	0	0	0	0	0	0	0	0	0	0	0	0	1	Notch activation alteration	0.444475	0.412715	0.376596	0.234012	-0.00898233	0.332733	-0.172516	-0.00792079	0.445536	0.150039	0.379011	0.0525485	0.0794076	0.316393	0.289563	0.860087	0.216496	0.304367	0.0930918	0.046424
TCGA-A8-A085	0	0	1	0	0	0	0	0	0	0	0	0	0	0	0	0	0	0	0	0	0	0	0	0	0	0	0	1	Notch activation alteration	0.0294784	-0.51832	-0.471623	0.0326463	-0.510387	0.0505297	0.151899	-0.460146	0.168245	0.14979	-0.197442	0.136289	0.126029	0.00222637	-0.387982	-0.766578	-0.119228	-0.784933	-0.135358	0.126275
TCGA-AC-A2FM	0	0	1	0	0	0	0	0	0	0	0	0	0	0	0	0	0	0	0	0	0	0	0	0	0	0	0	1	Notch activation alteration	0.0604669	0.695124	-0.193306	0.0182818	-0.488258	0.237233	0.610634	0.607777	0.614921	0.4593	0.309901	0.539446	0.660305	0.102118	0.570293	0.174205	0.748014	-0.0652118	0.0716115	0.460378
TCGA-AN-A0FD	0	0	1	0	0	0	0	0	0	0	0	0	0	0	0	0	0	0	0	0	0	0	0	0	0	0	0	1	Notch activation alteration	0.136612	-0.457915	-0.136631	0.0396041	-0.354617	-0.222998	-0.271917	-0.339776	-0.0842766	-0.273722	-0.61789	-0.339275	-0.454993	-0.14231	-0.324063	-0.246967	-0.214822	-0.22863	-0.249465	0.0887735
TCGA-AR-A1AJ	0	0	1	0	0	0	0	0	0	0	0	0	0	0	0	0	0	0	0	0	0	0	0	0	0	0	0	1	Notch activation alteration	0.544649	0.780293	0.616672	0.650151	0.717266	0.40745	0.20488	0.2742	0.696088	0.32764	0.899102	0.28724	0.246044	0.602717	-0.221716	-0.0634327	0.39052	1.4894	0.534454	0.450886
TCGA-AR-A24Z	0	0	1	0	0	0	0	0	0	0	0	0	0	0	0	0	0	0	0	0	0	0	0	0	0	0	0	1	Notch activation alteration	-0.402285	-0.308207	0.237551	-0.1836	0.285924	-0.141101	0.0823759	0.811493	-0.0877128	0.0787785	0.360421	0.167311	0.0457228	0.144794	0.364819	0.603872	0.387106	-0.315039	0.303079	0.20314
TCGA-B6-A402	0	0	1	0	0	0	0	0	0	0	0	0	0	0	0	0	0	0	0	0	0	0	0	0	0	0	0	1	Notch activation alteration	0.560268	-0.172121	-0.444034	-0.477909	-0.15323	-0.527068	-0.424573	0.0562851	-0.318972	-0.442303	-0.163658	-0.399848	-0.608569	0.186489	-0.22915	0.00764995	-0.0635042	-0.627539	-0.387921	-0.10521
TCGA-BH-A8FZ	0	0	1	0	0	0	0	0	0	0	0	0	0	0	0	0	0	0	0	0	0	0	0	0	0	0	0	1	Notch activation alteration	0.84901	0.853366	0.728558	0.562973	0.731742	0.746295	0.376649	-0.331782	0.551525	0.527707	0.442828	0.421517	0.578835	0.507013	-0.0150556	0.549291	0.398681	0.94424	0.461127	0.456102
TCGA-D8-A1Y2	0	0	1	0	0	0	0	0	0	0	0	0	0	0	0	0	0	0	0	0	0	0	0	0	0	0	0	1	Notch activation alteration	-0.421309	-0.163637	0.102581	0.104218	-0.0349212	-0.0389024	-0.229793	-0.123347	-0.401277	-0.290297	-0.330169	-0.258527	-0.307366	-0.0668009	-0.110044	-0.193618	-0.264022	0.775881	-0.042175	0.156795
TCGA-E2-A1B1	0	0	1	0	0	0	0	0	0	0	0	0	0	0	0	0	0	0	0	0	0	0	0	0	0	0	0	1	Notch activation alteration	0.678309	0.499926	0.727868	0.717824	0.680528	0.726158	0.146309	0.0832257	0.56335	0.528023	0.662055	0.381577	0.41992	0.287736	0.262114	0.295836	0.234324	1.04044	0.728667	0.554287
TCGA-E2-A1LG	0	0	1	0	0	0	0	0	0	0	0	0	0	0	0	0	0	0	0	0	0	0	0	0	0	0	0	1	Notch activation alteration	0.771408	-0.119289	0.295513	-0.585339	-0.238955	-0.40948	-0.644911	-0.902414	-0.584177	-0.347907	-0.31656	-0.350173	-0.568822	0.167853	-0.601913	-0.259687	-0.183452	0.0527554	-0.309426	-0.71281
TCGA-E9-A1N9	0	0	1	0	0	0	0	0	0	0	0	0	0	0	0	0	0	0	0	0	0	0	0	0	0	0	0	1	Notch activation alteration	0.305786	0.227909	0.0532264	0.141598	0.250076	0.138175	-0.0816361	0.126078	0.467901	0.148729	0.502913	0.0361319	0.102925	0.0698441	0.09499	0.337497	0.346351	0.17723	0.296797	0.334106
TCGA-E9-A22B	0	0	1	0	0	0	0	0	0	0	0	0	0	0	0	0	0	0	0	0	0	0	0	0	0	0	0	1	Notch activation alteration	0.206813	-0.657676	-0.190199	-0.0439936	-0.189943	-0.129601	-0.492101	-0.359483	0.127448	-0.317112	-0.726604	-0.449954	-0.283957	-0.396999	-0.324259	-0.18343	-0.582559	-0.413692	-0.282904	-0.218809
TCGA-LD-A7W6	0	0	1	0	0	0	0	0	0	0	0	0	0	0	0	0	0	0	0	0	0	0	0	0	0	0	0	1	Notch activation alteration	0.480927	0.820772	0.154788	0.332512	0.47342	0.430239	0.605023	0.500149	0.172319	0.623729	0.650781	0.58911	0.801757	0.50054	0.226037	0.668609	0.736245	0.476398	0.178165	0.0996163
TCGA-LL-A440	0	0	1	0	0	0	0	0	0	0	0	0	0	0	0	0	0	0	0	0	0	0	0	0	0	0	0	1	Notch activation alteration	0.727969	0.524495	0.573898	0.834764	0.917307	0.764348	0.461829	-0.139227	0.641635	0.516198	0.879652	0.458074	0.792741	0.414725	0.0135018	0.431232	0.478247	0.586474	0.354055	0.760676
TCGA-XX-A89A	0	0	1	0	0	0	0	0	0	0	0	0	0	0	0	0	0	0	0	0	0	0	0	0	0	0	0	1	Notch activation alteration	0.651287	0.0360192	0.385723	0.749843	0.730453	0.730199	0.384524	-0.548309	0.454334	0.330234	0.414633	0.352244	0.416615	0.297431	0.0306892	0.462412	0.216561	0.66803	0.372899	0.679857
TCGA-BH-A18G	0	0	0	0	0	0	0	0	0	0	0	-1	0	0	0	0	0	0	0	0	0	0	0	0	0	0	0	-1	Notch inactivation alteration	-0.243529	-0.716918	-0.354939	-0.730132	-0.284181	-0.879302	-0.571294	-0.529228	-0.236669	-0.844358	-0.612201	-0.730604	-0.966861	-0.386721	-0.465701	0.111782	-0.853939	-1.06681	-0.581103	-0.574602
TCGA-A2-A0SX	0	0	0	0	0	1	0	0	0	0	0	-1	0	0	0	0	0	0	0	0	0	0	0	0	0	0	0	0	Notch wild type	1.09237	0.930204	0.841671	0.488752	0.605903	0.499292	0.0125452	0.308957	0.769399	0.506434	0.95948	0.315678	0.281453	0.506414	-0.0539704	0.371994	0.677565	1.15635	0.571921	0.661181
TCGA-3C-AALI	0	0	0	0	0	0	0	0	0	0	0	-1	0	0	0	0	0	0	0	0	0	0	0	0	0	0	0	-1	Notch inactivation alteration	-0.33068	-0.197364	-0.224613	-0.016492	-0.109737	-0.0243766	0.331401	-0.21414	-0.228549	-0.120644	-0.44459	0.144846	0.16648	-0.138746	-0.222078	-0.697926	0.0124329	0.697444	-0.0484799	0.236529
TCGA-A2-A0D0	0	0	0	0	0	0	0	0	0	0	0	-1	0	0	0	0	0	0	0	0	0	0	0	0	0	0	0	-1	Notch inactivation alteration	-0.45265	-0.229229	0.0490655	-0.59418	-0.0435096	-0.691972	-0.375404	-0.482913	-0.664309	-0.11302	-0.109553	-0.258366	-0.400727	-0.010395	-0.286335	0.170589	-0.0788258	0.338974	-0.293161	-0.262353
TCGA-S3-AA15	0	0	0	0	0	0	0	0	0	0	0	-1	0	0	0	0	0	0	0	0	0	0	0	0	0	0	0	-1	Notch inactivation alteration	0.412851	-0.759599	-0.279122	-0.124935	0.13017	-0.274789	-0.570616	-1.79965	-0.309166	-0.779666	-0.966955	-0.740008	-0.587271	-0.749166	-1.1637	-0.903628	-0.986633	0.137557	-0.809318	-0.615857
TCGA-A8-A0A1	0	0	0	-1	0	0	0	0	0	0	0	0	0	0	0	0	0	0	0	0	0	0	0	0	0	0	0	-1	Notch inactivation alteration	-0.151739	0.30947	0.220712	0.408763	0.167626	0.29475	0.0297697	0.50258	0.0667008	0.209475	0.355892	0.160306	0.106237	0.299424	0.526103	0.658239	0.452591	0.52233	0.449887	0.52306
TCGA-A7-A6VW	0	0	0	1	1	0	0	0	0	0	0	0	0	0	0	0	0	0	0	0	0	0	0	0	0	0	0	2	Notch activation alteration	0.210148	-0.779338	0.0875758	-0.407333	-0.068244	-0.472671	-0.109312	-0.629031	-0.785904	-0.334174	-0.555721	-0.216599	-0.649869	-0.147457	-0.435525	-0.591246	-0.406631	-0.332082	-0.197306	-0.154621
TCGA-A7-A0DA	0	0	0	1	0	0	0	0	0	0	0	0	0	0	0	0	0	0	0	0	0	0	0	0	0	0	0	1	Notch activation alteration	0.942014	0.563442	0.434291	0.394811	0.292147	0.564363	0.00486428	0.0230268	0.610828	0.280777	0.286942	0.188535	0.287268	0.420457	0.49811	0.510752	0.177009	-0.195834	0.381546	0.40864
TCGA-AC-A23C	0	0	0	1	0	0	0	0	0	0	0	0	0	0	0	0	0	0	0	0	0	0	0	0	0	0	0	1	Notch activation alteration	0.173991	-0.0758584	0.0480046	0.102115	-0.0118542	0.0310158	0.0707665	0.125173	-0.0197471	-0.0655128	0.15265	0.0783495	0.0884161	0.139295	0.00897798	-0.313814	-0.0329404	0.256355	0.464473	0.132569
TCGA-AO-A0JG	0	0	0	1	0	0	0	0	0	0	0	0	0	0	0	0	0	0	0	0	0	0	0	0	0	0	0	1	Notch activation alteration	0.381089	0.904966	0.210118	0.342463	0.187569	0.428051	0.472914	0.38553	0.73675	0.343687	1.16658	0.384763	0.742055	0.263233	0.14652	-0.207796	0.638898	1.04664	0.274804	0.291243
TCGA-BH-A0W7	0	0	0	1	0	0	0	0	0	0	0	0	0	0	0	0	0	0	0	0	0	0	0	0	0	0	0	1	Notch activation alteration	0.252949	-0.171689	0.237991	0.213079	0.0529302	0.186804	0.198487	0.0635507	0.0404913	0.104998	-0.0232303	0.0956534	-0.174853	0.151356	0.102203	0.275384	0.0180641	0.821362	0.269441	0.446129
TCGA-BH-A1FE	0	0	0	1	0	0	0	0	0	0	0	0	0	0	0	0	0	0	0	0	0	0	0	0	0	0	0	1	Notch activation alteration	0.496024	0.63718	0.64344	0.610481	0.143377	0.611061	0.123651	0.213305	0.376451	0.537991	0.640854	0.366871	0.435633	0.240717	0.179424	0.163832	0.19882	0.91055	0.800914	0.538369
TCGA-C8-A1HJ	0	0	0	1	0	0	0	0	0	0	0	0	0	0	0	0	0	0	0	0	0	0	0	0	0	0	0	1	Notch activation alteration	0.389703	-0.754365	-0.288148	-0.50995	-0.0504391	-0.573591	-0.790804	-1.25861	-0.115912	-0.74894	-0.143699	-0.838396	-0.770003	-0.314494	-1.14932	-0.705548	-0.88385	-0.472185	-0.789004	-0.811594
TCGA-C8-A133	0	0	0	1	0	0	0	0	0	0	0	0	0	0	0	0	0	0	0	0	0	0	0	0	0	0	0	1	Notch activation alteration	-1.18123	-0.763156	-0.883356	-1.1066	-0.754816	-0.979149	-0.412859	-0.0583003	-1.45537	-0.411983	-1.29064	-0.466557	-0.968644	-0.741072	-0.0685296	-0.749745	-0.579836	-0.851199	-0.810294	-1.17618
TCGA-EW-A6S9	0	0	0	1	0	0	0	0	0	0	0	0	0	0	0	0	0	0	0	0	0	0	0	0	0	0	0	1	Notch activation alteration	0.473349	0.293725	0.181789	0.334356	0.0196418	0.393625	0.477168	0.471733	0.59925	0.245465	0.403591	0.36462	0.334277	0.295467	0.10682	-0.273122	0.340602	-0.198936	0.504897	0.7475
TCGA-GM-A2DH	0	0	0	1	0	0	0	0	0	0	0	0	0	0	0	0	0	0	0	0	0	0	0	0	0	0	0	1	Notch activation alteration	-0.0261939	0.503348	0.139965	0.227465	0.686531	0.243806	0.465933	0.189734	0.0448206	0.584587	0.702338	0.605451	0.288516	0.23163	0.642507	0.748025	0.652256	1.37232	0.575819	0.483646
TCGA-LL-A5YN	0	0	0	1	0	0	0	0	0	0	0	0	0	0	0	0	0	0	0	0	0	0	0	0	0	0	0	1	Notch activation alteration	-0.708092	-1.07051	-0.37044	-0.49864	-0.341347	-0.732669	-0.156571	-0.534378	-1.10094	-0.472748	-1.22242	-0.357859	-0.829768	-0.392727	-0.412654	0.639765	-0.415763	0.868013	-0.517363	-0.34445
TCGA-BH-A1EV	0	0	0	0	0	0	1	0	0	0	0	0	-1	0	0	0	0	0	0	0	0	0	0	0	0	0	0	0	Notch wild type	0.226077	0.20723	0.126425	0.00642538	-0.166993	-0.0489723	0.0586885	0.461061	0.040298	0.0910855	-0.00959226	0.0547519	0.3547	-0.00702228	0.256814	1.14536	0.277094	-0.718075	0.171563	0.358006
TCGA-BH-A0B9	0	0	0	0	0	0	0	0	0	0	0	0	-1	0	0	0	0	0	0	0	0	0	0	0	0	0	0	-1	Notch inactivation alteration	0.493819	-0.169169	-0.0619037	-0.465251	0.203633	-0.599476	-0.0264887	-0.318393	-0.293873	-0.199989	0.112703	-0.117289	-0.590481	0.135692	-0.563789	-0.879093	-0.0629153	0.746993	-0.0736847	-0.273454
TCGA-E2-A159	0	0	0	0	0	0	0	0	0	0	0	0	-1	0	0	0	0	0	0	0	0	0	0	0	0	0	0	-1	Notch inactivation alteration	-0.0414001	0.312889	0.333359	0.053246	0.101653	-0.0729179	-0.132133	-0.259478	-0.202351	-0.0478549	0.18282	-0.0941544	-0.160851	0.134061	0.0491179	-0.166792	-0.0954819	0.519024	0.203101	0.0824921
TCGA-E9-A5FL	0	0	0	0	0	0	0	0	0	0	0	0	-1	0	0	0	0	0	0	0	0	0	0	0	0	0	0	-1	Notch inactivation alteration	-0.148894	-0.886986	-0.198585	-0.422483	-0.510756	-0.410594	-0.562644	-1.41443	-1.02804	-0.683102	-1.3938	-0.753752	-0.719829	-0.792706	-1.24923	-0.481202	-0.764446	-0.0548363	-0.850195	-0.540305
TCGA-LL-A740	0	0	0	0	0	0	0	0	0	0	0	0	-1	0	0	0	0	0	0	0	0	0	0	0	0	0	0	-1	Notch inactivation alteration	0.394835	0.372063	0.484409	0.38746	-0.104997	0.671421	0.576792	-0.1832	0.774149	0.0918566	0.0456172	0.299492	0.596158	0.389579	0.386496	-0.827066	0.039048	-0.0133927	0.209598	0.289088
TCGA-AC-A2QH	0	0	0	0	1	0	0	0	0	0	0	0	0	0	0	0	0	0	0	0	0	0	0	0	0	0	0	1	Notch activation alteration	-1.28244	-2.11579	-0.919144	-1.03994	-0.520705	-1.24258	-2.24369	-4.31949	-1.63674	-1.89956	-1.08966	-1.95516	-2.12829	-2.08392	-2.07554	-0.531996	-2.74252	-1.90869	-1.61401	-1.60487
TCGA-AN-A0AT	0	0	0	0	1	0	0	0	0	0	0	0	0	0	0	0	0	0	0	0	0	0	0	0	0	0	0	1	Notch activation alteration	0.257429	0.739652	-0.236449	-0.361353	-0.216782	-0.303199	-0.189285	-0.0601516	-0.265617	-0.107209	-0.0374792	-0.129015	-0.0806579	0.0765774	0.11604	-0.0205842	-0.158346	0.028361	-0.402035	-0.233716
TCGA-BH-A0DX	0	0	0	0	1	0	0	0	0	0	0	0	0	0	0	0	0	0	0	0	0	0	0	0	0	0	0	1	Notch activation alteration	0.233081	0.36883	0.266147	0.431431	0.166632	0.480157	0.120763	0.112676	0.302878	0.133885	-0.110841	0.10149	0.15374	0.21739	0.233664	0.409235	0.204649	0.130627	0.231071	0.444522
TCGA-D8-A27F	0	0	0	0	1	0	0	0	0	0	0	0	0	0	0	0	0	0	0	0	0	0	0	0	0	0	0	1	Notch activation alteration	0.725552	1.08234	0.494106	0.429183	0.897844	0.548379	0.400671	-0.0447669	0.651771	0.489666	0.790326	0.425482	0.6452	0.851838	0.60307	1.22123	0.345735	-0.62037	0.46187	0.300763
TCGA-LL-A8F5	0	0	0	0	-1	0	0	0	1	0	0	0	0	0	0	0	0	0	0	0	0	0	0	0	0	0	0	0	Notch wild type	0.00974643	-1.64163	-0.665314	-0.731937	-0.153123	-0.883647	-0.751982	-1.89872	-0.784515	-0.963082	-1.66015	-0.96406	-1.10317	-0.973988	-1.06091	0.105567	-1.21563	-0.699504	-1.3253	-1.52135
TCGA-A2-A0CX	0	0	0	0	-1	0	0	0	0	0	0	0	0	0	0	0	0	0	0	0	0	0	0	0	0	0	0	-1	Notch inactivation alteration	0.539541	-0.143863	-0.114006	-0.0168321	-0.0409685	0.00171115	-0.243311	-0.0885054	0.303243	-0.330615	-0.427436	-0.302945	-0.295023	-0.328156	-0.101646	0.043432	-0.344276	-0.305734	-0.179887	-0.285576
TCGA-A8-A08I	0	0	0	0	-1	0	0	0	0	0	0	0	0	0	0	0	0	0	0	0	0	0	0	0	0	0	0	-1	Notch inactivation alteration	-0.841377	0.404681	-0.199219	-0.343898	0.2459	-0.363295	-0.00932256	0.491919	-0.787953	-0.0363443	0.41869	0.0653389	-0.191701	-0.184406	0.412894	0.676495	0.179491	0.757915	0.101944	-0.214548
TCGA-A8-A09A	0	0	0	0	-1	0	0	0	0	0	0	0	0	0	0	0	0	0	0	0	0	0	0	0	0	0	0	-1	Notch inactivation alteration	0.489462	0.387334	0.220563	0.225692	-0.233173	0.170231	0.104618	-0.146978	0.620427	0.190975	0.141358	0.209359	0.264391	0.154139	0.437665	0.183338	-0.0168127	0.0268911	0.274766	0.11622
TCGA-AO-A0J2	0	0	0	0	-1	0	0	0	0	0	0	0	0	0	0	0	0	0	0	0	0	0	0	0	0	0	0	-1	Notch inactivation alteration	-0.781873	-0.877849	-0.179193	-0.371012	-0.0237641	-0.406741	-0.279047	-0.530766	-0.990107	-0.55006	-1.03458	-0.399188	-0.73668	-0.0906959	-0.329111	-0.388448	-0.446538	0.0134015	-0.215914	-0.243055
TCGA-E9-A243	0	0	0	0	-1	0	0	0	0	0	0	0	0	0	0	0	0	0	0	0	0	0	0	0	0	0	0	-1	Notch inactivation alteration	-0.519467	-0.397077	0.211596	-0.247677	-0.425799	-0.43396	-0.831798	-0.535752	-0.220294	-0.573708	-0.390539	-0.585881	-0.813654	-0.489555	-0.359444	0.140165	-0.814264	0.431573	-0.258381	-0.607068
TCGA-A2-A0T1	0	0	0	0	0	0	0	0	0	0	0	0	0	-1	0	0	0	0	0	0	0	0	0	0	0	0	0	-1	Notch inactivation alteration	-0.194828	-0.61218	-0.0451376	0.086835	-0.418045	-0.201399	-0.294857	-0.445079	-0.129975	-0.307249	-0.843394	-0.359324	-0.300742	-0.30964	-0.760249	-0.460828	-0.453457	0.506018	-0.327393	-0.137105
TCGA-A2-A3XZ	0	0	0	0	0	0	0	0	0	0	0	0	0	-1	0	0	0	0	0	0	0	0	0	0	0	0	0	-1	Notch inactivation alteration	-0.237888	-0.291274	0.0246875	-0.0616855	-0.0696593	-0.197526	0.189153	0.0945257	-0.192199	-0.150519	0.0460569	0.0264886	0.0577976	0.0541468	-0.338445	-0.359456	0.258711	0.854708	-0.0451997	0.133126
TCGA-D8-A1JG	0	0	0	0	0	0	0	0	0	0	0	0	0	-1	0	0	0	0	0	0	0	0	0	0	0	0	0	-1	Notch inactivation alteration	-0.272932	0.139543	-0.0301374	-0.191555	-0.129376	-0.272795	0.0637905	-0.798396	0.304206	-0.476543	0.150266	-0.216204	-0.187448	-0.249412	0.211153	0.088757	-0.383484	-0.316813	0.181934	-0.390315
TCGA-E2-A15D	0	0	0	0	0	0	0	0	0	0	0	0	0	-1	0	0	0	0	0	0	0	0	0	0	0	0	0	-1	Notch inactivation alteration	0.0392225	0.49491	0.275214	0.370051	0.188974	0.393913	0.337888	1.13634	0.521831	0.281075	0.690522	0.349468	0.374985	0.224825	0.374486	-0.275347	0.595636	0.231727	0.330354	0.119266
TCGA-C8-A8HP	0	0	0	0	0	1	0	0	1	0	0	0	0	0	0	0	0	0	0	0	0	0	0	0	0	0	0	2	Notch activation alteration	-0.827119	-0.815017	-0.364738	-0.3353	-0.121633	-0.418763	-0.248521	-0.780161	-0.816212	-0.509814	-0.809724	-0.429445	-0.409715	-0.579468	-0.792833	-0.503315	-0.581042	0.047089	-0.507121	-0.347954
TCGA-A1-A0SQ	0	0	0	0	0	1	0	0	0	0	0	0	0	0	0	0	0	0	0	0	0	0	0	0	0	0	0	1	Notch activation alteration	-0.0362118	0.16276	-0.605546	-0.338794	-0.254664	-0.216781	0.142954	0.293105	0.350721	0.0400911	0.300584	0.0346469	-0.103763	0.0147448	0.0393871	0.750177	0.0845862	-0.421215	-0.204864	-0.12522
TCGA-A8-A08O	0	0	0	0	0	1	0	0	0	0	0	0	0	0	0	0	0	0	0	0	0	0	0	0	0	0	0	1	Notch activation alteration	0.457733	0.614423	0.217387	0.364666	0.0256144	0.351545	0.372382	0.577884	0.703722	0.390774	0.860572	0.405792	0.602423	0.512449	0.82437	0.595156	0.411597	-0.256651	0.494073	0.562059
TCGA-AC-A5XU	0	0	0	0	0	1	0	0	0	0	0	0	0	0	0	0	0	0	0	0	0	0	0	0	0	0	0	1	Notch activation alteration	0.300012	0.228069	-0.135228	0.0922107	0.0711077	-0.0586675	0.596828	0.227995	0.814792	0.000851237	0.139193	0.262862	0.454786	0.0341696	-0.151555	-0.583224	0.300181	-0.719187	-0.261343	0.129311
TCGA-AC-A8OQ	0	0	0	0	0	1	0	0	0	0	0	0	0	0	0	0	0	0	0	0	0	0	0	0	0	0	0	1	Notch activation alteration	0.136319	-0.345411	0.0340083	-0.0874655	0.0946398	-0.039933	-0.271384	-0.769756	-0.09412	-0.11164	-0.0712882	-0.171042	-0.0178267	-0.173581	-0.307461	0.671773	-0.425351	0.321551	-0.483635	-0.647873
TCGA-AN-A04C	0	0	0	0	0	1	0	0	0	0	0	0	0	0	0	0	0	0	0	0	0	0	0	0	0	0	0	1	Notch activation alteration	-0.7332	-1.25565	-0.574808	-0.579249	-0.739356	-0.555324	-0.416237	-0.785256	-1.15104	-0.705283	-0.692501	-0.591177	-0.985271	-0.551468	-1.0785	-1.17819	-0.774066	-0.40409	-0.533591	-0.623414
TCGA-AR-A251	0	0	0	0	0	1	0	0	0	0	0	0	0	0	0	0	0	0	0	0	0	0	0	0	0	0	0	1	Notch activation alteration	0.220672	0.496402	0.707084	0.229635	0.710035	0.451059	-0.201485	0.0816932	0.418603	0.348153	0.712722	0.132594	0.403105	0.310064	0.58396	0.245626	0.231204	0.236693	0.570337	0.317015
TCGA-B6-A0RS	0	0	0	0	0	1	0	0	0	0	0	0	0	0	0	0	0	0	0	0	0	0	0	0	0	0	0	1	Notch activation alteration	0.268643	-0.433513	0.524082	-0.0203624	-0.134908	0.154054	-0.274786	-0.0498375	-0.41227	0.107961	-0.911508	-0.0847896	-0.345297	-0.0191397	-0.301131	-0.182788	-0.202276	0.506967	-0.060136	-0.0293567
TCGA-BH-A1F6	0	0	0	0	0	1	0	0	0	0	0	0	0	0	0	0	0	0	0	0	0	0	0	0	0	0	0	1	Notch activation alteration	-0.145102	0.253134	0.267461	-0.256549	0.229587	-0.130502	-0.62458	0.133707	-0.32128	0.000385303	-0.140019	-0.252446	-0.251001	0.0897107	-0.183522	-0.391282	-0.17397	0.08533	0.0701257	-0.169455
TCGA-C8-A275	0	0	0	0	0	1	0	0	0	0	0	0	0	0	0	0	0	0	0	0	0	0	0	0	0	0	0	1	Notch activation alteration	-0.458813	-0.48851	0.241663	-0.0506759	0.042401	-0.0619276	-0.178737	-0.607113	-0.622029	-0.226127	-0.254679	-0.163864	-0.41196	-0.049288	-0.327599	-0.628508	-0.192908	0.539016	0.124633	-0.15415
TCGA-E2-A14Q	0	0	0	0	0	1	0	0	0	0	0	0	0	0	0	0	0	0	0	0	0	0	0	0	0	0	0	1	Notch activation alteration	0.371891	0.166323	0.0499656	0.066831	-0.0206276	0.235479	0.0665812	0.53925	-0.0355157	0.164255	0.236963	0.0977601	0.20212	0.0416598	0.209137	0.297351	0.245835	0.271888	0.230173	0.370981
TCGA-EW-A1OV	0	0	0	0	0	1	0	0	0	0	0	0	0	0	0	0	0	0	0	0	0	0	0	0	0	0	0	1	Notch activation alteration	-0.543614	-0.518021	-0.235735	-0.0836636	-0.167547	-0.309539	-0.076875	-0.692699	-0.421343	-0.269582	-0.0660634	-0.253714	-0.21204	-0.318144	-0.510638	-0.0382195	-0.237855	0.949907	-0.325091	-0.460218
TCGA-LL-A6FR	0	0	0	0	0	1	0	0	0	0	0	0	0	0	0	0	0	0	0	0	0	0	0	0	0	0	0	1	Notch activation alteration	0.566846	-0.754686	-0.326099	-0.362233	-0.230869	-0.439315	-0.54832	-0.914684	-0.439042	-0.690034	-1.16575	-0.623275	-0.952073	-0.0125709	-0.396907	0.253816	-0.726494	-0.973237	-0.589921	-0.29571
TCGA-E2-A1LL	0	0	0	0	0	-1	0	0	0	0	0	0	0	0	0	0	0	0	0	0	0	0	0	0	0	0	0	-1	Notch inactivation alteration	1.06649	0.767796	0.838173	0.144851	-0.0362005	0.414493	-0.0110209	-0.425442	0.89122	0.414288	0.287829	0.1732	0.448134	0.153328	-0.197	0.21166	0.281734	0.0119479	0.111769	0.529679
TCGA-AO-A128	0	0	0	0	0	0	0	0	0	0	0	0	0	0	-1	0	0	0	0	0	0	0	0	0	0	0	0	-1	Notch inactivation alteration	-0.752439	0.486748	0.554268	0.239681	0.701317	0.200633	0.405991	0.0781969	-0.171629	0.27027	0.559576	0.317255	0.179156	0.0355923	0.0925345	-0.0136834	0.299818	1.21625	0.324694	-0.273624
TCGA-AQ-A0Y5	0	0	0	0	0	0	1	0	0	0	0	0	0	0	0	0	0	0	0	0	0	0	0	0	0	0	0	1	Notch activation alteration	0.356523	0.309912	0.281735	0.317369	0.3631	0.463772	0.0656908	-0.0564097	0.307537	-0.0863864	0.0503521	0.000655005	0.358153	0.0984264	0.154257	0.0571425	-0.0916468	-0.621607	0.435984	0.207994
TCGA-B6-A0IM	0	0	0	0	0	0	1	0	0	0	0	0	0	0	0	0	0	0	0	0	0	0	0	0	0	0	0	1	Notch activation alteration	0.0138738	0.00635961	-0.146836	0.300666	0.456738	0.25187	0.414823	0.29692	0.557093	0.11752	0.255594	0.265083	0.0938324	0.115148	0.125501	0.127233	0.203441	-0.433284	0.35269	0.57116
TCGA-A1-A0SB	0	0	0	0	0	0	-1	0	0	0	0	0	0	0	0	0	0	0	0	0	0	0	0	0	0	0	0	-1	Notch inactivation alteration	1.06985	0.951355	0.503391	0.238802	0.360387	0.281611	0.183435	-0.23642	0.326945	0.43985	1.28232	0.384843	0.874753	0.599231	0.571759	1.11209	0.581019	-0.765305	0.543246	0.75959
TCGA-BH-A0WA	0	0	0	0	0	0	-1	0	0	0	0	0	0	0	0	0	0	0	0	0	0	0	0	0	0	0	0	-1	Notch inactivation alteration	0.849142	1.19016	0.71085	0.352704	0.599609	0.410593	0.204	0.421226	0.770144	0.343111	0.746979	0.303288	0.636661	0.51355	0.604256	1.05767	0.462484	0.0626759	0.634708	0.438666
TCGA-E2-A1LI	0	0	0	0	0	0	-1	0	0	0	0	0	0	0	0	0	0	0	0	0	0	0	0	0	0	0	0	-1	Notch inactivation alteration	-0.565517	-0.23117	-0.368787	-0.642613	-0.185524	-0.378984	-0.435795	-0.275949	-0.699258	-0.331053	0.120423	-0.428238	-0.558446	-0.185088	-0.329809	-0.801351	-0.369279	-0.162752	-0.351748	-0.672563
TCGA-GI-A2C9	0	0	0	0	0	0	-1	0	0	0	0	0	0	0	0	0	0	0	0	0	0	0	0	0	0	0	0	-1	Notch inactivation alteration	0.4903	-0.0483406	0.408309	0.145789	0.634512	0.0442793	-0.192546	0.0486848	-0.00455754	0.166193	-0.156316	0.0655524	-0.165456	0.239642	0.412429	0.808782	-0.00361497	-0.0557675	0.10962	-0.082647
TCGA-AR-A1AL	0	0	0	0	0	0	0	0	0	0	0	0	0	0	0	-1	0	0	0	0	0	0	0	0	0	0	0	-1	Notch inactivation alteration	0.690661	0.542688	0.722233	0.805962	0.735414	0.996185	0.452548	0.573457	0.943512	0.736651	1.16638	0.612233	0.825419	0.62064	0.493925	0.972865	0.594583	0.553389	0.706746	0.783068
TCGA-GM-A5PX	0	0	0	0	0	0	0	0	0	0	0	0	0	0	0	-1	0	0	0	0	0	0	0	0	0	0	0	-1	Notch inactivation alteration	0.108159	-0.657285	0.127836	0.214075	0.106882	0.12452	0.0434008	-7.22876e-05	0.201056	-0.0683017	-0.349832	-0.045203	-0.198463	0.139395	0.233171	0.283388	-0.069059	0.0445493	-0.0930516	0.20631
TCGA-LL-A7T0	0	0	0	0	0	0	0	0	0	0	0	0	0	0	0	-1	0	0	0	0	0	0	0	0	0	0	0	-1	Notch inactivation alteration	-0.311098	-0.459333	-0.467585	-0.369465	-0.148905	-0.522017	0.246679	-0.470654	-0.540035	-0.247712	-0.672012	0.00819258	-0.33277	-0.185616	0.0988111	0.250234	-0.0132059	0.0181327	-0.148297	-0.152549
TCGA-A8-A079	0	0	0	0	0	0	0	1	0	0	0	0	0	0	0	0	0	0	0	0	0	0	0	0	0	0	0	1	Notch activation alteration	-0.584966	-0.803053	-0.539453	-0.62348	-0.279397	-0.586273	-0.348905	-0.46353	-0.773205	-0.352003	-0.638043	-0.29963	-0.533046	-0.212974	-0.495228	-0.402608	-0.324951	-0.669701	-0.452738	-0.616846
TCGA-AC-A8OP	0	0	0	0	0	0	0	-1	0	0	0	0	0	0	0	0	0	0	0	0	0	0	0	0	0	0	0	-1	Notch inactivation alteration	0.112154	0.045101	0.0525866	0.176597	0.0481807	0.264899	0.299834	-0.0348893	0.35762	0.208085	0.40765	0.352389	0.342988	0.288349	-0.289544	0.106896	0.27349	0.167234	-0.0108036	-0.000120432
TCGA-BH-A0H9	0	0	0	0	0	0	0	-1	0	0	0	0	0	0	0	0	0	0	0	0	0	0	0	0	0	0	0	-1	Notch inactivation alteration	-0.203844	0.198225	-0.143001	0.0640851	-0.00266233	-0.0543475	0.0640818	0.871753	0.068245	0.355029	-0.0366854	0.263916	0.151189	0.177168	0.280772	-0.36388	0.34745	-0.161179	0.193111	0.33265
TCGA-BH-A1FD	0	0	0	0	0	0	0	-1	0	0	0	0	0	0	0	0	0	0	0	0	0	0	0	0	0	0	0	-1	Notch inactivation alteration	-0.420487	-0.271158	0.0433332	-0.215927	-0.105225	-0.239875	0.250738	-0.258088	-0.482321	-0.13504	-0.0179233	-0.0286288	-0.110389	-0.120574	0.25769	0.402319	-0.194267	-0.684557	0.107763	-0.159998
TCGA-D8-A1Y1	0	0	0	0	0	0	0	0	0	0	0	0	0	0	0	0		0	0	0	0	0	0	0	0	0	0	0	Notch wild type	-0.0413578	0.100956	-0.0520231	0.163447	0.127585	0.104098	0.229611	0.398986	0.351806	-0.0202585	-0.000539501	0.07874	-0.0368161	0.182632	0.355324	-0.216479	-0.0506911	-0.530636	0.196395	0.363789
TCGA-A8-A097	0	0	0	0	0	0	0	0	0	0	0	0	0	0	0	0	-1	0	0	0	0	0	0	0	0	0	0	-1	Notch inactivation alteration	0.196422	0.2477	0.258978	0.208014	0.0886559	0.186107	0.0116906	-0.119286	0.0455406	0.0550087	0.245495	0.0670422	0.1646	0.124903	0.0591592	-0.0899241	-0.0837301	-0.0135866	0.112478	0.143504
TCGA-C8-A26Y	0	0	0	0	0	0	0	0	0	0	0	0	0	0	0	0	-1	0	0	0	0	0	0	0	0	0	0	-1	Notch inactivation alteration	-0.6718	0.101133	-0.269374	-0.403596	0.0393497	-0.214314	0.0468533	0.00923894	-0.0987376	-0.243272	-0.578043	-0.0461916	-0.0868015	-0.236233	-0.444998	-0.467658	-0.166595	-0.0566996	-0.101285	-0.435656
TCGA-A8-A06R	0	0	0	0	0	0	0	0	1	0	0	0	0	0	0	0	0	0	0	0	0	0	0	0	0	0	0	1	Notch activation alteration	0.19237	-0.232693	0.0354746	-0.0648835	0.200926	-0.213402	0.227508	-1.15241	0.0845722	-0.246502	-0.147492	-0.0674289	-0.169622	-0.405895	-0.508844	-0.189181	-0.363956	-0.0394999	-0.193796	-0.137865
TCGA-AN-A0AS	0	0	0	0	0	0	0	0	1	0	0	0	0	0	0	0	0	0	0	0	0	0	0	0	0	0	0	1	Notch activation alteration	0.0432131	0.551662	0.269076	0.159798	0.474334	0.0832197	0.363721	-0.320762	0.360607	-0.0339575	0.0282339	0.0665522	0.0370387	0.188725	0.0109674	-0.0357988	0.0953321	-0.183602	0.297689	0.527745
TCGA-AO-A0JD	0	0	0	0	0	0	0	0	1	0	0	0	0	0	0	0	0	0	0	0	0	0	0	0	0	0	0	1	Notch activation alteration	-0.235547	-0.49199	-0.155087	-0.481576	-0.21484	-0.409568	-0.286598	0.130479	-0.604794	-0.0874573	-0.266382	-0.119956	-0.176825	-0.371231	0.475751	0.0488718	-0.115361	-0.204869	-0.0747983	-0.433185
TCGA-BH-A208	0	0	0	0	0	0	0	0	1	0	0	0	0	0	0	0	0	0	0	0	0	0	0	0	0	0	0	1	Notch activation alteration	1.06691	-0.198301	0.314143	0.599336	-0.303696	0.562427	-0.23411	-0.568247	0.882523	-0.174898	0.0752802	-0.245602	-0.0210372	0.0623355	0.0323367	0.28705	-0.219855	-0.121201	0.210078	0.603558
TCGA-E2-A15P	0	0	0	0	0	0	0	0	1	0	0	0	0	0	0	0	0	0	0	0	0	0	0	0	0	0	0	1	Notch activation alteration	0.371085	0.0776898	-0.0457316	0.0592911	-0.384434	-0.00454161	0.0562674	0.369343	0.204174	0.292724	0.456988	0.242543	0.338808	0.134441	0.393417	0.307992	0.281085	-0.0695583	0.396924	0.2241
TCGA-OL-A5RW	0	0	0	0	0	0	0	0	1	0	0	0	0	0	0	0	0	0	0	0	0	0	0	0	0	0	0	1	Notch activation alteration	0.417647	-0.725827	-0.0386837	-0.551699	0.176742	-0.471633	-0.396122	-0.568784	-0.786566	-0.413992	-0.898875	-0.40367	-0.786139	-0.158936	-0.26682	0.0828043	-0.284596	-0.408973	-0.442188	-0.421478
TCGA-A8-A08H	0	0	0	0	0	0	0	0	-1	0	0	0	0	0	0	0	0	0	0	0	0	0	0	0	0	0	0	-1	Notch inactivation alteration	0.288646	0.820878	0.489142	0.795028	0.932977	0.62923	0.219619	-0.214934	0.748761	0.370212	0.887011	0.192706	0.683157	0.170066	0.0354791	-0.00110294	0.145399	0.245165	0.110011	0.203084
TCGA-A2-A0YE	0	0	0	0	0	0	0	0	0	0	0	0	0	0	0	0	0	-1	0	0	0	0	0	0	0	0	0	-1	Notch inactivation alteration	0.0859326	1.51091	0.38295	0.242787	0.427004	-0.114323	0.0851636	0.398371	0.0452056	0.434983	0.575031	0.349241	0.570823	0.68832	0.222654	0.486533	0.640889	-0.407158	0.57775	0.787436
TCGA-3C-AAAU	0	0	0	0	0	0	0	0	0	0	0	0	0	0	0	0	0	0	0	0	0	0	0	0	0	0	0	0	Notch wild type	-0.508247	-0.0601726	-0.252149	-0.174579	-0.133169	-0.181634	0.335875	0.607605	-0.0158073	0.102365	0.332383	0.298009	0.198153	-0.136359	0.257507	-0.372167	0.188495	-0.67871	-0.0419918	-0.463262
TCGA-3C-AALJ	0	0	0	0	0	0	0	0	0	0	0	0	0	0	0	0	0	0	0	0	0	0	0	0	0	0	0	0	Notch wild type	-0.303768	-0.52315	-0.208547	-0.0121432	0.157297	-0.22698	0.0442582	-0.625088	0.16129	-0.449425	-0.424945	-0.24132	-0.382288	-0.485833	-0.177531	-0.328066	-0.228002	-0.043118	-0.375501	-0.0896862
TCGA-3C-AALK	0	0	0	0	0	0	0	0	0	0	0	0	0	0	0	0	0	0	0	0	0	0	0	0	0	0	0	0	Notch wild type	0.416552	-0.188099	0.100454	0.311796	-0.1122	0.303912	0.178212	-0.0195202	0.0816385	0.0884014	-0.421028	0.13949	-0.014255	0.0930445	-0.187753	-0.155915	0.0754891	-0.0321819	0.0990941	0.395023
TCGA-4H-AAAK	0	0	0	0	0	0	0	0	0	0	0	0	0	0	0	0	0	0	0	0	0	0	0	0	0	0	0	0	Notch wild type	0.598961	0.330684	0.307279	0.508017	0.287765	0.465707	0.330966	0.0727684	0.283175	0.508654	0.292124	0.445975	0.26362	0.376308	0.109421	0.167877	0.425966	0.327087	0.415769	0.676845
TCGA-5L-AAT0	0	0	0	0	0	0	0	0	0	0	0	0	0	0	0	0	0	0	0	0	0	0	0	0	0	0	0	0	Notch wild type	0.437219	0.211501	0.19518	0.335935	-0.164811	0.146804	0.412158	0.180933	0.156371	0.267772	-0.0381089	0.298376	0.256031	0.269164	0.022357	0.218549	0.211684	0.617451	0.177785	0.366055
TCGA-5T-A9QA	0	0	0	0	0	0	0	0	0	0	0	0	0	0	0	0	0	0	0	0	0	0	0	0	0	0	0	0	Notch wild type	-1.14992	-0.730779	-0.800972	-0.847302	-0.86501	-0.757698	0.105959	-0.156652	-1.22537	-0.274684	-0.857134	-0.0445346	-0.714749	-0.284976	-0.442208	-0.602938	-0.206171	-0.753809	-0.573682	-0.695903
TCGA-A1-A0SE	0	0	0	0	0	0	0	0	0	0	0	0	0	0	0	0	0	0	0	0	0	0	0	0	0	0	0	0	Notch wild type	0.589487	0.338937	0.0902749	0.34034	-0.105073	0.288498	0.0642182	0.737905	0.354923	0.315101	0.488849	0.206337	0.357668	0.278308	0.341617	0.300348	0.357764	-0.109717	0.221478	0.274368
TCGA-A1-A0SF	0	0	0	0	0	0	0	0	0	0	0	0	0	0	0	0	0	0	0	0	0	0	0	0	0	0	0	0	Notch wild type	0.218693	-0.227932	-0.041163	0.0383242	-0.157702	-0.0665448	-0.038918	0.22873	-0.0528727	0.0801702	-0.341879	0.00346419	-0.282804	-0.118426	-0.0851638	0.14336	-0.0410793	0.336992	-0.0716752	-0.226297
TCGA-A1-A0SG	0	0	0	0	0	0	0	0	0	0	0	0	0	0	0	0	0	0	0	0	0	0	0	0	0	0	0	0	Notch wild type	-0.0041049	0.486689	0.0206143	0.0910084	0.00474251	0.129275	0.0690419	0.434118	-0.209364	0.218914	0.0513933	0.158178	0.081781	0.134019	0.181104	-0.0272634	0.114006	-0.231211	0.30274	0.0877636
TCGA-A1-A0SH	0	0	0	0	0	0	0	0	0	0	0	0	0	0	0	0	0	0	0	0	0	0	0	0	0	0	0	0	Notch wild type	0.70997	0.336587	0.433014	0.45102	-0.283334	0.282571	0.0453515	0.0573417	0.541779	0.226533	0.129292	0.194509	0.20942	0.300383	0.187793	-0.230422	0.102401	-0.458238	0.61523	0.865811
TCGA-A1-A0SI	0	0	0	0	0	0	0	0	0	0	0	0	0	0	0	0	0	0	0	0	0	0	0	0	0	0	0	0	Notch wild type	0.335553	0.199039	0.519234	0.583657	0.20149	0.402905	0.205833	0.3673	0.482287	0.346187	0.398117	0.304643	0.320711	0.497316	0.39601	0.476459	0.466717	0.505054	0.648094	0.763611
TCGA-A1-A0SJ	0	0	0	0	0	0	0	0	0	0	0	0	0	0	0	0	0	0	0	0	0	0	0	0	0	0	0	0	Notch wild type	0.269114	0.406625	-0.0648784	0.22189	-0.0748659	0.21235	0.151242	0.260383	0.317535	0.217843	0.352056	0.176552	-0.00827832	0.233241	0.354725	0.085018	0.112706	-0.255457	0.0934802	0.164779
TCGA-A1-A0SK	0	0	0	0	0	0	0	0	0	0	0	0	0	0	0	0	0	0	0	0	0	0	0	0	0	0	0	0	Notch wild type	0.031921	1.46802	-0.0776637	-0.0409372	0.493032	0.0694027	0.240456	-0.668063	0.270112	0.440114	0.593805	0.331636	1.00377	0.0551556	0.464531	0.0591386	0.443084	-0.428122	-0.217193	-0.0674945
TCGA-A1-A0SM	0	0	0	0	0	0	0	0	0	0	0	0	0	0	0	0	0	0	0	0	0	0	0	0	0	0	0	0	Notch wild type	0.117679	0.42885	0.275378	0.398018	-0.00755704	0.422199	0.335308	0.578731	0.119343	0.306347	-0.133468	0.309788	0.530519	0.669277	0.204071	0.47228	0.385614	0.0897938	0.330186	0.743825
TCGA-A1-A0SN	0	0	0	0	0	0	0	0	0	0	0	0	0	0	0	0	0	0	0	0	0	0	0	0	0	0	0	0	Notch wild type	0.380998	0.331095	0.040746	0.397837	-0.15535	0.416406	0.351692	0.429599	0.518491	0.29877	0.44129	0.314676	0.458372	0.491939	0.471374	0.381495	0.425009	0.579367	0.479993	0.672517
TCGA-A1-A0SO	0	0	0	0	0	0	0	0	0	0	0	0	0	0	0	0	0	0	0	0	0	0	0	0	0	0	0	0	Notch wild type	-0.818776	0.0743612	-0.509426	-0.593801	0.143725	-0.623541	-0.245112	-0.546478	-1.24505	-0.216134	0.631877	-0.19754	-0.460848	-0.0448651	0.377613	0.0992071	-0.0420091	-0.253945	-0.334313	-0.348738
TCGA-A1-A0SP	0	0	0	0	0	0	0	0	0	0	0	0	0	0	0	0	0	0	0	0	0	0	0	0	0	0	0	0	Notch wild type	0.963188	0.600541	0.216354	0.125107	0.445167	-0.050458	0.115375	-0.327619	0.349141	0.0323068	0.00199175	0.117533	0.177391	0.26774	0.0793018	-0.00573038	0.0897294	0.315606	0.158136	0.327979
TCGA-A2-A0CK	0	0	0	0	0	0	0	0	0	0	0	0	0	0	0	0	0	0	0	0	0	0	0	0	0	0	0	0	Notch wild type	-0.0471762	0.0640082	-0.164636	0.0860587	-0.101671	0.0954138	0.132666	0.271894	-0.0874021	0.0648943	-0.26951	0.0223668	0.0560044	0.0487098	-0.301793	-0.078908	0.189547	0.191856	-0.293169	0.101774
TCGA-A2-A0CL	0	0	0	0	0	0	0	0	0	0	0	0	0	0	0	0	0	0	0	0	0	0	0	0	0	0	0	0	Notch wild type	-0.0167207	0.317405	0.51657	0.520187	0.598071	0.331384	0.409778	-0.279941	0.176846	0.49495	0.628302	0.437696	0.561701	0.200529	-0.144785	-0.441815	0.298361	1.34194	0.393872	0.288616
TCGA-A2-A0CM	0	0	0	0	0	0	0	0	0	0	0	0	0	0	0	0	0	0	0	0	0	0	0	0	0	0	0	0	Notch wild type	0.414127	0.590386	0.425919	0.0774402	0.216282	0.0705239	-0.030814	-0.24124	0.572202	0.267232	0.58369	0.0407156	0.0633791	0.154291	-0.196811	-0.557556	0.251015	0.501146	0.298566	0.344584
TCGA-A2-A0CO	0	0	0	0	0	0	0	0	0	0	0	0	0	0	0	0	0	0	0	0	0	0	0	0	0	0	0	0	Notch wild type	0.533624	0.705011	0.373481	0.574701	0.578032	0.72573	0.542385	-0.168828	0.590609	0.429468	0.664218	0.396967	0.957109	0.319162	-0.255555	0.344694	0.525591	1.30824	0.14619	0.410495
TCGA-A2-A0CP	0	0	0	0	0	0	0	0	0	0	0	0	0	0	0	0	0	0	0	0	0	0	0	0	0	0	0	0	Notch wild type	0.376933	-0.479905	-0.0205826	0.0483816	-0.0631061	-0.0351232	-0.153971	-0.671357	-0.0981305	-0.238604	-0.428288	-0.240589	-0.181037	-0.322939	-0.37705	-0.285282	-0.345402	-0.367698	-0.218083	-0.0220481
TCGA-A2-A0CQ	0	0	0	0	0	0	0	0	0	0	0	0	0	0	0	0	0	0	0	0	0	0	0	0	0	0	0	0	Notch wild type	-0.624275	-1.04115	-0.611356	-0.593391	-0.598603	-0.597983	-0.597618	0.0510361	-0.957983	-0.598664	-0.846819	-0.613323	-1.01413	-0.499284	-0.33616	-0.0348707	-0.476369	-0.498561	-0.558449	-0.620298
TCGA-A2-A0CR	0	0	0	0	0	0	0	0	0	0	0	0	0	0	0	0	0	0	0	0	0	0	0	0	0	0	0	0	Notch wild type	-0.02116	-0.881108	-0.176911	0.083697	-0.0886891	-0.11809	0.107755	-1.24614	-0.366057	-0.31934	-0.533187	-0.294092	-0.290608	-0.271033	-0.801295	-0.408263	-0.477393	1.2043	-0.572257	-0.314694
TCGA-A2-A0CS	0	0	0	0	0	0	0	0	0	0	0	0	0	0	0	0	0	0	0	0	0	0	0	0	0	0	0	0	Notch wild type	-0.0662015	-0.480323	-0.0742967	-0.0247822	-0.630836	-0.107321	-0.085797	0.530933	-0.516821	-0.0407937	-0.978655	-0.0615874	-0.544307	-0.0101946	0.268534	0.100486	-0.12424	-0.279017	0.116016	0.697583
TCGA-A2-A0CT	0	0	0	0	0	0	0	0	0	0	0	0	0	0	0	0	0	0	0	0	0	0	0	0	0	0	0	0	Notch wild type	-0.166746	0.141099	-0.351382	-0.357652	-0.422926	-0.353794	-0.19746	0.394069	-0.287408	-0.172318	-0.287221	-0.11807	-0.409702	-0.126767	0.232232	0.166914	-0.124836	-0.583303	-0.216096	-0.0573489
TCGA-A2-A0CU	0	0	0	0	0	0	0	0	0	0	0	0	0	0	0	0	0	0	0	0	0	0	0	0	0	0	0	0	Notch wild type	-0.513368	-0.199072	-0.0282443	0.0380998	-0.210718	0.0381741	-0.159398	-0.175523	0.00386212	0.083076	-0.237959	-0.0237246	0.0829093	-0.269671	-0.0917046	0.117991	-0.338582	-0.39448	-0.329612	-0.177758
TCGA-A2-A0CV	0	0	0	0	0	0	0	0	0	0	0	0	0	0	0	0	0	0	0	0	0	0	0	0	0	0	0	0	Notch wild type	0.544714	-0.312047	0.493887	0.336981	0.298731	0.41624	0.0976736	0.265215	0.397486	0.0895139	-0.0603552	0.0772139	0.0666713	0.149869	-0.018368	-0.208903	0.0314092	0.353157	0.101504	0.0804282
TCGA-A2-A0CW	0	0	0	0	0	0	0	0	0	0	0	0	0	0	0	0	0	0	0	0	0	0	0	0	0	0	0	0	Notch wild type	-0.467825	0.270335	-0.439329	-0.401702	-0.453884	-0.41405	0.375681	0.283874	-0.234474	0.156343	-0.170745	0.204293	0.0406564	-0.064277	0.130446	-0.632005	0.128956	-0.067119	0.0578544	-0.173074
TCGA-A2-A0D1	0	0	0	0	0	0	0	0	0	0	0	0	0	0	0	0	0	0	0	0	0	0	0	0	0	0	0	0	Notch wild type	-0.530922	-0.547689	-0.576408	-0.427006	-0.750524	-0.481081	0.0405881	-0.908715	-0.517239	-0.397296	-0.253288	-0.236455	-0.517319	-0.422819	-0.538402	-0.910729	-0.523509	-0.717952	-0.414661	-0.439668
TCGA-A2-A0D2	0	0	0	0	0	0	0	0	0	0	0	0	0	0	0	0	0	0	0	0	0	0	0	0	0	0	0	0	Notch wild type	0.254985	-0.0412237	0.205185	0.097444	0.245441	-0.0171174	-0.0514018	-0.488762	0.275641	0.0426561	0.214481	0.0201485	-0.205682	0.214817	0.0695797	-0.502209	-0.189881	0.274231	0.0259423	0.124863
TCGA-A2-A0D3	0	0	0	0	0	0	0	0	0	0	0	0	0	0	0	0	0	0	0	0	0	0	0	0	0	0	0	0	Notch wild type	-0.38167	0.0705469	-0.228024	-0.150147	-0.110089	-0.104842	-0.0757104	1.13162	-0.437538	-0.280853	0.100693	-0.11856	-0.230242	-0.165128	0.0470801	-0.614948	0.163734	0.147115	0.0478861	-0.223805
TCGA-A2-A0D4	0	0	0	0	0	0	0	0	0	0	0	0	0	0	0	0	0	0	0	0	0	0	0	0	0	0	0	0	Notch wild type	-0.319165	-0.389287	-0.359884	-0.383244	-0.557246	-0.380546	-0.149661	-0.22396	-0.317958	-0.210301	-0.30756	-0.168229	-0.171802	-0.187887	0.131341	0.899775	-0.205627	-0.705767	-0.359905	-0.483153
TCGA-A2-A0EM	0	0	0	0	0	0	0	0	0	0	0	0	0	0	0	0	0	0	0	0	0	0	0	0	0	0	0	0	Notch wild type	0.0864881	0.240272	-0.0439326	0.0249775	-0.388458	0.0850306	-0.0995802	1.01485	0.0661997	0.161891	-0.17879	0.0722709	0.153487	0.16203	0.498257	0.609937	0.106617	-0.532647	0.0507243	0.259409
TCGA-A2-A0EN	0	0	0	0	0	0	0	0	0	0	0	0	0	0	0	0	0	0	0	0	0	0	0	0	0	0	0	0	Notch wild type	0.0321971	0.0480096	0.0932805	0.34584	-0.0848297	0.194805	-0.330051	-0.405813	0.244792	-0.0303593	-0.0284434	-0.225516	-0.000113635	0.00923093	-0.013964	0.28707	-0.152891	0.5129	-0.00766757	0.102217
TCGA-A2-A0EO	0	0	0	0	0	0	0	0	0	0	0	0	0	0	0	0	0	0	0	0	0	0	0	0	0	0	0	0	Notch wild type	0.640447	-0.12533	0.248526	0.183387	0.0816936	0.174696	-0.146938	-0.0861987	0.258843	-0.0577719	-0.124018	-0.107802	-0.165985	-0.0774379	0.00975481	0.0305944	-0.295102	0.0279592	-0.0324774	-0.189266
TCGA-A2-A0EP	0	0	0	0	0	0	0	0	0	0	0	0	0	0	0	0	0	0	0	0	0	0	0	0	0	0	0	0	Notch wild type	0.121494	0.254872	0.40388	0.794714	0.703544	0.758204	0.270314	-0.527899	0.518742	0.218191	0.422578	0.147835	0.405141	0.201665	-0.221333	0.178511	0.140726	1.45671	-0.0459464	0.277757
TCGA-A2-A0EQ	0	0	0	0	0	0	0	0	0	0	0	0	0	0	0	0	0	0	0	0	0	0	0	0	0	0	0	0	Notch wild type	-0.854985	-0.721511	-0.311714	-0.306265	-0.32513	-0.486845	-0.242124	-0.907616	-1.02275	-0.429337	-0.430406	-0.347267	-0.799347	-0.522017	-0.191862	0.150049	-0.610072	0.723695	-0.314656	-0.426997
TCGA-A2-A0ER	0	0	0	0	0	0	0	0	0	0	0	0	0	0	0	0	0	0	0	0	0	0	0	0	0	0	0	0	Notch wild type	-0.482021	-0.000683942	-0.149332	-0.233908	-0.54878	-0.203619	-0.270604	0.337666	-0.414139	0.101361	-0.327298	-0.0527209	-0.212465	-0.163566	0.394434	0.348983	-0.27723	-0.315335	0.0117956	-0.196521
TCGA-A2-A0ES	0	0	0	0	0	0	0	0	0	0	0	0	0	0	0	0	0	0	0	0	0	0	0	0	0	0	0	0	Notch wild type	0.754731	0.447891	0.629846	0.627014	0.658601	0.756662	0.320338	0.0735698	0.699298	0.567031	0.782259	0.442667	0.713998	0.36055	0.298262	0.803984	0.317666	0.393394	0.53782	0.527986
TCGA-A2-A0ET	0	0	0	0	0	0	0	0	0	0	0	0	0	0	0	0	0	0	0	0	0	0	0	0	0	0	0	0	Notch wild type	-1.01609	0.0374931	-0.340517	-0.572352	0.00188208	-0.500983	0.141371	0.535953	-0.519916	-0.115322	0.176797	0.0652511	-0.127906	-0.342754	1.14184	1.33232	0.0960243	-0.157542	-0.218709	-0.476633
TCGA-A2-A0EU	0	0	0	0	0	0	0	0	0	0	0	0	0	0	0	0	0	0	0	0	0	0	0	0	0	0	0	0	Notch wild type	0.275263	0.0224079	0.322903	0.108132	0.378143	0.170497	0.514693	0.0821189	0.134299	0.258858	-0.159882	0.36205	0.143865	0.103943	0.468935	0.333806	-0.0686088	-0.104251	0.293425	0.251916
TCGA-A2-A0EV	0	0	0	0	0	0	0	0	0	0	0	0	0	0	0	0	0	0	0	0	0	0	0	0	0	0	0	0	Notch wild type	-0.180304	-0.0430141	0.0446706	0.155605	-0.211858	0.0604102	-0.158578	0.36277	-0.143904	-0.0981005	0.262998	-0.0516996	-0.0620276	-0.00991449	0.318541	0.112607	-0.00618741	0.0677309	0.209035	0.295389
TCGA-A2-A0EW	0	0	0	0	0	0	0	0	0	0	0	0	0	0	0	0	0	0	0	0	0	0	0	0	0	0	0	0	Notch wild type	0.865604	0.832126	0.52576	0.752652	0.680166	0.9481	0.525603	0.109648	0.797092	0.582971	0.851625	0.532246	0.853742	0.481572	0.498395	0.864538	0.529319	0.798482	0.657403	0.843455
TCGA-A2-A0EX	0	0	0	0	0	0	0	0	0	0	0	0	0	0	0	0	0	0	0	0	0	0	0	0	0	0	0	0	Notch wild type	0.278186	-0.0442277	0.148924	0.167496	-0.231731	0.16165	-0.161269	-0.206543	-0.0266168	-0.0571128	-0.26088	-0.100971	-0.2357	-0.0901266	-0.212187	-0.411129	-0.274339	-0.0763801	0.0224717	0.106966
TCGA-A2-A0EY	0	0	0	0	0	0	0	0	0	0	0	0	0	0	0	0	0	0	0	0	0	0	0	0	0	0	0	0	Notch wild type	-0.308023	0.147487	-0.161442	-0.181847	-0.267878	-0.0655096	0.561849	-0.0500824	-0.303765	-0.0862841	-0.363165	0.215885	-0.224528	-0.148539	0.200678	0.386474	-0.256954	0.160633	0.0675952	0.110092
TCGA-A2-A0SU	0	0	0	0	0	0	0	0	0	0	0	0	0	0	0	0	0	0	0	0	0	0	0	0	0	0	0	0	Notch wild type	0.391819	0.352474	-0.0874589	0.241696	0.0820641	0.222915	0.189867	0.569924	0.32904	0.394553	0.181562	0.23063	0.128178	0.198656	0.280749	0.00992901	0.258303	0.410901	-0.0586461	-0.00687827
TCGA-A2-A0SV	0	0	0	0	0	0	0	0	0	0	0	0	0	0	0	0	0	0	0	0	0	0	0	0	0	0	0	0	Notch wild type	-0.281967	-0.431215	0.181216	-0.0354492	0.0112477	0.036643	-0.210474	-0.144639	-0.322869	-0.325124	-0.317053	-0.218631	-0.45199	0.0644356	0.0702975	-0.34768	-0.257019	-0.0504813	0.119679	0.10957
TCGA-A2-A0SW	0	0	0	0	0	0	0	0	0	0	0	0	0	0	0	0	0	0	0	0	0	0	0	0	0	0	0	0	Notch wild type	-0.899497	-1.39058	-0.593467	-0.48895	-0.538528	-0.725769	-0.82173	-1.17965	-0.809837	-0.952765	-0.727174	-0.920548	-1.13998	-0.819078	-0.644657	-0.833886	-0.929616	-0.181482	-0.890794	-1.13527
TCGA-A2-A0SY	0	0	0	0	0	0	0	0	0	0	0	0	0	0	0	0	0	0	0	0	0	0	0	0	0	0	0	0	Notch wild type	-0.0493987	-0.210048	0.134025	0.238887	0.0864797	0.319202	-0.135958	0.0860562	-0.147517	-0.062996	-0.00507295	-0.0952451	-0.0909326	-0.0755049	0.0864308	0.338319	-0.0409789	0.530509	0.0345804	0.19595
TCGA-A2-A0T0	0	0	0	0	0	0	0	0	0	0	0	0	0	0	0	0	0	0	0	0	0	0	0	0	0	0	0	0	Notch wild type	0.400401	0.130945	0.022352	-0.171703	0.252722	-0.115647	-0.277945	-0.492072	0.310722	-0.0833477	0.237713	-0.204152	-0.203789	0.277472	0.0661759	0.300727	-0.180912	-0.247471	-0.193007	-0.331922
TCGA-A2-A0T3	0	0	0	0	0	0	0	0	0	0	0	0	0	0	0	0	0	0	0	0	0	0	0	0	0	0	0	0	Notch wild type	0.17924	0.787938	0.240194	0.229319	0.0808667	0.2913	0.429005	0.600321	0.510453	0.40397	0.3396	0.440241	0.536161	0.362476	0.241249	-0.250091	0.390121	-0.263569	0.0532931	0.233738
TCGA-A2-A0T4	0	0	0	0	0	0	0	0	0	0	0	0	0	0	0	0	0	0	0	0	0	0	0	0	0	0	0	0	Notch wild type	0.293485	0.174268	0.335281	0.454471	0.19689	0.287747	-0.0475816	0.375243	0.456392	0.194659	0.0256821	0.0940913	0.0853033	0.133092	0.107339	0.20673	0.154528	0.500916	0.175301	0.187995
TCGA-A2-A0T5	0	0	0	0	0	0	0	0	0	0	0	0	0	0	0	0	0	0	0	0	0	0	0	0	0	0	0	0	Notch wild type	0.681923	0.265454	0.313407	0.222682	-0.361975	0.299881	-0.0321058	0.383379	0.311275	0.122276	0.387452	0.0109054	0.197102	0.134565	0.0510209	0.0379191	0.189832	-0.488253	0.0629997	0.0283672
TCGA-A2-A0T6	0	0	0	0	0	0	0	0	0	0	0	0	0	0	0	0	0	0	0	0	0	0	0	0	0	0	0	0	Notch wild type	0.373888	0.614278	0.727247	0.682323	0.555547	0.796606	0.175087	0.600835	0.668007	0.435124	0.891186	0.357732	0.603354	0.426166	0.509127	0.169418	0.458287	0.961273	0.615942	0.860793
TCGA-A2-A0T7	0	0	0	0	0	0	0	0	0	0	0	0	0	0	0	0	0	0	0	0	0	0	0	0	0	0	0	0	Notch wild type	0.825941	1.08719	0.769695	0.621947	0.437598	0.684666	0.825419	0.634006	0.852221	0.71059	1.29832	0.743981	1.05913	0.59721	0.580147	0.377711	0.776959	0.190589	0.92897	0.781103
TCGA-A2-A0YC	0	0	0	0	0	0	0	0	0	0	0	0	0	0	0	0	0	0	0	0	0	0	0	0	0	0	0	0	Notch wild type	0.0248059	0.117998	0.0678357	0.120137	0.0155494	0.21023	0.0548846	0.469315	0.0488132	0.102672	0.16446	0.107081	0.305028	0.00236251	0.11198	-0.208845	0.281887	-0.116472	0.185021	0.0354429
TCGA-A2-A0YD	0	0	0	0	0	0	0	0	0	0	0	0	0	0	0	0	0	0	0	0	0	0	0	0	0	0	0	0	Notch wild type	0.729238	0.765513	0.789584	1.10379	0.611888	1.21545	0.406191	1.00459	1.1717	0.673292	1.11768	0.526491	1.17387	0.727241	0.347635	0.325694	0.844396	0.719414	0.643056	0.765861
TCGA-A2-A0YF	0	0	0	0	0	0	0	0	0	0	0	0	0	0	0	0	0	0	0	0	0	0	0	0	0	0	0	0	Notch wild type	0.179102	0.349143	-0.1478	-0.0338253	-0.328895	0.0841003	-0.0986255	0.611374	0.381445	0.110379	0.168475	0.0285242	-0.0160451	0.262404	0.144825	0.279836	0.237742	-0.173433	0.204981	0.107729
TCGA-A2-A0YG	0	0	0	0	0	0	0	0	0	0	0	0	0	0	0	0	0	0	0	0	0	0	0	0	0	0	0	0	Notch wild type	-0.118832	0.339278	-0.1015	0.0295573	-0.183372	0.120888	0.268234	0.309509	0.201921	0.0498795	0.441346	0.257665	0.757948	0.214828	0.14588	-0.502781	0.319412	0.0188019	0.525819	0.300826
TCGA-A2-A0YH	0	0	0	0	0	0	0	0	0	0	0	0	0	0	0	0	0	0	0	0	0	0	0	0	0	0	0	0	Notch wild type	-0.443866	-0.0364914	-0.143066	-0.1232	0.133474	-0.23688	-0.138897	0.0622035	-0.64973	-0.12024	-0.103753	-0.15404	-0.485443	-0.195148	0.0934626	0.371852	-0.179213	-0.113073	0.103633	0.00392053
TCGA-A2-A0YI	0	0	0	0	0	0	0	0	0	0	0	0	0	0	0	0	0	0	0	0	0	0	0	0	0	0	0	0	Notch wild type	0.215868	0.33917	0.398802	0.285239	-0.141295	0.316056	0.0910145	0.056052	0.348779	0.186377	0.378333	0.147837	0.237162	0.396595	0.186947	0.873686	0.159544	1.40621	0.319468	0.496161
TCGA-A2-A0YJ	0	0	0	0	0	0	0	0	0	0	0	0	0	0	0	0	0	0	0	0	0	0	0	0	0	0	0	0	Notch wild type	0.255732	1.04745	-0.185527	-0.380326	-0.11524	0.0101709	-0.473609	0.0416881	0.124889	-0.174417	0.0756023	-0.331656	0.15515	-0.128591	0.137721	0.185843	-0.280626	-0.886024	-0.0319104	-0.416795
TCGA-A2-A0YK	0	0	0	0	0	0	0	0	0	0	0	0	0	0	0	0	0	0	0	0	0	0	0	0	0	0	0	0	Notch wild type	0.867982	0.644752	0.633378	0.7634	0.606988	0.664538	0.442515	-0.193527	0.96443	0.571553	0.99742	0.453324	0.727546	0.517344	0.146004	0.865148	0.401104	1.41946	0.476063	0.524722
TCGA-A2-A0YL	0	0	0	0	0	0	0	0	0	0	0	0	0	0	0	0	0	0	0	0	0	0	0	0	0	0	0	0	Notch wild type	0.963321	0.68192	0.552412	0.724985	0.375198	0.760764	0.481144	0.381425	0.92696	0.610266	1.1914	0.534974	0.900252	0.568322	0.234131	0.24848	0.582547	0.808174	0.609325	0.533768
TCGA-A2-A0YT	0	0	0	0	0	0	0	0	0	0	0	0	0	0	0	0	0	0	0	0	0	0	0	0	0	0	0	0	Notch wild type	-0.543409	0.369481	-0.0810441	-0.202861	-0.172337	-0.0911504	0.186881	0.205166	-0.143795	0.195037	0.235826	0.165829	0.135103	-0.184316	-0.061174	-0.538157	0.0923523	-0.422802	0.1664	-0.183829
TCGA-A2-A1FV	0	0	0	0	0	0	0	0	0	0	0	0	0	0	0	0	0	0	0	0	0	0	0	0	0	0	0	0	Notch wild type	0.0518717	-0.543138	-0.425243	-0.214427	-0.0168445	-0.0319786	-0.566468	0.192123	0.229036	-0.30489	0.174193	-0.310968	-0.075179	-0.43871	-0.303268	-0.236344	-0.543088	-0.648831	-0.336103	-0.688527
TCGA-A2-A1FW	0	0	0	0	0	0	0	0	0	0	0	0	0	0	0	0	0	0	0	0	0	0	0	0	0	0	0	0	Notch wild type	-0.0976163	-0.0186686	-0.446536	-0.392614	0.159193	-0.169274	0.173169	0.205671	-0.101217	-0.190689	0.34182	0.0606854	-0.285848	-0.275424	0.463662	0.522738	0.011379	-0.46233	0.238875	-0.175413
TCGA-A2-A1FX	0	0	0	0	0	0	0	0	0	0	0	0	0	0	0	0	0	0	0	0	0	0	0	0	0	0	0	0	Notch wild type	0.257109	0.397249	0.163522	0.347885	0.334997	0.490747	0.68144	0.566305	0.800966	0.636791	0.763525	0.665559	0.573089	0.583297	0.542342	0.115388	0.624275	0.279705	0.265625	0.134949
TCGA-A2-A1FZ	0	0	0	0	0	0	0	0	0	0	0	0	0	0	0	0	0	0	0	0	0	0	0	0	0	0	0	0	Notch wild type	0.551089	0.953326	0.570271	0.715057	0.563801	0.831575	0.343538	0.883291	0.66402	0.882428	0.814228	0.610116	0.88046	0.506484	0.525762	0.69856	0.739745	0.967505	0.544061	0.783451
TCGA-A2-A1G0	0	0	0	0	0	0	0	0	0	0	0	0	0	0	0	0	0	0	0	0	0	0	0	0	0	0	0	0	Notch wild type	0.229101	0.638898	0.303133	0.447699	0.39192	0.621151	0.17386	0.384598	0.509357	0.43324	0.885405	0.299413	0.453068	0.44017	0.440665	0.429086	0.506154	0.330437	0.323603	0.305614
TCGA-A2-A1G1	0	0	0	0	0	0	0	0	0	0	0	0	0	0	0	0	0	0	0	0	0	0	0	0	0	0	0	0	Notch wild type	0.174962	0.444917	0.451154	0.268065	0.473957	0.202226	-0.378703	0.167462	0.383765	0.251963	0.243299	0.00293388	0.16885	0.220571	-0.102997	-0.744333	0.0497075	0.339865	0.608681	0.850457
TCGA-A2-A1G4	0	0	0	0	0	0	0	0	0	0	0	0	0	0	0	0	0	0	0	0	0	0	0	0	0	0	0	0	Notch wild type	-0.703177	0.100518	-0.117651	-0.295081	0.0704034	-0.240973	-0.199595	0.205787	-0.514261	0.0920804	0.0555593	0.0372911	-0.114622	-0.0563566	-0.0948592	-0.335536	-0.0923472	-0.0459641	-0.0634618	-0.219843
TCGA-A2-A1G6	0	0	0	0	0	0	0	0	0	0	0	0	0	0	0	0	0	0	0	0	0	0	0	0	0	0	0	0	Notch wild type	0.7752	0.59447	0.703922	0.369055	0.498406	0.404539	0.359727	0.291982	0.834217	0.742681	0.891702	0.55448	0.851555	0.609438	0.205531	0.185342	0.45126	0.622912	0.431372	0.383723
TCGA-A2-A3KD	0	0	0	0	0	0	0	0	0	0	0	0	0	0	0	0	0	0	0	0	0	0	0	0	0	0	0	0	Notch wild type	0.171218	0.941747	0.403859	0.144179	0.1226	0.356552	0.326645	0.56898	0.0712681	0.524214	0.455292	0.388196	0.582097	0.395895	0.115292	0.201778	0.385646	0.188237	0.313656	0.130353
TCGA-A2-A3XV	0	0	0	0	0	0	0	0	0	0	0	0	0	0	0	0	0	0	0	0	0	0	0	0	0	0	0	0	Notch wild type	-1.15957	-1.6766	-1.13279	-1.13666	-1.53789	-1.10947	-0.850361	-2.40094	-1.37932	-1.69984	-1.8143	-1.33912	-1.74867	-1.27381	-1.01981	-1.87034	-1.81312	-0.9833	-1.45128	-1.4926
TCGA-A2-A3XW	0	0	0	0	0	0	0	0	0	0	0	0	0	0	0	0	0	0	0	0	0	0	0	0	0	0	0	0	Notch wild type	0.643054	-0.0405676	0.160815	0.0290026	-0.12441	0.0126284	0.460451	-0.917602	-0.595477	0.147604	-0.469149	0.0945553	0.289181	-0.0760394	-0.367563	0.335043	0.0225709	0.283354	-0.520066	-0.46375
TCGA-A2-A3XX	0	0	0	0	0	0	0	0	0	0	0	0	0	0	0	0	0	0	0	0	0	0	0	0	0	0	0	0	Notch wild type	0.0149758	0.312493	-0.0988953	-0.0669041	-0.0130329	-0.064804	-0.148562	-0.156115	0.0814943	-0.190039	0.130891	-0.177679	-0.0762015	0.0708721	-0.366431	-0.00908339	-0.0126703	-0.269494	-0.172838	-0.200315
TCGA-A2-A3XY	0	0	0	0	0	0	0	0	0	0	0	0	0	0	0	0	0	0	0	0	0	0	0	0	0	0	0	0	Notch wild type	0.978976	1.08839	0.593569	0.772149	0.937764	0.833647	0.584845	0.0711385	0.968378	0.693741	0.864989	0.568081	0.843622	0.662566	0.252645	0.337783	0.647228	0.936353	0.445368	0.818083
TCGA-A2-A3Y0	0	0	0	0	0	0	0	0	0	0	0	0	0	0	0	0	0	0	0	0	0	0	0	0	0	0	0	0	Notch wild type	-0.12536	-0.536401	-0.198975	-0.328389	0.422534	-0.378322	-0.166797	-0.554672	-0.215651	-0.197048	-0.254107	-0.16281	-0.193942	-0.00793066	-0.771833	-0.95211	-0.236508	0.211063	-0.453331	-0.759382
TCGA-A2-A04N	0	0	0	0	0	0	0	0	0	0	0	0	0	0	0	0	0	0	0	0	0	0	0	0	0	0	0	0	Notch wild type	0.123565	0.130276	0.0762477	0.0587695	-0.109107	0.164051	0.0698519	-0.0769519	0.0255425	0.147138	-0.0123475	0.0841957	0.0237862	-0.0400993	-0.0633029	-0.157663	0.0464532	-0.160853	0.247398	0.28413
TCGA-A2-A04Q	0	0	0	0	0	0	0	0	0	0	0	0	0	0	0	0	0	0	0	0	0	0	0	0	0	0	0	0	Notch wild type	-0.18353	-0.659416	-0.184099	-0.248579	-0.157517	-0.350273	-0.705459	-0.493533	-0.385091	-0.387583	-0.630585	-0.585109	-0.756523	-0.227699	-0.972141	-0.893435	-0.564222	0.606583	-0.459603	-0.641364
TCGA-A2-A04R	0	0	0	0	0	0	0	0	0	0	0	0	0	0	0	0	0	0	0	0	0	0	0	0	0	0	0	0	Notch wild type	-0.0759883	0.101533	-0.385009	-0.182467	-0.412265	-0.16036	-0.0585652	0.205422	-0.224245	0.213531	-0.500696	0.072633	0.00684931	0.0734254	0.255918	0.000734043	-0.0343957	-0.595709	-0.155302	-0.0243209
TCGA-A2-A4RW	0	0	0	0	0	0	0	0	0	0	0	0	0	0	0	0	0	0	0	0	0	0	0	0	0	0	0	0	Notch wild type	0.59517	0.66953	0.242866	0.45237	0.0867353	0.460867	0.845346	0.668868	0.485782	0.675771	0.743778	0.73202	0.803406	0.415603	-0.0438079	-0.0733504	0.703188	0.687874	0.462549	0.501435
TCGA-A2-A4RX	0	0	0	0	0	0	0	0	0																			0	Notch wild type	1.53278	1.2673	1.05337	0.999674	1.04447	0.950031	0.620081	-0.689244	1.14582	0.751472	1.42586	0.676059	0.93339	0.63579	0.646777	1.3227	0.693046	0.605077	0.805617	0.946295
TCGA-A2-A4RY	0	0	0	0	0	0	0	0	0	0	0	0	0	0	0	0	0	0	0	0	0	0	0	0	0	0	0	0	Notch wild type	1.08653	0.769865	0.703578	0.804625	0.974972	0.955114	1.03247	0.0590103	1.05071	1.02305	1.46978	0.970036	1.36137	0.736489	0.247936	0.33459	0.974112	0.758441	0.569259	0.616365
TCGA-A2-A4S0	0	0	0	0	0	0	0	0	0																			0	Notch wild type	-0.283442	0.47007	-0.222148	-0.131155	0.187859	-0.0771847	0.432702	0.519716	0.0784877	0.391371	0.497334	0.368386	0.443624	-0.124386	0.276238	-0.789281	0.435079	-0.452345	-0.0763834	-0.00432594
TCGA-A2-A4S1	0	0	0	0	0	0	0	0	0	0	0	0	0	0	0	0	0	0	0	0	0	0	0	0	0	0	0	0	Notch wild type	-0.0703763	0.227973	0.225323	0.49566	0.530218	0.25543	0.425557	-0.551494	1.60455	0.0634585	0.121128	0.0702998	0.303866	0.309155	-0.0423597	0.554655	0.0432587	-0.207543	-0.456924	-0.0476145
TCGA-A2-A4S2	0	0	0	0	0	0	0	0	0	0	0	0	0	0	0	0	0	0	0	0	0	0	0	0	0	0	0	0	Notch wild type	0.315271	0.232056	0.225381	0.326629	0.680573	0.376323	0.381361	0.556603	0.381774	0.341902	0.645996	0.37648	0.489189	0.26636	0.174519	0.281859	0.70287	0.563286	0.437827	0.276026
TCGA-A2-A4S3	0	0	0	0	0	0	0	0	0	0	0	0	0	0	0	0	0	0	0	0	0	0	0	0	0	0	0	0	Notch wild type	-0.499272	-0.283006	-0.22135	-0.30493	-0.0112918	-0.422267	0.110717	-0.247613	-0.377044	-0.0711211	-0.201981	0.0121692	0.0233408	-0.155841	-0.0940505	-0.491522	0.00487202	0.125835	-0.388703	-0.524099
TCGA-A2-A04V	0	0	0	0	0	0	0	0	0	0	0	0	0	0	0	0	0	0	0	0	0	0	0	0	0	0	0	0	Notch wild type	-0.54172	-0.605877	-0.588588	-0.307123	-0.477644	-0.524802	-0.361633	-0.69401	-0.346305	-0.615143	-0.681943	-0.537679	-0.786067	-0.750264	-0.546413	-0.407103	-0.612429	-1.02554	-0.69049	-0.596654
TCGA-A2-A04W	0	0	0	0	0	0	0	0	0	0	0	0	0	0	0	0	0	0	0	0	0	0	0	0	0	0	0	0	Notch wild type	-0.102709	-0.907392	-0.00697806	-0.0974848	-0.237116	-0.165786	-0.280698	-0.833444	-0.468144	-0.52047	-0.980898	-0.459892	-0.514663	-0.338467	-0.355115	-0.475515	-0.63165	-0.32927	-0.123187	0.167073
TCGA-A2-A04X	0	0	0	0	0	0	0	0	0	0	0	0	0	0	0	0	0	0	0	0	0	0	0	0	0	0	0	0	Notch wild type	-0.758682	-0.305423	-0.48191	-0.508124	-0.518211	-0.412312	-0.25951	-1.18319	-0.725145	-0.518121	-0.900145	-0.4304	-0.499888	-0.699909	-0.718419	-1.3696	-0.585314	0.265873	-0.526235	-0.530306
TCGA-A2-A04Y	0	0	0	0	0	0	0	0	0	0	0	0	0	0	0	0	0	0	0	0	0	0	0	0	0	0	0	0	Notch wild type	-0.828264	-1.12621	-0.555419	-0.838226	-0.635477	-0.688736	-0.633789	-1.43245	-1.08261	-0.659638	-1.12606	-0.713234	-1.2084	-1.12383	-0.717374	-0.532829	-1.03467	-0.0491023	-0.670232	-0.799357
TCGA-A2-A25A	0	0	0	0	0	0	0	0	0	0	0	0	0	0	0	0	0	0	0	0	0	0	0	0	0	0	0	0	Notch wild type	1.1129	0.676975	0.701071	0.830302	0.345668	1.01809	0.662824	0.22121	1.37578	0.768434	1.23391	0.60768	1.15048	0.563799	0.0109725	0.376913	0.607448	0.89835	0.54136	0.591296
TCGA-A2-A25B	0	0	0	0	0	0	0	0	0	0	0	0	0	0	0	0	0	0	0	0	0	0	0	0	0	0	0	0	Notch wild type	-0.283795	-0.0267184	0.0009163	-0.167821	-0.0728946	-0.101608	-0.193347	0.303193	0.0555169	-0.122021	0.175664	-0.0750473	-0.00331478	-0.0982975	0.204699	-0.307829	0.0442365	-0.0356002	0.1339	-0.0897658
TCGA-A2-A25C	0	0	0	0	0	0	0	0	0	0	0	0	0	0	0	0	0	0	0	0	0	0	0	0	0	0	0	0	Notch wild type	0.334598	0.502592	0.309709	0.39558	-0.299266	0.713193	0.461128	0.528361	0.515344	0.255807	0.415884	0.399133	0.455887	0.255669	0.139744	-0.339373	0.306546	0.264801	0.705232	0.643294
TCGA-A2-A25D	0	0	0	0	0	0	0	0	0	0	0	0	0	0	0	0	0	0	0	0	0	0	0	0	0	0	0	0	Notch wild type	-0.370255	-0.940128	-0.353333	-0.456089	-0.41878	-0.24432	-0.556937	-0.874386	-0.654103	-0.547202	-1.03508	-0.591708	-0.819062	-0.787451	-1.07343	-1.23747	-0.763298	0.594263	-0.539033	-0.648415
TCGA-A2-A25E	0	0	0	0	0	0	0	0	0	0	0	0	0	0	0	0	0	0	0	0	0	0	0	0	0	0	0	0	Notch wild type	-0.225368	-0.178792	-0.0490295	-0.183821	-0.253769	-0.120265	-0.147795	0.135728	-0.243854	0.139844	-0.404578	0.0532728	-0.124438	-0.0917323	0.364495	0.246362	-0.130901	-0.053314	-0.0931373	-0.221118
TCGA-A2-A259	0	0	0	0	0	0	0	0	0	0	0	0	0	0	0	0	0	0	0	0	0	0	0	0	0	0	0	0	Notch wild type	0.504176	0.872368	0.697245	0.464476	0.593032	0.579816	0.273603	0.0123757	0.41558	0.504838	0.663376	0.365485	0.657825	0.14738	0.327978	-0.0602416	0.163648	0.365586	0.471343	0.179326
TCGA-A7-A0CD	0	0	0	0	0	0	0	0	0	0	0	0	0	0	0	0	0	0	0	0	0	0	0	0	0	0	0	0	Notch wild type	-0.00690795	0.490897	-0.376862	0.0820648	-0.691939	0.104179	0.0605559	0.701529	0.231429	0.0723396	-0.0470434	0.109234	0.0712312	0.242007	0.288495	-0.247719	0.377387	-0.510703	-0.0780179	-0.120789
TCGA-A7-A0CG	0	0	0	0	0	0	0	0	0	0	0	0	0	0	0	0	0	0	0	0	0	0	0	0	0	0	0	0	Notch wild type	0.503473	0.177429	0.207212	0.3588	0.0452068	0.295073	0.0278813	0.13181	0.346416	0.127204	0.384612	0.0492691	0.20059	0.144858	0.130544	0.29486	0.00359546	0.794056	0.252334	0.220208
TCGA-A7-A0CH	0	0	0	0	0	0	0	0	0	0	0	0	0	0	0	0	0	0	0	0	0	0	0	0	0	0	0	0	Notch wild type	0.0627583	0.0784002	0.0944323	-0.0204347	-0.28212	0.0478994	-0.078433	0.539319	-0.168745	0.147216	-0.134457	0.108276	0.0124146	0.143968	0.402134	0.202779	0.0850944	-0.0296136	0.256063	0.254434
TCGA-A7-A0CJ	0	0	0	0	0	0	0	0	0	0	0	0	0	0	0	0	0	0	0	0	0	0	0	0	0	0	0	0	Notch wild type	-0.482833	0.281879	-0.390721	-0.507361	-0.137542	-0.569878	-0.0768997	0.161944	-0.638504	0.210757	-0.257978	0.0692685	-0.207867	-0.123008	-0.0945486	-0.531227	-0.00821166	-0.578783	-0.270677	-0.601641
TCGA-A7-A0D9	0	0	0	0	0	0	0	0	0	0	0	0	0	0	0	0	0	0	0	0	0	0	0	0	0	0	0	0	Notch wild type	0.076803	0.552121	0.0111292	0.149517	-0.0902067	0.263642	0.597845	0.300336	0.210508	0.174336	0.145784	0.394211	0.46296	0.22459	0.538571	0.17843	0.247101	-0.63743	0.255116	0.193037
TCGA-A7-A0DB	0	0	0	0	0	0	0	0	0	0	0	0	0	0	0	0	0	0	0	0	0	0	0	0	0	0	0	0	Notch wild type	-0.684671	-1.18831	-0.568921	-0.670421	-0.643704	-0.71794	-1.20337	-0.795642	-1.20665	-0.908913	-0.818439	-0.993719	-1.06487	-1.05495	-0.65327	-0.236751	-1.34107	-1.04055	-0.668005	-0.680467
TCGA-A7-A0DC	0	0	0	0	0	0	0	0	0	0	0	0	0	0	0	0	0	0	0	0	0	0	0	0	0	0	0	0	Notch wild type	-0.840168	-0.671788	-1.11603	-0.988763	-0.834828	-0.813408	-1.0057	-1.96206	-0.92269	-0.796772	-0.63056	-0.982541	-0.692246	-1.27322	-0.804658	-0.543681	-1.29555	-1.56432	-1.07376	-0.983239
TCGA-A7-A3IY	0	0	0	0	0	0	0	0	0																			0	Notch wild type	0.0727805	-0.230556	0.237713	-0.146556	-0.0480074	-0.117468	-0.47698	-0.649679	-0.306172	-0.185837	-0.787768	-0.422601	-0.408125	-0.351794	-0.275675	-0.0308416	-0.690944	-0.191249	-0.477074	-0.286809
TCGA-A7-A3IZ	0	0	0	0	0	0	0	0	0	0	0	0	0	0	0	0	0	0	0	0	0	0	0	0	0	0	0	0	Notch wild type	-0.455781	0.81075	-0.463357	-0.105305	0.0728803	-0.0205493	0.451847	0.7705	0.131058	0.635259	0.771506	0.543885	0.169208	0.227504	0.699571	1.34303	0.48127	-0.382551	0.121004	0.304838
TCGA-A7-A3J0	0	0	0	0	0	0	0	0	0	0	0	0	0	0	0	0	0	0	0	0	0	0	0	0	0	0	0	0	Notch wild type	0.203908	0.121979	0.208447	-0.0870575	-0.0138475	0.0342404	0.217515	0.412687	0.22875	0.340861	0.144355	0.262286	0.309388	-0.072485	-0.0873986	-1.2024	0.314907	-0.149355	0.0994372	0.0446822
TCGA-A7-A3J1	0	0	0	0	0	0	0	0	0	0	0	0	0	0	0	0	0	0	0	0	0	0	0	0	0	0	0	0	Notch wild type	0.173981	0.383977	0.34	0.540699	0.502704	0.441092	0.51658	0.652096	0.334073	0.488613	0.965844	0.537798	0.643425	0.542509	0.284006	0.981045	0.852333	1.14096	0.420823	0.361056
TCGA-A7-A3RF	0	0	0	0	0	0	0	0	0	0	0	0	0	0	0	0	0	0	0	0	0	0	0	0	0	0	0	0	Notch wild type	-0.431388	-0.551701	-0.692236	-0.215555	-0.443023	-0.394772	0.131037	-0.177258	-0.281357	-0.0609727	-0.580222	-0.0209727	-0.176955	-0.487351	-0.170247	-1.33924	-0.133116	-1.10129	-0.533529	-0.447934
TCGA-A7-A4SA	0	0	0	0	0	0	0	0	0	0	0	0	0	0	0	0	0	0	0	0	0	0	0	0	0	0	0	0	Notch wild type	0.133103	-0.225057	-0.182786	0.226955	0.189344	0.0955963	0.0667345	-0.276372	0.405524	0.199825	-0.0656503	0.215855	0.142466	0.115397	-0.312415	0.206833	0.0057409	0.606693	-0.0205303	0.0115748
TCGA-A7-A4SB	0	0	0	0	0	0	0	0	0	0	0	0	0	0	0	0	0	0	0	0	0	0	0	0	0	0	0	0	Notch wild type	-0.340701	0.09445	-0.361576	-0.241707	-0.0832473	-0.0912337	0.111114	-0.0811679	-0.0266245	0.0413139	-0.186688	0.0420799	0.221124	0.0351587	-0.183456	-0.101848	0.0366626	-0.827735	-0.46743	-0.331629
TCGA-A7-A4SD	0	0	0	0	0	0	0	0	0	0	0	0	0	0	0	0	0	0	0	0	0	0	0	0	0	0	0	0	Notch wild type	0.257999	0.0504422	0.28677	0.0490251	0.559982	0.023517	-0.0474447	-0.155714	-0.361787	0.10959	-0.130567	0.079599	-0.00511096	0.0751217	-0.0350982	0.0937072	0.200909	0.171148	0.229651	0.537144
TCGA-A7-A5ZV	0	0	0	0	0	0	0	0	0	0	0	0	0	0	0	0	0	0	0	0	0	0	0	0	0	0	0	0	Notch wild type	0.462587	-0.451838	-0.22215	-0.278557	0.199846	-0.571516	-0.233312	-0.226519	-0.104904	-0.368699	-0.944085	-0.286262	-0.389721	-0.136642	0.116466	1.2067	-0.473497	-1.2008	-0.482486	-0.906455
TCGA-A7-A5ZW	0	0	0	0	0	0	0	0	0	0	0	0	0	0	0	0	0	0	0	0	0	0	0	0	0	0	0	0	Notch wild type	0.831534	0.264798	0.419502	0.528861	0.353836	0.449121	0.353059	0.417874	0.70239	0.414199	0.0897318	0.388051	0.325242	0.428009	0.250258	-0.0109466	0.251855	0.431953	0.366792	0.538572
TCGA-A7-A5ZX	0	0	0	0	0	0	0	0	0	0	0	0	0	0	0	0	0	0	0	0	0	0	0	0	0	0	0	0	Notch wild type	0.915148	0.56793	0.320546	0.480341	0.299603	0.465288	0.589322	0.235351	0.727187	0.552046	0.642804	0.584025	0.919282	0.538691	0.228528	0.184513	0.532259	-0.126476	0.322189	0.400135
TCGA-A7-A6VV	0	0	0	0	0	0	0	0	0	0	0	0	0	0	0	0	0	0	0	0	0	0	0	0	0	0	0	0	Notch wild type	1.13739	1.03578	0.721046	0.699367	0.475848	0.672249	0.339204	-0.411316	0.908233	0.506388	0.832784	0.40964	0.867323	0.653468	0.0429646	0.049005	0.658391	0.456544	0.551911	0.987997
TCGA-A7-A6VX	0	0	0	0	0	0	0	0	0	0	0	0	0	0	0	0	0	0	0	0	0	0	0	0	0	0	0	0	Notch wild type	0.125899	0.28238	0.222299	0.295501	0.3405	0.37294	0.439666	0.691077	0.0589459	0.292088	0.0519898	0.440175	0.456807	0.451037	0.923911	0.622354	0.433626	0.0414728	0.493303	0.416143
TCGA-A7-A13F	0	0	0	0	0	0	0	0	0	0	0	0	0	0	0	0	0	0	0	0	0	0	0	0	0	0	0	0	Notch wild type	-0.0903993	-0.04216	-0.183254	-0.00693842	-0.392765	0.101894	-0.369301	0.528082	-0.236737	0.109907	-0.272294	-0.140263	0.0035773	-0.178251	0.163602	0.117515	-0.138216	-1.00283	-0.250481	-0.177097
TCGA-A7-A13G	0	0	0	0	0	0	0	0	0	0	0	0	0	0	0	0	0	0	0	0	0	0	0	0	0	0	0	0	Notch wild type	-0.97881	-1.52975	-0.910024	-1.01872	-1.35811	-0.942403	-1.36748	-1.59553	-1.48056	-1.35117	-1.0212	-1.26664	-1.29846	-1.4948	-0.833454	-0.477533	-1.62211	-1.37643	-0.965256	-0.914745
TCGA-A7-A13H	0	0	0	0	0	0	0	0	0																			0	Notch wild type	0.50638	0.425598	0.149827	0.374349	0.521268	0.487048	0.535039	0.758583	0.239397	0.490604	0.379596	0.53226	0.539308	0.497279	0.0570057	0.514135	0.749645	0.811351	0.303552	0.420275
TCGA-A7-A26E	0	0	0	0	0	0	0	0	0	0	0	0	0	0	0	0	0	0	0	0	0	0	0	0	0	0	0	0	Notch wild type	-0.567306	-0.769067	-0.386431	-0.638839	-0.496526	-0.533217	-1.01744	-1.08667	-0.957734	-0.962214	-0.66074	-0.973637	-0.853246	-0.965238	-0.843292	-0.503605	-1.31162	-1.11985	-0.48826	-0.708983
TCGA-A7-A26F	0	0	0	0	0	0	0	0	0	0	0	0	0	0	0	0	0	0	0	0	0	0	0	0	0	0	0	0	Notch wild type	-0.48353	-1.54245	-0.0975484	-0.596864	-0.592765	-0.448137	-1.53347	-2.65961	-1.05312	-1.48781	-0.787875	-1.50521	-1.45287	-1.41487	-1.64775	-1.17247	-1.92407	-0.904866	-0.843696	-1.13406
TCGA-A7-A26G	0	0	0	0	0	0	0	0	0	0	0	0	0	0	0	0	0	0	0	0	0	0	0	0	0	0	0	0	Notch wild type	0.314025	-0.0265061	0.499033	0.396861	0.821885	0.34272	-0.275463	-0.709304	0.589698	-0.00879213	0.474302	-0.0816005	-0.160338	0.22911	0.480158	0.854158	-0.23371	0.700275	0.223158	0.175261
TCGA-A7-A26H	0	0	0	0	0	0	0	0	0	0	0	0	0	0	0	0	0	0	0	0	0	0	0	0	0	0	0	0	Notch wild type	0.00975776	0.368278	0.248626	0.188582	0.376094	0.241352	-0.137507	0.302295	-0.0273341	-0.00235296	0.571075	0.00722444	0.32299	0.104782	0.320535	-0.0464109	0.219458	0.182135	0.289937	-0.0171844
TCGA-A7-A26I	0	0	0	0	0	0	0	0	0	0	0	0	0	0	0	0	0	0	0	0	0	0	0	0	0	0	0	0	Notch wild type	-0.524594	-1.3406	-0.439814	-0.638439	-0.680157	-0.875342	-1.60986	-1.36646	-1.13228	-1.3483	-0.741483	-1.41987	-1.13817	-1.2597	-1.33958	-1.0092	-1.70676	-1.65355	-0.839116	-0.913864
TCGA-A7-A26J	0	0	0	0	0	0	0	0	0	0	0	0	0	0	0	0	0	0	0	0	0	0	0	0	0	0	0	0	Notch wild type	-0.527922	-0.526897	-0.409187	-0.497036	-0.464846	-0.481352	-0.9052	-0.605817	-0.823677	-0.772927	-0.386067	-0.792491	-0.783641	-0.885122	-0.808099	-0.446834	-1.03197	-0.969197	-0.463885	-0.575774
TCGA-A7-A56D	0	0	0	0	0	0	0	0	0	0	0	0	0	0	0	0	0	0	0	0	0	0	0	0	0	0	0	0	Notch wild type	-0.598608	-1.53787	-0.824029	-0.591629	-0.963744	-0.997379	-0.650442	-1.59096	-1.29564	-1.23956	-1.97492	-1.06706	-1.47542	-0.923316	-1.07901	-0.699652	-1.30579	-1.16089	-0.987876	-0.651177
TCGA-A7-A425	0	0	0	0	0	0	0	0	0	0	0	0	0	0	0	0	0	0	0	0	0	0	0	0	0	0	0	0	Notch wild type	0.300138	-0.125767	-0.055807	0.204112	0.503776	0.288206	0.600386	0.131164	0.035396	0.0898454	0.185102	0.26797	0.592992	0.30161	-0.0348616	0.257268	0.440682	0.0696021	-0.0623443	0.285424
TCGA-A7-A426	0	0	0	0	0	0	0	0	0	0	0	0	0	0	0	0	0	0	0	0	0	0	0	0	0	0	0	0	Notch wild type	0.81039	0.328219	0.201468	0.544681	0.500981	0.636656	0.810228	0.10309	0.689357	0.542502	0.604342	0.59513	1.00001	0.418891	0.0319673	0.426415	0.651865	0.342375	0.0840943	0.333208
TCGA-A8-A0A2	0	0	0	0	0	0	0	0	0	0	0	0	0	0	0	0	0	0	0	0	0	0	0	0	0	0	0	0	Notch wild type	-0.190631	-0.219041	-0.226896	-0.0816134	-0.388983	-0.0108518	0.0430952	-0.0889489	-0.383089	-0.156664	0.081049	-0.0133847	-0.295204	-0.191648	0.286025	-0.408484	-0.0173823	-0.159408	0.0617378	0.132001
TCGA-A8-A0A4	0	0	0	0	0	0	0	0	0	0	0	0	0	0	0	0	0	0	0	0	0	0	0	0	0	0	0	0	Notch wild type	0.322683	0.492292	0.166537	0.229885	-0.0176112	0.214778	0.421362	0.33587	0.147308	0.458032	0.570764	0.371022	0.573491	0.279625	0.755109	0.628986	0.508545	-0.283649	0.366006	0.501062
TCGA-A8-A0A7	0	0	0	0	0	0	0	0	0	0	0	0	0	0	0	0	0	0	0	0	0	0	0	0	0	0	0	0	Notch wild type	-0.695205	-0.580226	-0.192738	-0.277259	-0.46121	-0.512559	-0.681969	-0.958387	-0.703218	-0.673851	-0.586591	-0.685137	-0.850706	-0.62734	-0.479562	-0.591752	-1.00606	0.41606	-0.395744	-0.622688
TCGA-A8-A0A9	0	0	0	0	0	0	0	0	0	0	0	0	0	0	0	0	0	0	0	0	0	0	0	0	0	0	0	0	Notch wild type	-0.455983	0.49507	0.00499036	0.114099	-0.315589	0.131495	0.275863	0.583251	-0.0499828	0.10821	0.530427	0.201903	0.141062	0.237141	0.221798	-0.0727267	0.506897	-0.217794	0.312708	0.361765
TCGA-A8-A0AD	0	0	0	0	0	0	0	0	0	0	0	0	0	0	0	0	0	0	0	0	0	0	0	0	0	0	0	0	Notch wild type	-0.135968	0.132687	-0.0968546	0.0485744	0.02948	0.0539117	-0.0906963	-0.341136	0.040405	-0.0107219	0.126922	-0.0299546	-0.206885	0.0259172	0.458848	0.376678	-0.151405	-0.194172	0.219252	0.39109
TCGA-A8-A06N	0	0	0	0	0	0	0	0	0	0	0	0	0	0	0	0	0	0	0	0	0	0	0	0	0	0	0	0	Notch wild type	-1.2016	0.0394189	-0.613636	-0.987794	0.167893	-0.780013	0.180623	0.864336	-0.744481	-0.218365	0.17028	0.0685465	-0.225595	-0.689694	0.634902	0.684943	0.0776991	-1.23312	-0.287403	-0.955342
TCGA-A8-A06O	0	0	0	0	0	0	0	0	0	0	0	0	0	0	0	0	0	0	0	0	0	0	0	0	0	0	0	0	Notch wild type	-0.787591	-0.369603	-0.37359	-0.41129	-0.57908	-0.466206	-0.593866	-0.239691	-0.805748	-0.593604	-0.391256	-0.491484	-0.497981	-0.491201	-0.0993878	-0.518223	-0.495166	-0.525904	-0.316771	-0.61279
TCGA-A8-A06P	0	0	0	0	0	0	0	0	0	0	0	0	0	0	0	0	0	0	0	0	0	0	0	0	0	0	0	0	Notch wild type	0.0781951	0.142413	0.00719479	0.263385	0.112268	0.22491	0.115313	-0.016847	0.264854	0.100465	0.0399411	0.0547775	0.229969	0.016608	0.150639	-0.0337519	0.00783386	-0.333426	0.226967	0.203084
TCGA-A8-A06Q	0	0	0	0	0	0	0	0	0	0	0	0	0	0	0	0	0	0	0	0	0	0	0	0	0	0	0	0	Notch wild type	-1.51665	-0.741501	-1.06512	-1.21974	-1.25996	-1.08294	-0.877319	-0.12111	-1.54668	-0.918691	-1.03522	-0.773166	-1.20393	-1.06115	-0.259019	-0.0789291	-0.974688	-1.29374	-0.715449	-1.20831
TCGA-A8-A06T	0	0	0	0	0	0	0	0	0	0	0	0	0	0	0	0	0	0	0	0	0	0	0	0	0	0	0	0	Notch wild type	-0.60001	-0.131208	-0.428223	-0.281573	-0.215135	-0.421887	0.0146561	0.0767745	-0.326883	0.0916834	-0.266598	0.105921	-0.171257	-0.189241	0.49955	-0.12636	-0.155234	-0.230552	-0.0366721	-0.0641214
TCGA-A8-A06U	0	0	0	0	0	0	0	0	0	0	0	0	0	0	0	0	0	0	0	0	0	0	0	0	0	0	0	0	Notch wild type	-0.510281	-0.835369	-0.406856	-0.609842	-0.723968	-0.685343	-0.297537	-0.552638	-0.816306	-0.338939	-0.676757	-0.317868	-0.557384	-0.457359	0.201146	0.281089	-0.340206	0.0220227	-0.272782	-0.291275
TCGA-A8-A06X	0	0	0	0	0	0	0	0	0	0	0	0	0	0	0	0	0	0	0	0	0	0	0	0	0	0	0	0	Notch wild type	-0.614959	0.116216	-0.364862	-0.212461	-0.270337	-0.403714	-0.312298	0.255237	-0.371399	-0.177617	-0.374243	-0.193616	-0.0838654	-0.0151982	-0.154746	-0.417625	-0.00193685	-0.250087	-0.073652	-0.181808
TCGA-A8-A06Z	0	0	0	0	0	0	0	0	0	0	0	0	0	0	0	0	0	0	0	0	0	0	0	0	0	0	0	0	Notch wild type	-0.818432	-0.62412	-0.699298	-0.840771	-0.396177	-0.651101	-0.520817	0.0551781	-0.190518	-0.466267	-0.424347	-0.435928	-0.439774	-0.689619	-0.3777	-1.11007	-0.26082	-1.07328	-0.374117	-0.876669
TCGA-A8-A07B	0	0	0	0	0	0	0	0	0	0	0	0	0	0	0	0	0	0	0	0	0	0	0	0	0	0	0	0	Notch wild type	-0.520513	-0.422516	-0.136101	-0.284114	0.0138077	-0.448157	-0.468286	-0.763287	-0.709012	-0.274374	-0.260927	-0.356009	-0.397395	-0.254484	0.0141672	0.477488	-0.513511	-0.352959	-0.0546153	-0.219845
TCGA-A8-A07E	0	0	0	0	0	0	0	0	0	0	0	0	0	0	0	0	0	0	0	0	0	0	0	0	0	0	0	0	Notch wild type	1.08565	0.997684	0.535507	0.892022	0.246276	0.84797	0.63812	0.334907	1.3995	0.661576	0.889322	0.567241	0.875415	0.686067	0.309136	0.63899	0.581138	0.666017	0.663611	0.748463
TCGA-A8-A07J	0	0	0	0	0	0	0	0	0	0	0	0	0	0	0	0	0	0	0	0	0	0	0	0	0	0	0	0	Notch wild type	0.191079	0.349511	0.44075	0.507627	0.265407	0.315168	0.0356797	0.436395	0.423434	0.290676	0.524757	0.18412	0.217984	0.130361	0.478254	0.299405	0.304221	0.0659106	0.41732	0.475195
TCGA-A8-A07L	0	0	0	0	0	0	0	0	0	0	0	0	0	0	0	0	0	0	0	0	0	0	0	0	0	0	0	0	Notch wild type	0.0196265	0.391816	-0.242638	0.0355418	-0.607307	0.0701273	0.497573	0.156702	0.494403	0.120594	0.226875	0.335866	0.314019	0.198689	0.466515	0.658739	0.257962	-0.598661	0.258185	0.294253
TCGA-A8-A07O	0	0	0	0	0	0	0	0	0	0	0	0	0	0	0	0	0	0	0	0	0	0	0	0	0	0	0	0	Notch wild type	-0.258412	0.586103	-0.0671508	-0.286217	0.0671314	-0.219209	0.0355388	-0.0952046	0.465896	-0.16651	0.623713	-0.0167794	0.201644	0.196067	-0.452938	-1.13264	-0.0169284	-0.255092	-0.128221	-0.371594
TCGA-A8-A07P	0	0	0	0	0	0	0	0	0	0	0	0	0	0	0	0	0	0	0	0	0	0	0	0	0	0	0	0	Notch wild type	-0.423026	-0.0849461	-0.381196	-0.192941	-0.47998	-0.396828	-0.157795	0.305567	-0.578594	-0.335322	-0.691154	-0.159543	-0.505422	-0.0726909	0.134893	-0.0855845	-0.381232	-0.496794	-0.037895	-0.0654313
TCGA-A8-A07R	0	0	0	0	0	0	0	0	0	0	0	0	0	0	0	0	0	0	0	0	0	0	0	0	0	0	0	0	Notch wild type	-0.405586	-0.0228491	-0.0586482	-0.550564	-0.109013	-0.256056	-0.457322	0.0732458	-0.758027	-0.185921	0.296935	-0.295051	-0.246158	-0.236838	0.121524	0.367237	-0.10362	-0.676903	0.108197	-0.244064
TCGA-A8-A07S	0	0	0	0	0	0	0	0	0																			0	Notch wild type	-0.110613	0.492036	-0.145177	-0.0581976	-0.0427943	-0.0661049	0.0162337	0.969062	0.014788	0.201979	0.103162	0.164729	0.131956	0.379741	0.50336	0.869956	0.305648	-0.270229	0.10938	0.225728
TCGA-A8-A07W	0	0	0	0	0	0	0	0	0	0	0	0	0	0	0	0	0	0	0	0	0	0	0	0	0	0	0	0	Notch wild type	-0.278166	0.284387	0.217852	0.116479	0.371981	0.208233	0.378301	0.207612	0.127988	0.204776	0.287569	0.258047	0.407636	0.227185	0.456321	0.0654158	0.145487	-0.334989	0.274854	0.0490339
TCGA-A8-A07Z	0	0	0	0	0	0	0	0	0	0	0	0	0	0	0	0	0	0	0	0	0	0	0	0	0	0	0	0	Notch wild type	-0.25938	-0.118342	-0.188592	-0.0958095	-0.301369	-0.246059	0.0691192	0.75433	-0.311378	0.157027	-0.301741	0.0991447	0.194935	0.0877072	0.41669	0.610182	0.154753	-0.0199583	-0.19556	-0.128244
TCGA-A8-A08A	0	0	0	0	0	0	0	0	0	0	0	0	0	0	0	0	0	0	0	0	0	0	0	0	0	0	0	0	Notch wild type	-0.480084	-0.133682	-0.0740225	-0.0144559	-0.496045	-0.0123798	0.00164543	0.559116	-0.312715	-0.000625511	-0.378934	0.0111092	-0.19226	0.105998	0.0718856	0.0842293	0.0514743	-0.0898667	-0.0246913	0.202528
TCGA-A8-A08B	0	0	0	0	0	0	0	0	0	0	0	0	0	0	0	0	0	0	0	0	0	0	0	0	0	0	0	0	Notch wild type	-0.575458	-0.480532	0.0833444	-0.582151	0.0813075	-0.711827	0.000685214	-0.281487	-1.12125	-0.284156	-0.793475	-0.0546538	-0.51017	-0.404638	-0.0762665	0.260996	-0.448887	-0.0720008	-0.0418127	-0.35426
TCGA-A8-A08C	0	0	0	0	0	0	0	0	0																			0	Notch wild type	-0.396613	0.30182	-0.430028	-0.188032	-0.210318	-0.00951361	0.00742092	1.10569	-0.048424	-0.0631338	0.0912027	0.0414037	-0.101859	0.143947	0.226514	-0.810712	0.378271	-0.352516	-0.0207296	0.00857691
TCGA-A8-A08G	0	0	0	0	0	0	0	0	0	0	0	0	0	0	0	0	0	0	0	0	0	0	0	0	0	0	0	0	Notch wild type	-0.355021	0.510892	-0.0596767	0.0187549	-0.312282	-0.213474	0.0644581	0.933603	0.176874	0.222071	0.310213	0.176918	0.139189	0.152383	0.395541	0.0291051	0.369627	-0.302699	0.141337	0.0137351
TCGA-A8-A08J	0	0	0	0	0	0	0	0	0	0	0	0	0	0	0	0	0	0	0	0	0	0	0	0	0	0	0	0	Notch wild type	-0.228455	0.261216	-0.0662519	-0.133903	-0.250571	-0.103786	-0.0445757	-0.194195	-0.226945	-0.333357	-0.444944	-0.175342	-0.194576	-0.174726	-0.184568	-0.73851	-0.211286	-0.559033	0.0303199	0.0176622
TCGA-A8-A08L	0	0	0	0	0	0	0	0	0	0	0	0	0	0	0	0	0	0	0	0	0	0	0	0	0	0	0	0	Notch wild type	-0.470591	0.0984463	-0.16115	0.0796144	0.180036	0.00536227	0.0891769	-0.0694148	0.127789	-0.0436576	-0.0759012	0.0477697	0.150646	0.0405074	0.196553	0.30347	0.176725	0.320174	0.0423317	-0.284807
TCGA-A8-A08P	0	0	0	0	0	0	0	0	0	0	0	0	0	0	0	0	0	0	0	0	0	0	0	0	0	0	0	0	Notch wild type	-0.389788	-0.301887	-0.0892027	-0.0270004	0.225184	-0.121347	-0.0517705	-0.152524	-0.329264	-0.125206	-0.370079	-0.0742421	-0.216575	-0.18039	0.189808	-0.395968	-0.177065	0.185593	0.0315577	-0.056013
TCGA-A8-A08T	0	0	0	0	0	0	0	0	0	0	0	0	0	0	0	0	0	0	0	0	0	0	0	0	0	0	0	0	Notch wild type	0.0142367	0.550323	-0.187236	-0.0876039	0.20788	-0.01761	0.196857	0.253641	0.329804	-0.0350289	0.606869	0.103087	-0.0399752	-0.044041	0.125051	-0.0810615	0.0958982	-0.510253	0.129153	-0.119068
TCGA-A8-A08Z	0	0	0	0	0	0	0	0	0	0	0	0	0	0	0	0	0	0	0	0	0	0	0	0	0	0	0	0	Notch wild type	0.443142	0.713645	0.621839	0.506355	0.570928	0.563803	0.350336	0.625517	0.809491	0.442151	0.951595	0.424419	0.631718	0.38952	0.440528	0.0743972	0.531213	-0.0415977	0.644387	0.648839
TCGA-A8-A09D	0	0	0	0	0	0	0	0	0	0	0	0	0	0	0	0	0	0	0	0	0	0	0	0	0	0	0	0	Notch wild type	0.0180152	0.360533	-0.0531475	0.24249	-0.0159411	0.185275	0.135136	-0.563409	0.178885	0.0550334	0.251921	0.0608441	0.130689	0.0368846	0.0962719	0.429488	-0.124455	0.0665713	-0.0026017	0.147825
TCGA-A8-A09G	0	0	0	0	0	0	0	0	0	0	0	0	0	0	0	0	0	0	0	0	0	0	0	0	0	0	0	0	Notch wild type	-0.478621	-0.0781381	-0.292494	-0.243179	-0.442708	-0.335871	-0.0206983	0.0968982	-0.329635	-0.228732	0.143334	-0.0296323	0.0605198	0.125152	-0.0103792	-0.103191	0.0313191	0.450127	0.196641	-0.291478
TCGA-A8-A09I	0	0	0	0	0	0	0	0	0	0	0	0	0	0	0	0	0	0	0	0	0	0	0	0	0	0	0	0	Notch wild type	-0.481853	-0.229281	-0.0914678	-0.163625	-0.3756	-0.250512	0.0393496	0.300172	-0.54794	-0.180518	-0.15946	-0.0591117	0.0117171	-0.131881	-0.082244	-0.228159	-0.106831	-0.13371	0.112468	0.00075941
TCGA-A8-A09M	0	0	0	0	0	0	0	0	0	0	0	0	0	0	0	0	0	0	0	0	0	0	0	0	0	0	0	0	Notch wild type	-0.876584	-0.712089	-0.508777	-0.616032	-0.278431	-0.753268	-0.434605	-0.48296	-0.719992	-0.287256	-0.830766	-0.305891	-0.672304	-0.674807	-0.272338	-0.749097	-0.491517	-0.39547	-0.413072	-0.808713
TCGA-A8-A09N	0	0	0	0	0	0	0	0	0	0	0	0	0	0	0	0	0	0	0	0	0	0	0	0	0	0	0	0	Notch wild type	-0.10437	0.0793476	-0.0630645	-0.114008	-0.197485	-0.0732751	0.39095	0.0319536	0.0801258	0.27496	0.620469	0.314664	0.0985695	0.237211	0.470694	0.0897778	0.190872	-0.0100682	0.487435	0.370148
TCGA-A8-A09Q	0	0	0	0	0	0	0	0	0	0	0	0	0	0	0	0	0	0	0	0	0	0	0	0	0	0	0	0	Notch wild type	-0.625964	-0.342865	-0.34038	-0.297461	-0.284561	-0.304681	-0.328733	-0.692231	-0.666858	-0.335316	-0.104929	-0.258614	-0.593178	-0.296682	0.00290193	-0.170844	-0.473333	0.223664	-0.0342399	-0.24638
TCGA-A8-A09R	0	0	0	0	0	0	0	0	0	0	0	0	0	0	0	0	0	0	0	0	0	0	0	0	0	0	0	0	Notch wild type	-0.0991611	0.639898	0.157741	0.407012	0.107267	0.270665	0.287697	0.724456	0.240625	0.464939	0.636152	0.407777	0.409686	0.311276	0.636369	0.485663	0.433699	0.000698597	0.56365	0.496841
TCGA-A8-A09T	0	0	0	0	0	0	0	0	0	0	0	0	0	0	0	0	0	0	0	0	0	0	0	0	0	0	0	0	Notch wild type	-0.401787	0.148248	0.0749264	-0.125179	0.39738	-0.19205	-0.082796	0.486486	-0.267092	-0.0190099	-0.0625791	-0.0288009	-0.063962	-0.116183	0.290171	-0.129434	-0.0253382	-0.603825	0.201066	0.0405143
TCGA-A8-A09V	0	0	0	0	0	0	0	0	0	0	0	0	0	0	0	0	0	0	0	0	0	0	0	0	0	0	0	0	Notch wild type	0.0982887	0.90796	0.278469	0.278958	0.201838	0.223609	0.551386	1.0217	0.517853	0.572778	0.787538	0.617612	0.574504	0.583189	0.589926	0.646495	0.667982	-0.735141	0.573721	0.70582
TCGA-A8-A09W	0	0	0	0	0	0	0	0	0	0	0	0	0	0	0	0	0	0	0	0	0	0	0	0	0	0	0	0	Notch wild type	-0.222895	-0.530655	-0.447731	-0.216484	-0.530782	-0.112362	-0.125883	-0.0963535	-0.00534821	-0.410658	-0.372112	-0.261506	-0.527681	-0.303822	-0.0034424	0.486548	-0.435923	-0.318511	-0.00196831	-0.169553
TCGA-A8-A09X	0	0	0	0	0	0	0	0	0	0	0	0	0	0	0	0	0	0	0	0	0	0	0	0	0	0	0	0	Notch wild type	-0.371076	-0.51839	-0.110252	-0.240066	-0.453202	-0.197651	-0.0813761	-0.687356	-0.243471	-0.58228	-0.356591	-0.312916	-0.255272	-0.328443	-0.0692661	-0.648942	-0.518646	0.400077	-0.0969158	-0.208593
TCGA-A8-A09Z	0	0	0	0	0	0	0	0	0	0	0	0	0	0	0	0	0	0	0	0	0	0	0	0	0	0	0	0	Notch wild type	-0.668164	0.44402	-0.461616	-0.211072	-0.332388	-0.119757	0.153906	0.480525	0.137913	-0.05096	0.223685	0.019386	0.236974	0.144432	-0.0512841	-1.0157	0.120115	0.146318	-0.0728865	-0.587121
TCGA-A8-A075	0	0	0	0	0	0	0	0	0	0	0	0	0	0	0	0	0	0	0	0	0	0	0	0	0	0	0	0	Notch wild type	-0.482847	0.208544	-0.105889	-0.211423	-0.102385	-0.287569	0.227206	-0.549126	-0.188616	-0.244101	-0.111286	-0.021831	-0.109981	-0.153845	-0.195126	0.0901787	-0.162159	0.102277	0.0418545	0.00338819
TCGA-A8-A076	0	0	0	0	0	0	0	0	0	0	0	0	0	0	0	0	0	0	0	0	0	0	0	0	0	0	0	0	Notch wild type	-0.0433909	0.177364	-0.0445907	0.0510476	-0.235561	0.0830628	0.209776	0.366345	0.33358	-0.00275811	0.112167	0.134192	0.0446552	0.183382	0.200159	0.431108	0.0274621	-0.448802	0.508716	0.531719
TCGA-A8-A081	0	0	0	0	0	0	0	0	0	0	0	0	0	0	0	0	0	0	0	0	0	0	0	0	0	0	0	0	Notch wild type	-0.924431	0.0434269	-0.524262	-0.353805	0.164258	-0.396738	-0.147167	0.593839	-0.90919	0.355201	-0.33597	0.167999	-0.323724	-0.0177677	0.374093	1.24807	0.0425443	0.649189	0.249949	0.0248615
TCGA-A8-A082	0	0	0	0	0	0	0	0	0	0	0	0	0	0	0	0	0	0	0	0	0	0	0	0	0	0	0	0	Notch wild type	-0.465548	0.236081	-0.0971698	-0.0420141	-0.124827	-0.0423258	0.14318	-0.134373	0.0317514	-0.0842574	0.183593	0.0439289	0.387596	0.17363	0.34614	0.542862	0.00167798	-0.96476	0.194849	0.394642
TCGA-A8-A083	0	0	0	0	0	0	0	0	0	0	0	0	0	0	0	0	0	0	0	0	0	0	0	0	0	0	0	0	Notch wild type	-0.636525	0.631644	-0.47305	-0.509901	-0.469002	-0.26136	0.248915	0.840927	-0.714889	0.16022	-0.217406	0.12568	0.379015	-0.252627	0.616885	0.533095	0.344437	-0.66019	0.24954	0.361821
TCGA-A8-A086	0	0	0	0	0	0	0	0	0	0	0	0	0	0	0	0	0	0	0	0	0	0	0	0	0	0	0	0	Notch wild type	0.405799	0.350447	0.15412	0.178028	0.381802	-0.00877489	0.171682	0.0895792	0.503881	0.155718	0.146112	0.147703	0.236726	0.133818	0.433963	0.513376	0.0087038	-0.759798	0.189231	0.0328104
TCGA-A8-A091	0	0	0	0	0	0	0	0	0	0	0	0	0	0	0	0	0	0	0	0	0	0	0	0	0	0	0	0	Notch wild type	0.25401	0.370857	-0.229671	0.0887319	0.38749	0.161674	0.497557	0.259073	0.757391	0.461082	0.716965	0.506566	0.354497	0.0962327	0.480624	0.422894	0.40752	0.0042241	0.152199	-0.00620904
TCGA-A8-A092	0	0	0	0	0	0	0	0	0	0	0	0	0	0	0	0	0	0	0	0	0	0	0	0	0	0	0	0	Notch wild type	-0.490151	0.288383	-0.193523	-0.30505	-0.218921	-0.331114	0.0305664	0.487794	-0.664671	-0.0554644	-0.255357	-0.0015572	-0.173411	-0.0297455	0.285681	0.21829	0.0756462	-0.738771	0.061437	-0.11362
TCGA-A8-A093	0	0	0	0	0	0	0	0	0	0	0	0	0	0	0	0	0	0	0	0	0	0	0	0	0	0	0	0	Notch wild type	-0.174222	0.290804	-0.219367	0.1001	-0.337647	-0.09525	-0.0330745	0.997809	0.0403245	-0.0813787	0.31188	-0.0146242	0.0571914	0.238101	0.332086	-0.156853	0.392474	-1.01826	0.247715	0.236383
TCGA-A8-A094	0	0	0	0	0	0	0	0	0	0	0	0	0	0	0	0	0	0	0	0	0	0	0	0	0	0	0	0	Notch wild type	-0.0392474	0.0571081	-0.021988	-0.278154	0.0740905	-0.266261	-0.108555	-0.09351	-0.447241	-0.322784	-0.571842	-0.196438	-0.230909	-0.262293	0.212212	0.0195947	-0.461166	-0.0346304	0.146977	-0.1656
TCGA-A8-A095	0	0	0	0	0	0	0	0	0	0	0	0	0	0	0	0	0	0	0	0	0	0	0	0	0	0	0	0	Notch wild type	0.0432232	0.625937	0.173473	0.38616	0.082202	0.434108	0.258937	0.765309	0.36596	0.400492	0.711543	0.366696	0.450132	0.50832	0.670031	0.675529	0.551778	0.324669	0.401307	0.427317
TCGA-A8-A096	0	0	0	0	0	0	0	0	0	0	0	0	0	0	0	0	0	0	0	0	0	0	0	0	0	0	0	0	Notch wild type	0.0830218	0.567828	0.348946	0.480249	0.282392	0.433702	0.293	0.410687	0.564483	0.375148	0.698254	0.286439	0.512667	0.417173	0.60254	0.647562	0.510628	0.54542	0.46858	0.470805
TCGA-AC-A2B8	0	0	0	0	0	0	0	0	0	0	0	0	0	0	0	0	0	0	0	0	0	0	0	0	0	0	0	0	Notch wild type	0.265957	0.625112	0.63842	0.705606	0.575969	0.820745	0.397022	0.375471	0.551656	0.44807	1.03906	0.449662	0.573956	0.432183	0.253223	0.339321	0.551211	0.368872	0.548926	0.385148
TCGA-AC-A2BM	0	0	0	0	0	0	0	0	0	0	0	0	0	0	0	0	0	0	0	0	0	0	0	0	0	0	0	0	Notch wild type	-0.460473	0.225423	-0.126878	-0.20948	0.5716	-0.348026	0.0934242	0.722693	-0.00379039	0.195282	0.409837	0.280628	0.0187683	0.0673672	0.679034	0.333405	0.0954141	0.1585	-0.00749826	-0.244522
TCGA-AC-A2FB	0	0	0	0	0	0	0	0	0	0	0	0	0	0	0	0	0	0	0	0	0	0	0	0	0	0	0	0	Notch wild type	0.390376	0.222948	0.377412	0.404186	0.351358	0.480916	0.134704	0.200665	0.129292	0.261091	0.424023	0.204314	0.316959	0.185927	-0.176581	-0.342146	0.114442	1.36232	0.443247	0.347725
TCGA-AC-A2FE	0	0	0	0	0	0	0	0	0	0	0	0	0	0	0	0	0	0	0	0	0	0	0	0	0	0	0	0	Notch wild type	0.322262	0.208238	0.449204	0.546831	0.384328	0.374509	0.292496	0.40635	0.249005	0.271262	0.532562	0.263693	0.450929	0.283877	0.242758	0.1695	0.420678	1.12587	0.301854	0.613809
TCGA-AC-A2FF	0	0	0	0	0	0	0	0	0	0	0	0	0	0	0	0	0	0	0	0	0	0	0	0	0	0	0	0	Notch wild type	0.604022	0.296735	0.350306	0.602032	0.300526	0.478589	0.119535	0.00528511	0.847661	0.359211	0.614677	0.220434	0.503159	0.194434	-0.0262833	-0.133242	0.154983	0.828264	0.228039	0.397733
TCGA-AC-A2FG	0	0	0	0	0	0	0	0	0	0	0	0	0	0	0	0	0	0	0	0	0	0	0	0	0	0	0	0	Notch wild type	0.471938	0.39802	0.21228	0.241035	0.162723	0.241102	0.192755	0.597683	0.271017	0.35813	0.353317	0.28074	0.649553	0.327767	0.230819	0.556891	0.365959	-0.0590383	0.208993	0.176827
TCGA-AC-A2FK	0	0	0	0	0	0	0	0	0	0	0	0	0	0	0	0	0	0	0	0	0	0	0	0	0	0	0	0	Notch wild type	0.82563	0.985009	0.935136	0.570766	0.76266	0.641802	0.716735	0.0943383	0.999484	0.683998	1.39931	0.676741	1.17403	0.619294	0.347494	0.380165	0.659871	0.619488	0.6323	0.39471
TCGA-AC-A2FO	0	0	0	0	0	0	0	0	0	0	0	0	0	0	0	0	0	0	0	0	0	0	0	0	0	0	0	0	Notch wild type	0.248354	0.389127	0.304724	0.534795	0.62397	0.541041	0.2762	0.236596	0.514236	0.407241	0.242647	0.363945	0.372968	0.228792	0.442538	0.658973	0.313196	0.854982	0.238756	0.295786
TCGA-AC-A2QI	0	0	0	0	0	0	0	0	0																			0	Notch wild type	0.702166	0.84179	0.260814	0.664117	0.0027329	0.740976	0.803451	0.85242	0.959478	0.635226	0.750145	0.726562	0.844126	0.657797	0.20655	0.419655	0.830387	0.946561	0.560282	0.864737
TCGA-AC-A2QJ	0	0	0	0	0	0	0	0	0	0	0	0	0	0	0	0	0	0	0	0	0	0	0	0	0	0	0	0	Notch wild type	0.126266	-1.36572	-0.528222	0.119631	-0.330145	-0.369861	-0.661645	-1.8696	0.215293	-0.987185	-1.3199	-1.00812	-1.01495	-0.586296	-1.1041	-0.623161	-1.11532	-0.665406	-1.2283	-0.766913
TCGA-AC-A3BB	0	0	0	0	0	0	0	0	0																			0	Notch wild type	0.294926	-0.0437331	0.23293	0.602189	0.272688	0.568961	0.290519	0.0590341	0.25167	0.271413	0.0267082	0.227659	0.307118	0.198391	-0.0141468	0.0908062	0.296046	1.13069	0.123094	0.597552
TCGA-AC-A3HN	0	0	0	0	0	0	0	0	0	0	0	0	0	0	0	0	0	0	0	0	0	0	0	0	0	0	0	0	Notch wild type	0.723259	0.814109	0.462589	0.809686	0.297214	0.832552	0.643667	0.251773	1.01607	0.607936	0.992414	0.556917	0.997197	0.580956	0.484066	0.793222	0.725403	0.756492	0.509351	0.78821
TCGA-AC-A3OD	0	0	0	0	0	0	0	0	0	0	0	0	0	0	0	0	0	0	0	0	0	0	0	0	0	0	0	0	Notch wild type	-0.994692	-2.00305	-1.11158	-1.15617	-0.801723	-1.23117	-1.99028	-2.56112	-1.85242	-1.62257	-1.50441	-1.82894	-1.81436	-1.69326	-2.00635	-0.799512	-2.16397	-0.449078	-1.55379	-1.78773
TCGA-AC-A3QP	0	0	0	0	0	0	0	0	0	0	0	0	0	0	0	0	0	0	0	0	0	0	0	0	0	0	0	0	Notch wild type	0.0759582	-0.639185	-0.0312027	-0.133905	-0.0857769	-0.174359	-0.115121	-0.616992	-0.311216	-0.305149	-0.838726	-0.279068	-0.347106	-0.202359	-0.481958	-0.706682	-0.367522	-0.0707953	-0.405331	-0.276688
TCGA-AC-A3QQ	0	0	0	0	0	0	0	0	0	0	0	0	0	0	0	0	0	0	0	0	0	0	0	0	0	0	0	0	Notch wild type	-0.901112	-1.91398	-1.1601	-1.09145	-1.21073	-1.12567	-1.73034	-1.94234	-1.75193	-1.60154	-1.57116	-1.64982	-1.8697	-1.5691	-1.82618	-0.916881	-2.04372	-0.958341	-1.38448	-1.37106
TCGA-AC-A3TM	0	0	0	0	0	0	0	0	0	0	0	0	0	0	0	0	0	0	0	0	0	0	0	0	0	0	0	0	Notch wild type	-0.36788	-1.35149	-0.531436	-0.334507	-0.506628	-0.485344	-0.244209	-0.802042	-0.924513	-0.582872	-1.03077	-0.477394	-0.739373	-0.387136	-0.50353	-0.351274	-0.586445	0.10089	-0.701285	-0.411249
TCGA-AC-A3TN	0	0	0	0	0	0	0	0	0	0	0	0	0	0	0	0	0	0	0	0	0	0	0	0	0	0	0	0	Notch wild type	-0.36688	-0.901905	-0.611532	-0.392248	-0.806424	-0.501661	-0.0142814	-0.153377	-0.67519	-0.266104	-1.09574	-0.159451	-0.516805	-0.195053	-0.0362015	0.518779	-0.183943	-0.233996	-0.428138	0.0202345
TCGA-AC-A3W5	0	0	0	0	0	0	0	0	0	0	0	0	0	0	0	0	0	0	0	0	0	0	0	0	0	0	0	0	Notch wild type	0.124206	-0.0318971	0.298672	0.346261	0.252446	0.302918	0.338999	-0.170785	0.457386	0.0952196	0.204145	0.173311	0.426496	0.354077	-0.0696227	0.329605	0.21305	0.563427	0.254022	0.616561
TCGA-AC-A3W6	0	0	0	0	0	0	0	0	0																			0	Notch wild type	0.555302	0.26122	0.205952	0.650567	0.0924315	0.500222	0.762422	-0.21126	1.03111	0.486277	0.431647	0.501277	0.653698	0.409005	0.0155738	0.20939	0.499634	0.969368	0.284564	0.677857
TCGA-AC-A3W7	0	0	0	0	0	0	0	0	0	0	0	0	0	0	0	0	0	0	0	0	0	0	0	0	0	0	0	0	Notch wild type	0.6773	0.582227	0.303349	0.539597	0.336787	0.50302	0.975091	0.313704	0.597445	0.650953	0.814803	0.748597	0.935618	0.675449	0.222459	0.423613	0.822413	0.271116	0.534503	0.746805
TCGA-AC-A3YI	0	0	0	0	0	0	0	0	0	0	0	0	0	0	0	0	0	0	0	0	0	0	0	0	0	0	0	0	Notch wild type	0.924066	0.780535	0.806643	0.686395	0.49379	0.801344	0.57682	-0.223621	0.710741	0.487901	0.209634	0.46718	0.839745	0.394167	-0.0927673	0.233977	0.318182	0.102897	0.31775	0.518974
TCGA-AC-A3YJ	0	0	0	0	0	0	0	0	0	0	0	0	0	0	0	0	0	0	0	0	0	0	0	0	0	0	0	0	Notch wild type	-0.855834	-0.758914	-0.815297	-0.614653	-0.218624	-0.784948	-0.165352	0.055908	-0.868344	-0.286602	-0.760244	-0.29065	-0.469423	-0.350958	0.159478	0.608289	-0.265619	-0.615711	-0.62287	-0.528505
TCGA-AC-A4ZE	0	0	0	0	0	0	0	0	0	0	0	0	0	0	0	0	0	0	0	0	0	0	0	0	0	0	0	0	Notch wild type	-0.211736	0.242942	-0.344276	0.0808488	-0.0428003	0.331773	0.414229	0.25223	-0.100437	0.470296	0.712696	0.414123	0.57106	0.153958	-0.0209162	0.408048	0.58885	0.661385	-0.250292	0.0636066
TCGA-AC-A5EH	0	0	0	0	0	0	0	0	0	0	0	0	0	0	0	0	0	0	0	0	0	0	0	0	0	0	0	0	Notch wild type	0.0785632	0.296019	0.369395	0.325639	0.237984	0.338057	0.394006	0.271947	0.226593	0.323493	-0.292828	0.382088	0.240185	0.304394	0.217514	-0.501828	0.270747	0.268435	0.326269	0.723815
TCGA-AC-A5XS	0	0	0	0	0	0	0	0	0	0	0	0	0	0	0	0	0	0	0	0	0	0	0	0	0	0	0	0	Notch wild type	-0.133287	-0.578103	-0.0595057	0.0920201	0.14948	0.0755025	0.0606732	0.0656416	-0.401903	-0.0288826	-0.38708	-0.0111828	-0.148805	-0.116481	-0.345175	-0.363604	-0.193754	0.711356	-0.0509542	-0.00385933
TCGA-AC-A6IV	0	0	0	0	0	0	0	0	0	0	0	0	0	0	0	0	0	0	0	0	0	0	0	0	0	0	0	0	Notch wild type	0.532418	0.60202	0.310936	0.68009	0.567069	0.611932	0.430782	-0.135815	0.586268	0.363628	0.652498	0.383374	0.551817	0.337137	0.194511	0.434028	0.423362	0.83951	0.102486	0.490707
TCGA-AC-A6NO	0	0	0	0	0	0	0	0	0	0	0	0	0	0	0	0	0	0	0	0	0	0	0	0	0	0	0	0	Notch wild type	0.129516	-0.187514	-0.0500443	-0.0836216	0.00587442	-0.0471943	0.358939	0.6788	0.174289	0.017997	0.167503	0.202551	0.156237	0.160549	0.24105	-0.100016	0.428208	-0.459178	-0.0144245	-0.144059
TCGA-AC-A7VB	0	0	0	0	0	0	0	0	0	0	0	0	0	0	0	0	0	0	0	0	0	0	0	0	0	0	0	0	Notch wild type	-0.328166	-0.24359	-0.687869	-0.499927	-0.400232	-0.308939	0.208586	0.00153998	0.172697	-0.0770464	0.274719	0.0850062	-0.125048	-0.133897	-0.155242	-0.313699	0.177324	-0.694788	-0.30678	-0.437048
TCGA-AC-A7VC	0	0	0	0	0	0	0	0	0	0	0	0	0	0	0	0	0	0	0	0	0	0	0	0	0	0	0	0	Notch wild type	0.803131	-0.321108	-0.126946	0.711927	0.283271	0.44648	-0.12123	-1.4351	1.53274	-0.111047	0.167661	-0.253292	0.262615	0.0653052	-0.404693	-0.168088	-0.142756	-0.867318	-0.671342	0.000796495
TCGA-AC-A8OR	0	0	0	0	0	0	0	0	0	0	0	0	0	0	0	0	0	0	0	0	0	0	0	0	0	0	0	0	Notch wild type	-0.718814	0.0156375	0.0718317	-0.400063	0.164445	-0.255349	-0.0797246	0.228518	-0.582375	0.155776	-0.311117	0.00406837	-0.185326	-0.135374	0.0361688	-0.724945	0.0709251	-0.758138	-0.222325	-0.0219188
TCGA-AC-A8OS	0	0	0	0	0	0	0	0	0	0	0	0	0	0	0	0	0	0	0	0	0	0	0	0	0	0	0	0	Notch wild type	0.245185	0.0283511	-0.043996	0.246707	0.203907	0.193944	0.195557	-0.635902	0.0619098	0.180689	0.457114	0.131129	0.527883	0.136179	-0.140105	0.460501	0.159309	0.329428	0.0284007	0.160517
TCGA-AC-A23E	0	0	0	0	0	0	0	0	0	0	0	0	0	0	0	0	0	0	0	0	0	0	0	0	0	0	0	0	Notch wild type	0.569876	0.557362	0.470316	0.426683	0.317089	0.537829	0.0625415	0.35562	0.55382	-0.00827061	0.329028	0.0218749	0.399338	0.279694	0.519305	0.578452	0.198872	-0.348357	0.423936	0.569374
TCGA-AC-A23G	0	0	0	0	0	0	0	0	0																			0	Notch wild type	1.21057	0.669076	0.582383	1.01094	0.341009	1.03758	0.186316	0.199783	1.25006	0.474042	0.799587	0.266565	0.682544	0.517772	0.0517332	0.215486	0.477717	0.263975	0.346589	0.928331
TCGA-AC-A62V	0	0	0	0	0	0	0	0	0	0	0	0	0	0	0	0	0	0	0	0	0	0	0	0	0	0	0	0	Notch wild type	-0.542735	-1.35942	-0.764243	-0.410965	-0.70722	-0.63576	0.0565173	-1.10914	-0.835843	-0.61997	-1.62472	-0.338678	-0.875791	-0.531286	0.084155	-0.331364	-0.629347	-0.710619	-0.816996	-0.387036
TCGA-AC-A62X	0	0	0	0	0	0	0	0	0	0	0	0	0	0	0	0	0	0	0	0	0	0	0	0	0	0	0	0	Notch wild type	-0.0752643	0.0628735	-0.169421	-0.435981	0.942675	-0.801549	0.0663636	0.0297008	-0.125075	-0.0891458	-0.297037	-0.033776	-0.0286014	0.264293	-0.312878	-0.380996	0.0871699	-0.75982	-0.04859	-0.206853
TCGA-AC-A62Y	0	0	0	0	0	0	0	0	0	0	0	0	0	0	0	0	0	0	0	0	0	0	0	0	0	0	0	0	Notch wild type	-0.234634	-0.442701	0.237944	0.072283	0.465011	0.166126	-0.0758464	0.130956	-0.116798	-0.18866	-0.333753	-0.134422	-0.210926	0.00672883	0.076638	-0.0109476	-0.125047	0.709602	-0.187079	-0.140435
TCGA-AN-A0AJ	0	0	0	0	0	0	0	0	0	0	0	0	0	0	0	0	0	0	0	0	0	0	0	0	0	0	0	0	Notch wild type	-0.434907	0.415145	-0.220999	-0.237143	-0.0615205	-0.332984	0.148737	0.402013	-0.234917	-0.0792975	-0.251014	-0.00994002	-0.387463	-0.11705	0.225169	1.00964	0.00435272	0.0949373	-0.0952824	0.0170363
TCGA-AN-A0AL	0	0	0	0	0	0	0	0	0	0	0	0	0	0	0	0	0	0	0	0	0	0	0	0	0	0	0	0	Notch wild type	0.236424	0.565472	0.188167	0.280794	0.186457	0.329039	0.0466106	-0.830613	0.324011	0.187359	0.0392995	0.0964158	0.187824	0.42641	0.365734	1.06175	-0.0544106	0.211514	0.0129494	0.0692885
TCGA-AN-A0FJ	0	0	0	0	0	0	0	0	0	0	0	0	0	0	0	0	0	0	0	0	0	0	0	0	0	0	0	0	Notch wild type	-0.0774429	-0.266754	-0.144574	-0.292459	0.481692	-0.446089	-0.388385	-0.744986	0.290252	-0.252401	-0.490373	-0.264303	-0.125417	-0.0285989	-0.519819	-0.436108	-0.329056	-0.504725	-0.424234	-0.5219
TCGA-AN-A0FL	0	0	0	0	0	0	0	0	0	0	0	0	0	0	0	0	0	0	0	0	0	0	0	0	0	0	0	0	Notch wild type	-0.568305	-0.565522	-0.676364	-0.635192	0.140926	-0.629475	-0.780998	-1.04982	-0.864411	-0.826627	-0.562474	-0.823583	-0.927564	-0.300115	-0.549659	0.429548	-0.58013	-1.02469	-0.960924	-1.52316
TCGA-AN-A0FS	0	0	0	0	0	0	0	0	0	0	0	0	0	0	0	0	0	0	0	0	0	0	0	0	0	0	0	0	Notch wild type	0.556805	0.549188	0.358017	0.580092	0.110495	0.577046	0.303906	1.02516	0.585167	0.474893	0.448429	0.38355	0.565834	0.628515	0.548758	1.01076	0.459451	-0.0236228	0.232981	0.645281
TCGA-AN-A0FV	0	0	0	0	0	0	0	0	0	0	0	0	0	0	0	0	0	0	0	0	0	0	0	0	0	0	0	0	Notch wild type	0.218031	-0.301958	0.0110814	0.0883455	-0.15574	0.0578814	0.27626	-0.368219	0.00900074	-0.207805	-0.523823	0.0484363	0.0993244	-0.152553	-0.0857031	-0.240904	-0.271849	-0.911463	0.218492	0.346152
TCGA-AN-A0FW	0	0	0	0	0	0	0	0	0	0	0	0	0	0	0	0	0	0	0	0	0	0	0	0	0	0	0	0	Notch wild type	-0.217735	-0.260946	-0.526535	-0.222921	-0.456553	-0.378922	-0.0782428	0.583126	-0.0402471	-0.183372	-0.147816	-0.0712399	-0.201878	-0.248716	-0.390128	-0.489532	-0.0123097	0.0288305	-0.205413	-0.0979689
TCGA-AN-A0FX	0	0	0	0	0	0	0	0	0	0	0	0	0	0	0	0	0	0	0	0	0	0	0	0	0	0	0	0	Notch wild type	0.98377	0.818481	0.561033	0.339652	0.72552	0.373991	0.175955	0.0960146	0.785676	0.383787	0.804264	0.31812	0.908562	0.600781	0.495799	1.18762	0.431282	-0.269824	0.164184	-0.100605
TCGA-AN-A0FY	0	0	0	0	0	0	0	0	0	0	0	0	0	0	0	0	0	0	0	0	0	0	0	0	0	0	0	0	Notch wild type	0.0841873	0.0215588	-0.0612796	0.0840823	0.345136	0.0704017	0.553309	-0.675771	0.237959	0.246096	0.243006	0.336418	-0.0505181	-0.0589465	0.745124	0.33564	0.043822	-0.347348	-0.0216097	0.0489858
TCGA-AN-A0XL	0	0	0	0	0	0	0	0	0	0	0	0	0	0	0	0	0	0	0	0	0	0	0	0	0	0	0	0	Notch wild type	0.478492	0.446238	0.330772	0.642334	0.40228	0.675346	0.346891	0.391033	0.946209	0.419137	0.671171	0.371664	0.680642	0.387163	0.369408	0.774676	0.51484	0.0157611	0.201702	0.202464
TCGA-AN-A0XN	0	0	0	0	0	0	0	0	0	0	0	0	0	0	0	0	0	0	0	0	0	0	0	0	0	0	0	0	Notch wild type	0.378661	0.527072	0.49087	0.631602	0.923453	0.535116	-0.0175172	0.0853348	0.765954	0.349495	0.680226	0.128495	0.485731	0.501315	0.0942009	-0.166944	0.223717	-0.00279799	0.325263	0.45632
TCGA-AN-A0XO	0	0	0	0	0	0	0	0	0	0	0	0	0	0	0	0	0	0	0	0	0	0	0	0	0	0	0	0	Notch wild type	0.364848	0.217524	0.0311392	0.168977	0.159114	0.218407	0.224354	0.318117	0.109699	0.325245	0.356918	0.284585	0.327485	0.144794	0.242758	0.060264	0.211581	-0.524001	0.323893	0.207319
TCGA-AN-A0XR	0	0	0	0	0	0	0	0	0	0	0	0	0	0	0	0	0	0	0	0	0	0	0	0	0	0	0	0	Notch wild type	-0.446383	-0.510619	-0.331501	-0.222143	-0.159399	-0.15796	0.408078	0.391546	-0.382679	-0.138859	-0.407	0.0915671	0.144471	0.236359	0.27906	0.313375	0.182064	-0.462102	0.06525	0.352349
TCGA-AN-A0XS	0	0	0	0	0	0	0	0	0	0	0	0	0	0	0	0	0	0	0	0	0	0	0	0	0	0	0	0	Notch wild type	-0.0187668	0.517947	0.0168752	0.254154	0.230336	0.270106	0.242883	-0.262894	0.102834	0.113487	0.0426715	0.0989569	0.314488	-0.0527351	-0.0784234	-0.0408009	0.131314	0.113242	0.136962	0.260742
TCGA-AN-A0XT	0	0	0	0	0	0	0	0	0	0	0	0	0	0	0	0	0	0	0	0	0	0	0	0	0	0	0	0	Notch wild type	0.535582	0.0976567	-0.15848	0.0847081	-0.109261	0.433616	0.455113	-0.0147034	0.719203	0.580944	0.312844	0.45533	0.354151	0.183884	-0.0771273	0.0934914	0.244699	-0.113993	0.0829962	0.116308
TCGA-AN-A0XU	0	0	0	0	0	0	0	0	0	0	0	0	0	0	0	0	0	0	0	0	0	0	0	0	0	0	0	0	Notch wild type	0.789328	0.937285	0.585093	0.143621	0.606383	-0.0357873	0.146819	0.267321	0.60842	0.309331	0.3058	0.218945	0.47718	0.464227	0.245254	0.449885	0.264401	0.112555	0.157265	-0.259473
TCGA-AN-A0XV	0	0	0	0	0	0	0	0	0	0	0	0	0	0	0	0	0	0	0	0	0	0	0	0	0	0	0	0	Notch wild type	0.219768	0.0378529	0.220618	0.224425	0.118091	0.293873	0.0584012	-0.247577	0.178419	0.183243	0.149238	0.111109	0.156027	0.0106743	0.0362985	0.269562	-0.0118626	0.487608	0.0966192	0.0283855
TCGA-AN-A0XW	0	0	0	0	0	0	0	0	0	0	0	0	0	0	0	0	0	0	0	0	0	0	0	0	0	0	0	0	Notch wild type	0.246223	0.231922	0.419958	0.372975	-0.0410034	0.226365	-0.113812	0.118279	0.303302	0.218103	0.262875	0.0851263	0.112408	0.242474	-0.0822168	0.0343422	0.158713	0.530362	0.287874	0.625015
TCGA-AN-A03Y	0	0	0	0	0	0	0	0	0	0	0	0	0	0	0	0	0	0	0	0	0	0	0	0	0	0	0	0	Notch wild type	-0.805393	-0.647065	-0.676306	-0.682618	-0.256707	-0.802356	-0.495294	-0.0870025	-1.03559	-0.730606	-0.672261	-0.587011	-0.64032	-0.55713	-0.00834223	-0.0396481	-0.632645	-0.556902	-0.748862	-0.848663
TCGA-AN-A04A	0	0	0	0	0	0	0	0	0	0	0	0	0	0	0	0	0	0	0	0	0	0	0	0	0	0	0	0	Notch wild type	0.3713	0.131195	0.12406	0.223369	-0.365833	0.102522	-0.199856	-0.352516	0.112355	-0.272712	-0.289398	-0.278012	0.0127933	-0.112186	-0.258331	-0.461638	-0.270187	-0.499429	-0.0216674	-0.0881122
TCGA-AN-A04D	0	0	0	0	0	0	0	0	0	0	0	0	0	0	0	0	0	0	0	0	0	0	0	0	0	0	0	0	Notch wild type	-0.467129	-0.357416	-0.734179	-0.754974	-0.188676	-0.883852	-0.382693	-0.293196	-0.598694	-0.378984	-0.0725677	-0.373526	-0.414234	-0.0964099	0.230748	0.581852	-0.177483	-1.12076	-0.674849	-0.790786
TCGA-AN-A041	0	0	0	0	0	0	0	0	0	0	0	0	0	0	0	0	0	0	0	0	0	0	0	0	0	0	0	0	Notch wild type	0.600271	0.624421	0.0982647	0.361223	-0.608194	0.636456	0.345496	0.470396	1.13552	0.300974	0.342435	0.30879	0.396937	0.198404	0.0119463	0.219399	0.297828	-0.478912	0.216301	0.602665
TCGA-AN-A046	0	0	0	0	0	0	0	0	0	0	0	0	0	0	0	0	0	0	0	0	0	0	0	0	0	0	0	0	Notch wild type	-0.520946	-0.449358	-0.261248	-0.2865	-0.385613	-0.255443	-0.396857	-0.486275	-0.526951	-0.564394	-0.308836	-0.50644	-0.37576	-0.503419	-0.336019	-0.727758	-0.418003	0.297266	-0.152346	-0.114904
TCGA-AN-A049	0	0	0	0	0	0	0	0	0	0	0	0	0	0	0	0	0	0	0	0	0	0	0	0	0	0	0	0	Notch wild type	-0.065861	0.114747	-0.0297692	0.0985139	0.250958	0.130464	-0.0484669	0.355986	-0.156067	0.080361	0.036301	0.0268318	0.0591791	-0.0332936	0.244561	0.336241	0.321657	-0.0264219	0.132069	0.215324
TCGA-AO-A0J3	0	0	0	0	0	0	0	0	0	0	0	0	0	0	0	0	0	0	0	0	0	0	0	0	0	0	0	0	Notch wild type	-0.981181	-0.636958	-1.16602	-1.00993	-0.637748	-0.981348	-0.0875375	0.320569	-0.711522	-0.469518	-0.801491	-0.323167	-0.48909	-0.791359	0.274115	0.0268097	-0.348505	-1.06738	-0.661654	-0.89355
TCGA-AO-A0J4	0	0	0	0	0	0	0	0	0	0	0	0	0	0	0	0	0	0	0	0	0	0	0	0	0	0	0	0	Notch wild type	0.557733	0.844487	0.424709	0.222654	0.318199	0.378772	-0.0443783	0.0349165	0.0913733	0.15518	0.693014	0.0491742	0.323329	0.439213	0.249866	1.073	0.333497	0.699378	0.227004	-0.00746572
TCGA-AO-A0J5	0	0	0	0	0	0	0	0	0	0	0	0	0	0	0	0	0	0	0	0	0	0	0	0	0	0	0	0	Notch wild type	0.248113	0.257998	0.110646	0.477219	-0.209138	0.478022	0.0771072	0.286527	0.670087	0.187762	0.603835	0.204687	0.362639	0.241421	0.614245	0.376446	0.370459	-0.274937	0.380602	0.780351
TCGA-AO-A0J6	0	0	0	0	0	0	0	0	0	0	0	0	0	0	0	0	0	0	0	0	0	0	0	0	0	0	0	0	Notch wild type	0.0470886	-0.477452	0.0382093	-0.497983	0.178356	-0.508618	-0.498809	-0.359428	-0.130944	-0.375232	-0.02926	-0.402034	-0.242639	-0.0386994	-0.471171	-1.13898	-0.224224	0.318054	-0.106737	-0.671013
TCGA-AO-A0J7	0	0	0	0	0	0	0	0	0	0	0	0	0	0	0	0	0	0	0	0	0	0	0	0	0	0	0	0	Notch wild type	-0.237501	-0.271836	-0.278413	-0.33738	-0.569777	-0.222817	-0.125082	0.248572	-0.636906	0.0372575	-0.591167	-0.0241646	-0.168225	-0.169606	-0.0143989	0.499509	0.0527724	-0.29151	-0.330217	0.0976202
TCGA-AO-A0J8	0	0	0	0	0	0	0	0	0	0	0	0	0	0	0	0	0	0	0	0	0	0	0	0	0	0	0	0	Notch wild type	-0.422464	0.0907738	0.0816862	0.059166	-0.185484	-0.102924	-0.169811	0.894016	-0.275948	-0.0346263	0.06013	-0.0511156	0.0248281	0.0515018	0.377497	0.774355	0.327435	0.457207	0.188383	0.192731
TCGA-AO-A0J9	0	0	0	0	0	0	0	0	0	0	0	0	0	0	0	0	0	0	0	0	0	0	0	0	0	0	0	0	Notch wild type	-0.473081	-1.52112	-0.619006	-0.398473	-0.6563	-0.65642	-0.966405	-1.51862	-0.833478	-1.00923	-1.06323	-1.12988	-1.1432	-1.04382	-1.15519	-0.648208	-1.1393	-0.409573	-1.23511	-1.01085
TCGA-AO-A0JA	0	0	0	0	0	0	0	0	0	0	0	0	0	0	0	0	0	0	0	0	0	0	0	0	0	0	0	0	Notch wild type	0.464284	0.757915	0.229144	0.347847	0.035197	0.456294	0.262438	0.590098	0.6655	0.288824	0.72042	0.25286	0.596882	0.294543	0.229035	0.177327	0.335582	0.0190033	0.48575	0.442813
TCGA-AO-A0JB	0	0	0	0	0	0	0	0	0	0	0	0	0	0	0	0	0	0	0	0	0	0	0	0	0	0	0	0	Notch wild type	-1.14037	-3.04595	-1.63794	-1.672	-1.596	-1.75813	-2.08714	-3.35482	-2.26175	-2.21551	-2.74233	-2.29042	-2.40849	-2.31724	-2.78902	-1.68565	-2.67743	-1.33631	-2.52993	-2.51546
TCGA-AO-A0JC	0	0	0	0	0	0	0	0	0	0	0	0	0	0	0	0	0	0	0	0	0	0	0	0	0	0	0	0	Notch wild type	-0.715891	-0.0199653	0.0643717	0.110367	0.495873	-0.110794	-0.150885	-0.787379	-0.489323	-0.0730922	0.459539	-0.15989	0.1489	-0.370816	-0.638447	-0.392896	-0.0607573	1.98731	-0.330594	-0.58901
TCGA-AO-A0JE	0	0	0	0	0	0	0	0	0	0	0	0	0	0	0	0	0	0	0	0	0	0	0	0	0	0	0	0	Notch wild type	0.311432	0.104281	0.231774	0.18976	-0.279099	0.0362975	-0.061872	-0.241596	0.0291259	-0.218574	-0.183618	-0.116913	-0.0804146	-0.152807	0.146733	-0.0568183	-0.162369	0.484383	0.257549	0.426052
TCGA-AO-A0JF	0	0	0	0	0	0	0	0	0	0	0	0	0	0	0	0	0	0	0	0	0	0	0	0	0	0	0	0	Notch wild type	0.726533	0.782727	0.565358	0.777967	0.339482	0.726943	0.324611	0.405772	1.12146	0.52155	0.669971	0.41357	0.715422	0.46389	0.378831	0.440935	0.393022	0.643653	0.487302	0.59435
TCGA-AO-A0JI	0	0	0	0	0	0	0	0	0	0	0	0	0	0	0	0	0	0	0	0	0	0	0	0	0	0	0	0	Notch wild type	-0.437597	0.320296	-0.581451	-0.352203	-0.108056	-0.306052	0.0314993	0.573721	-0.218146	0.221608	0.122817	0.279964	0.0390866	-0.107121	0.566139	-0.235737	0.137616	0.0776725	-0.0171471	0.00583161
TCGA-AO-A0JJ	0	0	0	0	0	0	0	0	0	0	0	0	0	0	0	0	0	0	0	0	0	0	0	0	0	0	0	0	Notch wild type	0.310703	0.0198992	0.364128	0.386839	0.586693	0.271738	-0.221148	-0.0176656	0.118238	0.300001	0.233438	0.0815809	0.33598	0.32347	0.0790478	0.726291	0.164475	0.792346	0.0890174	0.0990872
TCGA-AO-A0JL	0	0	0	0	0	0	0	0	0	0	0	0	0	0	0	0	0	0	0	0	0	0	0	0	0	0	0	0	Notch wild type	-0.119573	-1.77226	-0.771114	-0.661108	-0.510017	-0.732614	-0.950502	-1.56252	-0.208894	-1.1158	-0.870391	-1.12347	-1.37635	-1.03686	-1.44428	-1.13202	-1.41327	-1.07005	-1.19871	-1.23927
TCGA-AO-A0JM	0	0	0	0	0	0	0	0	0	0	0	0	0	0	0	0	0	0	0	0	0	0	0	0	0	0	0	0	Notch wild type	0.029761	0.0650003	0.0563688	0.194537	-0.199757	0.335745	0.126907	0.0817622	0.21275	-0.169941	-0.204924	0.0121667	0.212079	0.0234214	-0.0284191	-0.645176	0.0176379	-0.000686161	0.213504	0.48226
TCGA-AO-A1KO	0	0	0	0	0	0	0	0	0	0	0	0	0	0	0	0	0	0	0	0	0	0	0	0	0	0	0	0	Notch wild type	0.613964	0.340582	0.689313	0.36275	0.913992	0.431446	0.0643223	0.000967632	0.298757	0.446737	1.16193	0.296752	0.568295	0.315296	0.324474	0.542914	0.223893	-0.0896165	0.411714	0.211571
TCGA-AO-A1KP	0	0	0	0	0	0	0	0	0	0	0	0	0	0	0	0	0	0	0	0	0	0	0	0	0	0	0	0	Notch wild type	-0.974101	-0.607685	-0.542483	-0.746564	-0.164994	-0.706967	-0.392766	0.23074	-0.781097	-0.535051	-0.33668	-0.394513	-0.817892	-0.439368	-0.12541	0.278476	-0.540149	-1.04621	-0.288946	-0.232359
TCGA-AO-A1KQ	0	0	0	0	0	0	0	0	0	0	0	0	0	0	0	0	0	0	0	0	0	0	0	0	0	0	0	0	Notch wild type	-0.588017	-0.553005	-0.340413	-0.43937	-0.427241	-0.535514	-0.0915525	-0.152647	-0.331384	-0.314669	-0.875858	-0.269088	-0.686398	-0.22587	-0.108481	-0.343013	-0.373868	0.434144	-0.601706	-0.69506
TCGA-AO-A1KR	0	0	0	0	0	0	0	0	0	0	0	0	0	0	0	0	0	0	0	0	0	0	0	0	0	0	0	0	Notch wild type	-0.923707	-1.03185	-0.657355	-1.05636	-0.323149	-1.30979	-1.05888	-1.11057	-1.26241	-1.0433	-1.3949	-1.09161	-1.36427	-0.894049	-1.35321	-1.09723	-0.989381	-0.743662	-1.26503	-1.15335
TCGA-AO-A1KS	0	0	0	0	0	0	0	0	0	0	0	0	0	0	0	0	0	0	0	0	0	0	0	0	0	0	0	0	Notch wild type	0.0876669	0.552713	-0.00981926	-0.129763	0.218524	0.0467874	0.0698896	0.256143	0.209963	0.159945	0.626704	0.167356	-0.17873	0.000232099	0.444371	0.238702	0.0655377	0.250533	0.318058	0.0107377
TCGA-AO-A1KT	0	0	0	0	0	0	0	0	0	0	0	0	0	0	0	0	0	0	0	0	0	0	0	0	0	0	0	0	Notch wild type	-0.0204465	-0.079768	0.0264319	-0.0332395	-0.190558	0.0420628	0.267075	-0.0213376	-0.140598	-0.114013	-0.25049	0.0850417	-0.00392594	0.101043	-0.0719713	-0.519655	-0.185253	-0.288074	0.0637602	0.167448
TCGA-AO-A03L	0	0	0	0	0	0	0	0	0	0	0	0	0	0	0	0	0	0	0	0	0	0	0	0	0	0	0	0	Notch wild type	0.373642	0.241859	0.253631	0.289444	-0.17764	0.315212	0.356376	-0.227968	0.365761	0.298465	0.280946	0.341218	0.29013	0.159479	-0.175357	-0.20478	0.217893	0.126373	0.435129	0.479741
TCGA-AO-A03M	0	0	0	0	0	0	0	0	0	0	0	0	0	0	0	0	0	0	0	0	0	0	0	0	0	0	0	0	Notch wild type	-0.0702248	0.267313	0.00680184	-0.0114329	0.137241	0.038718	0.121732	0.123577	0.10743	0.301255	-0.252105	0.220092	0.149788	0.0117022	0.0987822	-0.20654	0.13805	0.628236	0.0499949	-0.00884301
TCGA-AO-A03O	0	0	0	0	0	0	0	0	0	0	0	0	0	0	0	0	0	0	0	0	0	0	0	0	0	0	0	0	Notch wild type	-0.814158	0.288723	-0.420552	-0.418904	0.220162	-0.639555	0.044208	0.768198	-0.594798	-0.135703	-0.0618182	-0.0016835	-0.318779	-0.234195	0.291242	0.80792	0.249713	-0.140871	0.137242	-0.122673
TCGA-AO-A03P	0	0	0	0	0	0	0	0	0	0	0	0	0	0	0	0	0	0	0	0	0	0	0	0	0	0	0	0	Notch wild type	-0.772678	-0.820157	-0.856891	-0.737955	-0.645123	-0.687264	-0.534426	-0.820558	-0.305447	-0.31353	-0.475904	-0.49234	-0.856509	-0.832649	-0.344054	-0.65397	-0.806079	-0.886352	-0.890442	-0.942274
TCGA-AO-A03R	0	0	0	0	0	0	0	0	0	0	0	0	0	0	0	0	0	0	0	0	0	0	0	0	0	0	0	0	Notch wild type	-0.617442	-1.39712	-0.915111	-0.738018	-0.492395	-0.787123	-1.08152	-1.47925	-1.26998	-1.09709	-1.47653	-1.15273	-1.27948	-1.05818	-0.985703	-0.32756	-1.38098	-0.321779	-1.22331	-1.31815
TCGA-AO-A03U	0	0	0	0	0	0	0	0	0	0	0	0	0	0	0	0	0	0	0	0	0	0	0	0	0	0	0	0	Notch wild type	0.148521	0.418668	0.772264	0.38146	0.770264	0.330848	-0.150794	-0.338744	0.286204	0.171382	0.281754	0.021072	0.194967	0.123921	0.0691738	0.462519	-0.119658	0.355056	0.231005	0.298881
TCGA-AO-A03V	0	0	0	0	0	0	0	0	0	0	0	0	0	0	0	0	0	0	0	0	0	0	0	0	0	0	0	0	Notch wild type	0.21546	0.571133	0.0882215	0.172993	0.179272	0.27224	0.567915	0.877389	0.531625	0.374271	0.291019	0.44923	0.445229	0.102782	0.145355	0.118129	0.363255	0.0150167	0.377085	0.651599
TCGA-AO-A12B	0	0	0	0	0	0	0	0	0	0	0	0	0	0	0	0	0	0	0	0	0	0	0	0	0	0	0	0	Notch wild type	-0.565526	-0.955691	-0.353302	-0.505717	-0.101437	-0.335736	-0.357598	0.576429	-0.346691	-0.224089	-0.628464	-0.269744	-0.292193	-0.206179	0.468355	0.477258	-0.191752	-0.721132	-0.61191	-0.483279
TCGA-AO-A12D	0	0	0	0	0	0	0	0	0	0	0	0	0	0	0	0	0	0	0	0	0	0	0	0	0	0	0	0	Notch wild type	-0.0218191	-0.0384063	0.144576	-0.000430013	-0.445139	0.0639136	-0.476764	-0.475181	-0.262378	-0.215813	-0.374721	-0.288439	-0.316331	-0.00218034	-0.449528	-0.544372	-0.297368	0.355837	0.0682007	-0.00562269
TCGA-AO-A12E	0	0	0	0	0	0	0	0	0	0	0	0	0	0	0	0	0	0	0	0	0	0	0	0	0	0	0	0	Notch wild type	0.172476	-0.266616	0.103541	-0.0303282	0.27132	0.131696	-0.117972	-0.345792	-0.0430812	0.0739324	0.0951843	0.00214454	0.203266	0.0247967	0.0299213	0.473027	0.0683772	-0.283232	-0.0159726	-0.276468
TCGA-AO-A12F	0	0	0	0	0	0	0	0	0	0	0	0	0	0	0	0	0	0	0	0	0	0	0	0	0	0	0	0	Notch wild type	0.369497	0.0544799	-0.138639	0.202614	0.650259	0.0682005	-0.223212	0.077891	0.617007	-0.0531745	0.00801849	-0.131757	0.15495	0.169203	-0.374869	0.0303306	-0.0726124	-0.928306	-0.245902	0.110943
TCGA-AO-A12G	0	0	0	0	0	0	0	0	0	0	0	0	0	0	0	0	0	0	0	0	0	0	0	0	0	0	0	0	Notch wild type	-0.195635	-0.823076	-0.707197	-0.42362	-0.752298	-0.458149	-1.0426	-0.690437	-0.611632	-0.686981	-1.28445	-0.841022	-0.857952	-0.869148	-0.855629	-0.502554	-0.962279	-0.575479	-0.836215	-0.723149
TCGA-AO-A12H	0	0	0	0	0	0	0	0	0	0	0	0	0	0	0	0	0	0	0	0	0	0	0	0	0	0	0	0	Notch wild type	-0.723243	-0.265784	-0.539776	-0.588762	-0.22044	-0.403605	-0.0332851	-0.197041	-0.371295	-0.00997377	-0.527816	-0.0906725	-0.206256	-0.36499	-0.0523079	-0.410565	-0.0460879	-0.256661	-0.374353	-0.0939174
TCGA-AO-A124	0	0	0	0	0	0	0	0	0	0	0	0	0	0	0	0	0	0	0	0	0	0	0	0	0	0	0	0	Notch wild type	-0.208037	0.448233	-0.0310104	-0.390095	0.701526	-0.431713	-0.0279395	0.321057	-0.134479	-0.0638644	0.604534	0.0152754	-0.0130334	0.118987	0.834734	0.715775	0.0716849	-0.213545	0.218511	0.0319496
TCGA-AO-A125	0	0	0	0	0	0	0	0	0	0	0	0	0	0	0	0	0	0	0	0	0	0	0	0	0	0	0	0	Notch wild type	-0.842229	-0.871197	-0.831724	-0.86806	-0.430965	-0.568749	-0.31043	0.127442	-0.838466	-0.626373	-0.750366	-0.52576	-0.691134	-0.393293	-0.469686	-0.334867	-0.223274	-1.11261	-0.784991	-0.650391
TCGA-AO-A126	0	0	0	0	0	0	0	0	0	0	0	0	0	0	0	0	0	0	0	0	0	0	0	0	0	0	0	0	Notch wild type	-0.0654327	-0.507774	-0.39613	-0.093102	-0.383754	-0.186421	-0.139864	-0.863339	-0.252907	-0.236238	-0.450859	-0.33991	-0.648013	-0.246009	-0.48482	-0.2713	-0.271661	-0.0977574	-0.406684	0.0721137
TCGA-AO-A129	0	0	0	0	0	0	0	0	0	0	0	0	0	0	0	0	0	0	0	0	0	0	0	0	0	0	0	0	Notch wild type	-0.0140245	-0.399179	-0.0237067	-0.185398	0.0622663	-0.273239	-0.219339	0.0020173	-0.284251	-0.126009	-0.247514	-0.137581	-0.250693	0.0647034	-0.514486	-0.770507	-0.0658864	0.353983	-0.20399	-0.216709
TCGA-AQ-A1H2	0	0	0	0	0	0	0	0	0	0	0	0	0	0	0	0	0	0	0	0	0	0	0	0	0	0	0	0	Notch wild type	-0.386358	0.107704	-0.306042	-0.43206	-0.044687	-0.449501	0.234602	0.528669	-0.648991	-0.202547	-0.390739	0.0836646	0.247682	-0.0552775	0.153438	-0.0445856	0.175766	-0.0420276	0.00939158	0.167874
TCGA-AQ-A1H3	0	0	0	0	0	0	0	0	0	0	0	0	0	0	0	0	0	0	0	0	0	0	0	0	0	0	0	0	Notch wild type	0.289503	0.393534	0.496695	0.566884	0.391162	0.709231	0.191615	1.06733	0.540048	0.39611	0.496394	0.334788	0.452262	0.45714	0.414374	0.319292	0.504709	0.55379	0.41022	0.313666
TCGA-AQ-A04H	0	0	0	0	0	0	0	0	0	0	0	0	0	0	0	0	0	0	0	0	0	0	0	0	0	0	0	0	Notch wild type	-0.0832875	0.0292168	-0.148928	0.108301	-0.236308	0.197576	0.366801	-0.109548	0.0933009	0.235934	0.128603	0.325268	-0.0207187	0.00808672	-0.105733	-0.321834	0.189088	-0.148089	0.187044	0.441478
TCGA-AQ-A04J	0	0	0	0	0	0	0	0	0	0	0	0	0	0	0	0	0	0	0	0	0	0	0	0	0	0	0	0	Notch wild type	0.771678	-0.113983	0.342295	0.254072	0.381132	0.202044	-0.242235	-0.782692	0.369305	-0.0661431	0.367576	-0.236905	-0.0299308	-0.0762892	-0.310215	0.119378	-0.282266	0.512852	-0.0316056	-0.151716
TCGA-AQ-A04L	0	0	0	0	0	0	0	0	0	0	0	0	0	0	0	0	0	0	0	0	0	0	0	0	0	0	0	0	Notch wild type	-0.13087	-0.906326	-0.422935	-0.413811	-0.48362	-0.391775	-0.280886	-0.770452	-0.14997	-0.171793	-0.906829	-0.218577	-0.728988	-0.436756	-0.468252	-0.90154	-0.602354	-0.680316	-0.291932	-0.282478
TCGA-AQ-A7U7	0	0	0	0	0	0	0	0	0	0	0	0	0	0	0	0	0	0	0	0	0	0	0	0	0	0	0	0	Notch wild type	0.485447	0.475609	0.5688	0.713821	0.409455	0.681327	0.553388	0.0966261	0.846582	0.52436	0.944846	0.482413	0.805421	0.303377	0.111472	0.316321	0.563059	1.16311	0.370722	0.524203
TCGA-AQ-A54O	0	0	0	0	0	0	0	0	0	0	0	0	0	0	0	0	0	0	0	0	0	0	0	0	0	0	0	0	Notch wild type	-1.10109	-1.9848	-0.840223	-0.882071	-0.875414	-1.15404	-0.940778	-0.99297	-1.63564	-1.03269	-1.70935	-0.991591	-1.61498	-1.07583	-0.727861	-0.788734	-1.09327	-0.565339	-1.18802	-1.05281
TCGA-AR-A0TQ	0	0	0	0	0	0	0	0	0	0	0	0	0	0	0	0	0	0	0	0	0	0	0	0	0	0	0	0	Notch wild type	-0.316028	0.22197	-0.137254	0.0396632	-0.0166416	0.11609	0.285574	-0.358085	-0.375991	0.0534367	0.0452879	0.192852	0.100637	-0.085658	0.184905	0.18702	0.107391	0.643502	0.0728376	0.241292
TCGA-AR-A0TR	0	0	0	0	0	0	0	0	0	0	0	0	0	0	0	0	0	0	0	0	0	0	0	0	0	0	0	0	Notch wild type	-1.09401	-0.164833	-0.651313	-0.763847	-0.274317	-0.579472	0.172785	1.07334	-0.88487	0.00548082	0.515399	0.136815	0.152169	-0.0355606	0.512355	0.264389	0.375634	0.110331	0.0792476	-0.285064
TCGA-AR-A0TS	0	0	0	0	0	0	0	0	0	0	0	0	0	0	0	0	0	0	0	0	0	0	0	0	0	0	0	0	Notch wild type	0.228652	1.34884	0.368639	0.425105	0.43146	0.397147	0.0851501	0.328061	0.574149	0.658731	1.37407	0.364752	0.620213	0.631208	0.449783	0.942531	0.635833	1.11697	0.58461	0.450553
TCGA-AR-A0TT	0	0	0	0	0	0	0	0	0	0	0	0	0	0	0	0	0	0	0	0	0	0	0	0	0	0	0	0	Notch wild type	-0.410675	-0.174372	0.0269463	0.0152632	0.143547	-0.0501511	0.124222	-0.315027	-0.1064	-0.138174	0.11984	0.0200379	-0.140336	-0.189445	-0.180733	-0.401121	-0.0389873	0.765828	0.00172473	0.0623269
TCGA-AR-A0TV	0	0	0	0	0	0	0	0	0	0	0	0	0	0	0	0	0	0	0	0	0	0	0	0	0	0	0	0	Notch wild type	-1.17283	-0.307168	-0.56578	-0.605345	-0.0252228	-0.818079	-0.302738	-0.129264	-0.673341	-0.573254	-0.494763	-0.365202	-0.339057	-0.586272	-0.230148	-1.36551	-0.256965	-0.0738356	-0.531365	-0.745951
TCGA-AR-A0TW	0	0	0	0	0	0	0	0	0	0	0	0	0	0	0	0	0	0	0	0	0	0	0	0	0	0	0	0	Notch wild type	-0.955831	-0.198249	-0.668997	-0.677713	-0.553667	-0.589412	-0.373101	-0.322068	-0.569639	-0.835368	-0.395576	-0.544636	-0.386763	-0.681414	-0.162425	-0.976	-0.394958	-0.0244954	-0.303895	-0.767835
TCGA-AR-A0TX	0	0	0	0	0	0	0	0	0	0	0	0	0	0	0	0	0	0	0	0	0	0	0	0	0	0	0	0	Notch wild type	-0.0494313	0.543921	0.0333433	0.233112	-0.0491896	0.112151	0.418944	-0.175275	0.228298	0.354724	0.487365	0.364917	0.321042	0.34843	0.178919	0.46112	0.372764	0.771688	0.432921	0.493702
TCGA-AR-A0TY	0	0	0	0	0	0	0	0	0	0	0	0	0	0	0	0	0	0	0	0	0	0	0	0	0	0	0	0	Notch wild type	-0.387017	0.0373554	-0.407179	-0.427617	-0.628996	-0.244416	0.0869373	-0.217566	-0.28072	-0.141609	-0.531843	-0.0468615	-0.134654	-0.52067	0.0859508	-0.206918	-0.307644	-0.334224	-0.468646	-0.496958
TCGA-AR-A0TZ	0	0	0	0	0	0	0	0	0	0	0	0	0	0	0	0	0	0	0	0	0	0	0	0	0	0	0	0	Notch wild type	-0.155931	0.611938	0.296395	0.190857	-0.311604	0.338099	0.733787	0.545707	0.131275	0.485483	1.21285	0.590637	0.430774	0.341605	0.754231	0.241383	0.59044	-0.177683	0.671391	0.752668
TCGA-AR-A0U0	0	0	0	0	0	0	0	0	0	0	0	0	0	0	0	0	0	0	0	0	0	0	0	0	0	0	0	0	Notch wild type	0.233226	-0.0292453	0.1912	-0.375765	0.602691	-0.129259	-0.306952	-0.180337	-0.0964715	-0.0317839	0.0813513	-0.171208	-0.085702	-0.150022	-0.133126	-0.893294	-0.0398017	0.320022	0.0245295	-0.27948
TCGA-AR-A0U2	0	0	0	0	0	0	0	0	0	0	0	0	0	0	0	0	0	0	0	0	0	0	0	0	0	0	0	0	Notch wild type	-0.509211	1.02025	-0.156426	-0.0699356	-0.0294882	-0.0996953	0.405181	0.217466	0.1987	0.106594	1.06513	0.300181	0.404789	-0.179375	0.648955	-0.194675	0.487972	0.775099	0.305962	0.207207
TCGA-AR-A0U3	0	0	0	0	0	0	0	0	0	0	0	0	0	0	0	0	0	0	0	0	0	0	0	0	0	0	0	0	Notch wild type	-0.123429	0.51531	-0.259644	-0.153211	-0.0229152	-0.0716395	0.474438	1.08207	-0.0663075	0.313638	0.05243	0.332682	0.0752789	0.183824	0.142989	0.121543	0.309405	0.0043702	0.227382	0.0875533
TCGA-AR-A0U4	0	0	0	0	0	0	0	0	0	0	0	0	0	0	0	0	0	0	0	0	0	0	0	0	0	0	0	0	Notch wild type	-0.0318007	0.493126	0.274394	0.294013	0.613356	0.173962	0.372005	0.239676	0.754519	0.30247	0.432762	0.247364	0.0906529	0.506445	0.118114	-0.718103	0.207454	-0.139057	0.398686	0.0163016
TCGA-AR-A1AI	0	0	0	0	0	0	0	0	0	0	0	0	0	0	0	0	0	0	0	0	0	0	0	0	0	0	0	0	Notch wild type	-0.664293	-0.361653	-0.181656	-0.592294	0.02949	-0.704541	-0.486747	0.231943	-0.618923	-0.218212	-0.226899	-0.276531	-0.269105	-0.124695	-0.36643	-0.745581	-0.308944	-0.0552936	0.0591636	-0.264159
TCGA-AR-A1AK	0	0	0	0	0	0	0	0	0	0	0	0	0	0	0	0	0	0	0	0	0	0	0	0	0	0	0	0	Notch wild type	0.424506	0.903326	0.53096	0.577304	0.471618	0.614211	0.298705	0.617556	0.572291	0.608859	0.909453	0.421145	0.892221	0.483197	0.101449	0.522455	0.706676	0.721917	0.30754	0.312509
TCGA-AR-A1AM	0	0	0	0	0	0	0	0	0																			0	Notch wild type	0.552489	0.387509	0.28412	0.397845	0.319759	0.371161	0.533287	0.432992	0.268066	0.391082	0.541061	0.533224	0.36872	0.403119	0.243894	0.535266	0.555803	0.694338	0.43208	0.567533
TCGA-AR-A1AN	0	0	0	0	0	0	0	0	0	0	0	0	0	0	0	0	0	0	0	0	0	0	0	0	0	0	0	0	Notch wild type	-0.0555752	-0.10578	0.160862	0.438531	0.129981	0.464976	0.276244	-0.152451	0.163949	-0.00379581	-0.193891	0.127702	0.148757	0.110517	0.038338	-0.279539	-0.0126972	-0.0992181	0.102162	0.231916
TCGA-AR-A1AO	0	0	0	0	0	0	0	0	0	0	0	0	0	0	0	0	0	0	0	0	0	0	0	0	0	0	0	0	Notch wild type	0.409915	0.627422	0.632506	0.557576	0.691837	0.480019	0.182771	-0.0752053	0.290603	0.324604	0.500476	0.186122	0.27292	0.243099	-0.120484	-0.00621193	0.244869	0.894731	0.29812	0.217822
TCGA-AR-A1AP	0	0	0	0	0	0	0	0	0	0	0	0	0	0	0	0	0	0	0	0	0	0	0	0	0	0	0	0	Notch wild type	-0.0158929	-0.244675	0.359034	0.253635	0.529099	0.195851	0.13621	0.321164	-0.12787	0.0689482	0.32273	0.1757	0.259849	0.137106	0.308781	0.0950598	0.293154	0.0811928	0.357648	0.244006
TCGA-AR-A1AQ	0	0	0	0	0	0	0	0	0	0	0	0	0	0	0	0	0	0	0	0	0	0	0	0	0	0	0	0	Notch wild type	-0.330678	-0.709803	-0.42533	-0.42194	0.0991384	-0.686898	-0.943038	-0.756068	-0.553015	-0.385891	-0.925435	-0.699059	-0.949466	-0.594922	-0.845939	-1.19308	-0.631257	-0.0400915	-0.516296	-0.48346
TCGA-AR-A1AS	0	0	0	0	0	0	0	0	0	0	0	0	0	0	0	0	0	0	0	0	0	0	0	0	0	0	0	0	Notch wild type	-0.365176	-0.0595274	-0.0717619	-0.128255	-0.217132	-0.0418295	0.134046	0.715197	-0.122626	-0.139636	-0.0142462	0.0216645	0.180911	0.308263	-0.0232618	-0.149964	0.252735	-0.62533	-0.0623616	0.107212
TCGA-AR-A1AU	0	0	0	0	0	0	0	0	0	0	0	0	0	0	0	0	0	0	0	0	0	0	0	0	0	0	0	0	Notch wild type	0.534093	0.0790763	0.426538	0.467119	0.273228	0.558496	0.418241	-0.188149	0.217436	0.309585	0.513837	0.344302	0.43499	0.0766691	0.146401	0.256526	0.17861	0.0296493	0.387412	0.324098
TCGA-AR-A1AV	0	0	0	0	0	0	0	0	0	0	0	0	0	0	0	0	0	0	0	0	0	0	0	0	0	0	0	0	Notch wild type	-0.0945678	0.636017	0.0675287	0.217041	-0.0331115	0.41036	0.248458	0.937128	0.68874	0.173076	0.78562	0.268409	0.558795	0.397031	0.356916	0.303574	0.618494	-0.358712	0.353113	0.397375
TCGA-AR-A1AW	0	0	0	0	0	0	0	0	0	0	0	0	0	0	0	0	0	0	0	0	0	0	0	0	0	0	0	0	Notch wild type	-0.850016	-0.322836	-0.282279	-0.27382	0.0822982	-0.503085	-0.607902	-0.607895	-0.706077	-0.485669	-0.150562	-0.491457	-0.657397	-0.690576	-0.520967	0.0908574	-0.457812	0.599499	-0.440229	-0.754975
TCGA-AR-A1AX	0	0	0	0	0	0	0	0	0	0	0	0	0	0	0	0	0	0	0	0	0	0	0	0	0	0	0	0	Notch wild type	0.514524	0.231662	0.573398	0.402092	0.187276	0.354355	0.224549	-0.234153	0.20697	0.456837	0.773012	0.36731	0.393418	0.242881	-0.177012	-0.230083	0.260704	1.17088	0.614889	0.337175
TCGA-AR-A2LE	0	0	0	0	0	0	0	0	0	0	0	0	0	0	0	0	0	0	0	0	0	0	0	0	0	0	0	0	Notch wild type	-0.30661	-0.34978	-0.444252	-0.253722	-0.365259	-0.123795	-0.511907	-0.402051	-0.255586	-0.232571	-0.323078	-0.308036	-0.193354	-0.430598	-0.627292	-0.319609	-0.312719	-0.261484	-0.166117	-0.161627
TCGA-AR-A2LH	0	0	0	0	0	0	0	0	0	0	0	0	0	0	0	0	0	0	0	0	0	0	0	0	0	0	0	0	Notch wild type	0.383339	0.35188	0.48095	0.41391	0.593207	0.498166	0.425826	-0.0318231	0.427603	0.273499	0.653469	0.276814	0.54191	0.27667	0.129957	0.313892	0.279829	1.05491	0.361305	0.153735
TCGA-AR-A2LJ	0	0	0	0	0	0	0	0	0	0	0	0	0	0	0	0	0	0	0	0	0	0	0	0	0	0	0	0	Notch wild type	-0.105173	-0.683968	-0.255219	-0.0360633	-0.0618674	-0.150714	0.00302388	-0.388024	-0.43121	-0.303435	-0.882477	-0.216717	-0.416656	-0.0826267	-0.52881	-0.23152	-0.303542	0.463669	-0.358387	0.196122
TCGA-AR-A2LK	0	0	0	0	0	0	0	0	0	0	0	0	0	0	0	0	0	0	0	0	0	0	0	0	0	0	0	0	Notch wild type	-0.207374	0.804601	0.0885828	0.0542631	0.0798293	0.0472554	0.137234	0.619302	0.0471803	0.205668	0.868056	0.204131	0.226576	0.235429	0.672321	0.356058	0.52551	-0.495682	0.350431	0.48115
TCGA-AR-A2LM	0	0	0	0	0	0	0	0	0	0	0	0	0	0	0	0	0	0	0	0	0	0	0	0	0	0	0	0	Notch wild type	0.800022	0.842531	0.692776	0.746085	0.520672	0.856816	0.514457	0.907414	0.911299	0.768231	1.05272	0.728872	0.845069	0.668748	0.25053	0.122459	0.791542	0.610285	0.776024	0.680846
TCGA-AR-A2LN	0	0	0	0	0	0	0	0	0	0	0	0	0	0	0	0	0	0	0	0	0	0	0	0	0	0	0	0	Notch wild type	0.947751	0.961197	0.762092	0.905747	0.722083	1.19791	0.673724	0.203922	1.01459	0.754798	1.17179	0.711316	1.07222	0.571832	0.329191	0.722958	0.744238	0.722265	0.724286	0.922278
TCGA-AR-A2LO	0	0	0	0	0	0	0	0	0	0	0	0	0	0	0	0	0	0	0	0	0	0	0	0	0	0	0	0	Notch wild type	0.951851	0.609504	0.443094	0.675145	0.259313	0.695939	0.657309	0.283088	0.727145	0.63716	0.951582	0.648424	0.958794	0.489693	0.0276184	0.135441	0.568096	1.10145	0.45353	0.48428
TCGA-AR-A2LQ	0	0	0	0	0	0	0	0	0	0	0	0	0	0	0	0	0	0	0	0	0	0	0	0	0	0	0	0	Notch wild type	0.989774	0.368933	0.617772	0.893003	0.521516	0.870143	0.387132	-0.152601	0.922992	0.50285	0.80373	0.453478	0.887726	0.373408	0.271816	0.588281	0.316631	0.191819	0.58837	0.743525
TCGA-AR-A5QM	0	0	0	0	0	0	0	0	0	0	0	0	0	0	0	0	0	0	0	0	0	0	0	0	0	0	0	0	Notch wild type	0.41579	0.281397	0.443943	0.414291	0.301385	0.548464	0.429823	0.525437	0.550351	0.17124	0.376734	0.277291	0.473191	0.447058	0.0615883	0.526815	0.513355	0.628021	0.187806	0.40462
TCGA-AR-A5QP	0	0	0	0	0	0	0	0	0	0	0	0	0	0	0	0	0	0	0	0	0	0	0	0	0	0	0	0	Notch wild type	0.465216	-0.0624632	0.377069	0.306483	0.366701	0.301953	0.444643	0.247304	0.15728	0.31816	0.314612	0.37044	0.296099	0.286155	0.280984	0.175908	0.290027	0.229836	0.191053	0.248628
TCGA-AR-A5QQ	0	0	0	0	0	0	0	0	0	0	0	0	0	0	0	0	0	0	0	0	0	0	0	0	0	0	0	0	Notch wild type	0.8482	0.383963	0.758243	0.355342	0.299605	0.387248	-0.0183385	-1.03676	0.341335	0.0944216	-0.725319	-0.084737	0.0793754	0.0574591	-0.441801	-0.339778	-0.260362	0.950878	-0.123237	0.196415
TCGA-AR-A24H	0	0	0	0	0	0	0	0	0	0	0	0	0	0	0	0	0	0	0	0	0	0	0	0	0	0	0	0	Notch wild type	-0.683641	0.627492	-0.160637	-0.299834	0.00031361	-0.0479829	0.180815	0.280724	-0.506187	0.314461	0.429306	0.286475	0.204228	-0.242907	0.457521	-0.232929	0.262376	0.120399	-0.00391169	-0.358981
TCGA-AR-A24K	0	0	0	0	0	0	0	0	0	0	0	0	0	0	0	0	0	0	0	0	0	0	0	0	0	0	0	0	Notch wild type	-0.58104	-0.246669	-0.347342	-0.494399	-0.180873	-0.418521	-0.282106	0.330222	-0.462113	-0.215926	0.224321	-0.135825	-0.487529	-0.398352	0.0299494	-0.784	-0.0523737	-0.785343	-0.0495291	-0.274434
TCGA-AR-A24L	0	0	0	0	0	0	0	0	0	0	0	0	0	0	0	0	0	0	0	0	0	0	0	0	0	0	0	0	Notch wild type	0.579437	0.282693	0.386674	0.476255	-0.149087	0.41622	0.136725	0.347568	0.869201	0.587049	0.473333	0.379731	0.482777	0.400337	0.579321	0.317666	0.126135	-0.271804	0.576465	0.47493
TCGA-AR-A24M	0	0	0	0	0	0	0	0	0	0	0	0	0	0	0	0	0	0	0	0	0	0	0	0	0	0	0	0	Notch wild type	0.658148	0.71541	0.582325	0.342659	-0.202687	0.299178	0.217099	0.862313	0.671955	0.441238	0.707079	0.326246	0.822698	0.563614	0.411883	0.446587	0.604734	-0.349948	0.629246	0.653195
TCGA-AR-A24N	0	0	0	0	0	0	0	0	0	0	0	0	0	0	0	0	0	0	0	0	0	0	0	0	0	0	0	0	Notch wild type	-0.255579	-0.167945	0.0144958	-0.0357354	-0.0186373	0.0719157	-0.190766	0.378939	-0.213609	-0.264489	0.0189806	-0.15958	-0.259451	-0.202955	0.0557266	-0.498726	-0.120609	-0.49488	0.138162	-0.23908
TCGA-AR-A24O	0	0	0	0	0	0	0	0	0	0	0	0	0	0	0	0	0	0	0	0	0	0	0	0	0	0	0	0	Notch wild type	0.898845	0.42883	0.756129	0.79218	0.532867	0.908404	0.383415	-0.0584954	1.20436	0.495553	0.973884	0.412858	0.781141	0.495072	0.343319	0.73576	0.410191	0.882624	0.565049	0.715499
TCGA-AR-A24P	0	0	0	0	0	0	0	0	0	0	0	0	0	0	0	0	0	0	0	0	0	0	0	0	0	0	0	0	Notch wild type	0.360247	0.37821	0.503383	0.429154	0.145457	0.503025	-0.000961499	0.829571	0.485553	0.378475	0.693637	0.258389	0.309215	0.391564	0.275267	0.0539146	0.384908	0.0941407	0.497702	0.411088
TCGA-AR-A24R	0	0	0	0	0	0	0	0	0	0	0	0	0	0	0	0	0	0	0	0	0	0	0	0	0	0	0	0	Notch wild type	-0.512525	-0.140625	-0.187049	-0.0390788	-0.307813	-0.261229	-0.131733	0.407388	-0.432814	0.137786	0.176849	0.132386	-0.111908	-0.250264	0.345952	-0.0944953	0.0369315	-0.0747316	0.162082	-0.105913
TCGA-AR-A24T	0	0	0	0	0	0	0	0	0	0	0	0	0	0	0	0	0	0	0	0	0	0	0	0	0	0	0	0	Notch wild type	0.812278	0.972882	0.382666	0.618418	-0.111901	0.617163	0.331845	0.811816	1.27568	0.638866	0.862539	0.452028	0.787862	0.557835	0.335679	0.385649	0.507472	0.339064	0.505104	0.628027
TCGA-AR-A24U	0	0	0	0	0	0	0	0	0	0	0	0	0	0	0	0	0	0	0	0	0	0	0	0	0	0	0	0	Notch wild type	-0.628113	0.100052	0.359581	0.0149212	0.543477	0.101454	-0.482446	-0.351654	-0.432381	-0.287583	-0.0855482	-0.341588	-0.253931	-0.349305	-0.297957	-0.712632	-0.572813	0.334282	0.0471047	-0.219345
TCGA-AR-A24V	0	0	0	0	0	0	0	0	0	0	0	0	0	0	0	0	0	0	0	0	0	0	0	0	0	0	0	0	Notch wild type	0.286638	0.287455	0.526154	0.410242	0.416019	0.390004	-0.0203736	0.205248	0.516954	0.0460291	0.068274	0.0676173	0.27368	0.234384	0.535408	0.820472	0.0277244	-0.220021	0.398494	0.379857
TCGA-AR-A24X	0	0	0	0	0	0	0	0	0	0	0	0	0	0	0	0	0	0	0	0	0	0	0	0	0	0	0	0	Notch wild type	0.210057	0.349285	0.461102	0.236123	0.354949	0.33955	0.20353	0.739233	0.59399	0.00115824	0.524274	0.158437	0.0178001	0.187234	0.357459	0.101354	0.351828	0.319663	0.36108	0.300634
TCGA-AR-A250	0	0	0	0	0	0	0	0	0	0	0	0	0	0	0	0	0	0	0	0	0	0	0	0	0	0	0	0	Notch wild type	0.505807	0.330659	0.0281369	0.302428	-0.194186	0.414303	0.17426	0.221057	0.690902	0.0971581	0.0557521	0.135934	0.299111	0.256772	0.0167243	0.468939	0.0645972	0.319906	0.418258	0.595573
TCGA-AR-A252	0	0	0	0	0	0	0	0	0	0	0	0	0	0	0	0	0	0	0	0	0	0	0	0	0	0	0	0	Notch wild type	-0.0237222	0.0898161	0.228672	0.0389916	0.22486	-0.0651997	-0.323315	-0.136168	0.0803435	0.0278078	0.63552	-0.106374	0.0109105	-0.24578	-0.38699	-0.434736	-0.154743	0.995472	0.102514	-0.345617
TCGA-AR-A255	0	0	0	0	0	0	0	0	0	0	0	0	0	0	0	0	0	0	0	0	0	0	0	0	0	0	0	0	Notch wild type	0.596464	0.539063	0.630329	0.519411	0.463421	0.469842	0.144185	0.554871	0.558663	0.499386	0.757243	0.415576	0.496385	0.40863	0.30366	0.138063	0.403685	0.478498	0.769145	0.61923
TCGA-B6-A0I2	0	0	0	0	0	0	0	0	0	0	0	0	0	0	0	0	0	0	0	0	0	0	0	0	0	0	0	0	Notch wild type	0.0595367	-1.23028	-0.262403	-0.703337	-0.217041	-0.86316	-0.74639	-0.932293	-0.446579	-0.563135	-1.14443	-0.594562	-1.01585	-0.442263	-0.910299	0.0786037	-0.681781	0.56891	-0.695211	-0.801283
TCGA-B6-A0I5	0	0	0	0	0	0	0	0	0	0	0	0	0	0	0	0	0	0	0	0	0	0	0	0	0	0	0	0	Notch wild type	-0.449588	-1.43346	-0.696089	-0.568709	-1.00218	-0.699298	-0.683422	-0.352455	-0.914599	-0.952016	-1.5447	-0.876127	-1.24526	-0.763855	-0.802705	-0.778088	-0.920601	-0.571603	-0.929888	-0.783308
TCGA-B6-A0IB	0	0	0	0	0	0	0	0	0	0	0	0	0	0	0	0	0	0	0	0	0	0	0	0	0	0	0	0	Notch wild type	-0.553462	-0.764156	-0.791571	-0.474945	-0.270137	-0.50391	0.0399997	0.283126	-0.350841	-0.363244	-0.877391	-0.158228	-0.42251	-0.295174	0.109808	0.338177	-0.0595445	-0.124252	-0.552956	-0.451914
TCGA-B6-A0IC	0	0	0	0	0	0	0	0	0	0	0	0	0	0	0	0	0	0	0	0	0	0	0	0	0	0	0	0	Notch wild type	-1.10453	0.607193	-0.564802	-0.872341	-0.698458	-0.593396	0.292939	0.360676	-0.869446	0.215384	-0.180686	0.236058	-0.0011762	-0.260749	0.777992	0.842451	0.282432	-1.0121	0.00708156	-0.0476237
TCGA-B6-A0IE	0	0	0	0	0	0	0	0	0	0	0	0	0	0	0	0	0	0	0	0	0	0	0	0	0	0	0	0	Notch wild type	-0.317946	-0.754726	-0.811234	-0.66999	-0.815552	-0.847961	-0.514317	-0.829795	-0.768168	-0.627346	-1.12961	-0.64046	-0.86889	-0.759458	-0.677084	-0.981967	-0.777517	-0.657908	-0.754353	-1.00436
TCGA-B6-A0IH	0	0	0	0	0	0	0	0	0	0	0	0	0	0	0	0	0	0	0	0	0	0	0	0	0	0	0	0	Notch wild type	0.711415	0.373298	0.473136	0.648173	0.175566	0.603543	0.236161	0.842883	0.680435	0.474851	0.664122	0.37144	0.577855	0.290328	0.133462	0.51335	0.471438	0.473774	0.392128	0.396315
TCGA-B6-A0IK	0	0	0	0	0	0	0	0	0	0	0	0	0	0	0	0	0	0	0	0	0	0	0	0	0	0	0	0	Notch wild type	0.0530666	0.0754819	0.26548	-0.0920991	0.0465147	0.0879475	0.54852	-0.123667	0.00244654	-0.176518	-0.211344	0.164819	0.438839	0.0887653	0.0366772	-0.0278491	-0.0425027	0.0373601	0.198949	0.0188386
TCGA-B6-A0IN	0	0	0	0	0	0	0	0	0	0	0	0	0	0	0	0	0	0	0	0	0	0	0	0	0	0	0	0	Notch wild type	-0.632369	-1.76129	-1.00924	-0.693009	-0.995369	-0.779606	-1.14624	-1.26725	-0.58706	-1.22394	-1.679	-1.27615	-1.12792	-1.34664	-1.23397	-0.589096	-1.48563	-0.292493	-1.3916	-1.32342
TCGA-B6-A0IO	0	0	0	0	0	0	0	0	0	0	0	0	0	0	0	0	0	0	0	0	0	0	0	0	0	0	0	0	Notch wild type	-0.431209	-0.788284	-0.478073	-0.469512	-0.475866	-0.348333	-0.337988	0.0228402	-0.585861	-0.234146	-0.740145	-0.269068	-0.596603	-0.337678	-0.208909	-0.545416	-0.0911531	-0.138295	-0.451731	-0.266427
TCGA-B6-A0IP	0	0	0	0	0	0	0	0	0	0	0	0	0	0	0	0	0	0	0	0	0	0	0	0	0	0	0	0	Notch wild type	-0.0482783	0.199745	-0.204685	-0.0380667	-0.0258526	-0.120027	0.19838	0.63742	-0.165895	0.232339	0.0496524	0.233113	0.227891	0.238516	0.334548	0.272023	0.359452	0.305505	0.209879	0.216147
TCGA-B6-A0RG	0	0	0	0	0	0	0	0	0	0	0	0	0	0	0	0	0	0	0	0	0	0	0	0	0	0	0	0	Notch wild type	0.0740134	-0.163721	-0.314749	-0.100619	-0.573498	0.00784653	-0.129896	0.44113	-0.0227566	-0.125051	-0.481154	-0.109648	-0.297316	-0.0881458	0.0783878	-0.351483	-0.00452836	-0.775842	-0.107906	0.178872
TCGA-B6-A0RH	0	0	0	0	0	0	0	0	0	0	0	0	0	0	0	0	0	0	0	0	0	0	0	0	0	0	0	0	Notch wild type	-0.140295	-0.47121	-0.179179	-0.26735	-0.19409	-0.341351	-0.360187	0.235244	-0.568208	-0.33811	-0.963755	-0.408941	-0.653433	-0.331699	-0.354766	-0.301709	-0.292863	-0.560504	-0.192229	0.00402183
TCGA-B6-A0RI	0	0	0	0	0	0	0	0	0	0	0	0	0	0	0	0	0	0	0	0	0	0	0	0	0	0	0	0	Notch wild type	0.033002	0.218085	0.329766	0.218386	0.0282624	0.15842	0.112713	0.523723	0.00350598	0.123503	0.0489225	0.174889	0.2176	0.322574	0.523386	0.0225788	0.298841	-0.472188	0.413139	0.578257
TCGA-B6-A0RL	0	0	0	0	0	0	0	0	0	0	0	0	0	0	0	0	0	0	0	0	0	0	0	0	0	0	0	0	Notch wild type	-1.46762	-0.0504711	-1.04979	-1.15234	-0.307187	-1.22113	0.178299	0.462221	-1.27445	-0.376135	-0.131852	-0.0244245	-0.679673	-0.406751	0.0967669	0.285131	-0.103068	-1.20075	-0.455363	-0.610698
TCGA-B6-A0RM	0	0	0	0	0	0	0	0	0	0	0	0	0	0	0	0	0	0	0	0	0	0	0	0	0	0	0	0	Notch wild type	-0.894859	-0.083421	-0.475849	-0.418446	-0.325093	-0.347088	-0.0416232	-0.170144	-1.00673	-0.143608	-0.626423	-0.0571163	-0.456235	-0.406605	-0.0549192	-0.436711	-0.223411	-0.559378	-0.290181	-0.598416
TCGA-B6-A0RN	0	0	0	0	0	0	0	0	0	0	0	0	0	0	0	0	0	0	0	0	0	0	0	0	0	0	0	0	Notch wild type	-0.361676	-0.236827	-0.0447792	-0.0809974	-0.143489	-0.278317	-0.117011	0.76663	-0.359755	-0.252217	-0.314851	-0.114735	-0.365261	-0.218413	0.210723	0.199109	-0.0524653	-0.435133	0.0522627	0.168906
TCGA-B6-A0RO	0	0	0	0	0	0	0	0	0	0	0	0	0	0	0	0	0	0	0	0	0	0	0	0	0	0	0	0	Notch wild type	-0.0102166	0.143523	-0.330038	-0.329077	-0.694377	-0.170985	0.20531	1.1211	-0.205623	0.181037	-0.484688	0.195003	0.163982	0.231892	0.420369	0.424962	0.138952	-0.197427	-0.0279992	-0.173044
TCGA-B6-A0RQ	0	0	0	0	0	0	0	0	0	0	0	0	0	0	0	0	0	0	0	0	0	0	0	0	0	0	0	0	Notch wild type	0.682566	0.602038	0.295105	0.122318	0.0689727	0.128169	0.393788	0.067245	0.265642	0.475846	0.565569	0.397434	0.736807	0.33993	0.178908	0.248816	0.264415	-0.414688	0.175541	0.0624362
TCGA-B6-A0RU	0	0	0	0	0	0	0	0	0	0	0	0	0	0	0	0	0	0	0	0	0	0	0	0	0	0	0	0	Notch wild type	0.812095	0.734993	0.471082	0.42488	0.509883	0.334009	0.084566	-0.389601	0.872832	0.319194	1.03029	0.19809	0.443841	0.311703	0.488755	1.03035	0.0199694	0.101626	0.0553926	0.225452
TCGA-B6-A0RV	0	0	0	0	0	0	0	0	0	0	0	0	0	0	0	0	0	0	0	0	0	0	0	0	0	0	0	0	Notch wild type	0.0916043	0.608462	0.136262	0.0858853	0.351474	0.114535	0.39188	0.462699	-0.00506315	0.430428	0.375097	0.391585	0.287985	0.435152	0.172643	0.272358	0.354689	0.598475	0.287806	0.212466
TCGA-B6-A0WS	0	0	0	0	0	0	0	0	0	0	0	0	0	0	0	0	0	0	0	0	0	0	0	0	0	0	0	0	Notch wild type	0.0487308	0.565135	0.168896	0.313017	-0.111223	0.188802	0.161602	0.0868489	0.122366	0.303292	0.0710199	0.226835	0.317595	0.258979	0.186977	-0.00780007	0.116446	0.680005	0.178768	0.0475911
TCGA-B6-A0WT	0	0	0	0	0	0	0	0	0	0	0	0	0	0	0	0	0	0	0	0	0	0	0	0	0	0	0	0	Notch wild type	0.380641	0.455456	0.200031	0.218261	-0.239272	0.259417	0.396065	0.370301	0.459464	0.25914	0.674565	0.491441	0.204754	0.131395	0.323418	0.198255	0.187707	-0.0385418	0.395723	0.503024
TCGA-B6-A0WV	0	0	0	0	0	0	0	0	0	0	0	0	0	0	0	0	0	0	0	0	0	0	0	0	0	0	0	0	Notch wild type	-0.173846	0.172209	-0.124045	-0.151229	-0.295294	-0.0768294	0.30388	0.538733	-0.0056962	0.257543	0.112701	0.378574	0.221512	0.192507	0.675594	0.0355913	0.212569	-0.715058	0.0972019	-0.118538
TCGA-B6-A0WW	0	0	0	0	0	0	0	0	0	0	0	0	0	0	0	0	0	0	0	0	0	0	0	0	0	0	0	0	Notch wild type	-0.0564662	0.0920245	-0.140052	-0.15458	-0.258122	-0.165911	-0.199671	0.73722	0.240665	0.0126504	-0.0354148	-0.0638207	0.0861419	-0.111029	0.29821	0.310374	0.0394859	-0.724199	0.215821	0.370218
TCGA-B6-A0WY	0	0	0	0	0	0	0	0	0	0	0	0	0	0	0	0	0	0	0	0	0	0	0	0	0	0	0	0	Notch wild type	0.885826	0.410041	0.501667	0.491394	-0.0149283	0.552479	0.502097	0.0916815	0.650071	0.424709	0.436976	0.436118	0.816462	0.397104	0.0883515	0.0259269	0.341579	0.254712	0.343612	0.250794
TCGA-B6-A0WZ	0	0	0	0	0	0	0	0	0	0	0	0	0	0	0	0	0	0	0	0	0	0	0	0	0	0	0	0	Notch wild type	-0.301656	-0.69304	-0.33357	-0.321883	-0.40199	-0.220645	-0.252993	0.0682777	-0.54185	-0.397981	-0.820383	-0.35229	-0.300187	-0.204708	-0.131962	-0.527966	-0.225272	-0.848515	-0.259572	-0.197808
TCGA-B6-A0X1	0	0	0	0	0	0	0	0	0	0	0	0	0	0	0	0	0	0	0	0	0	0	0	0	0	0	0	0	Notch wild type	-0.117889	0.345851	0.352486	-0.121009	0.644584	-0.218752	0.0836987	0.628304	0.0736844	0.517732	-0.195736	0.403639	0.215323	0.492984	0.0378791	-0.208347	0.485603	0.562483	0.24167	-0.620516
TCGA-B6-A0X4	0	0	0	0	0	0	0	0	0	0	0	0	0	0	0	0	0	0	0	0	0	0	0	0	0	0	0	0	Notch wild type	-0.383808	-0.105437	-0.633694	-0.723466	-0.0917215	-0.638181	0.0202227	0.148371	-0.434041	0.000408581	-0.212058	-0.00824645	-0.082339	-0.469254	-0.0633881	-0.97636	-0.116542	-0.983181	-0.436114	-0.811202
TCGA-B6-A0X5	0	0	0	0	0	0	0	0	0	0	0	0	0	0	0	0	0	0	0	0	0	0	0	0	0	0	0	0	Notch wild type	-0.822331	-0.389058	-0.326344	-0.545251	0.0811413	-0.556019	0.0148475	-1.00137	-0.825921	-0.120111	-0.445213	-0.104319	-0.435838	-0.322145	0.446666	0.565208	-0.300691	-0.0456457	-0.109672	0.0282035
TCGA-B6-A0X7	0	0	0	0	0	0	0	0	0	0	0	0	0	0	0	0	0	0	0	0	0	0	0	0	0	0	0	0	Notch wild type	0.224192	-0.082325	-0.0966984	0.180408	0.119231	0.0769781	0.0879802	0.366626	0.170258	0.11347	0.0864512	0.139009	0.0300383	0.00559559	0.0233521	0.208055	0.0713887	-0.500878	0.0663602	0.123786
TCGA-B6-A1KC	0	0	0	0	0	0	0	0	0	0	0	0	0	0	0	0	0	0	0	0	0	0	0	0	0	0	0	0	Notch wild type	-0.897829	-0.973987	-0.820794	-0.578081	-0.662555	-0.697037	-0.653184	-0.233421	-0.651259	-0.696008	-1.10528	-0.551223	-0.665547	-0.782879	-0.151409	0.270789	-0.872673	-1.05149	-0.927125	-0.839196
TCGA-B6-A1KF	0	0	0	0	0	0	0	0	0	0	0	0	0	0	0	0	0	0	0	0	0	0	0	0	0	0	0	0	Notch wild type	0.750479	0.151131	-0.14065	-0.0843722	-0.469358	-0.0502365	-0.436059	0.708156	1.67553	-0.200658	0.218665	-0.282165	0.0276857	0.221571	-0.547842	-0.957896	-0.100283	-1.10652	0.00999205	-0.0982217
TCGA-B6-A1KN	0	0	0	0	0	0	0	0	0	0	0	0	0	0	0	0	0	0	0	0	0	0	0	0	0	0	0	0	Notch wild type	0.489859	0.281206	0.331217	0.1659	-0.149106	0.286688	0.405369	0.523948	0.765635	0.270853	0.656407	0.380122	0.268121	0.219819	0.0742878	-0.0516155	0.138505	0.11719	0.386784	0.166861
TCGA-B6-A2IU	0	0	0	0	0	0	0	0	0	0	0	0	0	0	0	0	0	0	0	0	0	0	0	0	0	0	0	0	Notch wild type	-0.148466	0.306794	-0.172246	-0.101447	-0.236817	0.0856288	0.0175914	0.78057	-0.372802	0.134812	-0.320787	0.0889473	-0.0272831	-0.155252	-0.00445645	0.0540843	0.258138	-0.232661	0.0461209	0.246779
TCGA-B6-A3ZX	0	0	0	0	0	0	0	0	0	0	0	0	0	0	0	0	0	0	0	0	0	0	0	0	0	0	0	0	Notch wild type	0.329874	0.247599	0.315079	0.171901	0.287351	-0.047679	0.0927615	-0.452508	0.163266	0.338913	0.308289	0.219162	0.314803	0.274335	0.135792	0.478048	0.256306	1.67677	0.144773	0.116822
TCGA-B6-A40C	0	0	0	0	0	0	0	0	0	0	0	0	0	0	0	0	0	0	0	0	0	0	0	0	0	0	0	0	Notch wild type	-0.150096	-0.217367	-0.232593	-0.0902764	0.0309428	-0.226573	0.0323278	-0.0210522	-0.355306	-0.313917	-0.236277	-0.178384	-0.0387071	-0.204338	-0.331298	-0.479643	-0.0931653	-0.343073	-0.422731	-0.409455
TCGA-B6-A401	0	0	0	0	0	0	0	0	0	0	0	0	0	0	0	0	0	0	0	0	0	0	0	0	0	0	0	0	Notch wild type	0.0733797	-0.55487	-0.01466	0.131227	0.351611	0.191924	0.263743	0.0102295	-0.290483	0.0371699	-0.536741	0.150735	-0.0696678	0.0770775	-0.331545	-0.853267	0.130617	0.267721	-0.183467	0.0424245
TCGA-B6-A408	0	0	0	0	0	0	0	0	0	0	0	0	0	0	0	0	0	0	0	0	0	0	0	0	0	0	0	0	Notch wild type	-0.325847	-0.149803	-0.190159	-0.137392	0.455936	-0.323913	0.145987	-0.271095	-0.338445	-0.0498522	-0.108205	-0.00227046	-0.252587	-0.118241	-0.157196	-0.702694	0.0121084	0.220883	-0.0144086	-0.18621
TCGA-B6-A409	0	0	0	0	0	0	0	0	0	0	0	0	0	0	0	0	0	0	0	0	0	0	0	0	0	0	0	0	Notch wild type	-0.139255	-0.252958	-0.432426	-0.584635	-0.267274	-0.560866	-0.221731	-0.653457	-0.314067	-0.411511	-0.234516	-0.406439	-0.626089	-0.193634	-0.378768	-0.055413	-0.657877	-0.469927	-0.443865	-0.673068
TCGA-BH-A0AU	0	0	0	0	0	0	0	0	0	0	0	0	0	0	0	0	0	0	0	0	0	0	0	0	0	0	0	0	Notch wild type	-0.344246	0.188871	0.00312704	0.0687892	0.010813	-0.114639	-0.0207776	0.421606	-0.0717935	0.279296	0.117197	0.223617	0.142395	0.0257783	0.521436	0.111393	0.240855	-0.0160535	0.236558	0.117524
TCGA-BH-A0AZ	0	0	0	0	0	0	0	0	0	0	0	0	0	0	0	0	0	0	0	0	0	0	0	0	0	0	0	0	Notch wild type	0.931751	0.591441	0.35321	0.664014	-0.324107	0.513875	0.0325626	0.153995	1.09834	0.293091	0.47942	0.127211	0.527668	0.439832	-0.0453466	0.301058	0.23595	0.0832142	0.194585	0.553923
TCGA-BH-A0B0	0	0	0	0	0	0	0	0	0	0	0	0	0	0	0	0	0	0	0	0	0	0	0	0	0	0	0	0	Notch wild type	0.351694	-0.336734	0.302254	0.494735	0.157135	0.183932	0.144216	0.478501	0.103704	0.130587	-0.10816	0.133954	0.0136414	0.11169	0.195285	0.483037	0.0800307	0.755585	0.371577	0.530958
TCGA-BH-A0B2	0	0	0	0	0	0	0	0	0	0	0	0	0	0	0	0	0	0	0	0	0	0	0	0	0	0	0	0	Notch wild type	0.657257	0.664179	0.328967	0.556923	0.504797	0.429035	0.260722	0.605814	0.46016	0.287691	0.525963	0.283498	0.262318	0.243188	0.30866	0.035987	0.437975	0.778898	0.437767	0.462217
TCGA-BH-A0B4	0	0	0	0	0	0	0	0	0	0	0	0	0	0	0	0	0	0	0	0	0	0	0	0	0	0	0	0	Notch wild type	0.174378	-0.586671	-0.310778	0.021739	-0.618792	0.00779974	-0.303397	-0.8989	0.0725265	-0.23733	-0.653064	-0.30867	-0.25784	-0.316864	-0.674359	-0.575473	-0.525998	-0.235939	-0.472524	-0.269612
TCGA-BH-A0B7	0	0	0	0	0	0	0	0	0	0	0	0	0	0	0	0	0	0	0	0	0	0	0	0	0	0	0	0	Notch wild type	0.266928	0.208216	0.503589	0.579858	0.311592	0.580376	0.0939301	0.172846	0.332296	0.42851	0.394401	0.240442	0.319721	0.439859	0.242977	0.512268	0.200817	0.780885	0.469334	0.30035
TCGA-BH-A0BC	0	0	0	0	0	0	0	0	0	0	0	0	0	0	0	0	0	0	0	0	0	0	0	0	0	0	0	0	Notch wild type	0.479149	0.548896	0.160156	0.306887	0.217404	0.313467	0.183907	0.0612856	0.482353	0.243522	0.437287	0.114717	0.565112	0.232228	0.0875504	0.286803	0.253715	0.48123	0.0898126	0.150086
TCGA-BH-A0BD	0	0	0	0	0	0	0	0	0	0	0	0	0	0	0	0	0	0	0	0	0	0	0	0	0	0	0	0	Notch wild type	-0.00297175	0.199649	0.340343	0.392562	0.254488	0.35081	0.0958406	0.814153	0.281562	0.12467	0.421156	0.146302	0.207551	0.457495	0.134259	0.302364	0.281508	0.217782	0.15028	0.0759341
TCGA-BH-A0BF	0	0	0	0	0	0	0	0	0	0	0	0	0	0	0	0	0	0	0	0	0	0	0	0	0	0	0	0	Notch wild type	0.0959332	-0.411689	0.186033	0.225067	0.00366144	0.0973441	-0.268855	-0.237738	-0.203826	-0.018143	-0.424526	-0.0972435	-0.347921	-0.216249	-0.378063	-0.428725	-0.191066	0.577515	-0.0328695	0.0907551
TCGA-BH-A0BG	0	0	0	0	0	0	0	0	0	0	0	0	0	0	0	0	0	0	0	0	0	0	0	0	0	0	0	0	Notch wild type	0.316913	0.0140213	0.125926	-0.0362472	0.263508	-0.12833	-0.333677	-0.0775932	0.208787	0.0654493	0.108058	-0.089469	-0.270726	0.321213	-0.124857	0.307485	0.069613	0.940871	0.147782	-0.0485033
TCGA-BH-A0BJ	0	0	0	0	0	0	0	0	0	0	0	0	0	0	0	0	0	0	0	0	0	0	0	0	0	0	0	0	Notch wild type	0.4782	0.202148	0.267867	0.397975	-0.0768044	0.509509	-0.00044955	0.647248	0.562526	0.287571	0.352132	0.166306	0.514039	0.377307	0.409148	0.123359	0.268206	0.414611	0.349396	0.335819
TCGA-BH-A0BM	0	0	0	0	0	0	0	0	0	0	0	0	0	0	0	0	0	0	0	0	0	0	0	0	0	0	0	0	Notch wild type	0.222093	-0.45353	-0.0990303	-0.190659	-0.264093	-0.245908	-0.364351	-0.529535	-0.306565	-0.311686	-0.54062	-0.375669	-0.489434	-0.299589	-0.212992	0.397557	-0.520785	-0.114285	-0.408798	-0.323085
TCGA-BH-A0BO	0	0	0	0	0	0	0	0	0	0	0	0	0	0	0	0	0	0	0	0	0	0	0	0	0	0	0	0	Notch wild type	0.976519	1.05771	1.0683	0.916823	0.711481	1.19943	0.424399	0.225562	1.12112	0.721724	0.856387	0.541264	1.01588	0.517042	0.293081	0.466376	0.500123	-0.00686591	0.692982	0.730195
TCGA-BH-A0BP	0	0	0	0	0	0	0	0	0	0	0	0	0	0	0	0	0	0	0	0	0	0	0	0	0	0	0	0	Notch wild type	0.663301	0.00228233	0.351899	0.545071	0.0490717	0.476486	0.143427	-0.233171	0.417802	0.203205	0.12637	0.157869	0.531865	0.169346	0.0266906	0.213938	0.165566	-0.198245	0.294186	0.233642
TCGA-BH-A0BQ	0	0	0	0	0	0	0	0	0	0	0	0	0	0	0	0	0	0	0	0	0	0	0	0	0	0	0	0	Notch wild type	0.617051	0.205852	0.341161	0.546319	0.0845755	0.431295	0.0606389	0.60475	0.245196	0.164703	0.120497	0.0762925	0.239245	0.335262	0.153058	0.210576	0.221649	0.362311	0.207678	0.195411
TCGA-BH-A0BR	0	0	0	0	0	0	0	0	0	0	0	0	0	0	0	0	0	0	0	0	0	0	0	0	0	0	0	0	Notch wild type	0.554388	0.695918	0.428983	0.568309	0.387933	0.6131	0.488275	0.572128	0.815616	0.480796	0.57939	0.428273	0.915175	0.700801	0.290431	-0.0281913	0.638744	0.637179	0.511362	0.77909
TCGA-BH-A0BS	0	0	0	0	0	0	0	0	0	0	0	0	0	0	0	0	0	0	0	0	0	0	0	0	0	0	0	0	Notch wild type	-0.0433014	-0.0298179	-0.184763	-0.300806	-0.198316	-0.0503712	-0.264463	1.26634	0.182382	0.266073	-0.110067	0.0725911	0.189078	0.0666662	0.457734	0.369579	0.227441	-0.9542	0.236887	0.0387778
TCGA-BH-A0BT	0	0	0	0	0	0	0	0	0	0	0	0	0	0	0	0	0	0	0	0	0	0	0	0	0	0	0	0	Notch wild type	-0.370312	-0.674473	-0.120412	-0.42215	-0.441795	-0.389384	-0.241103	0.397354	-0.821392	-0.262394	-0.89931	-0.250761	-0.485414	-0.155493	-0.312992	-0.561523	0.00314347	-0.140912	-0.23765	0.0571298
TCGA-BH-A0BV	0	0	0	0	0	0	0	0	0	0	0	0	0	0	0	0	0	0	0	0	0	0	0	0	0	0	0	0	Notch wild type	0.167744	0.405689	0.045585	0.323057	-0.248337	0.242413	0.0762356	0.833655	0.519195	0.302203	0.412998	0.223227	0.433213	0.365519	0.255375	0.190733	0.650619	0.259191	0.308181	0.548517
TCGA-BH-A0BW	0	0	0	0	0	0	0	0	0	0	0	0	0	0	0	0	0	0	0	0	0	0	0	0	0	0	0	0	Notch wild type	0.292391	1.13938	0.927988	0.250017	0.640974	0.400703	0.289104	0.458694	0.651407	0.675994	1.31319	0.568194	0.558929	0.650221	0.499013	0.55704	0.478159	1.18308	0.979542	0.651197
TCGA-BH-A0BZ	0	0	0	0	0	0	0	0	0	0	0	0	0	0	0	0	0	0	0	0	0	0	0	0	0	0	0	0	Notch wild type	0.22698	0.138273	0.148094	0.237748	-0.14007	0.151192	0.512483	0.273764	0.359252	0.255938	0.31579	0.318202	0.0454422	0.276968	0.0628804	-0.220841	0.220993	0.482246	0.195448	0.0529041
TCGA-BH-A0C0	0	0	0	0	0	0	0	0	0	0	0	0	0	0	0	0	0	0	0	0	0	0	0	0	0	0	0	0	Notch wild type	-0.271142	-0.13174	0.043761	-0.146322	0.179207	-0.253923	0.0348063	-0.0968158	-0.521524	0.217961	-0.529112	0.135084	-0.276967	-0.159742	-0.0155846	-0.0313835	-0.00459448	0.995972	-0.175613	-0.598767
TCGA-BH-A0C3	0	0	0	0	0	0	0	0	0	0	0	0	0	0	0	0	0	0	0	0	0	0	0	0	0	0	0	0	Notch wild type	0.269432	0.40754	0.107639	0.488074	0.41554	0.343772	0.0684825	0.408962	0.5015	0.230586	0.648378	0.148828	0.42977	0.331908	-0.0373139	-0.31067	0.290154	0.581342	0.158917	-0.0624105
TCGA-BH-A0C7	0	0	0	0	0	0	0	0	0	0	0	0	0	0	0	0	0	0	0	0	0	0	0	0	0	0	0	0	Notch wild type	0.4781	-0.123727	0.443678	0.552221	0.164513	0.727739	0.42536	-0.0393484	0.733979	0.548068	0.669002	0.551083	0.529077	0.466722	0.326557	0.205802	0.460479	0.515566	0.578087	0.673558
TCGA-BH-A0DD	0	0	0	0	0	0	0	0	0	0	0	0	0	0	0	0	0	0	0	0	0	0	0	0	0	0	0	0	Notch wild type	-0.337282	0.425151	-0.0261364	0.0761413	0.231425	0.0981061	0.242416	0.46316	0.158473	0.0946785	0.694544	0.220395	0.378584	0.194941	0.421903	0.274008	0.284828	-0.148676	0.345077	0.268406
TCGA-BH-A0DE	0	0	0	0	0	0	0	0	0	0	0	0	0	0	0	0	0	0	0	0	0	0	0	0	0	0	0	0	Notch wild type	0.372609	0.111896	0.280022	0.230759	0.204822	0.258321	-0.11698	-0.226027	0.372929	0.195781	0.0737313	0.00133418	0.157677	-0.0341364	0.00330046	0.300388	-0.0468408	-0.0165018	-0.1894	-0.198914
TCGA-BH-A0DG	0	0	0	0	0	0	0	0	0	0	0	0	0	0	0	0	0	0	0	0	0	0	0	0	0	0	0	0	Notch wild type	0.562316	0.501369	0.253564	0.446201	-0.0171229	0.355489	0.221481	0.297862	0.603535	0.143562	0.3932	0.186143	0.349495	0.418469	-0.0538587	0.00437842	0.370724	0.268768	0.400171	0.518416
TCGA-BH-A0DH	0	0	0	0	0	0	0	0	0	0	0	0	0	0	0	0	0	0	0	0	0	0	0	0	0	0	0	0	Notch wild type	-0.528249	-0.645352	-0.478602	-0.460979	-0.743297	-0.472866	-0.416137	-0.247164	-0.754436	-0.44492	-0.692918	-0.41745	-0.500628	-0.566093	-0.0614985	0.384548	-0.50149	-0.841798	-0.478763	-0.376427
TCGA-BH-A0DI	0	0	0	0	0	0	0	0	0	0	0	0	0	0	0	0	0	0	0	0	0	0	0	0	0	0	0	0	Notch wild type	0.929935	0.206012	0.506009	0.787132	0.489714	0.70666	0.227159	0.125859	0.638689	0.399673	0.783876	0.295043	0.491191	0.315515	0.0631017	0.0178077	0.326375	0.372005	0.50841	0.53441
TCGA-BH-A0DK	0	0	0	0	0	0	0	0	0	0	0	0	0	0	0	0	0	0	0	0	0	0	0	0	0	0	0	0	Notch wild type	0.392537	-0.000231385	0.0114452	0.210595	-0.0511591	0.20302	-0.170985	-0.6178	0.187122	-0.279108	-0.0924672	-0.32013	0.0751578	-0.202343	-0.524724	-0.266418	-0.170077	0.548026	-0.319409	-0.367548
TCGA-BH-A0DL	0	0	0	0	0	0	0	0	0	0	0	0	0	0	0	0	0	0	0	0	0	0	0	0	0	0	0	0	Notch wild type	0.154249	0.813719	0.293736	-0.214454	-0.0211425	-0.0616685	-0.253261	-0.228837	0.0285567	-0.00604876	0.350113	-0.0585389	-0.0244284	0.205212	-0.605558	-0.377729	-0.000991882	0.769361	0.143974	-0.278233
TCGA-BH-A0DO	0	0	0	0	0	0	0	0	0	0	0	0	0	0	0	0	0	0	0	0	0	0	0	0	0	0	0	0	Notch wild type	0.715181	0.126316	0.354736	0.290353	0.17058	0.51208	0.329199	0.578435	0.396572	0.520409	0.321765	0.447518	0.487728	0.491109	0.385503	1.37621	0.448066	0.194902	0.306222	0.372929
TCGA-BH-A0DP	0	0	0	0	0	0	0	0	0	0	0	0	0	0	0	0	0	0	0	0	0	0	0	0	0	0	0	0	Notch wild type	0.513578	0.129323	0.450352	0.504427	0.284986	0.517141	0.0394774	0.634408	0.206098	0.155952	0.29085	0.139563	0.163238	0.344974	0.190046	0.0612044	0.256847	0.127353	0.260581	0.20684
TCGA-BH-A0DQ	0	0	0	0	0	0	0	0	0	0	0	0	0	0	0	0	0	0	0	0	0	0	0	0	0	0	0	0	Notch wild type	0.489381	0.112738	0.332804	0.476261	0.0100566	0.433508	0.363682	-0.173877	0.616423	0.119046	0.345671	0.20498	0.350504	0.0720742	0.00249279	0.409869	0.0602918	0.0233742	0.168024	0.438345
TCGA-BH-A0DS	0	0	0	0	0	0	0	0	0	0	0	0	0	0	0	0	0	0	0	0	0	0	0	0	0	0	0	0	Notch wild type	-0.513735	-0.681665	-0.147565	-0.115043	0.0450659	-0.146197	-0.300264	-0.0985603	-0.478408	-0.504721	-0.683843	-0.447239	-0.412233	-0.394611	-0.388069	-0.682575	-0.421638	-0.232818	-0.346956	-0.47538
TCGA-BH-A0DT	0	0	0	0	0	0	0	0	0	0	0	0	0	0	0	0	0	0	0	0	0	0	0	0	0	0	0	0	Notch wild type	0.603321	0.289092	0.405314	0.47245	0.376365	0.472842	0.201174	0.790161	0.495626	0.350156	0.462947	0.30464	0.500391	0.402147	0.304089	0.240871	0.478125	0.494081	0.430712	0.312068
TCGA-BH-A0DV	0	0	0	0	0	0	0	0	0	0	0	0	0	0	0	0	0	0	0	0	0	0	0	0	0	0	0	0	Notch wild type	1.13043	0.455221	0.560903	0.962421	0.390476	1.0712	0.126569	0.202391	1.08071	0.426875	0.571168	0.232374	0.736904	0.389431	0.0759078	0.398431	0.38822	0.269983	0.400317	0.674529
TCGA-BH-A0DZ	0	0	0	0	0	0	0	0	0	0	0	0	0	0	0	0	0	0	0	0	0	0	0	0	0	0	0	0	Notch wild type	0.379527	-0.00316731	0.146128	0.14641	-0.0249891	0.161003	-0.276	-0.598502	0.0285017	-0.413273	-0.150909	-0.3444	-0.188527	0.0325426	-0.300388	-0.123468	-0.315053	-0.142329	-0.00685777	0.0592274
TCGA-BH-A0E1	0	0	0	0	0	0	0	0	0	0	0	0	0	0	0	0	0	0	0	0	0	0	0	0	0	0	0	0	Notch wild type	0.291764	0.0404383	-0.01188	0.163166	0.0141399	0.326152	-0.00894404	0.522783	0.124851	0.157408	0.0454029	0.0373915	0.232194	0.162654	0.178343	-0.204043	0.203719	-0.782236	-0.0745285	-0.100832
TCGA-BH-A0E2	0	0	0	0	0	0	0	0	0	0	0	0	0	0	0	0	0	0	0	0	0	0	0	0	0	0	0	0	Notch wild type	0.433346	0.327488	0.311408	0.381331	0.411192	0.421779	0.293932	0.0437149	0.331127	0.360044	0.0649801	0.278185	0.371733	0.326307	0.46583	0.540557	0.304167	0.128971	0.24901	0.3972
TCGA-BH-A0EA	0	0	0	0	0	0	0	0	0	0	0	0	0	0	0	0	0	0	0	0	0	0	0	0	0	0	0	0	Notch wild type	0.817155	0.508346	0.407543	0.660131	0.429605	0.664941	0.346693	0.613933	0.664127	0.518783	0.589009	0.526961	0.735529	0.411166	0.533168	0.890333	0.558606	0.171358	0.370089	0.553796
TCGA-BH-A0EB	0	0	0	0	0	0	0	0	0	0	0	0	0	0	0	0	0	0	0	0	0	0	0	0	0	0	0	0	Notch wild type	0.201136	-0.11726	0.0717456	0.070788	-0.481268	0.0519377	-0.180123	0.322998	0.0457638	-0.0256303	-0.0853503	-0.114929	-0.063549	-0.015117	0.0632798	-0.0613101	0.0035093	0.265797	0.243588	0.296554
TCGA-BH-A0EE	0	0	0	0	0	0	0	0	0	0	0	0	0	0	0	0	0	0	0	0	0	0	0	0	0	0	0	0	Notch wild type	-1.30848	-0.472505	-0.471842	-1.06439	-0.24141	-0.860151	-0.518118	-0.656794	-1.12277	-1.008	-0.480717	-0.784783	-1.28337	-0.50066	-0.46055	-0.666289	-0.544771	-0.550356	-0.373786	-0.912105
TCGA-BH-A0EI	0	0	0	0	0	0	0	0	0	0	0	0	0	0	0	0	0	0	0	0	0	0	0	0	0	0	0	0	Notch wild type	0.581656	0.55335	0.359192	0.479191	0.260273	0.295207	0.457486	0.324024	0.700164	0.444258	0.618313	0.454318	0.646928	0.33589	0.901351	1.1931	0.288892	-0.539835	0.51563	0.564948
TCGA-BH-A0GY	0	0	0	0	0	0	0	0	0	0	0	0	0	0	0	0	0	0	0	0	0	0	0	0	0	0	0	0	Notch wild type	0.0871484	0.129263	0.421889	0.0347165	0.105857	0.0468746	0.184609	0.0916413	0.142993	0.158669	-0.131978	0.154646	0.108586	-0.103607	0.233201	0.0612402	-0.0591444	-0.0411238	0.36532	0.138774
TCGA-BH-A0GZ	0	0	0	0	0	0	0	0	0	0	0	0	0	0	0	0	0	0	0	0	0	0	0	0	0	0	0	0	Notch wild type	-0.150397	-0.988259	-0.469207	-0.353338	-0.682558	-0.464074	-0.592307	-0.653256	-0.624603	-0.66943	-1.07149	-0.693289	-0.808829	-0.718806	-0.793934	-0.644071	-0.756525	-0.734442	-0.753721	-0.548565
TCGA-BH-A0H0	0	0	0	0	0	0	0	0	0	0	0	0	0	0	0	0	0	0	0	0	0	0	0	0	0	0	0	0	Notch wild type	-0.792082	-0.178434	-0.704486	-0.580318	-0.533	-0.435885	-0.062	0.702989	-0.732278	-0.244353	0.272072	-0.130923	-0.279958	-0.269817	-0.0897727	-0.168613	0.119193	-0.226965	-0.544743	-0.39343
TCGA-BH-A0H3	0	0	0	0	0	0	0	0	0	0	0	0	0	0	0	0	0	0	0	0	0	0	0	0	0	0	0	0	Notch wild type	0.64599	0.535672	0.420746	0.656004	0.358747	0.633216	0.215679	0.759595	0.798195	0.414745	0.804354	0.365043	0.483878	0.39429	0.305473	0.22322	0.512201	0.492071	0.639782	0.55436
TCGA-BH-A0H5	0	0	0	0	0	0	0	0	0	0	0	0	0	0	0	0	0	0	0	0	0	0	0	0	0	0	0	0	Notch wild type	-0.341236	-0.238183	0.115037	0.0986294	0.481711	-0.0764691	-0.325432	-0.217627	-0.591674	-0.138349	0.109053	-0.205287	-0.244657	-0.212326	-0.382551	-0.321232	-0.0968078	1.1942	-0.0707586	-0.387342
TCGA-BH-A0H6	0	0	0	0	0	0	0	0	0	0	0	0	0	0	0	0	0	0	0	0	0	0	0	0	0	0	0	0	Notch wild type	0.0831602	0.634081	0.294596	0.263791	0.2591	0.364777	0.35164	0.000183618	0.449818	0.186584	0.0700247	0.198604	0.0384118	0.126956	0.247193	-0.218268	0.0501121	-0.836008	0.315414	0.284415
TCGA-BH-A0H7	0	0	0	0	0	0	0	0	0	0	0	0	0	0	0	0	0	0	0	0	0	0	0	0	0	0	0	0	Notch wild type	0.255281	-0.403467	-0.0225966	0.141215	-0.573909	0.0545908	0.13433	0.0913144	0.168788	-0.207358	-0.440534	-0.0183971	0.087507	-5.01791e-05	-0.0253761	-0.439777	-0.216151	-0.351672	0.135779	0.0819472
TCGA-BH-A0HA	0	0	0	0	0	0	0	0	0	0	0	0	0	0	0	0	0	0	0	0	0	0	0	0	0	0	0	0	Notch wild type	0.494723	-0.156937	-0.0370198	0.242418	-0.341109	0.0870211	0.0103965	-0.145218	0.268001	0.0558367	-0.109247	-0.0623123	-0.163277	-0.0633917	-0.12678	-0.0346936	-0.0285376	0.379105	0.0679706	0.335375
TCGA-BH-A0HB	0	0	0	0	0	0	0	0	0	0	0	0	0	0	0	0	0	0	0	0	0	0	0	0	0	0	0	0	Notch wild type	-0.410731	-0.591634	-0.410442	-0.395117	-0.697205	-0.546551	-0.511183	-0.3103	-0.664389	-0.588406	-0.862825	-0.609703	-0.939595	-0.474103	-0.32945	-0.218986	-0.71842	0.0341833	-0.597322	-0.696791
TCGA-BH-A0HI	0	0	0	0	0	0	0	0	0	0	0	0	0	0	0	0	0	0	0	0	0	0	0	0	0	0	0	0	Notch wild type	0.290525	0.336267	0.167851	0.284071	-0.147082	0.453537	0.254008	0.519562	0.507417	0.446883	0.0652813	0.28151	0.545069	0.332344	0.349385	0.399899	0.41969	0.231437	0.20188	0.459472
TCGA-BH-A0HK	0	0	0	0	0	0	0	0	0	0	0	0	0	0	0	0	0	0	0	0	0	0	0	0	0	0	0	0	Notch wild type	-0.127204	-0.808382	-0.17138	-0.16149	-0.477089	-0.213552	-0.869367	-0.688178	-0.555624	-0.725323	-0.83437	-0.771249	-0.660825	-0.454974	-0.883384	-0.11927	-0.613618	-0.497727	-0.735998	-0.727131
TCGA-BH-A0HO	0	0	0	0	0	0	0	0	0	0	0	0	0	0	0	0	0	0	0	0	0	0	0	0	0	0	0	0	Notch wild type	-0.2922	-0.109794	-0.0962228	-0.16881	-0.242839	-0.164668	-0.145873	0.342875	-0.141295	-0.0179081	-0.235208	-0.0520578	-0.0633604	-0.230706	0.190785	-0.437292	-0.12556	-0.336234	-0.0381291	-0.225643
TCGA-BH-A0HP	0	0	0	0	0	0	0	0	0	0	0	0	0	0	0	0	0	0	0	0	0	0	0	0	0	0	0	0	Notch wild type	0.606625	0.246621	0.306236	0.21087	-0.0122992	0.260739	0.255001	0.218498	0.262935	0.184394	0.251892	0.14827	0.280368	0.196949	-0.0493367	0.0942904	0.141197	0.355794	0.0478622	-0.0935226
TCGA-BH-A0HQ	0	0	0	0	0	0	0	0	0	0	0	0	0	0	0	0	0	0	0	0	0	0	0	0	0	0	0	0	Notch wild type	0.537372	0.11325	0.106813	0.187243	-0.367311	0.1657	0.134591	0.748621	0.258852	0.2189	0.101088	0.217415	0.230137	0.249342	0.379212	0.496933	0.30461	-0.514931	0.335222	0.402566
TCGA-BH-A0HU	0	0	0	0	0	0	0	0	0	0	0	0	0	0	0	0	0	0	0	0	0	0	0	0	0	0	0	0	Notch wild type	-0.419182	-0.586513	-0.583798	-0.521577	-0.577517	-0.472934	-0.0799413	0.444314	-0.555103	-0.285698	-0.424274	-0.202795	-0.404417	-0.34538	-0.150083	0.0606506	-0.0384672	-0.434652	-0.492562	-0.438738
TCGA-BH-A0HW	0	0	0	0	0	0	0	0	0	0	0	0	0	0	0	0	0	0	0	0	0	0	0	0	0	0	0	0	Notch wild type	-0.845276	-0.208661	-0.449534	-0.554675	-0.160226	-0.391529	-0.00177519	0.0450902	-0.317741	0.284071	0.0458477	0.112066	-0.132962	-0.237672	0.337981	0.0214723	0.0182509	-1.13941	-0.432216	-0.225019
TCGA-BH-A0HX	0	0	0	0	0	0	0	0	0	0	0	0	0	0	0	0	0	0	0	0	0	0	0	0	0	0	0	0	Notch wild type	0.205453	0.117016	0.277813	0.384753	0.552043	0.348511	0.299528	0.186284	0.374967	0.283287	0.238186	0.300094	0.218696	0.125382	0.667581	0.209318	0.141921	-0.169664	0.162283	0.316261
TCGA-BH-A0RX	0	0	0	0	0	0	0	0	0	0	0	0	0	0	0	0	0	0	0	0	0	0	0	0	0	0	0	0	Notch wild type	0.267069	-0.456831	-0.0532364	0.0741364	0.370116	-0.107376	-0.568344	-0.252314	0.107491	-0.16216	-0.563093	-0.472253	-0.45341	-0.278837	-0.451106	-0.313577	-0.564699	0.389398	-0.402702	-0.381442
TCGA-BH-A0W4	0	0	0	0	0	0	0	0	0	0	0	0	0	0	0	0	0	0	0	0	0	0	0	0	0	0	0	0	Notch wild type	0.776356	0.775366	0.432558	0.599202	0.395108	0.76319	0.436706	0.399631	0.634269	0.724511	0.611331	0.610952	0.790297	0.530945	0.569173	0.469902	0.606535	0.0553602	0.690846	0.874817
TCGA-BH-A0W5	0	0	0	0	0	0	0	0	0	0	0	0	0	0	0	0	0	0	0	0	0	0	0	0	0	0	0	0	Notch wild type	0.269466	0.263998	0.276982	0.322786	0.501355	0.158353	0.238631	-0.143196	0.0807603	0.333089	0.578979	0.287244	0.221581	0.177927	0.112807	0.0618994	0.186156	1.13586	0.40695	0.289417
TCGA-BH-A1EO	0	0	0	0	0	0	0	0	0	0	0	0	0	0	0	0	0	0	0	0	0	0	0	0	0	0	0	0	Notch wild type	0.314844	0.60285	0.637815	0.686142	0.394205	0.782201	0.098734	0.723319	1.01824	0.584408	0.744898	0.406708	0.523447	0.551137	0.315692	0.100617	0.342248	0.260852	0.586272	0.438534
TCGA-BH-A1ES	0	0	0	0	0	0	0	0	0	0	0	0	0	0	0	0	0	0	0	0	0	0	0	0	0	0	0	0	Notch wild type	0.355505	0.603536	0.373044	0.363058	0.220812	0.347656	0.464455	0.449456	0.529984	0.267352	0.411245	0.347915	0.449179	0.432453	0.522067	0.254536	0.279507	-0.607921	0.447409	0.551198
TCGA-BH-A1ET	0	0	0	0	0	0	0	0	0	0	0	0	0	0	0	0	0	0	0	0	0	0	0	0	0	0	0	0	Notch wild type	0.219981	0.349039	0.142658	0.14831	-0.217551	0.360534	0.0643204	0.232672	0.302687	0.291314	0.523376	0.166725	0.172227	0.175415	0.44454	0.677778	0.251778	0.213674	0.44182	0.450175
TCGA-BH-A1EU	0	0	0	0	0	0	0	0	0	0	0	0	0	0	0	0	0	0	0	0	0	0	0	0	0	0	0	0	Notch wild type	0.400404	0.388761	0.723266	0.749634	0.720678	0.656594	0.210941	0.360214	0.679428	0.421831	1.1309	0.3548	0.443108	0.403408	0.50975	0.847575	0.360749	1.2894	0.535151	0.520681
TCGA-BH-A1EW	0	0	0	0	0	0	0	0	0	0	0	0	0	0	0	0	0	0	0	0	0	0	0	0	0	0	0	0	Notch wild type	-0.0137437	0.761008	0.381464	0.380839	0.60203	0.504215	0.0012999	0.918723	0.574899	0.606446	0.749191	0.381008	0.473536	0.431097	0.530149	0.39926	0.59822	0.471082	0.461164	-0.0520261
TCGA-BH-A1EX	0	0	0	0	0	0	0	0	0	0	0	0	0	0	0	0	0	0	0	0	0	0	0	0	0	0	0	0	Notch wild type	-0.440255	-0.0944422	0.392633	0.216372	0.23246	0.323044	-0.0983332	0.169439	0.0507462	-0.047516	0.365489	-0.0130933	-0.0170817	0.175329	0.216141	-0.0173111	-0.0430086	0.039139	0.342081	0.204218
TCGA-BH-A1EY	0	0	0	0	0	0	0	0	0	0	0	0	0	0	0	0	0	0	0	0	0	0	0	0	0	0	0	0	Notch wild type	-0.205525	-0.226922	0.311253	0.34495	0.17013	0.143762	0.267028	0.407068	0.300572	0.0167073	0.00803183	0.174037	0.227618	0.215828	0.163012	0.310729	0.0302386	0.606091	0.560898	0.639909
TCGA-BH-A1F0	0	0	0	0	0	0	0	0	0	0	0	0	0	0	0	0	0	0	0	0	0	0	0	0	0	0	0	0	Notch wild type	0.344834	0.258872	0.53404	0.386826	0.861345	0.413082	-0.151521	0.0430207	0.327215	0.36072	0.69976	0.0769731	0.158053	0.221672	0.00612385	0.653754	-0.0171975	0.91619	0.258206	0.208542
TCGA-BH-A1F2	0	0	0	0	0	0	0	0	0	0	0	0	0	0	0	0	0	0	0	0	0	0	0	0	0	0	0	0	Notch wild type	0.141677	-0.144857	0.439302	0.34953	0.236153	0.584361	-0.0586419	-0.103787	0.575911	-0.115446	-0.0833403	-0.0399264	-0.219778	0.0843705	-0.169413	0.121849	-0.374391	-0.187135	0.271404	0.354413
TCGA-BH-A1F5	0	0	0	0	0	0	0	0	0	0	0	0	0	0	0	0	0	0	0	0	0	0	0	0	0	0	0	0	Notch wild type	-0.679548	-0.0923768	-0.182023	-0.459653	-0.39572	-0.325004	-0.444319	0.112557	-0.671877	-0.199937	-0.361389	-0.278271	-0.687867	-0.320492	-0.108618	-0.0950551	-0.534212	-0.620103	0.0580738	-0.144363
TCGA-BH-A1F8	0	0	0	0	0	0	0	0	0	0	0	0	0	0	0	0	0	0	0	0	0	0	0	0	0	0	0	0	Notch wild type	-0.479902	-0.180824	-0.3309	-0.283749	-0.206884	-0.314493	-0.614187	0.44588	-0.675053	-0.0940058	-0.628743	-0.218694	-0.499338	-0.202884	0.143354	-0.335035	-0.48289	-0.534417	0.376981	0.230359
TCGA-BH-A1FB	0	0	0	0	0	0	0	0	0	0	0	0	0	0	0	0	0	0	0	0	0	0	0	0	0	0	0	0	Notch wild type	0.767331	0.62822	0.806234	0.708309	0.579782	0.697855	0.30696	-0.00432457	0.75807	0.529255	0.860664	0.439467	0.629574	0.377793	0.277146	0.155973	0.315836	1.15137	0.699276	0.562472
TCGA-BH-A1FG	0	0	0	0	0	0	0	0	0	0	0	0	0	0	0	0	0	0	0	0	0	0	0	0	0	0	0	0	Notch wild type	-0.984046	-0.660097	-0.667451	-0.982552	-0.85077	-0.934303	-1.04634	-0.330095	-1.35144	-0.541683	-1.27981	-0.811036	-1.11717	-0.941497	-0.726444	-1.12048	-0.95515	-0.844504	-0.803077	-0.9922
TCGA-BH-A1FH	0	0	0	0	0	0	0	0	0	0	0	0	0	0	0	0	0	0	0	0	0	0	0	0	0	0	0	0	Notch wild type	0.997421	0.742348	0.705552	0.927546	0.426307	0.861846	0.55093	-0.0624803	1.25053	0.69522	1.23537	0.636504	1.05867	0.531289	0.482866	0.657289	0.530587	0.565044	0.747198	0.819221
TCGA-BH-A1FJ	0	0	0	0	0	0	0	0	0	0	0	0	0	0	0	0	0	0	0	0	0	0	0	0	0	0	0	0	Notch wild type	-0.407989	0.126242	-0.00440896	0.00907629	-0.0192085	0.229889	-0.108261	1.16682	-0.16665	0.359044	0.514796	0.191941	0.402478	0.227273	0.560476	0.944219	0.514903	-0.255256	0.0291434	0.174156
TCGA-BH-A1FL	0	0	0	0	0	0	0	0	0	0	0	0	0	0	0	0	0	0	0	0	0	0	0	0	0	0	0	0	Notch wild type	-0.0891466	0.34422	0.0815689	0.127717	0.0426476	0.311524	0.333406	1.18784	0.141003	0.259682	0.542379	0.355039	0.232242	0.0965979	0.588457	0.721777	0.662128	0.299842	0.336935	0.268871
TCGA-BH-A1FR	0	0	0	0	0	0	0	0	0	0	0	0	0	0	0	0	0	0	0	0	0	0	0	0	0	0	0	0	Notch wild type	0.0854982	0.471381	-0.185978	-0.126992	-0.111455	-0.0359537	0.311104	0.510241	0.479133	0.474513	0.280451	0.372274	0.340032	0.0304239	0.23668	-0.583243	0.290447	0.464753	-0.00202925	0.293895
TCGA-BH-A1FU	0	0	0	0	0	0	0	0	0	0	0	0	0	0	0	0	0	0	0	0	0	0	0	0	0	0	0	0	Notch wild type	0.892278	0.68024	0.723192	0.785332	0.318156	0.816906	0.343162	-0.0951038	0.946419	0.471072	1.2952	0.388969	0.797104	0.431159	0.171672	-0.106112	0.389133	0.702584	0.713739	0.719106
TCGA-BH-A5IZ	0	0	0	0	0	0	0	0	0	0	0	0	0	0	0	0	0	0	0	0	0	0	0	0	0	0	0	0	Notch wild type	0.358013	0.997364	0.378344	-0.0646906	0.133295	-0.207284	-0.0216377	0.557448	0.0875075	0.14331	-0.0919836	0.143601	0.0681192	0.31309	0.0722806	0.0168285	0.308058	-0.679381	0.0936149	0.491581
TCGA-BH-A5J0	0	0	0	0	0	0	0	0	0	0	0	0	0	0	0	0	0	0	0	0	0	0	0	0	0	0	0	0	Notch wild type	-0.154739	-0.538594	-0.234008	0.0278954	-0.103418	-0.108671	0.0486352	-0.455948	-0.273648	-0.149473	-0.768529	-0.146439	-0.487178	-0.298821	-0.264696	0.154429	-0.282784	0.392604	-0.313044	0.0178887
TCGA-BH-A6R8	0	0	0	0	0	0	0	0	0	0	0	0	0	0	0	0	0	0	0	0	0	0	0	0	0	0	0	0	Notch wild type	-0.810076	-0.474084	-0.502684	-0.336808	-0.337563	-0.590704	0.0381243	0.994776	-0.636401	-0.113127	-0.972934	0.0316669	-0.468991	-0.005666	0.337544	-0.0966245	0.0295603	-0.231074	-0.123198	-0.27739
TCGA-BH-A6R9	0	0	0	0	0	0	0	0	0	0	0	0	0	0	0	0	0	0	0	0	0	0	0	0	0	0	0	0	Notch wild type	1.25886	1.13921	0.870902	1.1276	-0.000464705	0.931528	0.378284	-0.308974	1.52559	0.588919	0.472899	0.388274	0.930903	0.769621	-0.00172635	0.0188332	0.485146	0.779882	0.384995	0.832273
TCGA-BH-A8FY	0	0	0	0	0	0	0	0	0	0	0	0	0	0	0	0	0	0	0	0	0	0	0	0	0	0	0	0	Notch wild type	-0.578341	-1.11424	-0.632564	-0.767441	-0.0353767	-0.547558	-0.180165	-0.0377379	-0.828115	-0.304841	-0.585827	-0.262652	-0.37925	-0.337168	-0.319953	0.0085854	-0.146173	-0.980046	-0.642585	-0.865645
TCGA-BH-A8G0	0	0	0	0	0	0	0	0	0	0	0	0	0	0	0	0	0	0	0	0	0	0	0	0	0	0	0	0	Notch wild type	0.641111	0.211178	0.275678	0.533778	0.548075	0.472732	0.36032	0.0700373	0.270844	0.4218	0.359827	0.394084	0.502016	0.285369	0.268287	0.559232	0.397763	0.677939	0.327475	0.529169
TCGA-BH-A18H	0	0	0	0	0	0	0	0	0	0	0	0	0	0	0	0	0	0	0	0	0	0	0	0	0	0	0	0	Notch wild type	-0.239749	-0.430802	0.0113834	-0.139651	-0.0133065	0.0221217	-0.123474	-0.699625	-0.0940607	-0.135959	0.0118657	-0.147093	-0.354723	-0.339792	-0.425048	-0.133535	-0.267469	0.65373	-0.166312	-0.364099
TCGA-BH-A18I	0	0	0	0	0	0	0	0	0	0	0	0	0	0	0	0	0	0	0	0	0	0	0	0	0	0	0	0	Notch wild type	0.559298	0.81311	0.530812	0.642754	0.427449	0.617234	0.405943	0.161439	0.844382	0.305267	0.684869	0.352676	0.433926	0.47665	0.234005	0.141912	0.419726	0.514252	0.601949	0.712346
TCGA-BH-A18J	0	0	0	0	0	0	0	0	0	0	0	0	0	0	0	0	0	0	0	0	0	0	0	0	0	0	0	0	Notch wild type	0.15048	0.604188	0.345466	0.189499	0.0109208	0.238395	0.321543	0.471703	0.442803	0.103163	0.0280638	0.180987	0.523611	0.347781	0.0808195	0.483411	0.312655	-0.592414	0.22555	0.450965
TCGA-BH-A18K	0	0	0	0	0	0	0	0	0	0	0	0	0	0	0	0	0	0	0	0	0	0	0	0	0	0	0	0	Notch wild type	0.117035	-0.271885	0.051677	0.117711	-0.306662	0.228444	0.0901915	0.344721	0.380927	0.00960645	-0.240615	0.0246116	-0.00694725	0.214176	0.000643592	0.234546	0.0434654	-0.337674	0.082569	0.273171
TCGA-BH-A18L	0	0	0	0	0	0	0	0	0	0	0	0	0	0	0	0	0	0	0	0	0	0	0	0	0	0	0	0	Notch wild type	-0.694629	0.508016	-0.562029	-0.560649	-0.250189	-0.303744	-0.0169062	0.916344	0.108811	-0.127101	0.348148	-0.0719631	-0.036409	-0.370836	0.0303109	-0.603678	0.191653	-0.787686	-0.172285	-0.779062
TCGA-BH-A18M	0	0	0	0	0	0	0	0	0	0	0	0	0	0	0	0	0	0	0	0	0	0	0	0	0	0	0	0	Notch wild type	0.508063	0.441031	0.477257	0.625477	0.296321	0.70199	0.238058	0.178855	0.52651	0.456175	0.782499	0.385943	0.504454	0.42073	0.320682	0.20655	0.442451	0.423105	0.617847	0.666676
TCGA-BH-A18N	0	0	0	0	0	0	0	0	0	0	0	0	0	0	0	0	0	0	0	0	0	0	0	0	0	0	0	0	Notch wild type	-0.195114	0.392861	-0.0560328	-0.0198578	-0.0977705	0.221989	0.261203	0.327587	0.430449	0.409717	0.543499	0.286028	0.547992	0.0917194	0.523301	0.287288	0.352906	-0.91747	0.0945106	0.00700183
TCGA-BH-A18Q	0	0	0	0	0	0	0	0	0	0	0	0	0	0	0	0	0	0	0	0	0	0	0	0	0	0	0	0	Notch wild type	0.666067	0.423068	0.401242	0.268164	0.688928	0.269711	0.142458	-0.0430934	0.363234	0.513645	0.695778	0.370079	0.396381	0.368755	0.659053	1.28353	0.47201	0.337466	0.276875	0.148458
TCGA-BH-A18R	0	0	0	0	0	0	0	0	0	0	0	0	0	0	0	0	0	0	0	0	0	0	0	0	0	0	0	0	Notch wild type	-0.0728116	-0.0180661	-0.249855	-0.188749	-0.118224	-0.143499	0.10645	-0.421937	-0.485401	-0.0983553	0.14945	0.0642026	-0.000183265	-0.193591	-0.341466	-0.62516	-0.213145	0.170769	0.0924364	-0.145438
TCGA-BH-A18S	0	0	0	0	0	0	0	0	0	0	0	0	0	0	0	0	0	0	0	0	0	0	0	0	0	0	0	0	Notch wild type	-0.680694	0.263576	-0.337947	-0.605409	-0.456873	-0.373664	-0.402014	1.08471	-0.511003	0.16603	-0.246689	-0.0806362	-0.316461	0.00173766	0.168338	0.0288301	0.0637254	-0.347204	-0.21811	-0.372854
TCGA-BH-A18T	0	0	0	0	0	0	0	0	0	0	0	0	0	0	0	0	0	0	0	0	0	0	0	0	0	0	0	0	Notch wild type	-0.161732	0.354763	-0.178983	-0.129605	0.0776147	-0.289578	-0.303174	0.184595	0.0321655	0.137201	-0.0142584	-0.0663163	-0.0774648	0.129863	-0.0362274	-0.617125	0.00418376	-0.0394844	0.18818	0.252292
TCGA-BH-A18U	0	0	0	0	0	0	0	0	0	0	0	0	0	0	0	0	0	0	0	0	0	0	0	0	0	0	0	0	Notch wild type	-0.427309	-0.710168	-0.0526634	-0.166899	0.0333616	-0.271527	-0.0620989	-0.369832	-0.470203	-0.138241	-0.413136	-0.0559307	-0.409755	-0.177336	0.00683957	-0.130549	-0.455744	-0.167653	0.111766	-0.147369
TCGA-BH-A28O	0	0	0	0	0	0	0	0	0																			0	Notch wild type	1.09171	0.449488	0.572731	0.789339	0.795254	0.78452	0.613964	-0.201475	0.872109	0.637489	0.85425	0.61606	1.03691	0.565954	0.235502	0.651329	0.63238	0.363401	0.338609	0.636001
TCGA-BH-A28Q	0	0	0	0	0	0	0	0	0	0	0	0	0	0	0	0	0	0	0	0	0	0	0	0	0	0	0	0	Notch wild type	0.149819	0.601538	0.350096	0.361622	0.204594	0.459226	0.259129	0.824924	0.337596	0.356595	0.687465	0.343717	0.322191	0.488262	0.434577	0.388582	0.528944	0.0513001	0.329759	0.225422
TCGA-BH-A42T	0	0	0	0	0	0	0	0	0																			0	Notch wild type	-0.540052	-0.45336	-0.0793295	-0.145593	-0.17318	-0.205015	-0.0304323	0.012697	-0.612014	-0.0867376	-0.257006	-0.0993391	-0.155624	-0.0363929	-0.174494	0.350325	0.0127866	0.135083	-0.397606	0.0964738
TCGA-BH-A42U	0	0	0	0	0	0	0	0	0	0	0	0	0	0	0	0	0	0	0	0	0	0	0	0	0	0	0	0	Notch wild type	0.744544	-0.20744	0.378113	0.279829	0.491331	0.283157	0.472458	-0.933169	0.263413	0.293799	-0.224046	0.231367	0.525512	0.138633	-0.325235	-0.0138733	0.0198033	0.78127	-0.313157	0.13846
TCGA-BH-A42V	0	0	0	0	0	0	0	0	0	0	0	0	0	0	0	0	0	0	0	0	0	0	0	0	0	0	0	0	Notch wild type	0.637501	0.442424	0.429014	0.443413	0.409977	0.461245	0.703772	-0.17436	0.621335	0.54122	0.46269	0.59476	0.661827	0.281257	-0.157971	-0.160913	0.466884	0.560822	0.0904666	0.20892
TCGA-BH-AB28	0	0	0	0	0	0	0	0	0	0	0	0	0	0	0	0	0	0	0	0	0	0	0	0	0	0	0	0	Notch wild type	0.0171648	0.378816	-0.0227991	0.150828	0.583384	0.0543481	0.20302	0.715775	-0.0501158	0.341035	0.414784	0.262547	0.321833	0.333763	0.119933	-0.0745628	0.463666	-0.177084	0.167117	-0.0142837
TCGA-BH-A201	0	0	0	0	0	0	0	0	0	0	0	0	0	0	0	0	0	0	0	0	0	0	0	0	0	0	0	0	Notch wild type	0.745608	0.616556	0.701541	0.604522	0.388991	0.619572	0.235703	0.137173	0.568048	0.388995	0.55302	0.327093	0.570376	0.35	0.376048	0.383065	0.15471	-0.0711088	0.418889	0.386748
TCGA-BH-A202	0	0	0	0	0	0	0	0	0	0	0	0	0	0	0	0	0	0	0	0	0	0	0	0	0	0	0	0	Notch wild type	-0.0759832	0.169323	0.227205	-0.0427877	0.334703	-0.0978766	-0.36687	0.101479	-0.225481	0.0278291	0.000904374	-0.121356	-0.290429	-0.13253	0.500607	0.948814	-0.207627	-0.108793	0.0959866	-0.187986
TCGA-BH-A203	0	0	0	0	0	0	0	0	0	0	0	0	0	0	0	0	0	0	0	0	0	0	0	0	0	0	0	0	Notch wild type	-0.355517	-0.49702	0.405154	-0.0677065	0.101242	-0.00519707	-0.16559	-0.0860413	-0.336161	-0.0989607	-0.560318	-0.0831376	-0.261666	-0.0534056	0.211058	-0.0823221	-0.130153	0.421772	-0.0819058	0.00768356
TCGA-BH-A204	0	0	0	0	0	0	0	0	0	0	0	0	0	0	0	0	0	0	0	0	0	0	0	0	0	0	0	0	Notch wild type	-0.303967	-0.153219	-0.313491	-0.27354	-0.23634	-0.080152	-0.335571	0.329304	0.436033	-0.223864	0.0890108	-0.185513	-0.174042	-0.320753	0.549344	0.281225	-0.47979	-1.06354	-0.124124	-0.216809
TCGA-BH-A209	0	0	0	0	0	0	0	0	0	0	0	0	0	0	0	0	0	0	0	0	0	0	0	0	0	0	0	0	Notch wild type	-0.938448	-0.827742	-0.128114	-0.45163	-0.208924	-0.538508	-0.42036	-0.297557	-0.826709	-0.394343	-0.353738	-0.377138	-0.540562	-0.597249	-0.464181	-0.862566	-0.508694	0.636129	-0.245287	-0.64718
TCGA-C8-A1HE	0	0	0	0	0	0	0	0	0	0	0	0	0	0	0	0	0	0	0	0	0	0	0	0	0	0	0	0	Notch wild type	-0.115076	0.227121	0.0399355	-0.120935	-0.340691	0.0472171	0.0579947	0.465726	-0.119479	0.276379	0.169676	0.203537	0.273501	0.259711	0.228787	0.782277	0.464826	0.0901309	0.252332	0.355675
TCGA-C8-A1HG	0	0	0	0	0	0	0	0	0	0	0	0	0	0	0	0	0	0	0	0	0	0	0	0	0	0	0	0	Notch wild type	-0.769421	-1.00929	-0.517484	-0.571081	-0.400915	-0.749912	-0.688403	-0.617221	-0.584891	-0.526297	-0.919793	-0.584483	-0.794925	-0.71765	-0.158301	-0.643419	-0.896613	-0.171299	-0.692018	-1.25658
TCGA-C8-A1HI	0	0	0	0	0	0	0	0	0	0	0	0	0	0	0	0	0	0	0	0	0	0	0	0	0	0	0	0	Notch wild type	0.115969	0.015206	-0.0815178	-0.235116	-0.526098	-0.316861	-0.21306	0.402636	-0.107221	-0.0699506	-0.241349	-0.0982238	0.0370382	-0.0172054	-0.0680618	-0.307564	-0.0219869	-0.367152	0.0284361	-0.272672
TCGA-C8-A1HK	0	0	0	0	0	0	0	0	0	0	0	0	0	0	0	0	0	0	0	0	0	0	0	0	0	0	0	0	Notch wild type	-0.24711	-0.162984	-0.401539	-0.336703	-0.69854	-0.270284	-0.10438	0.0902593	-0.199032	-0.356541	0.310493	-0.246568	-0.251251	-0.0864572	-0.297863	-0.287501	-0.20478	0.106333	0.0150516	-0.28082
TCGA-C8-A1HL	0	0	0	0	0	0	0	0	0	0	0	0	0	0	0	0	0	0	0	0	0	0	0	0	0	0	0	0	Notch wild type	-0.0626736	-0.252387	-0.367114	-0.097535	-0.623132	-0.0680669	-0.121456	-0.243941	0.17084	-0.254311	-0.145089	-0.282887	-0.265611	-0.183957	-0.539118	-0.647556	-0.245653	-0.346561	-0.350853	-0.230297
TCGA-C8-A1HM	0	0	0	0	0	0	0	0	0	0	0	0	0	0	0	0	0	0	0	0	0	0	0	0	0	0	0	0	Notch wild type	-1.00915	-0.158407	-0.195373	-0.481795	0.279913	-0.487063	-0.179566	-0.0408992	-0.777509	0.0981604	-0.258683	-0.0110171	-0.698884	-0.422251	-0.25635	0.302222	-0.124642	0.884724	-0.034232	-0.224524
TCGA-C8-A1HN	0	0	0	0	0	0	0	0	0	0	0	0	0	0	0	0	0	0	0	0	0	0	0	0	0	0	0	0	Notch wild type	-0.678324	-0.0160989	-0.31253	-0.330458	-0.12879	-0.257764	-0.107317	0.195268	0.313037	-0.0658944	-0.021974	-0.0665393	-0.275371	-0.147524	0.632691	-0.223908	0.0034655	-0.613856	-0.158306	-0.428927
TCGA-C8-A1HO	0	0	0	0	0	0	0	0	0	0	0	0	0	0	0	0	0	0	0	0	0	0	0	0	0	0	0	0	Notch wild type	-0.616635	-0.0732701	-0.40453	-0.42474	-0.411365	-0.264059	-0.162986	0.0870717	-0.223046	-0.165446	0.17322	-0.130317	-0.309041	-0.341586	-0.0548652	-0.491109	-0.000504532	-0.398405	-0.13011	-0.545499
TCGA-C8-A3M7	0	0	0	0	0	0	0	0	0	0	0	0	0	0	0	0	0	0	0	0	0	0	0	0	0	0	0	0	Notch wild type	0.891147	0.182332	0.277516	0.425218	0.0509246	0.582908	0.484993	-0.43703	0.937467	0.307329	0.582624	0.252285	0.573574	0.177106	-0.144221	0.0983972	0.223749	0.267664	0.0710486	0.0403817
TCGA-C8-A3M8	0	0	0	0	0	0	0	0	0	0	0	0	0	0	0	0	0	0	0	0	0	0	0	0	0	0	0	0	Notch wild type	0.131859	0.464287	-0.343828	0.060676	-0.437468	0.213451	0.115625	0.280336	0.489946	0.289644	0.266897	0.221637	0.237362	-0.0566916	-0.162545	-0.593302	0.318914	-0.455207	-0.129541	0.124085
TCGA-C8-A8HR	0	0	0	0	0	0	0	0	0	0	0	0	0	0	0	0	0	0	0	0	0	0	0	0	0	0	0	0	Notch wild type	0.86433	0.206389	0.51308	0.704675	0.400591	0.686788	0.727909	-0.481245	0.912317	0.428012	0.461559	0.500695	0.610782	0.243807	-0.122345	0.38843	0.322476	0.701813	0.181998	0.234649
TCGA-C8-A12K	0	0	0	0	0	0	0	0	0	0	0	0	0	0	0	0	0	0	0	0	0	0	0	0	0	0	0	0	Notch wild type	-0.365163	-0.17653	0.0746988	-0.0648668	0.11646	-0.146292	-0.40724	-0.34547	-0.284142	-0.0429655	-0.117648	-0.227087	-0.455292	-0.0118799	-0.389749	-0.530397	-0.275693	0.512847	-0.190476	-0.549012
TCGA-C8-A12N	0	0	0	0	0	0	0	0	0	0	0	0	0	0	0	0	0	0	0	0	0	0	0	0	0	0	0	0	Notch wild type	0.17552	0.151774	0.257264	0.146269	0.0696498	0.114363	0.0953211	0.1228	0.20033	-0.0622514	-0.202463	-0.0244844	-0.0674429	0.10846	-0.0386691	-0.480975	0.0654618	-0.385183	0.243658	0.368333
TCGA-C8-A12O	0	0	0	0	0	0	0	0	0	0	0	0	0	0	0	0	0	0	0	0	0	0	0	0	0	0	0	0	Notch wild type	0.348598	0.203599	0.492253	0.324635	0.148039	0.290068	0.209819	-0.283747	0.490221	0.257408	0.129579	0.24246	0.216794	0.283908	0.430929	0.0894971	0.136775	0.0689038	0.420743	0.490918
TCGA-C8-A12T	0	0	0	0	0	0	0	0	0	0	0	0	0	0	0	0	0	0	0	0	0	0	0	0	0	0	0	0	Notch wild type	0.163944	-0.0255275	0.261745	0.055901	-0.237075	-0.0540872	0.16439	-0.679632	0.0904148	-0.0466546	-0.317738	-0.0068917	-0.111789	-0.0819694	0.141959	0.0555247	-0.20086	-0.315373	0.0318385	0.325769
TCGA-C8-A12U	0	0	0	0	0	0	0	0	0	0	0	0	0	0	0	0	0	0	0	0	0	0	0	0	0	0	0	0	Notch wild type	-1.14265	-0.683036	-0.635963	-0.891248	-0.536896	-0.777314	-0.476917	0.00284018	-0.875203	-0.584037	-0.828052	-0.405011	-0.683869	-0.979008	-0.455478	-1.34128	-0.359666	0.0669351	-0.41494	-0.641629
TCGA-C8-A12V	0	0	0	0	0	0	0	0	0	0	0	0	0	0	0	0	0	0	0	0	0	0	0	0	0	0	0	0	Notch wild type	0.0604511	0.248829	0.202291	0.136135	0.433516	-0.0326854	-0.141052	-0.24968	0.0664137	0.0636515	0.233848	-0.0679743	0.0876807	0.198247	-0.324967	-0.365714	0.0689019	0.92113	0.0257554	-0.318663
TCGA-C8-A12W	0	0	0	0	0	0	0	0	0	0	0	0	0	0	0	0	0	0	0	0	0	0	0	0	0	0	0	0	Notch wild type	-0.0537357	0.157474	0.0504616	0.242842	-0.176641	0.174374	0.0552058	-0.756401	0.0338864	0.00387983	0.198108	0.0447856	0.172103	-0.00273431	0.268507	0.170323	-0.00112302	-0.270565	0.160453	0.0826378
TCGA-C8-A12X	0	0	0	0	0	0	0	0	0	0	0	0	0	0	0	0	0	0	0	0	0	0	0	0	0	0	0	0	Notch wild type	-1.46236	-2.12786	-1.38496	-1.29299	-1.3533	-1.38571	-1.50939	-1.80358	-1.60973	-1.39414	-2.05079	-1.52493	-1.80041	-1.61082	-1.36784	-0.700366	-1.73091	-1.30983	-1.68187	-1.56577
TCGA-C8-A12Y	0	0	0	0	0	0	0	0	0	0	0	0	0	0	0	0	0	0	0	0	0	0	0	0	0	0	0	0	Notch wild type	0.00210969	-0.588108	-0.221866	-0.174894	-0.611731	-0.402731	0.0110141	0.320879	-0.205723	-0.341749	-0.604353	-0.235143	-0.387642	0.0219342	0.0246753	-0.444383	-0.0618917	-0.363514	-0.244785	-0.240745
TCGA-C8-A26V	0	0	0	0	0	0	0	0	0	0	0	0	0	0	0	0	0	0	0	0	0	0	0	0	0	0	0	0	Notch wild type	-0.275596	0.00179076	0.0793081	-0.209937	0.340522	-0.23188	-0.19998	0.207603	-0.246782	0.220089	0.102014	0.030026	0.0837599	-0.0751975	0.347019	0.0124297	-0.110461	-0.381208	0.20233	-0.235935
TCGA-C8-A26W	0	0	0	0	0	0	0	0	0	0	0	0	0	0	0	0	0	0	0	0	0	0	0	0	0	0	0	0	Notch wild type	0.231217	0.0839676	0.134874	0.151314	-0.0384553	0.229175	0.380626	0.039934	0.241117	0.329288	-0.0348405	0.317888	0.0989627	0.101448	0.336355	0.563594	0.253811	0.548499	0.183736	0.0755754
TCGA-C8-A27A	0	0	0	0	0	0	0	0	0	0	0	0	0	0	0	0	0	0	0	0	0	0	0	0	0	0	0	0	Notch wild type	0.207333	0.589919	-0.170792	-0.0222673	-0.235811	0.163223	0.14704	0.287507	0.52323	0.318388	0.471953	0.312864	0.0636887	-0.233601	-0.160099	-0.756178	0.205099	-0.181421	0.0677159	0.118618
TCGA-C8-A27B	0	0	0	0	0	0	0	0	0	0	0	0	0	0	0	0	0	0	0	0	0	0	0	0	0	0	0	0	Notch wild type	-0.435268	0.931827	0.264594	-0.525293	0.21164	-0.269224	-0.428321	0.0204128	-0.206202	-0.245427	0.545265	-0.273696	-0.136552	0.226603	-0.00742689	0.854547	-0.247585	0.0121126	-0.0398092	-0.779501
TCGA-C8-A130	0	0	0	0	0	0	0	0	0	0	0	0	0	0	0	0	0	0	0	0	0	0	0	0	0	0	0	0	Notch wild type	0.0256862	-0.284522	-0.189829	-0.131985	-0.390865	-0.122793	-0.0953786	-0.36691	0.0659892	-0.0191968	-0.427885	-0.12084	-0.178726	-0.249479	-0.350394	0.135668	-0.0544497	-0.241883	-0.35468	-0.282646
TCGA-C8-A131	0	0	0	0	0	0	0	0	0	0	0	0	0	0	0	0	0	0	0	0	0	0	0	0	0	0	0	0	Notch wild type	-0.248269	-0.715284	0.187279	-0.0665894	-0.0863191	0.0496473	-0.314137	-0.621791	-0.0565429	-0.421812	-0.688768	-0.450628	-0.352072	-0.363448	-0.482399	-0.577982	-0.604533	-0.348337	-0.2655	-0.0132137
TCGA-C8-A132	0	0	0	0	0	0	0	0	0	0	0	0	0	0	0	0	0	0	0	0	0	0	0	0	0	0	0	0	Notch wild type	0.834092	0.640447	0.449636	0.682905	0.19058	0.658683	0.400714	-0.068925	0.928717	0.443801	0.825041	0.419361	0.675994	0.353147	0.279628	0.255582	0.402433	0.879624	0.714395	0.49169
TCGA-C8-A134	0	0	0	0	0	0	0	0	0	0	0	0	0	0	0	0	0	0	0	0	0	0	0	0	0	0	0	0	Notch wild type	0.124118	0.246481	0.201585	-0.0855477	0.22412	-0.0368421	-0.0111656	-0.241424	0.0630865	0.366752	0.138521	0.166346	0.339639	0.251091	0.249276	0.175862	0.147873	0.162983	0.226026	0.143449
TCGA-C8-A135	0	0	0	0	0	0	0	0	0	0	0	0	0	0	0	0	0	0	0	0	0	0	0	0	0	0	0	0	Notch wild type	0.204637	-0.0373692	0.0242234	0.0563056	-0.208329	0.0967998	-0.0645337	-0.472593	0.19366	-0.169138	-0.112451	-0.165145	-0.0952237	-0.0331405	-0.521958	-0.56777	-0.282642	0.272539	0.0513808	-0.224949
TCGA-C8-A138	0	0	0	0	0	0	0	0	0	0	0	0	0	0	0	0	0	0	0	0	0	0	0	0	0	0	0	0	Notch wild type	0.19307	-0.788257	-0.352686	-0.1011	-0.611387	-0.228547	-0.0208831	-0.700188	-0.172039	-0.47018	-0.914342	-0.406012	-0.661022	-0.384606	-0.789732	-0.0730992	-0.488474	0.665259	-0.527266	-0.129177
TCGA-C8-A273	0	0	0	0	0	0	0	0	0	0	0	0	0	0	0	0	0	0	0	0	0	0	0	0	0	0	0	0	Notch wild type	0.140067	-0.170503	0.115206	0.0219075	-0.335469	0.251484	0.169896	0.144921	0.277025	0.0785625	0.0280683	0.149203	0.246739	-0.037522	0.25408	0.00895114	0.110563	-0.43021	0.197684	-0.174763
TCGA-C8-A274	0	0	0	0	0	0	0	0	0	0	0	0	0	0	0	0	0	0	0	0	0	0	0	0	0	0	0	0	Notch wild type	-0.946879	-0.514935	-0.216114	-0.298435	-0.558693	-0.441142	-0.222169	0.800433	-0.685669	-0.100777	-0.28648	-0.124614	-0.109128	-0.110008	0.0700696	0.291752	0.0374637	-0.653476	-0.0110789	0.0646938
TCGA-C8-A278	0	0	0	0	0	0	0	0	0	0	0	0	0	0	0	0	0	0	0	0	0	0	0	0	0	0	0	0	Notch wild type	-0.350926	-0.719839	-0.207183	-0.408162	-0.570759	-0.508407	-0.490566	-0.863909	-0.528505	-0.668932	-1.17643	-0.592551	-0.800984	-0.703534	-0.554646	-0.154643	-0.966956	-0.155787	-0.374016	-0.374182
TCGA-D8-A1JA	0	0	0	0	0	0	0	0	0	0	0	0	0	0	0	0	0	0	0	0	0	0	0	0	0	0	0	0	Notch wild type	-0.242389	0.618604	0.478906	0.0554971	0.333753	0.24282	0.0123798	0.413788	0.00712039	-0.156463	0.183869	-0.0451176	0.0034304	0.232123	0.268294	-0.268255	-0.115421	-0.603237	0.488439	0.374648
TCGA-D8-A1JB	0	0	0	0	0	0	0	0	0	0	0	0	0	0	0	0	0	0	0	0	0	0	0	0	0	0	0	0	Notch wild type	0.426916	0.205846	0.34315	0.254222	0.0766185	0.298385	0.176873	0.4289	0.420773	0.514391	0.620037	0.395426	0.314079	0.210009	0.0192122	-0.478619	0.205527	1.24044	0.388451	0.163706
TCGA-D8-A1JC	0	0	0	0	0	0	0	0	0	0	0	0	0	0	0	0	0	0	0	0	0	0	0	0	0	0	0	0	Notch wild type	0.198524	0.730769	0.241759	0.258182	0.479345	0.153347	0.441031	0.903996	0.502679	0.572159	0.657562	0.594547	0.526542	0.440705	0.425891	0.675105	0.565315	0.531217	0.717199	0.44097
TCGA-D8-A1JD	0	0	0	0	0	0	0	0	0	0	0	0	0	0	0	0	0	0	0	0	0	0	0	0	0	0	0	0	Notch wild type	0.267993	0.691412	0.242479	0.104253	0.0759842	0.108575	0.260881	0.43785	0.0956918	0.432862	0.632978	0.387287	0.209135	0.227715	0.383534	0.0890529	0.369518	0.0231093	0.593029	0.416053
TCGA-D8-A1JE	0	0	0	0	0	0	0	0	0	0	0	0	0	0	0	0	0	0	0	0	0	0	0	0	0	0	0	0	Notch wild type	0.110496	0.0400579	0.178253	0.34154	-0.136684	0.110542	-0.247034	0.498253	0.0691091	0.186199	-0.0837173	0.0223229	-0.0277364	0.245161	0.485042	1.10291	0.0304776	0.0555792	0.327114	0.600543
TCGA-D8-A1JF	0	0	0	0	0	0	0	0	0	0	0	0	0	0	0	0	0	0	0	0	0	0	0	0	0	0	0	0	Notch wild type	-0.746642	-0.332836	-0.180009	-0.30923	-0.728544	-0.0564888	-0.459603	-0.0893095	-0.542829	-0.646184	-0.67301	-0.473348	-0.473985	-0.388643	0.259293	-0.790197	-0.814839	-0.202818	-0.177255	-0.472075
TCGA-D8-A1JH	0	0	0	0	0	0	0	0	0	0	0	0	0	0	0	0	0	0	0	0	0	0	0	0	0	0	0	0	Notch wild type	0.745404	0.782009	0.658995	0.786881	0.263313	0.819639	0.460994	0.169155	0.946451	0.740865	0.71968	0.598274	0.695667	0.584731	0.447311	0.142099	0.494074	0.693333	0.704055	0.762025
TCGA-D8-A1JI	0	0	0	0	0	0	0	0	0	0	0	0	0	0	0	0	0	0	0	0	0	0	0	0	0	0	0	0	Notch wild type	-0.497189	-0.0488806	-0.408209	-0.400819	-0.168403	-0.383999	-0.0940176	1.23062	0.342849	0.135254	-0.0551931	0.100377	0.0251917	-0.204928	0.493037	-0.0689245	0.316013	-0.442686	-0.195205	-0.164529
TCGA-D8-A1JJ	0	0	0	0	0	0	0	0	0	0	0	0	0	0	0	0	0	0	0	0	0	0	0	0	0	0	0	0	Notch wild type	0.0142202	0.438393	0.362383	0.250363	0.477737	0.283401	0.153658	0.208225	0.190664	0.101692	0.517145	0.134295	0.471363	0.406181	0.435239	0.490582	0.37618	0.0355202	0.607857	0.424024
TCGA-D8-A1JK	0	0	0	0	0	0	0	0	0	0	0	0	0	0	0	0	0	0	0	0	0	0	0	0	0	0	0	0	Notch wild type	-0.145356	-0.0141111	0.0689839	0.0484259	0.181475	0.134863	-0.189015	-0.181023	0.0719144	-0.202581	-0.257465	-0.246564	-0.104822	-0.0515462	-0.359575	-1.10953	-0.192086	0.10979	-0.0644655	0.164853
TCGA-D8-A1JL	0	0	0	0	0	0	0	0	0	0	0	0	0	0	0	0	0	0	0	0	0	0	0	0	0	0	0	0	Notch wild type	0.701162	0.728931	0.985712	0.610767	0.824063	0.78557	0.258613	0.753544	0.694308	0.728501	1.1104	0.495391	0.492247	0.587892	0.555481	-0.0406259	0.826136	1.04593	0.769808	0.822199
TCGA-D8-A1JM	0	0	0	0	0	0	0	0	0	0	0	0	0	0	0	0	0	0	0	0	0	0	0	0	0	0	0	0	Notch wild type	0.352898	0.815597	0.787077	-0.447132	0.329571	-0.162673	-0.197357	0.439421	0.34947	-0.027523	0.123586	-0.132854	0.190999	0.241671	-0.165691	0.457799	0.170145	0.11777	-0.103346	-0.213877
TCGA-D8-A1JN	0	0	0	0	0	0	0	0	0	0	0	0	0	0	0	0	0	0	0	0	0	0	0	0	0	0	0	0	Notch wild type	-0.750688	-0.0996771	-0.47309	-0.804703	-0.593489	-0.678232	0.112193	0.331772	-0.756294	-0.04203	-0.452893	-0.0450262	-0.168693	-0.207508	0.13022	0.783774	-0.0222722	-0.0908687	-0.333616	-0.623071
TCGA-D8-A1JP	0	0	0	0	0	0	0	0	0	0	0	0	0	0	0	0	0	0	0	0	0	0	0	0	0	0	0	0	Notch wild type	0.394648	0.490289	0.0908951	0.304441	-0.0543266	0.213784	0.249552	0.112568	0.462571	0.357485	-0.0543313	0.266466	0.169406	0.0976384	0.445463	0.569858	0.108219	0.119192	0.257295	0.326917
TCGA-D8-A1JS	0	0	0	0	0	0	0	0	0	0	0	0	0	0	0	0	0	0	0	0	0	0	0	0	0	0	0	0	Notch wild type	-1.32338	-1.22013	-0.822426	-1.06456	-1.0076	-0.844127	-0.224181	0.411183	-1.27862	-0.5357	-1.3614	-0.397492	-0.61524	-0.328488	0.315738	0.233226	-0.369809	-1.09	-0.722571	-0.812161
TCGA-D8-A1JU	0	0	0	0	0	0	0	0	0	0	0	0	0	0	0	0	0	0	0	0	0	0	0	0	0	0	0	0	Notch wild type	0.734696	0.641631	0.569012	0.810896	0.188199	0.695682	0.301346	0.534095	0.928889	0.493162	0.591052	0.426772	0.477934	0.348391	0.401926	0.507449	0.396758	0.536037	0.58008	0.692685
TCGA-D8-A1X5	0	0	0	0	0	0	0	0	0	0	0	0	0	0	0	0	0	0	0	0	0	0	0	0	0	0	0	0	Notch wild type	-0.324623	-0.0469946	-0.210908	-0.0426496	-0.212151	-0.0533013	-0.0752061	0.333993	0.00169284	-0.225104	-0.066562	-0.0217723	0.0589414	-0.174849	0.198474	-0.0599092	-0.0182184	0.235972	0.330556	0.304846
TCGA-D8-A1X6	0	0	0	0	0	0	0	0	0	0	0	0	0	0	0	0	0	0	0	0	0	0	0	0	0	0	0	0	Notch wild type	-1.25147	-0.434353	-0.291225	-0.617524	0.409413	-0.633149	-0.208409	0.308973	-0.665023	-0.58279	-0.446065	-0.352439	-0.247565	-0.323912	0.43889	0.10151	-0.288791	-0.876714	-0.254676	-0.704125
TCGA-D8-A1X7	0	0	0	0	0	0	0	0	0	0	0	0	0	0	0	0	0	0	0	0	0	0	0	0	0	0	0	0	Notch wild type	0.0396962	0.866797	0.562834	0.12773	0.541662	0.308272	0.00407374	0.558973	0.273974	0.275929	0.521629	0.190336	0.60134	0.274362	0.355194	-0.369285	0.35046	-0.105433	0.143253	0.276131
TCGA-D8-A1X8	0	0	0	0	0	0	0	0	0	0	0	0	0	0	0	0	0	0	0	0	0	0	0	0	0	0	0	0	Notch wild type	0.473681	0.797665	0.256826	0.383772	0.0693943	0.414026	0.226013	0.855734	0.408291	0.480398	0.443491	0.386715	0.649268	0.492832	0.526097	0.877208	0.510875	0.445793	0.374201	0.415951
TCGA-D8-A1X9	0	0	0	0	0	0	0	0	0	0	0	0	0	0	0	0	0	0	0	0	0	0	0	0	0	0	0	0	Notch wild type	-0.1191	0.402176	0.14134	0.201561	0.101599	0.21948	0.185353	0.507449	0.327109	0.175888	0.552795	0.174673	0.283535	0.110324	0.388388	0.418307	0.196959	-0.224622	0.514861	0.37233
TCGA-D8-A1XA	0	0	0	0	0	0	0	0	0	0	0	0	0	0	0	0	0	0	0	0	0	0	0	0	0	0	0	0	Notch wild type	-0.191208	-0.193262	0.381613	0.0203066	0.254039	0.0149058	0.217331	0.2418	-0.151461	0.359342	0.437685	0.36909	0.0737879	0.0782928	0.554982	-0.0951632	0.280612	-0.250615	0.408615	0.222213
TCGA-D8-A1XB	0	0	0	0	0	0	0	0	0	0	0	0	0	0	0	0	0	0	0	0	0	0	0	0	0	0	0	0	Notch wild type	0.751924	0.560483	0.500791	0.516368	0.109103	0.486991	0.466162	0.378256	0.755484	0.508315	1.04766	0.495995	0.602701	0.434913	0.40954	-0.0549076	0.515174	-0.119731	0.679093	0.593963
TCGA-D8-A1XC	0	0	0	0	0	0	0	0	0	0	0	0	0	0	0	0	0	0	0	0	0	0	0	0	0	0	0	0	Notch wild type	-0.422693	0.299317	-0.240904	-0.568919	-0.0366446	-0.41504	-0.0554724	0.55277	-0.183623	0.125514	0.0499168	0.0481328	-0.0241074	-0.264901	0.261437	-0.198715	0.068393	-0.55972	-0.212342	-0.066738
TCGA-D8-A1XD	0	0	0	0	0	0	0	0	0	0	0	0	0	0	0	0	0	0	0	0	0	0	0	0	0	0	0	0	Notch wild type	0.683982	0.546914	0.126701	0.277315	0.0423618	0.144855	0.619458	0.025266	0.68627	0.510727	0.964983	0.542024	0.645282	0.154408	0.437993	0.0800829	0.393781	-0.805896	0.499239	0.676238
TCGA-D8-A1XF	0	0	0	0	0	0	0	0	0	0	0	0	0	0	0	0	0	0	0	0	0	0	0	0	0	0	0	0	Notch wild type	-0.303835	-0.0018877	-0.680833	-0.466397	-0.512516	-0.245878	0.0989881	0.446449	-0.135603	0.0139312	-0.0305054	0.0833318	-0.0448674	-0.209671	-0.0338465	-1.05443	0.0243619	-0.635233	-0.356443	-0.548175
TCGA-D8-A1XJ	0	0	0	0	0	0	0	0	0	0	0	0	0	0	0	0	0	0	0	0	0	0	0	0	0	0	0	0	Notch wild type	-0.218023	0.00597712	-0.00145565	-0.130197	-0.026061	-0.102036	0.0987397	-0.324668	-0.269903	-0.11019	-0.0794731	-0.049073	-0.144478	0.202471	0.205818	0.223899	-0.0119458	-0.663864	0.0807103	-0.00794935
TCGA-D8-A1XK	0	0	0	0	0	0	0	0	0	0	0	0	0	0	0	0	0	0	0	0	0	0	0	0	0	0	0	0	Notch wild type	-0.0921176	0.972268	0.478481	0.00182699	0.448237	-0.101282	-0.198076	0.237645	-0.136745	0.27847	0.270761	0.0704975	0.319393	0.193538	0.562799	-0.590851	0.170792	0.0674958	0.230084	-0.0954429
TCGA-D8-A1XL	0	0	0	0	0	0	0	0	0	0	0	0	0	0	0	0	0	0	0	0	0	0	0	0	0	0	0	0	Notch wild type	-0.821963	-0.264776	-0.33276	-0.444864	-0.119923	-0.49832	0.0382081	0.0340924	-0.810439	-0.23094	-0.661845	-0.105295	-0.562856	-0.375295	-0.135214	-0.426611	-0.249631	0.432919	-0.306879	-0.603367
TCGA-D8-A1XM	0	0	0	0	0	0	0	0	0	0	0	0	0	0	0	0	0	0	0	0	0	0	0	0	0	0	0	0	Notch wild type	0.271166	0.679448	0.528892	0.544095	0.18677	0.49122	0.108547	0.641731	0.427287	0.55085	0.837329	0.40018	0.531004	0.340633	0.562007	0.352881	0.469392	0.714612	0.667925	0.605185
TCGA-D8-A1XO	0	0	0	0	0	0	0	0	0	0	0	0	0	0	0	0	0	0	0	0	0	0	0	0	0	0	0	0	Notch wild type	0.0729322	0.0674868	0.443133	0.386266	-0.00382401	0.381081	-0.00600413	0.833978	0.283484	0.332536	0.454814	0.202135	0.294543	0.493351	0.671082	0.899256	0.405741	0.349723	0.529294	0.521441
TCGA-D8-A1XR	0	0	0	0	0	0	0	0	0	0	0	0	0	0	0	0	0	0	0	0	0	0	0	0	0	0	0	0	Notch wild type	0.0937659	0.405736	-0.23472	0.164449	-0.201457	0.426585	0.424458	0.630031	0.259247	0.397982	-0.0177604	0.417519	0.612204	0.297192	0.486564	0.375559	0.383212	-0.284089	0.0774417	0.0518593
TCGA-D8-A1XS	0	0	0	0	0	0	0	0	0	0	0	0	0	0	0	0	0	0	0	0	0	0	0	0	0	0	0	0	Notch wild type	0.0585926	0.570892	-0.00339469	0.16757	-0.130197	0.179895	0.12383	0.619241	0.236717	0.260859	0.280975	0.291276	0.0206012	0.214946	0.465242	0.000886276	0.167706	-0.0645995	0.387511	0.211081
TCGA-D8-A1XT	0	0	0	0	0	0	0	0	0	0	0	0	0	0	0	0	0	0	0	0	0	0	0	0	0	0	0	0	Notch wild type	0.247282	0.716843	0.727286	0.572049	0.615493	0.719492	0.213209	0.502231	0.928581	0.438162	1.16452	0.365895	0.638533	0.482721	0.0683776	-0.682182	0.578912	0.306935	0.840027	0.713374
TCGA-D8-A1XU	0	0	0	0	0	0	0	0	0	0	0	0	0	0	0	0	0	0	0	0	0	0	0	0	0	0	0	0	Notch wild type	0.306366	-0.544194	0.11941	0.11029	-0.38369	-0.0775563	-0.232209	-0.026564	0.223259	-0.0501605	-0.266195	-0.0803599	0.112239	-0.0254526	0.12306	0.453246	-0.134085	-0.307583	0.232283	0.305851
TCGA-D8-A1XV	0	0	0	0	0	0	0	0	0	0	0	0	0	0	0	0	0	0	0	0	0	0	0	0	0	0	0	0	Notch wild type	-0.946148	-0.603392	-0.828404	-0.916613	-0.542068	-0.876362	-0.957631	-0.131717	-1.12798	-0.67592	-1.00698	-0.770727	-0.902691	-0.871756	-0.280511	-0.769164	-0.967193	-0.994318	-0.782241	-0.933065
TCGA-D8-A1XW	0	0	0	0	0	0	0	0	0	0	0	0	0	0	0	0	0	0	0	0	0	0	0	0	0	0	0	0	Notch wild type	0.664947	0.0257119	0.288177	0.163282	0.550283	0.371009	-0.143506	-0.0241935	0.901012	0.156767	0.78837	-0.0125133	0.537937	0.406222	0.181944	-0.231128	0.0274241	-0.124896	0.293842	-0.157064
TCGA-D8-A1XZ	0	0	0	0	0	0	0	0	0	0	0	0	0	0	0	0	0	0	0	0	0	0	0	0	0	0	0	0	Notch wild type	-0.348347	-0.346292	-0.00423636	-0.216922	0.0514864	-0.228582	-0.0245998	-0.7946	-0.381423	-0.33045	-0.0624256	-0.178301	-0.376305	-0.191779	0.155005	-0.546731	-0.392011	-0.315693	-0.0819822	-0.252545
TCGA-D8-A1Y0	0	0	0	0	0	0	0	0	0	0	0	0	0	0	0	0	0	0	0	0	0	0	0	0	0	0	0	0	Notch wild type	0.282682	0.19264	0.264272	0.383388	0.147284	0.499097	0.31633	0.29072	0.375258	0.290799	0.788128	0.366072	0.407061	0.334213	0.369229	0.803164	0.259282	0.775873	0.551384	0.346627
TCGA-D8-A1Y3	0	0	0	0	0	0	0	0	0	0	0	0	0	0	0	0	0	0	0	0	0	0	0	0	0	0	0	0	Notch wild type	-0.935021	-1.31329	-0.772275	-0.903225	-0.685944	-1.05608	-0.315104	-0.574666	-1.21107	-0.911345	-0.987084	-0.608101	-0.976337	-0.825095	-0.647027	-1.00366	-0.953504	-0.310362	-0.696833	-1.23117
TCGA-D8-A3Z5	0	0	0	0	0	0	0	0	0	0	0	0	0	0	0	0	0	0	0	0	0	0	0	0	0	0	0	0	Notch wild type	0.611779	0.187537	0.0497241	0.175315	0.0946239	0.271829	0.695761	0.354577	0.614673	0.659016	0.519482	0.596052	0.90312	0.397259	-0.0718357	0.551806	0.719246	0.0736611	-0.0348692	0.14156
TCGA-D8-A3Z6	0	0	0	0	0	0	0	0	0	0	0	0	0	0	0	0	0	0	0	0	0	0	0	0	0	0	0	0	Notch wild type	0.630965	0.0784059	0.0431652	0.171222	-0.249619	0.328119	0.545248	0.190159	0.621694	0.216216	0.200057	0.316631	0.712051	0.284171	-0.00586107	0.188471	0.565429	-0.367596	0.117858	0.225816
TCGA-D8-A4Z1	0	0	0	0	0	0	0	0	0	0	0	0	0	0	0	0	0	0	0	0	0	0	0	0	0	0	0	0	Notch wild type	0.987136	0.844484	0.600315	0.674778	0.563084	0.791678	0.813529	0.0828322	0.865538	0.899624	1.14691	0.840092	1.15424	0.60679	0.36469	0.649643	0.874194	0.568719	0.565984	0.668232
TCGA-D8-A13Y	0	0	0	0	0	0	0	0	0	0	0	0	0	0	0	0	0	0	0	0	0	0	0	0	0	0	0	0	Notch wild type	0.0808906	0.310939	-0.00883271	0.205272	0.144323	0.0807803	0.512695	-0.838252	0.652416	0.276851	0.639893	0.349834	0.280821	-0.0855897	0.550821	0.556603	0.137468	-0.438399	-0.114367	0.023988
TCGA-D8-A13Z	0	0	0	0	0	0	0	0	0	0	0	0	0	0	0	0	0	0	0	0	0	0	0	0	0	0	0	0	Notch wild type	0.157202	0.56718	0.619082	0.415602	0.613585	0.312966	0.580624	0.13537	0.495974	0.413854	0.602052	0.436562	0.445207	0.535082	0.635257	0.726172	0.58438	0.176312	0.507505	0.543855
TCGA-D8-A27E	0	0	0	0	0	0	0	0	0	0	0	0	0	0	0	0	0	0	0	0	0	0	0	0	0	0	0	0	Notch wild type	-0.320891	0.174353	-0.317196	-0.295338	-0.16187	-0.261301	-0.160825	0.275725	-0.252482	0.350313	-0.109643	0.129851	-0.0461366	-0.188311	0.152581	-0.85949	-0.0546623	-0.214704	-0.0555649	-0.0158374
TCGA-D8-A27H	0	0	0	0	0	0	0	0	0	0	0	0	0	0	0	0	0	0	0	0	0	0	0	0	0	0	0	0	Notch wild type	0.641948	1.70292	0.646444	0.454108	0.364221	0.491695	0.360217	0.397912	0.783118	0.431283	1.09638	0.437788	0.846242	0.509464	1.02837	2.20877	0.419794	-0.24425	0.456741	0.437164
TCGA-D8-A27K	0	0	0	0	0	0	0	0	0	0	0	0	0	0	0	0	0	0	0	0	0	0	0	0	0	0	0	0	Notch wild type	0.365043	0.53142	0.464935	0.341553	0.0950301	0.432974	0.305437	1.11457	0.614447	0.403237	0.753099	0.413256	0.423127	0.580216	0.4938	0.412099	0.630879	0.566035	0.60239	0.441542
TCGA-D8-A27L	0	0	0	0	0	0	0	0	0	0	0	0	0	0	0	0	0	0	0	0	0	0	0	0	0	0	0	0	Notch wild type	0.873047	0.640215	0.67909	0.81624	0.71352	0.778509	0.583731	0.415938	0.92533	0.808538	0.821018	0.702481	0.654719	0.635076	0.478331	0.342461	0.606883	0.514036	0.939215	0.765274
TCGA-D8-A27M	0	0	0	0	0	0	0	0	0	0	0	0	0	0	0	0	0	0	0	0	0	0	0	0	0	0	0	0	Notch wild type	0.434381	0.91648	0.731382	0.490001	0.935389	0.414635	-0.0662446	-0.0724643	0.406556	0.243208	0.963632	0.169721	0.381719	0.489392	0.18401	0.536114	0.277382	0.836201	0.62512	0.468085
TCGA-D8-A27N	0	0	0	0	0	0	0	0	0	0	0	0	0	0	0	0	0	0	0	0	0	0	0	0	0	0	0	0	Notch wild type	0.123658	0.265059	0.127892	0.138369	-0.05366	0.0683513	0.301369	-0.110159	0.277518	-0.0425025	0.0830441	0.156988	0.286355	0.206803	-0.260969	-0.645729	0.0715078	0.171212	0.185724	0.296708
TCGA-D8-A27P	0	0	0	0	0	0	0	0	0	0	0	0	0	0	0	0	0	0	0	0	0	0	0	0	0	0	0	0	Notch wild type	0.764788	0.470012	0.36703	0.317538	0.0237098	0.391372	0.319716	0.661408	0.517612	0.619211	0.614885	0.55127	0.597522	0.648102	0.706808	0.987823	0.544763	-0.0211858	0.651526	0.797126
TCGA-D8-A27R	0	0	0	0	0	0	0	0	0	0	0	0	0	0	0	0	0	0	0	0	0	0	0	0	0	0	0	0	Notch wild type	-0.236004	0.21185	-0.0952288	-0.0145147	-0.254564	-0.143983	0.211617	-0.0855527	-0.156471	0.157298	-0.295149	0.135513	0.122212	-0.056488	0.111347	-0.0332555	0.0331904	0.144132	-0.0991813	-0.160714
TCGA-D8-A27T	0	0	0	0	0	0	0	0	0	0	0	0	0	0	0	0	0	0	0	0	0	0	0	0	0	0	0	0	Notch wild type	0.282693	0.203781	0.417877	0.57733	0.18399	0.634978	0.105892	0.540671	0.596626	0.214593	0.258965	0.183244	0.111984	0.240865	0.350097	0.401444	0.298867	0.597534	0.394829	0.706135
TCGA-D8-A27W	0	0	0	0	0	0	0	0	0	0	0	0	0	0	0	0	0	0	0	0	0	0	0	0	0	0	0	0	Notch wild type	-0.107995	0.22038	-0.205192	-0.0813615	-0.346417	0.0834848	-0.154554	0.0762101	-0.106717	-0.0129167	0.0596575	-0.0871122	-0.0396862	0.0520219	-0.0253001	-0.386646	0.0777921	0.191854	-0.226159	-0.149133
TCGA-D8-A73U	0	0	0	0	0	0	0	0	0	0	0	0	0	0	0	0	0	0	0	0	0	0	0	0	0	0	0	0	Notch wild type	-0.161724	-0.00566567	0.135694	0.233021	-0.028933	0.148829	0.022202	-0.308954	-0.0642739	-0.0995202	0.0912235	-0.0911408	0.130915	0.0806968	-0.389039	-0.278731	0.0318889	0.900859	-0.0911622	0.0866687
TCGA-D8-A73W	0	0	0	0	0	0	0	0	0	0	0	0	0	0	0	0	0	0	0	0	0	0	0	0	0	0	0	0	Notch wild type	-0.163268	0.290596	0.232871	0.380285	0.49285	0.389804	-0.053191	0.219389	0.416675	0.168208	0.154688	0.0806374	0.402878	0.197398	0.24675	0.132377	0.293503	0.106846	0.0478318	-0.0185679
TCGA-D8-A73X	0	0	0	0	0	0	0	0	0	0	0	0	0	0	0	0	0	0	0	0	0	0	0	0	0	0	0	0	Notch wild type	0.0428758	-0.0842601	0.111829	0.111941	0.167275	0.0931103	0.301664	0.718664	0.0368686	0.102275	-0.0377087	0.247537	0.0728154	0.292814	0.322413	0.144655	0.416264	-0.193123	0.208683	0.23696
TCGA-D8-A141	0	0	0	0	0	0	0	0	0	0	0	0	0	0	0	0	0	0	0	0	0	0	0	0	0	0	0	0	Notch wild type	0.368454	0.714217	0.549342	0.687089	0.477274	0.644837	0.435339	0.170203	0.831093	0.25788	0.623939	0.328782	0.574921	0.392261	0.092545	-0.0156183	0.47938	0.99095	0.514808	0.703027
TCGA-D8-A142	0	0	0	0	0	0	0	0	0	0	0	0	0	0	0	0	0	0	0	0	0	0	0	0	0	0	0	0	Notch wild type	0.354929	0.231114	0.331025	0.293387	0.197856	0.30321	-0.180103	-0.211209	0.341623	0.136387	0.32142	-0.0271346	0.488867	0.276042	0.184253	-0.488349	0.0221082	0.0232699	0.262804	0.579341
TCGA-D8-A143	0	0	0	0	0	0	0	0	0	0	0	0	0	0	0	0	0	0	0	0	0	0	0	0	0	0	0	0	Notch wild type	-0.208944	0.324816	0.0734505	-0.029971	0.70257	0.0495648	0.08221	0.26157	-0.0296235	0.281158	0.627938	0.126587	0.285696	0.256948	0.369452	0.79538	0.403906	0.226293	-0.00992314	0.123175
TCGA-D8-A145	0	0	0	0	0	0	0	0	0	0	0	0	0	0	0	0	0	0	0	0	0	0	0	0	0	0	0	0	Notch wild type	0.685322	0.625758	0.157676	0.506584	0.234122	0.347266	0.49789	0.062902	0.730667	0.508625	0.768334	0.485298	0.685454	0.302098	0.254209	0.167475	0.482778	0.319231	0.335574	0.34843
TCGA-D8-A147	0	0	0	0	0	0	0	0	0	0	0	0	0	0	0	0	0	0	0	0	0	0	0	0	0	0	0	0	Notch wild type	0.150246	0.852709	0.475186	0.0765834	0.845236	0.250824	0.265892	0.561112	-0.0218842	0.386371	1.24829	0.360595	0.3032	0.498642	0.827079	0.806282	0.512742	0.473462	0.590418	0.268981
TCGA-E2-A1AZ	0	0	0	0	0	0	0	0	0	0	0	0	0	0	0	0	0	0	0	0	0	0	0	0	0	0	0	0	Notch wild type	0.511111	0.140108	0.656298	0.406125	0.825459	0.255362	-0.0182048	0.0332174	0.603401	0.227562	0.736028	0.121994	0.0628571	0.0664216	-0.0625853	-0.423919	0.211303	0.624844	0.345043	0.0795378
TCGA-E2-A1B0	0	0	0	0	0	0	0	0	0	0	0	0	0	0	0	0	0	0	0	0	0	0	0	0	0	0	0	0	Notch wild type	0.190073	0.653974	0.603611	0.364078	0.182911	0.587948	0.206822	-0.0642188	0.464285	0.230825	0.380118	0.204401	0.304059	0.228666	0.184404	0.144006	0.13076	0.1183	0.37564	0.404837
TCGA-E2-A1B4	0	0	0	0	0	0	0	0	0	0	0	0	0	0	0	0	0	0	0	0	0	0	0	0	0	0	0	0	Notch wild type	-0.190213	-0.226309	-0.436662	-0.383077	-0.527471	-0.333482	0.15383	0.0570563	-0.381324	-0.00191444	-0.531669	0.0322031	-0.296505	-0.0485559	0.183163	-0.175098	-0.0419396	-0.539284	-0.058111	0.208071
TCGA-E2-A1B5	0	0	0	0	0	0	0	0	0	0	0	0	0	0	0	0	0	0	0	0	0	0	0	0	0	0	0	0	Notch wild type	-0.26802	-0.768657	-0.252466	-0.1711	0.141234	-0.137146	-0.57184	-0.773189	-0.298163	-0.457991	-0.40642	-0.597366	-0.288486	-0.477022	-0.752157	-0.667078	-0.569028	1.24187	-0.445797	-0.729579
TCGA-E2-A1B6	0	0	0	0	0	0	0	0	0	0	0	0	0	0	0	0	0	0	0	0	0	0	0	0	0	0	0	0	Notch wild type	-0.237664	-0.782946	-0.209187	-0.401718	-0.147329	-0.635926	-0.245029	-0.898029	-0.807507	-0.258293	-0.562532	-0.341858	-0.573311	-0.351216	-0.745248	-0.561079	-0.45012	1.27176	-0.425287	-0.671558
TCGA-E2-A1BC	0	0	0	0	0	0	0	0	0	0	0	0	0	0	0	0	0	0	0	0	0	0	0	0	0	0	0	0	Notch wild type	0.408519	0.624182	0.332539	0.437503	-0.0557573	0.594197	0.196629	0.0421169	0.374232	0.182132	0.455429	0.246387	0.451487	0.215125	0.623436	0.579394	0.198045	0.130187	0.424143	0.433113
TCGA-E2-A1BD	0	0	0	0	0	0	0	0	0	0	0	0	0	0	0	0	0	0	0	0	0	0	0	0	0	0	0	0	Notch wild type	0.166786	-0.412227	-0.21647	-0.0904738	-0.129323	0.0996571	-0.134412	0.634499	-0.0414425	-0.102859	-0.0886118	-0.171977	-0.242179	-0.150258	-0.253795	-0.227154	0.109516	-0.818934	-0.254379	-0.281466
TCGA-E2-A1IE	0	0	0	0	0	0	0	0	0	0	0	0	0	0	0	0	0	0	0	0	0	0	0	0	0	0	0	0	Notch wild type	-0.177643	-0.13013	-0.460174	-0.162844	-0.652355	-0.0698547	-0.0121017	0.156485	-0.0642249	0.254461	0.0993495	0.147869	-0.084957	-0.102593	0.214232	-0.245209	0.192296	-0.699362	-0.101792	-0.072104
TCGA-E2-A1IF	0	0	0	0	0	0	0	0	0	0	0	0	0	0	0	0	0	0	0	0	0	0	0	0	0	0	0	0	Notch wild type	0.364521	-0.0880272	0.0667619	0.24573	-0.0557243	0.176414	0.217916	0.136148	0.224741	-0.0627394	-0.317309	-0.0233293	0.156791	0.134247	-0.184263	0.403832	0.136772	0.143342	-0.218843	0.0971926
TCGA-E2-A1IG	0	0	0	0	0	0	0	0	0	0	0	0	0	0	0	0	0	0	0	0	0	0	0	0	0	0	0	0	Notch wild type	0.409581	0.546789	0.293146	0.407194	-0.248976	0.34867	0.267467	0.416888	0.472983	0.313096	0.368205	0.275114	0.34365	0.0766864	0.0396537	-0.199875	0.405037	-0.680476	0.186283	0.435128
TCGA-E2-A1IH	0	0	0	0	0	0	0	0	0	0	0	0	0	0	0	0	0	0	0	0	0	0	0	0	0	0	0	0	Notch wild type	-0.0749834	-0.540353	0.258979	0.319177	0.344517	0.347146	-0.294104	-0.345524	0.229623	-0.011329	-0.326151	-0.149224	-0.259834	-0.0971536	-0.192537	0.216859	-0.406442	1.01298	-0.0281282	0.214938
TCGA-E2-A1II	0	0	0	0	0	0	0	0	0	0	0	0	0	0	0	0	0	0	0	0	0	0	0	0	0	0	0	0	Notch wild type	-0.525514	-0.0455155	-0.0617533	-0.35027	0.00460635	-0.443838	-0.30074	-0.0550245	-0.322334	-0.0877436	0.0319279	-0.145732	-0.235036	-0.174665	-0.199058	-0.688434	-0.0606197	0.601306	-0.322698	-0.639347
TCGA-E2-A1IJ	0	0	0	0	0	0	0	0	0	0	0	0	0	0	0	0	0	0	0	0	0	0	0	0	0	0	0	0	Notch wild type	0.611835	0.280255	0.459758	0.555691	0.0987829	0.438149	0.248102	0.22116	0.623234	0.317038	0.396684	0.248456	0.403687	0.34033	0.177899	0.525424	0.362542	0.53675	0.307597	0.561902
TCGA-E2-A1IK	0	0	0	0	0	0	0	0	0	0	0	0	0	0	0	0	0	0	0	0	0	0	0	0	0	0	0	0	Notch wild type	-0.23878	-0.135223	-0.211738	-0.355511	-0.126753	-0.449171	-0.403341	-0.0409848	-0.434468	0.207224	-0.692277	-0.129474	-0.39825	-0.184897	-0.134214	-0.377807	-0.25401	0.0342493	-0.39878	-0.454773
TCGA-E2-A1IL	0	0	0	0	0	0	0	0	0	0	0	0	0	0	0	0	0	0	0	0	0	0	0	0	0	0	0	0	Notch wild type	0.377771	0.774087	0.227462	0.452117	-0.107482	0.526345	0.403048	0.877058	0.583028	0.546067	1.11584	0.535014	0.943214	0.462995	0.723807	0.789422	0.728484	0.109148	0.576756	0.803737
TCGA-E2-A1IN	0	0	0	0	0	0	0	0	0	0	0	0	0	0	0	0	0	0	0	0	0	0	0	0	0	0	0	0	Notch wild type	0.356293	0.0286504	-0.0127082	0.0965698	-0.531079	-0.0110974	-0.0843261	0.446242	0.199298	-0.00161118	0.0654164	-0.0785731	-0.0416244	0.058519	0.124673	-0.0841673	-0.114731	-0.632317	0.159825	0.474088
TCGA-E2-A1IO	0	0	0	0	0	0	0	0	0	0	0	0	0	0	0	0	0	0	0	0	0	0	0	0	0	0	0	0	Notch wild type	0.822561	0.802937	0.528667	0.811532	0.20606	0.654889	0.64076	0.100939	1.06198	0.677736	1.06083	0.683766	0.868727	0.489838	0.335149	0.134791	0.692565	0.809165	0.842152	0.84526
TCGA-E2-A1IU	0	0	0	0	0	0	0	0	0	0	0	0	0	0	0	0	0	0	0	0	0	0	0	0	0	0	0	0	Notch wild type	0.229177	0.513921	-0.0288373	-0.0417348	0.0475071	0.119887	0.270959	0.513377	0.119378	0.394072	0.231797	0.313705	0.241599	0.225248	0.489899	0.748714	0.350828	-0.151882	0.295414	-0.0451073
TCGA-E2-A1L6	0	0	0	0	0	0	0	0	0	0	0	0	0	0	0	0	0	0	0	0	0	0	0	0	0	0	0	0	Notch wild type	0.382051	0.353342	0.43009	0.461826	0.28359	0.59733	0.239645	0.694264	0.544034	0.455939	0.606002	0.396731	0.624508	0.447234	0.56312	0.633039	0.410521	-0.0247203	0.400895	0.421615
TCGA-E2-A1L7	0	0	0	0	0	0	0	0	0	0	0	0	0	0	0	0	0	0	0	0	0	0	0	0	0	0	0	0	Notch wild type	-0.158483	0.225123	0.10561	0.214805	0.60612	0.000454206	0.120562	-0.413627	-0.163887	0.09757	0.222066	0.154883	-0.132675	-0.263436	0.260629	0.217514	0.0576977	0.354245	-0.170318	-0.421157
TCGA-E2-A1L8	0	0	0	0	0	0	0	0	0	0	0	0	0	0	0	0	0	0	0	0	0	0	0	0	0	0	0	0	Notch wild type	-0.276449	-0.676068	-0.212677	-0.0675268	-0.0945511	-0.0440385	-0.568593	-0.0327692	-0.452125	-0.471827	-0.615481	-0.521704	-0.607716	-0.33331	-0.275712	-0.13437	-0.423877	-0.341077	-0.222667	-0.0226501
TCGA-E2-A1L9	0	0	0	0	0	0	0	0	0	0	0	0	0	0	0	0	0	0	0	0	0	0	0	0	0	0	0	0	Notch wild type	0.343572	0.262134	0.387095	0.507866	0.167125	0.417984	0.207569	0.461474	0.61453	0.196795	0.192036	0.180542	0.224138	0.365857	0.135341	0.0573776	0.195368	-0.0613121	0.398331	0.590909
TCGA-E2-A1LA	0	0	0	0	0	0	0	0	0	0	0	0	0	0	0	0	0	0	0	0	0	0	0	0	0	0	0	0	Notch wild type	-0.556543	-0.66561	-0.338385	-0.366201	-0.652496	-0.490545	-0.639001	-0.594576	-0.80054	-0.353469	-1.15653	-0.524459	-0.924483	-0.501889	-0.594025	-0.511804	-0.618918	0.34665	-0.616726	-0.332912
TCGA-E2-A1LB	0	0	0	0	0	0	0	0	0	0	0	0	0	0	0	0	0	0	0	0	0	0	0	0	0	0	0	0	Notch wild type	-0.561563	-0.381344	-0.143827	-0.364981	-0.516702	-0.200157	-0.0559147	-0.628674	-0.245124	-0.519412	-0.189077	-0.28121	-0.252084	-0.369257	0.0976919	-0.691554	-0.421592	-0.724241	-0.0610952	-0.32857
TCGA-E2-A1LE	0	0	0	0	0	0	0	0	0	0	0	0	0	0	0	0	0	0	0	0	0	0	0	0	0	0	0	0	Notch wild type	0.148891	-0.478864	0.196219	0.286334	0.0457482	0.249628	0.247952	-0.8405	0.469755	-0.145378	0.296588	-0.0586436	0.169571	-0.0866078	-0.288245	-0.43192	-0.115607	0.481889	0.0887359	0.280673
TCGA-E2-A1LH	0	0	0	0	0	0	0	0	0	0	0	0	0	0	0	0	0	0	0	0	0	0	0	0	0	0	0	0	Notch wild type	-0.697465	-1.02164	-0.700773	-0.737479	-0.587252	-0.905329	-1.06015	-1.3846	-1.14493	-0.955949	-1.18999	-1.08281	-1.30917	-0.732198	-1.09073	-0.389624	-1.23643	-0.0749145	-1.05222	-1.1337
TCGA-E2-A1LK	0	0	0	0	0	0	0	0	0	0	0	0	0	0	0	0	0	0	0	0	0	0	0	0	0	0	0	0	Notch wild type	0.198489	0.481048	-0.220522	-0.511702	-0.119274	-0.49437	-0.490218	-0.116719	-0.255222	-0.203683	-0.62273	-0.279882	-0.238445	-0.043933	0.127515	0.37583	-0.155999	-1.35539	-0.187077	-0.430392
TCGA-E2-A2P5	0	0	0	0	0	0	0	0	0	0	0	0	0	0	0	0	0	0	0	0	0	0	0	0	0	0	0	0	Notch wild type	0.0382063	-0.323893	-0.455308	-0.199604	-0.476013	-0.155774	0.256276	-0.13324	-0.228801	-0.326769	-0.435604	-0.151744	-0.170872	-0.284518	-0.10989	0.421106	-0.096104	-0.0483473	-0.345725	-0.223831
TCGA-E2-A2P6	0	0	0	0	0	0	0	0	0	0	0	0	0	0	0	0	0	0	0	0	0	0	0	0	0	0	0	0	Notch wild type	-0.31376	-0.743275	-0.523803	-0.397178	-0.491956	-0.190739	-0.0109469	-0.0635534	-0.543384	-0.198846	-0.561658	-0.0844836	-0.118442	-0.158964	-0.65441	-0.0783702	-0.0344041	-0.247448	-0.54573	-0.387208
TCGA-E2-A3DX	0	0	0	0	0	0	0	0	0	0	0	0	0	0	0	0	0	0	0	0	0	0	0	0	0	0	0	0	Notch wild type	0.432387	0.200084	0.492594	0.682624	0.404631	0.609743	0.173628	0.121808	0.434697	0.212134	0.673959	0.222543	0.428423	0.27042	0.201739	0.515793	0.381037	0.917685	0.473748	0.575664
TCGA-E2-A9RU	0	0	0	0	0	0	0	0	0	0	0	0	0	0	0	0	0	0	0	0	0	0	0	0	0	0	0	0	Notch wild type	-0.693952	-1.82726	-0.599012	-0.689315	-0.504169	-0.872727	-0.57779	-0.782171	-1.26568	-0.674886	-1.33225	-0.613105	-1.12135	-0.614785	-0.412306	0.0380894	-0.987838	-0.852168	-0.778544	-0.757546
TCGA-E2-A10B	0	0	0	0	0	0	0	0	0	0	0	0	0	0	0	0	0	0	0	0	0	0	0	0	0	0	0	0	Notch wild type	0.290084	0.688859	0.182681	0.30882	0.258802	0.267278	0.349034	0.85346	0.351814	0.351861	0.547541	0.361229	0.461939	0.453814	0.740827	0.660342	0.49124	0.304838	0.335771	0.325008
TCGA-E2-A10E	0	0	0	0	0	0	0	0	0	0	0	0	0	0	0	0	0	0	0	0	0	0	0	0	0	0	0	0	Notch wild type	0.0124387	0.492412	0.191135	0.156907	0.0377183	0.255261	0.316143	0.494858	0.191115	0.362694	0.161306	0.338501	0.536778	0.439334	0.369434	0.493973	0.39595	0.376708	0.512935	0.883481
TCGA-E2-A10F	0	0	0	0	0	0	0	0	0	0	0	0	0	0	0	0	0	0	0	0	0	0	0	0	0	0	0	0	Notch wild type	0.256677	0.247574	0.558966	0.490237	0.342171	0.481648	0.126013	0.552347	0.389449	0.248682	0.669932	0.214842	0.345267	0.28596	0.360312	0.206992	0.342027	0.351701	0.41205	0.505887
TCGA-E2-A14N	0	0	0	0	0	0	0	0	0	0	0	0	0	0	0	0	0	0	0	0	0	0	0	0	0	0	0	0	Notch wild type	-0.531657	-0.709376	-0.111054	-0.796256	-0.127613	-0.674265	-0.901376	-0.613911	-1.01977	-0.527679	-0.535142	-0.650659	-0.880913	-0.36806	-0.876357	-0.890015	-0.577359	0.0510075	-0.29868	-0.573519
TCGA-E2-A14O	0	0	0	0	0	0	0	0	0	0	0	0	0	0	0	0	0	0	0	0	0	0	0	0	0	0	0	0	Notch wild type	-1.10253	-1.35677	-0.690792	-0.833578	-0.730746	-0.943588	-0.749325	-0.112042	-1.51347	-0.805562	-1.56143	-0.781347	-1.21236	-0.736254	-0.378017	-0.451223	-0.683059	-0.865322	-0.894049	-0.65317
TCGA-E2-A14P	0	0	0	0	0	0	0	0	0	0	0	0	0	0	0	0	0	0	0	0	0	0	0	0	0	0	0	0	Notch wild type	-0.524437	-0.370729	-0.19427	-0.229636	-0.40252	-0.298117	0.113779	-0.381684	-0.719003	0.0672988	-0.438761	0.123622	-0.111287	0.0164973	-0.134439	-0.695634	0.0541603	0.47056	0.181945	0.221322
TCGA-E2-A14S	0	0	0	0	0	0	0	0	0	0	0	0	0	0	0	0	0	0	0	0	0	0	0	0	0	0	0	0	Notch wild type	-0.501018	-0.191411	-0.316307	-0.497271	-0.23454	-0.543166	-0.153479	0.0744057	-0.446701	0.0276904	-0.162835	-0.095804	-0.246614	-0.171423	0.0477703	0.178935	-0.0919228	-0.325361	-0.136972	-0.421276
TCGA-E2-A14T	0	0	0	0	0	0	0	0	0	0	0	0	0	0	0	0	0	0	0	0	0	0	0	0	0	0	0	0	Notch wild type	-0.0433913	-0.403869	-0.383063	-0.186861	-0.209272	-0.0482758	-0.0637617	0.344802	0.324306	-0.294833	-0.40478	-0.122389	-0.209427	-0.257602	-0.182892	-0.949074	-0.0790972	-0.211096	-0.178201	-0.0451628
TCGA-E2-A14U	0	0	0	0	0	0	0	0	0																			0	Notch wild type	0.328175	0.531274	0.258928	0.017103	0.366937	0.212694	0.621187	0.222735	-0.117274	0.555469	0.297384	0.571589	0.658397	0.307997	0.192983	0.580505	0.455993	0.103879	0.163319	0.178514
TCGA-E2-A14V	0	0	0	0	0	0	0	0	0	0	0	0	0	0	0	0	0	0	0	0	0	0	0	0	0	0	0	0	Notch wild type	0.000446107	0.120214	-0.0248239	-0.121607	-0.0780426	-0.107267	0.121667	0.265546	0.0689204	0.0953536	-0.0632624	0.137806	-0.00883803	0.0559878	0.215293	0.203113	0.00943674	-0.416995	0.0943202	0.00355214
TCGA-E2-A14W	0	0	0	0	0	0	0	0	0	0	0	0	0	0	0	0	0	0	0	0	0	0	0	0	0	0	0	0	Notch wild type	-1.10857	-0.693456	-0.592742	-0.712978	-0.428195	-0.83399	-0.570296	-0.147724	-0.997289	-0.309021	-0.775766	-0.414588	-0.66682	-0.467844	-0.0933018	-0.54018	-0.470433	-1.22668	-0.44005	-0.695171
TCGA-E2-A14X	0	0	0	0	0	0	0	0	0	0	0	0	0	0	0	0	0	0	0	0	0	0	0	0	0	0	0	0	Notch wild type	-0.0077731	0.339121	-0.105181	-0.299653	-0.348775	-0.178223	-0.307013	-0.428115	0.155513	-0.492784	0.191697	-0.434822	-0.204328	-0.0934346	-0.591894	-0.691729	-0.267163	0.264783	-0.225306	-0.734146
TCGA-E2-A14Y	0	0	0	0	0	0	0	0	0	0	0	0	0	0	0	0	0	0	0	0	0	0	0	0	0	0	0	0	Notch wild type	0.597104	0.196602	0.786729	-0.225149	-0.226095	-0.105557	-0.746637	-0.63761	0.283737	-0.125513	-0.320782	-0.348251	-0.417151	0.146747	-0.31234	-0.150533	-0.3177	-0.364598	0.00513619	0.178387
TCGA-E2-A14Z	0	0	0	0	0	0	0	0	0	0	0	0	0	0	0	0	0	0	0	0	0	0	0	0	0	0	0	0	Notch wild type	-0.050619	-0.339748	0.0545256	-0.0248055	0.162015	-0.0123519	-0.0967546	-0.214441	-0.22042	0.0281362	-0.107389	-0.092482	-0.0440063	-0.185016	0.0612033	-0.238488	-0.150733	0.437673	-0.0364933	-0.0628237
TCGA-E2-A15A	0	0	0	0	0	0	0	0	0	0	0	0	0	0	0	0	0	0	0	0	0	0	0	0	0	0	0	0	Notch wild type	-0.180258	0.453123	-0.0501935	0.0410891	-0.105253	0.0285684	0.318136	0.206102	0.161139	0.228089	0.093466	0.256638	0.251467	0.18994	0.170015	-0.388405	0.151336	-0.149516	0.381253	0.303697
TCGA-E2-A15C	0	0	0	0	0	0	0	0	0	0	0	0	0	0	0	0	0	0	0	0	0	0	0	0	0	0	0	0	Notch wild type	0.3369	0.206463	0.199364	0.176703	0.290178	0.251262	0.256303	0.174023	0.320693	0.276591	0.47706	0.279366	0.309498	0.0654784	0.130319	-0.0205478	0.21437	-0.0249204	0.473418	0.250871
TCGA-E2-A15E	0	0	0	0	0	0	0	0	0	0	0	0	0	0	0	0	0	0	0	0	0	0	0	0	0	0	0	0	Notch wild type	0.52637	0.475985	0.418513	0.206591	0.210272	0.420085	0.322572	0.026358	0.0759172	0.321457	0.637854	0.369595	0.458615	0.313259	0.262526	-0.0173936	0.235708	-0.343255	0.417764	0.191683
TCGA-E2-A15F	0	0	0	0	0	0	0	0	0	0	0	0	0	0	0	0	0	0	0	0	0	0	0	0	0	0	0	0	Notch wild type	0.0575662	0.307937	0.39906	0.0823535	0.318764	0.0526238	0.244873	0.566498	0.0513411	0.446116	0.140163	0.3679	0.221454	0.292572	0.693783	0.985425	0.264227	0.0606833	0.245212	-0.132625
TCGA-E2-A15G	0	0	0	0	0	0	0	0	0	0	0	0	0	0	0	0	0	0	0	0	0	0	0	0	0	0	0	0	Notch wild type	-0.308284	0.269053	-0.167316	-0.0147229	0.0223112	0.104711	0.534373	0.886287	0.0378273	0.316371	0.597623	0.424089	0.584963	0.263736	0.551334	0.614541	0.735094	-0.239789	0.244925	0.222634
TCGA-E2-A15H	0	0	0	0	0	0	0	0	0	0	0	0	0	0	0	0	0	0	0	0	0	0	0	0	0	0	0	0	Notch wild type	0.182585	0.235775	0.0385372	-0.035802	-0.378975	0.0466583	0.384851	0.255472	0.14631	0.0925168	0.299571	0.233184	0.166974	0.140076	-0.25895	-0.839893	0.275397	-0.181461	0.254534	0.290991
TCGA-E2-A15I	0	0	0	0	0	0	0	0	0	0	0	0	0	0	0	0	0	0	0	0	0	0	0	0	0	0	0	0	Notch wild type	0.188207	0.54298	0.342566	0.273657	0.39821	0.379619	0.531519	0.588091	0.455374	0.482427	0.845562	0.55381	0.495752	0.434829	0.38072	0.0995269	0.693811	0.901907	0.885175	0.552849
TCGA-E2-A15J	0	0	0	0	0	0	0	0	0	0	0	0	0	0	0	0	0	0	0	0	0	0	0	0	0	0	0	0	Notch wild type	-0.64251	-0.283293	-0.267196	-0.381819	-0.0425412	-0.156884	-0.0972255	0.291687	-0.568443	-0.372218	-0.154706	-0.160795	-0.201617	-0.378185	-0.130458	-0.707824	-0.0792955	-0.747127	-0.0771756	-0.394996
TCGA-E2-A15K	0	0	0	0	0	0	0	0	0	0	0	0	0	0	0	0	0	0	0	0	0	0	0	0	0	0	0	0	Notch wild type	-0.166632	0.0969254	-0.140155	0.252901	-0.0174564	0.218333	0.405362	0.460873	0.0765656	0.0289118	0.170629	0.23956	0.113191	0.326601	-0.0559618	0.298549	0.581915	0.764051	0.196164	0.238629
TCGA-E2-A15L	0	0	0	0	0	0	0	0	0	0	0	0	0	0	0	0	0	0	0	0	0	0	0	0	0	0	0	0	Notch wild type	0.445945	0.801785	0.146575	0.359645	0.0650867	0.451508	0.354294	0.550603	0.498505	0.262926	0.371953	0.35557	0.446969	0.30262	0.697667	0.686468	0.396376	-0.561813	0.554162	0.731722
TCGA-E2-A15M	0	0	0	0	0	0	0	0	0	0	0	0	0	0	0	0	0	0	0	0	0	0	0	0	0	0	0	0	Notch wild type	0.154311	0.496579	0.556979	0.600254	0.485458	0.618364	0.0101005	0.264202	0.494388	0.316775	0.769691	0.143658	0.43087	0.275296	0.130193	0.522505	0.217096	1.15121	0.360066	0.294119
TCGA-E2-A15O	0	0	0	0	0	0	0	0	0	0	0	0	0	0	0	0	0	0	0	0	0	0	0	0	0	0	0	0	Notch wild type	-0.0849718	0.723735	-0.338616	-0.323091	0.241157	-0.319927	0.249969	0.00378403	0.0511495	-0.076056	0.212751	0.0739035	0.100814	-0.12197	-0.0234446	-0.0354344	0.0615078	-0.452619	-0.223383	-0.330779
TCGA-E2-A15R	0	0	0	0	0	0	0	0	0	0	0	0	0	0	0	0	0	0	0	0	0	0	0	0	0	0	0	0	Notch wild type	0.122759	0.14054	-0.506256	-0.1478	-0.731541	-0.153885	0.409605	0.857543	0.246447	0.06829	0.254286	0.355983	0.362014	-0.11344	0.651357	-0.177803	0.172148	-0.970639	-0.0154327	-0.356191
TCGA-E2-A15S	0	0	0	0	0	0	0	0	0	0	0	0	0	0	0	0	0	0	0	0	0	0	0	0	0	0	0	0	Notch wild type	-0.289325	0.329404	-0.43844	-0.383065	-0.321099	-0.357923	0.732951	0.347941	0.147812	0.00584152	0.0348859	0.320268	0.406003	-0.0614989	0.171372	0.947296	0.239059	-0.373021	-0.386092	-0.0100192
TCGA-E2-A15T	0	0	0	0	0	0	0	0	0	0	0	0	0	0	0	0	0	0	0	0	0	0	0	0	0	0	0	0	Notch wild type	-0.4925	0.679476	-0.569573	-0.385673	-0.0733291	-0.289373	0.044795	0.853207	0.261485	0.177572	0.474149	0.125314	0.156451	-0.0369557	0.358976	0.649673	0.320003	-0.854064	-0.119994	-0.278294
TCGA-E2-A56Z	0	0	0	0	0	0	0	0	0	0	0	0	0	0	0	0	0	0	0	0	0	0	0	0	0	0	0	0	Notch wild type	-0.48562	-0.656146	-0.623742	-0.495454	-0.0180479	-0.597118	-0.0473067	-0.390745	-0.0761457	-0.459516	-0.526264	-0.322103	-0.723287	-0.428134	0.0144417	0.320981	-0.394908	-0.341457	-0.64649	-0.561395
TCGA-E2-A105	0	0	0	0	0	0	0	0	0	0	0	0	0	0	0	0	0	0	0	0	0	0	0	0	0	0	0	0	Notch wild type	-0.38226	0.468265	-0.431711	-0.418015	0.0429279	-0.423132	0.390384	0.136535	0.142076	0.0392615	0.0124358	0.171956	0.192701	-0.148914	-0.0131478	-0.293736	0.212936	-0.635322	-0.0963512	-0.117247
TCGA-E2-A107	0	0	0	0	0	0	0	0	0	0	0	0	0	0	0	0	0	0	0	0	0	0	0	0	0	0	0	0	Notch wild type	-0.317747	-0.339741	-0.499665	-0.364775	-0.419009	-0.325687	-0.00303393	0.804574	-0.529891	0.0344389	-0.357594	0.0128724	0.0742372	-0.0333476	0.0103334	0.539165	0.274208	-0.243208	-0.0746695	-0.118417
TCGA-E2-A109	0	0	0	0	0	0	0	0	0	0	0	0	0	0	0	0	0	0	0	0	0	0	0	0	0	0	0	0	Notch wild type	-0.0507814	0.657011	-0.218887	-0.0116437	-0.113047	0.105779	0.516924	0.309623	0.467904	0.242342	0.26367	0.340515	0.37742	0.0656011	0.319049	-0.135927	0.436208	-0.178389	0.157739	0.0847635
TCGA-E2-A150	0	0	0	0	0	0	0	0	0	0	0	0	0	0	0	0	0	0	0	0	0	0	0	0	0	0	0	0	Notch wild type	0.491496	0.282629	0.220372	0.268437	0.559093	0.252505	0.029597	0.500837	0.662867	0.238909	0.617694	0.172877	0.402272	0.276338	-0.18207	-0.459174	0.264238	-0.165774	0.324594	0.0867041
TCGA-E2-A152	0	0	0	0	0	0	0	0	0	0	0	0	0	0	0	0	0	0	0	0	0	0	0	0	0	0	0	0	Notch wild type	0.081029	0.547618	0.417059	0.323153	0.0591752	0.211188	0.278009	0.0644148	0.435583	-0.0420517	0.323074	0.110282	0.515172	0.190537	0.498624	0.823651	0.14368	-0.21949	0.435555	0.591409
TCGA-E2-A153	0	0	0	0	0	0	0	0	0	0	0	0	0	0	0	0	0	0	0	0	0	0	0	0	0	0	0	0	Notch wild type	0.408596	0.170386	0.316329	0.486619	0.28165	0.49594	0.0184614	0.434261	0.600246	0.202288	0.245529	0.0660993	0.301487	0.219447	0.0534154	-0.172533	0.215956	-0.429992	0.235001	0.412082
TCGA-E2-A154	0	0	0	0	0	0	0	0	0	0	0	0	0	0	0	0	0	0	0	0	0	0	0	0	0	0	0	0	Notch wild type	0.051415	-0.135996	0.0503294	0.0246226	-0.0416184	-0.00166379	-0.0529398	0.6614	-0.0333201	0.0496765	-0.18339	0.0604677	-0.0281554	0.177493	0.223041	0.166722	0.229518	-0.611042	0.130109	0.325945
TCGA-E2-A155	0	0	0	0	0	0	0	0	0	0	0	0	0	0	0	0	0	0	0	0	0	0	0	0	0	0	0	0	Notch wild type	-0.496729	-0.726055	-0.323089	-0.37496	-0.282646	-0.265901	-0.250381	-0.096114	-0.246218	-0.292798	-0.286748	-0.136554	-0.278567	-0.426022	0.0547361	-0.705838	-0.0623289	-0.521176	-0.00752665	0.0148291
TCGA-E2-A156	0	0	0	0	0	0	0	0	0	0	0	0	0	0	0	0	0	0	0	0	0	0	0	0	0	0	0	0	Notch wild type	-0.555665	0.687271	-0.156185	-0.370062	0.0986928	-0.0557332	0.293092	0.673769	-0.0256782	0.272196	0.530325	0.353254	0.570254	0.0640507	0.653173	0.214979	0.486749	-0.508614	0.359008	0.124603
TCGA-E2-A158	0	0	0	0	0	0	0	0	0	0	0	0	0	0	0	0	0	0	0	0	0	0	0	0	0	0	0	0	Notch wild type	-0.725881	0.0290358	-0.36913	-0.778852	-0.255238	-0.674634	-0.448914	0.00623135	-0.936726	-0.304256	-0.0228892	-0.338534	-0.0520305	-0.296434	-0.37086	-0.445273	-0.269351	-0.767949	-0.491814	-0.555832
TCGA-E2-A570	0	0	0	0	0	0	0	0	0	0	0	0	0	0	0	0	0	0	0	0	0	0	0	0	0	0	0	0	Notch wild type	0.0811236	-0.636449	0.0716467	0.114395	-0.105911	-0.0170735	0.0581246	0.247479	0.0491778	-0.153896	-0.500193	-0.0384266	-0.204965	0.149861	0.244729	-0.0161101	-0.00586048	-0.536745	0.00902786	0.282485
TCGA-E2-A573	0	0	0	0	0	0	0	0	0	0	0	0	0	0	0	0	0	0	0	0	0	0	0	0	0	0	0	0	Notch wild type	-0.25699	0.131054	-0.0122486	-0.249738	0.65675	-0.345516	-0.0255932	-0.288071	-0.35139	-0.166089	-0.260909	-0.11933	-0.228192	-0.00619531	-0.331963	-0.180588	-0.128927	0.270373	-0.141007	-0.24399
TCGA-E2-A576	0	0	0	0	0	0	0	0	0	0	0	0	0	0	0	0	0	0	0	0	0	0	0	0	0	0	0	0	Notch wild type	-0.5069	-1.05117	-0.923766	-0.767339	-0.562773	-0.824676	-0.257806	-1.14862	-0.785021	-0.790628	-1.10559	-0.610181	-1.00819	-0.765421	-0.634894	-0.538621	-0.779785	-0.411869	-0.807175	-0.733513
TCGA-E9-A1N3	0	0	0	0	0	0	0	0	0	0	0	0	0	0	0	0	0	0	0	0	0	0	0	0	0	0	0	0	Notch wild type	-0.660757	-0.461629	-0.660049	-0.528985	-0.274616	-0.564756	-0.187462	0.105295	-0.609948	-0.202279	-0.336589	-0.108885	-0.458805	-0.419515	-0.00414083	-1.28887	-0.225423	-0.750537	-0.33107	-0.52622
TCGA-E9-A1N4	0	0	0	0	0	0	0	0	0	0	0	0	0	0	0	0	0	0	0	0	0	0	0	0	0	0	0	0	Notch wild type	-0.121662	0.109782	0.234074	0.315123	0.409854	0.5142	-0.0188793	-0.243836	0.326509	0.204246	0.199267	0.12469	0.00299618	0.147358	0.26015	0.00936537	0.034034	0.128115	0.235453	0.31655
TCGA-E9-A1N5	0	0	0	0	0	0	0	0	0	0	0	0	0	0	0	0	0	0	0	0	0	0	0	0	0	0	0	0	Notch wild type	0.186359	0.435496	0.242568	0.640848	0.273687	0.543837	0.383045	-0.0958406	0.464908	0.300432	0.759367	0.363819	0.354073	0.206149	0.160397	0.461819	0.435948	0.72734	0.418817	0.563021
TCGA-E9-A1N6	0	0	0	0	0	0	0	0	0	0	0	0	0	0	0	0	0	0	0	0	0	0	0	0	0	0	0	0	Notch wild type	0.0387622	0.112034	0.340004	0.429257	0.0351994	0.439893	0.487638	0.147001	0.60595	0.208669	0.300393	0.318168	0.448606	0.345133	0.389756	0.0301033	0.236758	-0.440919	0.474392	0.559573
TCGA-E9-A1N8	0	0	0	0	0	0	0	0	0	0	0	0	0	0	0	0	0	0	0	0	0	0	0	0	0	0	0	0	Notch wild type	0.427537	0.592608	0.0696434	-0.00642676	0.520239	-0.114009	0.291501	0.201374	0.309853	0.232074	0.789856	0.304113	0.706432	0.662336	0.0506979	-0.172689	0.581078	-0.284375	0.229571	0.313466
TCGA-E9-A1NC	0	0	0	0	0	0	0	0	0	0	0	0	0	0	0	0	0	0	0	0	0	0	0	0	0	0	0	0	Notch wild type	0.0542883	-0.518547	0.0175403	-0.252033	0.0607477	-0.405576	-0.483911	-1.06085	-0.85322	-0.580725	-0.999175	-0.575437	-0.608419	-0.219416	-0.446282	0.311751	-0.665525	0.10753	-0.546207	-0.346786
TCGA-E9-A1ND	0	0	0	0	0	0	0	0	0	0	0	0	0	0	0	0	0	0	0	0	0	0	0	0	0	0	0	0	Notch wild type	-0.113784	0.0702481	0.52235	-0.0600664	0.240624	-0.0793072	-0.0456911	-0.124539	-0.142694	-0.176764	-0.056042	-0.147975	-0.208407	0.103911	-0.568085	-0.480199	0.00539055	0.309279	0.0662002	0.200767
TCGA-E9-A1NE	0	0	0	0	0	0	0	0	0	0	0	0	0	0	0	0	0	0	0	0	0	0	0	0	0	0	0	0	Notch wild type	0.306233	0.308918	0.458887	0.440902	0.417742	0.505454	0.00440754	0.23981	0.358343	0.449448	0.814937	0.256369	0.392896	0.298158	0.109986	-0.133585	0.292775	1.409	0.455143	0.0500408
TCGA-E9-A1NF	0	0	0	0	0	0	0	0	0	0	0	0	0	0	0	0	0	0	0	0	0	0	0	0	0	0	0	0	Notch wild type	0.37049	-0.0432641	0.107752	0.407078	0.135147	0.254822	-0.168614	-0.537535	0.574332	-0.0759648	0.0144982	-0.191086	0.194523	-0.00888293	-0.201234	0.235954	-0.0369057	-0.0905732	0.0780439	0.459465
TCGA-E9-A1NG	0	0	0	0	0	0	0	0	0	0	0	0	0	0	0	0	0	0	0	0	0	0	0	0	0	0	0	0	Notch wild type	0.78737	0.994429	0.798142	0.776687	0.622998	0.794692	0.190728	0.0358597	0.98473	0.382088	0.84146	0.213596	0.868312	0.584027	0.202686	0.0877935	0.512093	0.284749	0.680055	0.94895
TCGA-E9-A1NH	0	0	0	0	0	0	0	0	0	0	0	0	0	0	0	0	0	0	0	0	0	0	0	0	0	0	0	0	Notch wild type	0.727871	0.28429	0.32105	0.56027	0.290658	0.612752	0.251469	0.727127	0.642197	0.365441	0.603629	0.314982	0.694813	0.4656	0.300343	0.227734	0.566889	0.200142	0.388025	0.70691
TCGA-E9-A1NI	0	0	0	0	0	0	0	0	0	0	0	0	0	0	0	0	0	0	0	0	0	0	0	0	0	0	0	0	Notch wild type	-0.0610048	-0.190092	-0.0795829	0.00471422	-0.253192	0.0497439	-0.0973356	0.351168	-0.00670143	-0.125384	-0.456738	-0.0949069	-0.280081	0.0565016	0.0772617	-0.23677	0.0349779	-0.497572	-0.00731864	0.145886
TCGA-E9-A1QZ	0	0	0	0	0	0	0	0	0	0	0	0	0	0	0	0	0	0	0	0	0	0	0	0	0	0	0	0	Notch wild type	0.274127	-0.142399	0.268428	0.284768	0.369583	0.319974	-0.0986027	0.415106	0.240318	0.163019	0.0871321	0.0817553	0.0960527	0.167747	0.29043	0.0512186	0.0220741	1.09135	0.0395265	-0.0489457
TCGA-E9-A1R0	0	0	0	0	0	0	0	0	0	0	0	0	0	0	0	0	0	0	0	0	0	0	0	0	0	0	0	0	Notch wild type	0.382771	0.206268	0.0292935	0.412205	-0.00794953	0.229966	0.143827	0.22345	0.260477	0.175945	0.12153	0.120183	0.411254	0.058845	0.357518	0.626901	0.1394	0.308043	-0.0122422	0.208726
TCGA-E9-A1R2	0	0	0	0	0	0	0	0	0	0	0	0	0	0	0	0	0	0	0	0	0	0	0	0	0	0	0	0	Notch wild type	-0.139038	0.400133	0.0173321	0.284938	0.502055	0.151047	0.188668	0.412879	0.405636	0.551399	0.539072	0.41668	0.356185	0.259123	0.255777	0.171918	0.376674	0.290344	0.350014	-0.021517
TCGA-E9-A1R3	0	0	0	0	0	0	0	0	0	0	0	0	0	0	0	0	0	0	0	0	0	0	0	0	0	0	0	0	Notch wild type	0.365845	0.692087	0.539258	0.641545	0.197236	0.668387	0.276528	0.612555	0.317553	0.425743	0.218796	0.368109	0.489782	0.304783	0.310654	0.204024	0.247486	0.155469	0.701234	0.592121
TCGA-E9-A1R4	0	0	0	0	0	0	0	0	0	0	0	0	0	0	0	0	0	0	0	0	0	0	0	0	0	0	0	0	Notch wild type	-0.31863	0.261455	0.234392	0.00462547	0.0753771	-0.0492287	0.300173	-0.159342	-0.46507	0.276329	0.237222	0.259121	0.183008	-0.105956	0.411189	0.551917	0.0372514	0.202206	0.270946	0.0211026
TCGA-E9-A1R5	0	0	0	0	0	0	0	0	0	0	0	0	0	0	0	0	0	0	0	0	0	0	0	0	0	0	0	0	Notch wild type	-0.403927	-0.00907789	-0.080148	0.0034503	-0.415484	-0.167157	-0.256371	0.591547	-0.140768	-0.410511	0.00913322	-0.215041	0.202025	-0.164584	0.0792604	-0.660503	-0.167641	-1.01566	0.113966	0.0787074
TCGA-E9-A1R6	0	0	0	0	0	0	0	0	0	0	0	0	0	0	0	0	0	0	0	0	0	0	0	0	0	0	0	0	Notch wild type	-0.41399	-0.0865129	-0.238771	-0.138297	-0.0956166	-0.263189	0.394249	-0.0283766	-0.155996	-0.0160336	-0.197588	0.154867	0.0715227	-0.164193	0.707809	0.272181	-0.0120837	-0.856542	0.00190108	-0.169889
TCGA-E9-A1R7	0	0	0	0	0	0	0	0	0	0	0	0	0	0	0	0	0	0	0	0	0	0	0	0	0	0	0	0	Notch wild type	-0.582756	-0.132882	-0.466256	-0.376539	-0.624507	-0.48048	-0.247785	0.233364	-0.103265	-0.398086	-0.212959	-0.237884	-0.147044	-0.389299	0.176221	0.438008	-0.215632	-0.831392	-0.157271	-0.729961
TCGA-E9-A1RA	0	0	0	0	0	0	0	0	0	0	0	0	0	0	0	0	0	0	0	0	0	0	0	0	0	0	0	0	Notch wild type	-0.0223948	-0.299011	0.0650114	0.172584	0.044823	0.156462	0.231567	0.172112	0.00959056	0.0608437	0.0451322	0.172097	-0.0891697	-0.0235255	0.169754	-0.394951	0.0101387	0.0220661	0.135854	0.0354191
TCGA-E9-A1RB	0	0	0	0	0	0	0	0	0	0	0	0	0	0	0	0	0	0	0	0	0	0	0	0	0	0	0	0	Notch wild type	-0.236678	-0.36117	0.147253	-0.194089	-0.0899917	-0.2344	-0.307835	0.0468137	-0.451839	-0.0331661	-0.557273	-0.163918	-0.522811	-0.290319	0.244927	0.246771	-0.263857	-0.469193	-0.177607	-0.229666
TCGA-E9-A1RC	0	0	0	0	0	0	0	0	0	0	0	0	0	0	0	0	0	0	0	0	0	0	0	0	0	0	0	0	Notch wild type	-0.160178	0.259302	0.0382193	0.089084	-0.130411	0.160354	0.11962	0.862172	0.119463	0.0888079	0.546894	0.156092	0.143502	0.172283	0.734641	0.250947	0.458241	-0.819251	0.322907	0.319259
TCGA-E9-A1RD	0	0	0	0	0	0	0	0	0	0	0	0	0	0	0	0	0	0	0	0	0	0	0	0	0	0	0	0	Notch wild type	-0.0487591	0.248383	-0.0606364	-0.0265906	-0.406273	0.0114779	0.149417	0.791414	0.348575	0.217131	0.44776	0.214403	0.325849	0.12753	0.531209	0.570568	0.2833	-0.353325	0.300316	0.271867
TCGA-E9-A1RE	0	0	0	0	0	0	0	0	0	0	0	0	0	0	0	0	0	0	0	0	0	0	0	0	0	0	0	0	Notch wild type	-0.46607	0.248259	-0.463788	-0.339452	-0.343483	-0.253582	-0.0961193	-0.143408	0.387986	-0.341875	-0.0589692	-0.0918642	-0.195625	-0.369052	0.28931	-0.140568	-0.304456	-0.582902	-0.24062	-0.342569
TCGA-E9-A1RF	0	0	0	0	0	0	0	0	0	0	0	0	0	0	0	0	0	0	0	0	0	0	0	0	0	0	0	0	Notch wild type	-0.285827	-0.380372	-0.320375	-0.157278	-0.527651	-0.132164	-0.300441	-0.435278	-0.51461	-0.372695	-0.490368	-0.284423	-0.392113	-0.404056	-0.569209	-0.617088	-0.395172	0.0292739	-0.209323	0.0485318
TCGA-E9-A1RG	0	0	0	0	0	0	0	0	0	0	0	0	0	0	0	0	0	0	0	0	0	0	0	0	0	0	0	0	Notch wild type	-0.52736	-0.827239	-0.550893	-0.30486	-0.441255	-0.48326	-0.113287	-0.466218	-0.679564	-0.561236	-1.13062	-0.396032	-0.582091	-0.272739	-0.145254	-0.380677	-0.404445	-0.321914	-0.655022	-0.517789
TCGA-E9-A1RH	0	0	0	0	0	0	0	0	0	0	0	0	0	0	0	0	0	0	0	0	0	0	0	0	0	0	0	0	Notch wild type	-0.544787	0.00512755	0.0943914	-0.143459	-0.0574151	-0.0747208	-0.198026	-0.760291	-0.453821	0.0133677	0.22695	-0.101045	-0.32723	-0.0925469	-0.0723533	-0.258714	-0.312522	-1.08118	-0.0237749	-0.487866
TCGA-E9-A1RI	0	0	0	0	0	0	0	0	0	0	0	0	0	0	0	0	0	0	0	0	0	0	0	0	0	0	0	0	Notch wild type	0.388404	0.0736267	0.515763	0.341388	-0.137573	0.392089	-0.0340106	0.26008	0.431862	0.317494	0.187056	0.164836	-0.0189198	0.199292	0.283106	0.420531	0.0955317	0.114594	0.443842	0.559927
TCGA-E9-A2JS	0	0	0	0	0	0	0	0	0	0	0	0	0	0	0	0	0	0	0	0	0	0	0	0	0	0	0	0	Notch wild type	-0.145239	-0.324643	-0.440384	-0.363982	-0.28289	-0.417166	-0.216338	-0.656445	-0.426077	-0.323175	-0.411779	-0.220363	-0.364627	-0.328017	0.0623829	0.0286623	-0.47222	-0.58911	-0.253825	-0.310514
TCGA-E9-A2JT	0	0	0	0	0	0	0	0	0	0	0	0	0	0	0	0	0	0	0	0	0	0	0	0	0	0	0	0	Notch wild type	-0.251284	0.507503	0.0417813	0.32376	0.163356	0.0752367	0.2311	-0.547298	0.18425	0.239834	1.02513	0.167589	0.451704	0.0685226	-0.359104	-0.0821383	0.255908	1.69216	0.0904642	-0.170519
TCGA-E9-A3HO	0	0	0	0	0	0	0	0	0	0	0	0	0	0	0	0	0	0	0	0	0	0	0	0	0	0	0	0	Notch wild type	-0.468888	-1.35581	-1.1114	-0.882392	-0.759844	-0.894763	-0.774778	-1.45371	-0.948897	-0.695738	-1.09416	-0.779242	-1.13141	-1.00693	-0.734439	-0.569721	-0.843024	-0.512166	-1.35951	-1.36808
TCGA-E9-A3Q9	0	0	0	0	0	0	0	0	0	0	0	0	0	0	0	0	0	0	0	0	0	0	0	0	0	0	0	0	Notch wild type	-1.04306	-0.912446	-0.634649	-0.72255	-0.0506623	-0.738845	-0.886622	-1.10392	-1.1897	-0.563963	-0.866496	-0.786579	-0.818753	-0.848703	-0.80192	-0.373355	-0.762114	-0.509606	-1.08381	-1.03886
TCGA-E9-A3X8	0	0	0	0	0	0	0	0	0	0	0	0	0	0	0	0	0	0	0	0	0	0	0	0	0	0	0	0	Notch wild type	-0.291124	-1.60989	-0.52757	-0.279997	-0.692337	-0.567238	-0.861507	-1.35024	-0.74429	-0.871233	-1.32778	-0.971941	-1.27961	-0.607601	-0.796756	-0.52756	-0.964515	-0.0356324	-1.03061	-0.732657
TCGA-E9-A5FK	0	0	0	0	0	0	0	0	0	0	0	0	0	0	0	0	0	0	0	0	0	0	0	0	0	0	0	0	Notch wild type	-0.201267	-1.15944	-0.384385	-0.211381	-0.166944	-0.397505	-0.299405	-0.693812	-0.504239	-0.520311	-0.999893	-0.497352	-0.628466	-0.533221	-0.729077	-0.302626	-0.614089	0.804386	-0.669849	-0.505452
TCGA-E9-A5UP	0	0	0	0	0	0	0	0	0	0	0	0	0	0	0	0	0	0	0	0	0	0	0	0	0	0	0	0	Notch wild type	-1.46953	-0.290504	-0.458442	-0.891011	-0.15075	-0.784569	-0.0125704	0.626398	-1.58232	-0.353058	-0.753736	-0.14105	-0.491099	-0.376725	-0.0691278	-0.705973	-0.00063309	-0.840507	-0.362384	-1.02304
TCGA-E9-A6HE	0	0	0	0	0	0	0	0	0	0	0	0	0	0	0	0	0	0	0	0	0	0	0	0	0	0	0	0	Notch wild type	-0.220288	-0.823353	-0.319696	-0.0189119	0.0935033	-0.184972	-0.0867732	-0.161764	-0.574002	-0.520399	-0.909241	-0.367664	-0.539731	-0.189417	-0.243695	-0.240209	-0.433208	-0.0845195	-0.380697	-0.31053
TCGA-E9-A22A	0	0	0	0	0	0	0	0	0	0	0	0	0	0	0	0	0	0	0	0	0	0	0	0	0	0	0	0	Notch wild type	0.180583	-0.327561	0.107021	0.0565621	-0.162447	-0.186601	-0.253697	-0.28045	-0.121461	-0.462847	-0.549255	-0.400914	-0.357817	-0.295741	-0.0407779	0.172305	-0.609728	0.0959218	-0.117688	-0.0809828
TCGA-E9-A22E	0	0	0	0	0	0	0	0	0	0	0	0	0	0	0	0	0	0	0	0	0	0	0	0	0	0	0	0	Notch wild type	0.369537	-0.336111	0.101907	0.378981	-0.0589866	0.126271	-0.413131	-0.101232	0.552242	-0.208359	-0.205045	-0.368302	-0.154004	-0.0267175	-0.084867	0.0437489	-0.316543	-0.0590868	0.0209767	0.31818
TCGA-E9-A22H	0	0	0	0	0	0	0	0	0	0	0	0	0	0	0	0	0	0	0	0	0	0	0	0	0	0	0	0	Notch wild type	-0.445823	0.0529536	-0.100955	-0.168588	-0.269356	-0.0387287	0.0333802	1.00012	-0.0942043	-0.00110391	0.356773	0.105973	0.334116	0.012215	0.329869	0.339103	0.325675	0.265383	0.258613	0.104444
TCGA-E9-A24A	0	0	0	0	0	0	0	0	0	0	0	0	0	0	0	0	0	0	0	0	0	0	0	0	0	0	0	0	Notch wild type	0.0908829	0.38442	0.21198	0.162108	0.176488	0.278257	0.188192	0.620774	0.17459	0.319518	0.396756	0.256795	0.342492	0.234469	0.238307	0.455101	0.250959	0.16604	0.318594	0.422886
TCGA-E9-A54X	0	0	0	0	0	0	0	0	0	0	0	0	0	0	0	0	0	0	0	0	0	0	0	0	0	0	0	0	Notch wild type	-1.21154	-0.544764	-0.61152	-0.995857	0.0256115	-0.917529	-0.245033	0.132271	-1.26857	-0.158028	-0.666664	-0.228946	-0.54627	-0.549482	-0.00792281	-0.399512	-0.444307	-1.09992	-0.493745	-0.690003
TCGA-E9-A54Y	0	0	0	0	0	0	0	0	0	0	0	0	0	0	0	0	0	0	0	0	0	0	0	0	0	0	0	0	Notch wild type	-1.62745	-2.05978	-1.7003	-1.71328	-1.24709	-1.7091	-1.07563	-0.92453	-2.53236	-1.45656	-2.07133	-1.3156	-1.97178	-1.46685	-1.34249	-1.32719	-1.35392	-1.16344	-1.78841	-1.6574
TCGA-E9-A226	0	0	0	0	0	0	0	0	0	0	0	0	0	0	0	0	0	0	0	0	0	0	0	0	0	0	0	0	Notch wild type	0.536365	0.879197	0.385345	0.347579	0.337162	0.442998	0.445206	0.689395	0.595208	0.371766	0.54598	0.4031	0.414424	0.498657	0.812419	0.82887	0.307943	0.0243846	0.648635	0.536812
TCGA-E9-A228	0	0	0	0	0	0	0	0	0	0	0	0	0	0	0	0	0	0	0	0	0	0	0	0	0	0	0	0	Notch wild type	-0.285879	0.438852	-0.417334	-0.257318	-0.135087	-0.288499	0.0436757	0.0527871	0.175549	-0.0242942	-0.0276532	-0.014086	0.0413684	0.0323776	0.239587	0.0164447	0.0350083	-0.649418	-0.228592	-0.00842216
TCGA-E9-A229	0	0	0	0	0	0	0	0	0	0	0	0	0	0	0	0	0	0	0	0	0	0	0	0	0	0	0	0	Notch wild type	0.465911	0.638012	0.49743	0.505564	0.0197293	0.438265	0.457571	0.717735	0.637827	0.562179	0.829236	0.538433	0.576005	0.49271	0.465716	0.37487	0.46012	0.192909	0.708512	0.66956
TCGA-E9-A245	0	0	0	0	0	0	0	0	0	0	0	0	0	0	0	0	0	0	0	0	0	0	0	0	0	0	0	0	Notch wild type	-0.22705	0.0416683	-0.136399	-0.104657	-0.177783	-0.190397	0.0972021	0.437956	-0.0528734	0.094401	-0.0664962	0.112284	0.171416	-0.200937	0.138489	-0.834462	0.0672017	-0.639319	-0.0892669	-0.160047
TCGA-E9-A247	0	0	0	0	0	0	0	0	0	0	0	0	0	0	0	0	0	0	0	0	0	0	0	0	0	0	0	0	Notch wild type	-0.226424	-0.184381	-0.378755	-0.405962	-0.144268	-0.593087	-0.112019	0.318791	0.130049	-0.22283	-0.381069	-0.122216	-0.323671	-0.155961	0.0177223	-0.173774	-0.156333	-0.965056	-0.27952	-0.417499
TCGA-E9-A248	0	0	0	0	0	0	0	0	0	0	0	0	0	0	0	0	0	0	0	0	0	0	0	0	0	0	0	0	Notch wild type	-0.620813	-0.428872	-0.174424	-0.328494	-0.216447	-0.475356	-0.239135	-0.57123	-0.646611	-0.216016	-0.274384	-0.20566	-0.481785	-0.197054	-0.138672	1.2314	-0.207443	0.695424	0.0939967	-0.438408
TCGA-E9-A295	0	0	0	0	0	0	0	0	0	0	0	0	0	0	0	0	0	0	0	0	0	0	0	0	0	0	0	0	Notch wild type	0.59258	0.34839	0.0184664	0.258701	-0.431465	0.220631	0.263018	0.215683	0.49748	-0.0921797	-0.110423	0.0183955	0.114461	0.0952456	0.16797	0.356249	0.103312	-0.308766	-0.105776	0.0644589
TCGA-EW-A1IW	0	0	0	0	0	0	0	0	0	0	0	0	0	0	0	0	0	0	0	0	0	0	0	0	0	0	0	0	Notch wild type	0.529976	0.593268	0.442517	0.555383	0.259112	0.637112	0.472336	0.725568	0.419211	0.539026	0.197769	0.545282	0.753348	0.576705	0.302603	0.450449	0.466551	0.654105	0.552664	0.603248
TCGA-EW-A1IX	0	0	0	0	0	0	0	0	0	0	0	0	0	0	0	0	0	0	0	0	0	0	0	0	0	0	0	0	Notch wild type	0.50615	0.352669	0.557085	0.684282	0.146776	0.652571	0.468161	0.425286	0.615988	0.565583	0.733779	0.525693	0.70572	0.488392	0.360889	0.0899975	0.575225	0.403168	0.644024	0.881315
TCGA-EW-A1IY	0	0	0	0	0	0	0	0	0	0	0	0	0	0	0	0	0	0	0	0	0	0	0	0	0	0	0	0	Notch wild type	0.354101	0.440409	0.509724	0.532819	0.191861	0.52571	-0.275506	0.718879	0.596743	0.256114	0.333311	0.0692065	-0.0672603	0.370618	0.319812	0.246129	0.0862268	1.19916	0.622581	0.370615
TCGA-EW-A1IZ	0	0	0	0	0	0	0	0	0	0	0	0	0	0	0	0	0	0	0	0	0	0	0	0	0	0	0	0	Notch wild type	-0.628456	-0.89012	-0.330003	-0.414352	-0.215219	-0.488608	-0.121554	-0.86076	-0.762578	-0.271075	-0.54311	-0.285298	-0.436468	-0.550318	-0.486315	-0.345035	-0.432609	0.988229	-0.52152	-0.366426
TCGA-EW-A1J1	0	0	0	0	0	0	0	0	0	0	0	0	0	0	0	0	0	0	0	0	0	0	0	0	0	0	0	0	Notch wild type	-0.142866	-0.482044	-0.020371	-0.256898	-0.190764	-0.0917416	0.0635831	0.191391	0.176846	0.183148	-0.299598	0.176918	0.25724	-0.318179	-0.113716	-0.773927	0.0896613	0.299906	0.2275	0.233066
TCGA-EW-A1J2	0	0	0	0	0	0	0	0	0	0	0	0	0	0	0	0	0	0	0	0	0	0	0	0	0	0	0	0	Notch wild type	0.700717	0.586944	0.494302	0.666932	0.592365	0.639701	0.293464	0.876364	0.629495	0.60855	0.868999	0.500226	0.771024	0.48126	0.497211	0.686456	0.613445	0.590047	0.668424	0.595639
TCGA-EW-A1J3	0	0	0	0	0	0	0	0	0	0	0	0	0	0	0	0	0	0	0	0	0	0	0	0	0	0	0	0	Notch wild type	0.00804052	-0.389684	-0.136403	-0.197459	-0.43302	0.0363792	-0.559824	0.351268	-0.349323	-0.227897	-0.709162	-0.307422	-0.71517	-0.25676	-0.21543	0.388297	-0.464358	0.0338856	-0.0989077	-0.0684164
TCGA-EW-A1J5	0	0	0	0	0	0	0	0	0	0	0	0	0	0	0	0	0	0	0	0	0	0	0	0	0	0	0	0	Notch wild type	-0.0927316	0.422829	0.110543	0.137884	0.356011	0.200952	0.185832	1.09186	-0.211251	0.434134	0.670838	0.429592	0.233165	0.234666	0.135717	-0.100363	0.491948	0.968861	0.488099	0.343584
TCGA-EW-A1J6	0	0	0	0	0	0	0	0	0	0	0	0	0	0	0	0	0	0	0	0	0	0	0	0	0	0	0	0	Notch wild type	-1.69097	-2.3056	-1.14604	-1.48056	-1.0584	-1.61361	-1.77849	-2.03025	-1.99266	-1.44844	-2.24796	-1.70776	-2.06643	-1.89091	-1.72372	-1.29961	-2.15964	-0.893368	-1.87272	-1.92381
TCGA-EW-A1OW	0	0	0	0	0	0	0	0	0	0	0	0	0	0	0	0	0	0	0	0	0	0	0	0	0	0	0	0	Notch wild type	1.17756	0.622717	0.538094	0.549481	0.943772	0.420599	0.171848	0.367943	1.00884	0.547812	1.05458	0.390281	0.547693	0.697901	0.615438	0.204089	0.542729	0.121204	0.455655	0.561523
TCGA-EW-A1OX	0	0	0	0	0	0	0	0	0	0	0	0	0	0	0	0	0	0	0	0	0	0	0	0	0	0	0	0	Notch wild type	-0.733694	0.206895	-0.66492	-0.607533	-0.642228	-0.19113	-0.169528	0.653804	-0.291045	0.162952	0.138299	0.115599	0.159334	-0.214447	-0.442764	-1.12297	0.384815	-0.763564	-0.310024	-0.26305
TCGA-EW-A1OY	0	0	0	0	0	0	0	0	0	0	0	0	0	0	0	0	0	0	0	0	0	0	0	0	0	0	0	0	Notch wild type	-0.487699	-0.36122	-0.414751	-0.415977	-0.11677	-0.472246	-0.290447	0.00535076	-0.560394	-0.0371771	-0.510965	-0.14146	-0.457118	-0.421512	-0.0593348	-0.429801	-0.211049	-0.497502	-0.261315	-0.554001
TCGA-EW-A1OZ	0	0	0	0	0	0	0	0	0	0	0	0	0	0	0	0	0	0	0	0	0	0	0	0	0	0	0	0	Notch wild type	-0.301581	-0.7381	-0.350854	-0.15121	0.00941058	-0.151794	-0.0786971	-0.58552	-0.75621	-0.404116	-0.920418	-0.199707	-0.416792	-0.377192	-0.35917	-0.13467	-0.427542	-0.319085	-0.31911	-0.211036
TCGA-EW-A1P0	0	0	0	0	0	0	0	0	0	0	0	0	0	0	0	0	0	0	0	0	0	0	0	0	0	0	0	0	Notch wild type	-0.672227	0.949235	-0.251731	-0.110559	-0.478394	-0.281673	-0.226583	0.475113	-0.522466	-0.105537	0.186928	-0.0891813	-0.206977	-0.27737	0.272887	-0.830008	0.0734972	-0.119588	-0.115354	-0.410509
TCGA-EW-A1P1	0	0	0	0	0	0	0	0	0	0	0	0	0	0	0	0	0	0	0	0	0	0	0	0	0	0	0	0	Notch wild type	0.90783	0.834385	0.821127	1.02379	0.711564	1.08126	0.196827	-0.200619	1.12374	0.477503	1.11361	0.273361	0.894021	0.318036	0.188909	0.247065	0.259956	0.871485	0.44388	0.616559
TCGA-EW-A1P4	0	0	0	0	0	0	0	0	0	0	0	0	0	0	0	0	0	0	0	0	0	0	0	0	0	0	0	0	Notch wild type	0.539692	1.60076	0.890566	0.412316	0.554317	0.0592871	-0.0878184	-0.413269	0.130443	0.419447	0.622169	0.167078	0.0498239	0.365151	0.042677	0.682825	0.193163	0.689414	0.275734	0.326588
TCGA-EW-A1P5	0	0	0	0	0	0	0	0	0	0	0	0	0	0	0	0	0	0	0	0	0	0	0	0	0	0	0	0	Notch wild type	-0.304667	0.185464	0.184444	-0.0725106	0.142687	0.00364874	-0.0528065	0.295129	-0.219244	-0.00638568	0.312889	0.0507798	0.0775206	0.0246152	0.374491	0.0395043	0.0625943	-0.0358593	0.278431	0.062163
TCGA-EW-A1P6	0	0	0	0	0	0	0	0	0	0	0	0	0	0	0	0	0	0	0	0	0	0	0	0	0	0	0	0	Notch wild type	-0.122473	-0.0747531	-0.14794	-0.307885	-0.27671	-0.396908	-0.231204	0.00377539	-0.425935	-0.221007	-0.411167	-0.229114	-0.344798	-0.419342	-0.0646966	-0.267115	-0.322951	-0.765709	-0.0388675	-0.0628024
TCGA-EW-A1P7	0	0	0	0	0	0	0	0	0	0	0	0	0	0	0	0	0	0	0	0	0	0	0	0	0	0	0	0	Notch wild type	0.323984	0.229115	0.556154	0.510974	0.721394	0.447833	0.103472	-0.329036	0.100979	0.172759	0.417932	0.131363	0.352853	0.220418	-0.160919	0.401816	0.216328	1.09078	0.33437	0.36118
TCGA-EW-A1PA	0	0	0	0	0	0	0	0	0	0	0	0	0	0	0	0	0	0	0	0	0	0	0	0	0	0	0	0	Notch wild type	0.32693	0.0116113	-0.157021	-0.0174192	-0.292515	0.0424961	0.0742726	-0.00355911	0.157293	0.337188	-0.139542	0.200916	0.218652	-0.101562	0.14037	-0.061666	0.0117196	0.348338	-0.000149487	0.0514387
TCGA-EW-A1PB	0	0	0	0	0	0	0	0	0	0	0	0	0	0	0	0	0	0	0	0	0	0	0	0	0	0	0	0	Notch wild type	0.2941	-0.243791	0.356289	-0.264644	-0.118643	-0.33693	-0.183998	0.272763	-0.281327	-0.0403004	-0.114213	-0.0939352	-0.325246	0.190765	-0.39913	-0.651715	0.0944286	0.804154	0.0562567	-0.171366
TCGA-EW-A1PC	0	0	0	0	0	0	0	0	0	0	0	0	0	0	0	0	0	0	0	0	0	0	0	0	0	0	0	0	Notch wild type	-0.133244	-0.149302	-0.047293	-0.0254056	-0.147846	-0.0816328	0.26552	0.403367	-0.475091	0.404125	-0.218202	0.409155	0.150882	0.142706	0.491673	0.319822	0.454725	-0.338385	0.294202	0.402864
TCGA-EW-A1PD	0	0	0	0	0	0	0	0	0	0	0	0	0	0	0	0	0	0	0	0	0	0	0	0	0	0	0	0	Notch wild type	0.662538	0.829661	0.278004	0.743631	0.361376	0.750648	0.447357	0.0122367	1.00644	0.67976	0.632518	0.571259	0.78572	0.508538	0.30375	0.0686516	0.591607	-0.155967	0.494484	0.496824
TCGA-EW-A1PF	0	0	0	0	0	0	0	0	0	0	0	0	0	0	0	0	0	0	0	0	0	0	0	0	0	0	0	0	Notch wild type	0.68277	0.611273	0.468982	0.606439	0.174843	0.72338	0.268912	-0.206342	0.955385	0.56685	0.785696	0.405836	0.719653	0.416987	0.233798	0.300847	0.410504	0.329084	0.607478	0.767741
TCGA-EW-A1PG	0	0	0	0	0	0	0	0	0	0	0	0	0	0	0	0	0	0	0	0	0	0	0	0	0	0	0	0	Notch wild type	1.11926	0.760863	0.961744	0.660962	0.556416	0.929307	0.26658	-0.16864	0.960335	0.537076	0.642887	0.345424	0.834792	0.367974	0.174153	0.0883912	0.110815	-0.224062	0.455057	0.375318
TCGA-EW-A1PH	0	0	0	0	0	0	0	0	0	0	0	0	0	0	0	0	0	0	0	0	0	0	0	0	0	0	0	0	Notch wild type	0.178385	0.344389	0.309305	-0.1824	0.379822	-0.0717709	-0.340315	0.107336	0.343959	0.0225066	0.285184	-0.118124	-0.287337	0.27494	0.18726	0.217557	0.037216	-0.131413	0.18614	-0.000263456
TCGA-EW-A2FR	0	0	0	0	0	0	0	0	0	0	0	0	0	0	0	0	0	0	0	0	0	0	0	0	0	0	0	0	Notch wild type	0.574588	0.726805	0.568223	0.801682	0.369549	0.633058	0.484547	-0.132703	0.823169	0.216714	0.306272	0.31981	0.815962	0.481918	0.393824	0.63765	0.285115	0.0996868	0.514316	0.827287
TCGA-EW-A2FS	0	0	0	0	0	0	0	0	0	0	0	0	0	0	0	0	0	0	0	0	0	0	0	0	0	0	0	0	Notch wild type	-0.486827	-1.22002	-0.353985	-0.534967	-0.39807	-0.42669	-0.521927	-1.07101	-0.894344	-0.618882	-1.11813	-0.62521	-0.996232	-0.783627	-0.639642	0.0535658	-0.788542	0.0103242	-0.797773	-0.635703
TCGA-EW-A2FW	0	0	0	0	0	0	0	0	0	0	0	0	0	0	0	0	0	0	0	0	0	0	0	0	0	0	0	0	Notch wild type	-0.343825	-0.189192	-0.54238	-0.143543	-0.642853	-0.0280327	0.153236	0.251536	0.156148	-0.00435138	0.0330985	0.0043056	-0.0971578	-0.00368785	0.472627	0.0147578	0.154502	-0.388378	-0.557776	-0.142446
TCGA-EW-A3E8	0	0	0	0	0	0	0	0	0	0	0	0	0	0	0	0	0	0	0	0	0	0	0	0	0	0	0	0	Notch wild type	0.123688	-0.152791	0.182347	0.254959	0.46227	0.230491	0.30849	-0.168662	-0.0836331	0.294825	-0.240088	0.260139	-0.0433045	0.0480187	0.102555	0.120323	0.194874	0.838093	0.0605764	0.143321
TCGA-EW-A3U0	0	0	0	0	0	0	0	0	0	0	0	0	0	0	0	0	0	0	0	0	0	0	0	0	0	0	0	0	Notch wild type	-0.057987	0.0319122	0.140441	0.300747	0.483944	0.152223	-0.00485284	-0.638353	-0.36115	0.29302	0.442408	0.200197	-0.0287925	0.11472	-0.111562	0.0604497	0.270787	1.04828	-0.0850495	0.0931643
TCGA-EW-A6SA	0	0	0	0	0	0	0	0	0	0	0	0	0	0	0	0	0	0	0	0	0	0	0	0	0	0	0	0	Notch wild type	-0.479388	-0.262269	-0.651344	-0.612127	-0.517154	-0.2561	0.423613	-0.437722	0.0689448	-0.0415219	-0.223811	0.101113	-0.18933	-0.277516	0.0781872	-0.522878	0.083181	-0.9409	-0.380027	-0.091463
TCGA-EW-A6SB	0	0	0	0	0	0	0	0	0	0	0	0	0	0	0	0	0	0	0	0	0	0	0	0	0	0	0	0	Notch wild type	-1.00777	-2.20435	-1.17225	-1.51051	-0.927764	-1.77864	-1.34235	-1.90169	-1.67811	-1.65944	-2.16296	-1.61018	-1.82839	-1.56849	-2.06511	-1.91286	-1.86364	-0.252006	-1.79215	-1.97146
TCGA-EW-A6SC	0	0	0	0	0	0	0	0	0	0	0	0	0	0	0	0	0	0	0	0	0	0	0	0	0	0	0	0	Notch wild type	0.476837	0.133824	0.529287	0.559454	0.471574	0.582585	0.384778	-0.215691	0.441113	0.201593	0.376021	0.293825	0.264419	0.231352	0.20579	0.417178	0.177871	0.34318	0.238274	0.568075
TCGA-EW-A6SD	0	0	0	0	0	0	0	0	0	0	0	0	0	0	0	0	0	0	0	0	0	0	0	0	0	0	0	0	Notch wild type	-0.450513	-0.727204	0.0106718	-0.196848	-0.0949714	-0.135522	-0.0903979	-0.717973	-0.504443	-0.346913	-0.066012	-0.233971	-0.351462	-0.224183	-0.663366	-1.12489	-0.340857	-0.100517	0.0421897	-0.0902136
TCGA-EW-A424	0	0	0	0	0	0	0	0	0	0	0	0	0	0	0	0	0	0	0	0	0	0	0	0	0	0	0	0	Notch wild type	0.27456	-0.397445	-0.0807704	-0.00888328	-0.106364	-0.109409	0.111771	0.0105493	-0.0187848	0.205284	-0.421852	0.124096	-0.0465866	0.149152	-0.00810547	0.169506	0.0885039	-0.781311	-0.196304	-0.0610683
TCGA-GI-A2C8	0	0	0	0	0	0	0	0	0	0	0	0	0	0	0	0	0	0	0	0	0	0	0	0	0	0	0	0	Notch wild type	0.414159	-0.00859264	0.189908	0.388393	0.172698	0.455349	0.0294061	0.106509	0.489295	-0.00561939	0.182203	0.0432107	0.16585	0.207807	-0.269911	-0.758569	0.0813954	-0.0481615	0.383437	0.406516
TCGA-GM-A2D9	0	0	0	0	0	0	0	0	0	0	0	0	0	0	0	0	0	0	0	0	0	0	0	0	0	0	0	0	Notch wild type	-0.251221	-0.621915	-0.299538	-0.124776	-0.24911	-0.158248	0.054789	-0.419073	-0.47651	-0.506182	-0.546658	-0.309511	-0.413887	-0.368185	-0.481029	-0.177549	-0.186797	-0.493411	-0.281754	-0.0415152
TCGA-GM-A2DA	0	0	0	0	0	0	0	0	0	0	0	0	0	0	0	0	0	0	0	0	0	0	0	0	0	0	0	0	Notch wild type	-0.250861	-1.29936	-0.485706	-0.344936	-0.347845	-0.267564	-0.478214	-1.83726	-0.338893	-0.69355	-1.08976	-0.732256	-0.872105	-0.94736	-1.10293	-0.384222	-0.94698	0.752341	-0.763201	-0.563645
TCGA-GM-A2DB	0	0	0	0	0	0	0	0	0	0	0	0	0	0	0	0	0	0	0	0	0	0	0	0	0	0	0	0	Notch wild type	-1.01953	-1.77231	-0.659991	-0.928106	-0.320243	-1.01057	-0.370149	-1.50528	-1.31808	-0.893747	-1.42918	-0.766984	-1.20878	-1.09271	-1.27051	-1.09532	-1.09817	-0.156194	-0.853795	-1.03251
TCGA-GM-A2DC	0	0	0	0	0	0	0	0	0	0	0	0	0	0	0	0	0	0	0	0	0	0	0	0	0	0	0	0	Notch wild type	-0.603471	-0.858153	-0.809665	-0.556845	-0.419317	-0.612883	-0.402707	0.437197	-0.689411	-0.439588	-0.602811	-0.436915	-0.610089	-0.567627	-0.0928143	-0.0942141	-0.297087	-0.593543	-0.687783	-0.822065
TCGA-GM-A2DD	0	0	0	0	0	0	0	0	0	0	0	0	0	0	0	0	0	0	0	0	0	0	0	0	0	0	0	0	Notch wild type	-0.182841	-0.831528	-0.220446	-0.149268	-0.273657	-0.108175	-0.436185	-1.03151	-0.44151	-0.640821	-0.55298	-0.61629	-0.800297	-0.572167	-0.749314	-1.1985	-0.754224	0.546195	-0.552856	-0.279583
TCGA-GM-A2DF	0	0	0	0	0	0	0	0	0	0	0	0	0	0	0	0	0	0	0	0	0	0	0	0	0	0	0	0	Notch wild type	-1.02954	-0.963253	-0.578276	-0.740525	-0.47509	-0.76233	-1.12485	-1.93232	-1.17857	-0.953311	-1.31461	-1.08876	-1.15122	-0.992503	-1.04476	-0.597284	-1.29489	-0.338206	-1.20101	-1.10941
TCGA-GM-A2DI	0	0	0	0	0	0	0	0	0	0	0	0	0	0	0	0	0	0	0	0	0	0	0	0	0	0	0	0	Notch wild type	0.356108	0.538522	0.498025	0.653428	0.666448	0.627477	0.280888	0.0712997	0.415342	0.441974	0.778824	0.354259	0.440709	0.220704	-0.163091	-0.219701	0.354971	1.47475	0.545947	0.566124
TCGA-GM-A2DK	0	0	0	0	0	0	0	0	0	0	0	0	0	0	0	0	0	0	0	0	0	0	0	0	0	0	0	0	Notch wild type	-0.300165	-0.706361	-0.460959	-0.178492	-0.255127	-0.256023	-0.309057	-0.608029	-0.342338	-0.33468	-1.016	-0.426075	-0.489431	-0.593733	-0.30484	0.0854396	-0.674529	-0.209929	-0.761022	-0.400368
TCGA-GM-A2DL	0	0	0	0	0	0	0	0	0	0	0	0	0	0	0	0	0	0	0	0	0	0	0	0	0	0	0	0	Notch wild type	-0.308201	-0.294618	0.0879467	0.0642384	0.199316	0.000374328	0.0161446	-0.518775	-0.121769	-0.218756	-0.401315	-0.143269	-0.0948341	-0.12875	-0.237325	-0.0848713	-0.308124	-0.383464	-0.0855029	0.0624599
TCGA-GM-A2DM	0	0	0	0	0	0	0	0	0	0	0	0	0	0	0	0	0	0	0	0	0	0	0	0	0	0	0	0	Notch wild type	-0.877645	0.141572	-0.223049	-0.311599	0.573215	-0.134873	0.0467296	0.144348	-0.432192	0.00832867	-0.0672404	0.0174027	-0.109266	-0.125834	0.373895	-0.0183815	0.0403941	-0.297743	-0.200261	-0.478657
TCGA-GM-A2DN	0	0	0	0	0	0	0	0	0	0	0	0	0	0	0	0	0	0	0	0	0	0	0	0	0	0	0	0	Notch wild type	0.289294	-0.333932	0.163815	0.120798	0.329969	0.105184	-0.205874	-0.138045	-0.0308049	0.132536	-0.18643	-0.046037	-0.17071	0.0618473	-0.0113028	0.620907	0.0402916	0.985187	0.0252584	-0.0543164
TCGA-GM-A2DO	0	0	0	0	0	0	0	0	0	0	0	0	0	0	0	0	0	0	0	0	0	0	0	0	0	0	0	0	Notch wild type	-1.06321	-0.813615	-0.577951	-0.510004	-0.0833105	-0.670352	-0.313922	-1.14262	-1.29155	-0.525296	-0.659613	-0.421612	-0.696575	-0.604966	-0.857143	-0.667234	-0.473031	1.26357	-0.613292	-0.969584
TCGA-GM-A3NW	0	0	0	0	0	0	0	0	0	0	0	0	0	0	0	0	0	0	0	0	0	0	0	0	0	0	0	0	Notch wild type	-0.206857	-0.108864	-0.473515	-0.155063	0.0481034	-0.0657463	0.024151	0.606675	-0.342299	-0.111839	-0.356689	-0.0139414	-0.179771	-0.0561767	0.307587	0.989322	0.0077744	-0.0927256	-0.194509	-0.0581364
TCGA-GM-A3NY	0	0	0	0	0	0	0	0	0	0	0	0	0	0	0	0	0	0	0	0	0	0	0	0	0	0	0	0	Notch wild type	-0.328415	-1.2179	-0.576922	-0.339862	-0.31772	-0.274073	-0.246225	-0.449321	-0.630142	-0.47517	-0.752346	-0.461818	-0.66584	-0.537591	-0.598473	-0.23698	-0.408125	-0.281099	-0.747319	-0.608949
TCGA-GM-A3XG	0	0	0	0	0	0	0	0	0																			0	Notch wild type	0.256664	-0.498272	0.0280212	-0.0425118	0.184149	-0.064597	0.22495	-0.460084	-0.214113	0.018897	-0.286287	0.135923	0.225503	-0.020119	-0.151534	-0.0860938	-0.102264	-0.443775	-0.209811	-0.0844486
TCGA-GM-A3XN	0	0	0	0	0	0	0	0	0																			0	Notch wild type	0.505325	-0.161528	0.177916	0.519562	0.371128	0.628205	0.240566	-0.168278	0.531052	0.172047	0.384544	0.158091	0.460496	0.134354	-0.161572	0.11881	0.275234	0.470916	-0.0865877	0.30138
TCGA-GM-A4E0	0	0	0	0	0	0	0	0	0	0	0	0	0	0	0	0	0	0	0	0	0	0	0	0	0	0	0	0	Notch wild type	0.159867	-0.580187	-0.102311	0.218643	0.212012	0.244764	-0.112643	-1.22714	-0.00599748	-0.184235	-0.0311787	-0.297045	0.0325354	-0.31692	-0.808711	-0.149905	-0.347399	0.248263	-0.652778	-0.136106
TCGA-GM-A5PV	0	0	0	0	0	0	0	0	0	0	0	0	0	0	0	0	0	0	0	0	0	0	0	0	0	0	0	0	Notch wild type	-0.240285	-0.36391	-0.296202	-0.473856	-0.057396	-0.345702	-0.0497507	0.0385598	-0.770328	0.123529	-0.559247	-0.017438	-0.294937	-0.181456	0.075209	0.459666	-0.149799	-0.0412817	-0.186428	-0.138181
TCGA-HN-A2NL	0	0	0	0	0	0	0	0	0	0	0	0	0	0	0	0	0	0	0	0	0	0	0	0	0	0	0	0	Notch wild type	-0.659877	-0.321577	-0.386005	-0.485679	-0.183122	-0.71962	-0.0605366	-0.690512	-0.650185	-0.154142	-0.200293	-0.0048006	-0.133626	-0.192393	0.113264	0.623571	0.0542049	0.152936	-0.814253	-0.603584
TCGA-HN-A2OB	0	0	0	0	0	0	0	0	0	0	0	0	0	0	0	0	0	0	0	0	0	0	0	0	0	0	0	0	Notch wild type	0.941798	0.630236	0.33436	0.687716	0.394926	0.731964	0.550795	0.152792	0.677244	0.599715	0.760868	0.563892	0.825514	0.548399	0.118173	0.163882	0.564654	0.129433	0.406732	0.558366
TCGA-JL-A3YW	0	0	0	0	0	0	0	0	0	0	0	0	0	0	0	0	0	0	0	0	0	0	0	0	0	0	0	0	Notch wild type	0.184058	-0.0650092	0.380913	0.398988	0.553449	0.452414	0.0884116	-0.813511	0.305089	-0.208112	-0.25088	-0.175754	-0.00801442	-0.0443779	-0.266343	-0.370801	-0.221367	0.264082	-0.0157951	0.325776
TCGA-LD-A7W5	0	0	0	0	0	0	0	0	0	0	0	0	0	0	0	0	0	0	0	0	0	0	0	0	0	0	0	0	Notch wild type	0.180279	0.364923	0.236363	0.279396	0.844415	0.139057	0.690724	-0.378885	0.215471	0.329536	0.273252	0.40277	0.270222	0.120762	-0.192376	-0.0370525	0.382097	0.963425	-0.022161	0.0687214
TCGA-LD-A9QF	0	0	0	0	0	0	0	0	0	0	0	0	0	0	0	0	0	0	0	0	0	0	0	0	0	0	0	0	Notch wild type	0.511799	-0.149548	0.379862	0.392096	0.0879838	0.252616	0.085645	-0.598539	0.338421	-0.0179108	-0.166616	-0.00958148	0.109478	0.0794798	-0.465414	-0.366415	-0.111989	0.907386	0.0130294	0.273418
TCGA-LD-A66U	0	0	0	0	0	0	0	0	0	0	0	0	0	0	0	0	0	0	0	0	0	0	0	0	0	0	0	0	Notch wild type	0.0512476	-0.658099	-0.0168707	0.0525273	-0.132083	0.00134537	0.128738	-0.210751	-0.260498	-0.111657	-0.555702	-0.0861519	-0.0756579	-0.00909699	-0.313876	-0.154524	-0.102989	0.586816	-0.328337	-0.118066
TCGA-LD-A74U	0	0	0	0	0	0	0	0	0	0	0	0	0	0	0	0	0	0	0	0	0	0	0	0	0	0	0	0	Notch wild type	0.68066	0.466721	0.331456	0.487138	0.383089	0.456855	0.672202	-0.246975	0.671639	0.434465	0.657082	0.493551	0.830577	0.47031	0.117672	0.290107	0.522907	0.290482	0.27016	0.434667
TCGA-LL-A5YL	0	0	0	0	0	0	0	0	0	0	0	0	0	0	0	0	0	0	0	0	0	0	0	0	0	0	0	0	Notch wild type	-0.549248	-1.32592	-0.338634	-0.239926	-0.291519	-0.452951	-0.251159	-0.284562	-0.954994	-0.450321	-0.975652	-0.378974	-0.639828	-0.239986	-0.229474	0.099021	-0.526704	0.100377	-0.410104	-0.20876
TCGA-LL-A5YO	0	0	0	0	0	0	0	0	0	0	0	0	0	0	0	0	0	0	0	0	0	0	0	0	0	0	0	0	Notch wild type	-0.590307	-0.418273	-0.32902	-0.390671	-0.498928	-0.549486	-0.151288	-0.625637	-0.824515	-0.545636	-0.682498	-0.415569	-0.724685	-0.45151	-0.8131	-0.599107	-0.478352	0.954351	-0.4056	-0.395651
TCGA-LL-A6FQ	0	0	0	0	0	0	0	0	0	0	0	0	0	0	0	0	0	0	0	0	0	0	0	0	0	0	0	0	Notch wild type	-0.811582	-1.79373	-0.85858	-0.752128	-0.814086	-0.928618	-0.269668	-1.01429	-1.317	-1.01271	-1.25804	-0.68627	-1.13251	-0.748739	-0.742309	-1.02319	-0.903305	-0.616934	-0.923817	-0.787557
TCGA-LL-A7SZ	0	0	0	0	0	0	0	0	0	0	0	0	0	0	0	0	0	0	0	0	0	0	0	0	0	0	0	0	Notch wild type	-1.24903	-2.35541	-1.35197	-1.2717	-0.835386	-1.64229	-1.15074	-2.56646	-2.33581	-1.82908	-2.18153	-1.60754	-2.12119	-1.64712	-1.54008	-1.63974	-2.0575	-0.52093	-1.81625	-1.76747
TCGA-LL-A9Q3	0	0	0	0	0	0	0	0	0	0	0	0	0	0	0	0	0	0	0	0	0	0	0	0	0	0	0	0	Notch wild type	-0.207882	-0.818566	-0.71217	-0.466129	-0.637916	-0.57574	-0.204798	0.207543	-1.08828	-0.450844	-1.51723	-0.306672	-0.51956	-0.404643	-0.371019	-0.519301	-0.496768	0.082681	-0.311207	-0.480687
TCGA-LL-A50Y	0	0	0	0	0	0	0	0	0	0	0	0	0	0	0	0	0	0	0	0	0	0	0	0	0	0	0	0	Notch wild type	-0.864524	-0.748288	-0.539385	-0.542517	-0.75153	-0.588601	-0.0274547	0.103796	-0.90433	-0.337866	-0.995016	-0.252553	-0.510569	-0.176117	-0.0433556	0.416255	-0.182283	-0.198193	-0.504836	-0.211559
TCGA-LL-A73Y	0	0	0	0	0	0	0	0	0	0	0	0	0	0	0	0	0	0	0	0	0	0	0	0	0	0	0	0	Notch wild type	0.99693	0.859846	0.727162	0.742727	0.904688	0.850771	0.446708	-0.0519008	0.814021	0.361687	0.939651	0.464391	0.719658	0.675497	0.731361	1.84892	0.587012	0.826604	0.393661	0.333149
TCGA-LL-A73Z	0	0	0	0	0	0	0	0	0	0	0	0	0	0	0	0	0	0	0	0	0	0	0	0	0	0	0	0	Notch wild type	0.560816	-0.393195	0.253467	0.0822595	0.315449	-0.0311862	0.157258	-0.556727	0.121073	0.0553793	-0.262006	0.00914426	0.0263135	-0.0336436	-0.300323	-0.107201	-0.157249	0.289343	-0.104138	-0.0470755
TCGA-LL-A441	0	0	0	0	0	0	0	0	0	0	0	0	0	0	0	0	0	0	0	0	0	0	0	0	0	0	0	0	Notch wild type	0.34278	0.0782351	0.177209	0.287377	0.701294	0.0329732	0.354098	0.191753	0.471022	0.509473	0.481988	0.489445	0.576876	0.537542	0.059332	-0.15405	0.530142	1.07415	0.160229	0.153403
TCGA-LL-A442	0	0	0	0	0	0	0	0	0																			0	Notch wild type	-0.320249	0.278949	-0.525753	-0.378799	-0.00100715	-0.100472	0.392705	0.187741	0.167562	0.2265	0.9713	0.310269	0.452131	0.0158247	0.408774	0.107586	0.58148	-0.438567	-0.0567574	-0.132326
TCGA-LQ-A4E4	0	0	0	0	0	0	0	0	0																			0	Notch wild type	-0.625695	-0.536058	-0.506179	-0.279006	-0.295103	-0.36374	0.0956062	-0.11081	-0.568507	-0.220449	-0.099506	-0.0175678	-0.0163694	-0.188416	0.156503	0.711794	0.107683	-0.565036	-0.167775	-0.144858
TCGA-MS-A51U	0	0	0	0	0	0	0	0	0	0	0	0	0	0	0	0	0	0	0	0	0	0	0	0	0	0	0	0	Notch wild type	0.470693	0.133598	0.301325	0.591098	0.312432	0.546783	0.236619	0.250718	0.333768	0.495681	0.514499	0.388997	0.516633	0.419869	0.110263	0.332652	0.479862	0.529364	0.255513	0.601009
TCGA-OK-A5Q2	0	0	0	0	0	0	0	0	0	0	0	0	0	0	0	0	0	0	0	0	0	0	0	0	0	0	0	0	Notch wild type	0.401623	0.0170546	0.251591	0.519666	0.546657	0.430345	0.636697	0.114856	0.322783	0.341532	0.267747	0.517212	0.413506	0.396018	0.127848	0.392452	0.445599	0.907246	0.311921	0.307058
TCGA-OL-A5D6	0	0	0	0	0	0	0	0	0	0	0	0	0	0	0	0	0	0	0	0	0	0	0	0	0	0	0	0	Notch wild type	0.360318	-0.0673563	0.216433	0.171618	-0.401942	0.320231	0.0502804	-0.571332	0.255525	-0.312143	-0.216857	-0.150827	0.0572348	-0.0879082	-0.110796	-0.716348	-0.274458	-0.205802	-0.0474693	0.0687288
TCGA-OL-A5D7	0	0	0	0	0	0	0	0	0	0	0	0	0	0	0	0	0	0	0	0	0	0	0	0	0	0	0	0	Notch wild type	-0.682448	-0.68528	-0.447039	-0.649502	-0.44053	-0.752146	-0.0553955	-0.745265	-0.567247	-0.264276	-0.439614	-0.212522	-0.518661	-0.323836	-0.87536	-1.28341	-0.131348	0.653927	-0.638705	-0.547872
TCGA-OL-A5DA	0	0	0	0	0	0	0	0	0	0	0	0	0	0	0	0	0	0	0	0	0	0	0	0	0	0	0	0	Notch wild type	0.136426	0.413737	-0.0613997	-0.0278215	-0.00227648	0.0221784	0.397492	0.580912	-0.0384218	0.449683	-0.189572	0.39571	0.114671	0.209647	0.0417834	-0.144542	0.488171	0.27393	0.0692475	0.14618
TCGA-OL-A5RU	0	0	0	0	0	0	0	0	0	0	0	0	0	0	0	0	0	0	0	0	0	0	0	0	0	0	0	0	Notch wild type	-0.116984	-0.131848	0.108925	0.0197952	0.161139	0.112233	-0.0507934	0.147701	-0.351726	0.208576	-0.323052	0.107537	-0.0122989	0.0539487	-0.0751061	0.221173	0.223282	1.04225	0.0741293	0.217367
TCGA-OL-A5RV	0	0	0	0	0	0	0	0	0	0	0	0	0	0	0	0	0	0	0	0	0	0	0	0	0	0	0	0	Notch wild type	0.546266	0.654036	0.52053	0.436146	0.543019	0.58412	0.853813	0.677456	0.388121	0.630991	0.855947	0.741862	0.860569	0.55383	0.451551	0.750949	0.82318	0.350318	0.584573	0.587888
TCGA-OL-A5RX	0	0	0	0	0	0	0	0	0	0	0	0	0	0	0	0	0	0	0	0	0	0	0	0	0	0	0	0	Notch wild type	0.475863	0.181415	0.466358	0.426917	0.552439	0.488213	0.413199	0.745588	0.326815	0.382633	0.399822	0.402228	0.470885	0.432159	0.23621	0.205864	0.651492	0.391867	0.276259	0.378247
TCGA-OL-A5RY	0	0	0	0	0	0	0	0	0	0	0	0	0	0	0	0	0	0	0	0	0	0	0	0	0	0	0	0	Notch wild type	0.326599	-0.0595126	0.472829	0.413914	0.480508	0.249055	-0.0170507	-0.733734	0.102122	-0.0430517	-0.326536	-0.0260657	-0.0725378	0.00985422	-0.24017	0.197272	-0.202762	1.08285	0.077739	0.318023
TCGA-OL-A5RZ	0	0	0	0	0	0	0	0	0	0	0	0	0	0	0	0	0	0	0	0	0	0	0	0	0	0	0	0	Notch wild type	-0.641214	-0.674257	-0.676265	-0.643067	-0.448372	-0.550494	0.291614	-0.855788	-0.918768	-0.433034	-0.494506	-0.205108	-0.438047	-0.527489	-0.382424	-0.476892	-0.46646	-0.825981	-0.551298	-0.686283
TCGA-OL-A5S0	0	0	0	0	0	0	0	0	0	0	0	0	0	0	0	0	0	0	0	0	0	0	0	0	0	0	0	0	Notch wild type	-0.150963	0.108591	0.0185437	0.0082358	0.319213	0.0316897	-0.109534	0.12787	0.0398686	-0.140634	-0.311499	-0.16809	-0.213163	-0.0302638	-0.0491007	0.162685	-0.240944	0.00906405	-0.261657	0.0794175
TCGA-OL-A6VO	0	0	0	0	0	0	0	0	0	0	0	0	0	0	0	0	0	0	0	0	0	0	0	0	0	0	0	0	Notch wild type	-0.170259	0.46664	-0.0819928	-0.177934	0.31824	-0.00445262	-0.246504	0.610392	-0.115815	0.224396	0.324424	0.0621365	-0.0518455	0.277035	-0.0719221	-0.25192	0.459481	0.15508	0.119309	-0.153404
TCGA-OL-A6VQ	0	0	0	0	0	0	0	0	0	0	0	0	0	0	0	0	0	0	0	0	0	0	0	0	0	0	0	0	Notch wild type	0.699767	0.346131	0.662792	0.7243	0.52835	0.983194	0.368687	0.421194	0.648946	0.582247	0.831905	0.468992	0.781656	0.437939	0.282141	0.803625	0.561139	0.567122	0.531527	0.823807
TCGA-OL-A6VR	0	0	0	0	0	0	0	0	0	0	0	0	0	0	0	0	0	0	0	0	0	0	0	0	0	0	0	0	Notch wild type	-0.196827	-0.155997	0.0659477	-0.195187	-0.102968	0.00334741	0.232588	0.115808	-0.760361	0.201605	-0.473633	0.185268	-0.16091	-0.130908	0.30751	0.323385	0.00399441	-0.681346	-0.0391473	-0.254648
TCGA-OL-A66H	0	0	0	0	0	0	0	0	0	0	0	0	0	0	0	0	0	0	0	0	0	0	0	0	0	0	0	0	Notch wild type	-0.376837	-0.0549755	-0.302531	-0.165738	0.19466	-0.0602621	0.240811	-0.0922644	-0.238174	-0.0207006	-0.3667	0.064155	-0.0940134	-0.0936106	-0.201219	-0.752481	0.0947824	0.234969	-0.442928	-0.337733
TCGA-OL-A66J	0	0	0	0	0	0	0	0	0	0	0	0	0	0	0	0	0	0	0	0	0	0	0	0	0	0	0	0	Notch wild type	0.246681	0.0837151	0.191019	0.457162	0.35633	0.490178	0.416639	-0.183683	0.221581	0.177711	-0.139095	0.238565	0.290407	0.166824	0.120756	0.355105	0.20458	0.227613	-0.125569	0.130774
TCGA-OL-A66L	0	0	0	0	0	0	0	0	0	0	0	0	0	0	0	0	0	0	0	0	0	0	0	0	0	0	0	0	Notch wild type	-0.129677	-1.21383	-0.102165	0.0400573	-0.0637069	0.0225861	-0.192018	-0.977062	-0.574325	-0.419338	-0.817433	-0.393246	-0.585458	-0.36149	-0.349325	0.194533	-0.505689	0.326504	-0.606986	-0.21392
TCGA-OL-A66O	0	0	0	0	0	0	0	0	0	0	0	0	0	0	0	0	0	0	0	0	0	0	0	0	0	0	0	0	Notch wild type	-0.476304	-0.907416	-0.650352	-0.393361	-0.531927	-0.512417	-0.0797589	-0.57901	-0.801859	-0.332145	-0.866957	-0.216371	-0.713882	-0.312193	-0.268079	0.0448952	-0.304696	-0.359208	-0.718688	-0.282488
TCGA-OL-A66P	0	0	0	0	0	0	0	0	0	0	0	0	0	0	0	0	0	0	0	0	0	0	0	0	0	0	0	0	Notch wild type	-0.964547	-1.60426	-0.751141	-0.772204	-0.869909	-0.974192	-1.04565	-2.36688	-1.56484	-1.42808	-1.97886	-1.30184	-1.66446	-1.44162	-1.37713	-1.43968	-1.76009	0.0377685	-1.30128	-1.23408
TCGA-OL-A97C	0	0	0	0	0	0	0	0	0	0	0	0	0	0	0	0	0	0	0	0	0	0	0	0	0	0	0	0	Notch wild type	0.86866	0.828221	0.359368	0.958673	0.582534	0.90199	0.369459	0.0701481	1.2159	0.47376	0.832925	0.507557	0.771455	0.716022	0.536691	0.567375	0.512158	0.722278	0.198341	0.45885
TCGA-PE-A5DC	0	0	0	0	0	0	0	0	0	0	0	0	0	0	0	0	0	0	0	0	0	0	0	0	0	0	0	0	Notch wild type	-0.0705104	-0.644133	-0.300229	-0.0957933	-0.112336	-0.0459307	0.257784	-0.727651	0.0426013	0.0975013	-0.298645	0.129546	-0.0496455	-0.3154	-0.260713	-0.0886006	-0.206769	-0.282014	-0.333493	-0.243778
TCGA-PE-A5DD	0	0	0	0	0	0	0	0	0	0	0	0	0	0	0	0	0	0	0	0	0	0	0	0	0	0	0	0	Notch wild type	0.215083	0.216345	-0.147437	0.315675	-0.0632216	0.445187	0.544533	0.074246	0.628289	0.296181	0.247589	0.251694	0.543861	0.307119	0.0174698	0.874809	0.58461	0.611343	-0.0196425	0.393728
TCGA-PL-A8LV	0	0	0	0	0	0	0	0	0	0	0	0	0	0	0	0	0	0	0	0	0	0	0	0	0	0	0	0	Notch wild type	0.0859038	-0.0790624	-0.441036	-0.494378	-0.756788	-0.344074	-0.884808	-0.844095	-0.735721	-0.755525	-0.761793	-0.725932	-0.709596	-0.551095	-1.05447	-0.83742	-0.822625	0.133561	-0.605198	-0.313964
TCGA-PL-A8LX	0	0	0	0	0	0	0	0	0	0	0	0	0	0	0	0	0	0	0	0	0	0	0	0	0	0	0	0	Notch wild type	-0.469268	-0.833583	-0.749857	-0.549384	-0.645644	-0.558991	-0.0450889	-0.510551	-0.530551	-0.169487	-0.706785	-0.176477	-0.381927	-0.534608	-0.384119	-0.971556	-0.26644	-0.863712	-0.957278	-0.680561
TCGA-PL-A8LY	0	0	0	0	0	0	0	0	0	0	0	0	0	0	0	0	0	0	0	0	0	0	0	0	0	0	0	0	Notch wild type	0.449419	-0.398696	0.206059	-0.298533	0.107613	-0.273434	0.179534	-0.666152	-0.0784451	0.0591356	-0.150464	0.0977001	0.16425	0.0419375	-0.23733	-0.169027	-0.166037	0.189922	-0.257756	-0.184264
TCGA-PL-A8LZ	0	0	0	0	0	0	0	0	0	0	0	0	0	0	0	0	0	0	0	0	0	0	0	0	0	0	0	0	Notch wild type	0.330776	0.504262	0.609165	0.466746	0.839864	0.399493	0.393889	0.223469	0.685441	0.537079	0.936731	0.390199	0.53563	0.555774	-0.0449425	-0.296092	0.572426	1.02297	0.508858	0.298763
TCGA-S3-A6ZF	0	0	0	0	0	0	0	0	0	0	0	0	0	0	0	0	0	0	0	0	0	0	0	0	0	0	0	0	Notch wild type	-0.0141131	0.0980683	-0.00211546	0.0178961	0.0517828	-0.0750951	0.350606	0.671181	0.338975	0.114398	-0.00260026	0.233089	0.172584	0.163607	0.33689	0.0747607	0.247488	0.14129	0.222819	-0.0662352
TCGA-S3-A6ZG	0	0	0	0	0	0	0	0	0	0	0	0	0	0	0	0	0	0	0	0	0	0	0	0	0	0	0	0	Notch wild type	-0.013837	0.293853	-0.0339682	0.0726966	0.0417322	0.0652728	0.358762	0.380365	-0.0861621	0.0758573	0.316591	0.273025	0.24343	0.221357	0.298703	0.35634	0.492927	0.0555954	0.101267	0.125575
TCGA-S3-A6ZH	0	0	0	0	0	0	0	0	0	0	0	0	0	0	0	0	0	0	0	0	0	0	0	0	0	0	0	0	Notch wild type	-0.449851	-0.00103079	-0.318121	-0.352711	-0.432954	-0.291674	0.0482236	0.792561	-0.699015	-0.0866642	-0.175511	0.0395134	0.039818	0.0227814	0.112898	-0.0573949	0.225405	-0.261104	-0.200364	-0.452392
TCGA-S3-AA0Z	0	0	0	0	0	0	0	0	0	0	0	0	0	0	0	0	0	0	0	0	0	0	0	0	0	0	0	0	Notch wild type	1.15171	0.888765	0.491712	0.298007	0.42646	0.221813	0.604399	-0.0196533	1.25763	0.525349	0.947496	0.629469	0.354257	0.63319	-0.10935	0.389912	0.701488	0.803379	0.315255	0.256206
TCGA-S3-AA10	0	0	0	0	0	0	0	0	0	0	0	0	0	0	0	0	0	0	0	0	0	0	0	0	0	0	0	0	Notch wild type	0.779414	0.271921	0.318297	0.0574917	0.31793	0.244393	-0.194737	-0.977043	-0.0169221	0.0477119	0.0336062	-0.161514	-0.11391	0.237811	-0.147288	-0.307108	0.0628165	1.85042	0.0740877	0.189998
TCGA-S3-AA11	0	0	0	0	0	0	0	0	0	0	0	0	0	0	0	0	0	0	0	0	0	0	0	0	0	0	0	0	Notch wild type	-0.00184006	0.102919	0.0112707	-0.116242	0.147113	0.0132285	0.493807	0.323812	-0.0438466	0.197071	0.0143155	0.418335	0.282901	0.118161	0.127021	0.0774089	0.462226	-0.536569	0.332482	0.48386
TCGA-S3-AA12	0	0	0	0	0	0	0	0	0	0	0	0	0	0	0	0	0	0	0	0	0	0	0	0	0	0	0	0	Notch wild type	-0.899359	-0.440107	-0.587203	-0.658	-0.277959	-0.655015	-0.0732945	-0.102797	-0.545146	-0.443458	-0.707337	-0.179527	-0.594867	-0.569304	0.392117	0.779464	-0.252719	-0.701485	-0.527529	-0.452303
TCGA-S3-AA14	0	0	0	0	0	0	0	0	0	0	0	0	0	0	0	0	0	0	0	0	0	0	0	0	0	0	0	0	Notch wild type	0.590565	0.0407573	-0.00720207	0.277303	-0.169402	0.434661	0.414918	-0.668231	0.274103	0.177087	-0.0138254	0.304885	0.209235	0.0908024	0.166346	-0.0571834	-0.043807	-0.195018	0.252392	0.263068
TCGA-S3-AA17	0	0	0	0	0	0	0	0	0	0	0	0	0	0	0	0	0	0	0	0	0	0	0	0	0	0	0	0	Notch wild type	-0.717815	-0.757174	-0.490829	-0.335915	-0.120103	-0.490893	-0.534779	-0.794848	-0.924638	-0.298471	-0.238036	-0.424357	-0.610077	-0.359325	-0.820895	-1.13108	-0.281215	0.208603	-0.345992	-0.509603
TCGA-UL-AAZ6	0	0	0	0	0	0	0	0	0	0	0	0	0	0	0	0	0	0	0	0	0	0	0	0	0	0	0	0	Notch wild type	-0.905352	-1.04325	-0.734158	-0.743793	-0.459355	-0.890292	-0.262359	-0.95219	-1.12637	-0.792114	-1.6006	-0.580343	-0.675334	-0.826648	-0.734108	-0.842187	-0.867174	-0.659599	-0.727059	-0.726639
TCGA-UU-A93S	0	0	0	0	0	0	0	0	0	0	0	0	0	0	0	0	0	0	0	0	0	0	0	0	0	0	0	0	Notch wild type	-1.25209	-1.90714	-0.508316	-0.934676	-0.523199	-0.747775	-0.689393	-0.828641	-1.21812	-0.957676	-1.4708	-0.839716	-1.1323	-0.934184	-0.9339	-1.54988	-1.27243	-1.13214	-0.899904	-1.31948
TCGA-V7-A7HQ	0	0	0	0	0	0	0	0	0	0	0	0	0	0	0	0	0	0	0	0	0	0	0	0	0	0	0	0	Notch wild type	-0.726418	-1.3649	-0.659373	-0.710362	-0.746179	-0.856639	-0.414805	-1.51223	-1.33189	-0.727901	-1.45055	-0.688212	-1.39093	-0.66056	-0.757533	-0.713265	-0.995193	-0.742933	-0.824041	-0.643321
TCGA-W8-A86G	0	0	0	0	0	0	0	0	0	0	0	0	0	0	0	0	0	0	0	0	0	0	0	0	0	0	0	0	Notch wild type	0.348413	0.206125	0.0718589	0.0608922	0.445013	-0.0358143	0.423603	0.165923	-0.0700943	0.375758	-0.0578112	0.383502	0.348874	0.271693	0.231344	0.679856	0.371626	-0.56136	-0.0200123	0.102349
TCGA-WT-AB41	0	0	0	0	0	0	0	0	0	0	0	0	0	0	0	0	0	0	0	0	0	0	0	0	0	0	0	0	Notch wild type	-1.0687	-1.8127	-0.846075	-0.666313	-0.543777	-1.09703	-0.818022	-0.927611	-1.65013	-0.970278	-1.6718	-0.870952	-1.42999	-0.699329	-0.979308	-1.22677	-0.963642	0.406254	-1.06326	-1.02665
TCGA-XX-A899	0	0	0	0	0	0	0	0	0	0	0	0	0	0	0	0	0	0	0	0	0	0	0	0	0	0	0	0	Notch wild type	0.276838	0.599145	0.568566	0.708233	0.909373	0.687536	0.485166	-0.0473637	0.546918	0.486696	0.543465	0.478455	0.57666	0.522015	0.114701	0.374083	0.403177	0.694249	0.34887	0.47393
TCGA-Z7-A8R5	0	0	0	0	0	0	0	0	0	0	0	0	0	0	0	0	0	0	0	0	0	0	0	0	0	0	0	0	Notch wild type	0.26048	-0.525957	-0.0422167	-0.0913422	-0.15605	-0.196801	-0.0454475	-1.01305	-0.0121132	-0.264169	-0.59502	-0.27298	-0.313988	-0.145136	-0.423081	-0.0126767	-0.506502	0.372346	-0.534626	-0.323534
TCGA-Z7-A8R6	0	0	0	0	0	0	0	0	0	0	0	0	0	0	0	0	0	0	0	0	0	0	0	0	0	0	0	0	Notch wild type	0.00871272	-0.0624349	-0.207954	-0.158684	-0.0992276	-0.071975	0.38655	0.0191712	-0.349147	-0.00115708	-0.248164	0.139326	-0.0199282	0.218866	-0.174745	-0.0741334	0.203449	-0.159599	-0.00965598	0.155954
TCGA-BH-A0B8										0	-1	0	0	0	0	0	0	0	0	0	0	0	0	0	0	0	0	-1	Notch inactivation alteration	-0.0242098	-0.119877	-0.328044	-0.134261	-0.225894	-0.319081	-0.124677	-0.0497232	-0.130036	-0.186891	-0.465881	-0.136521	-0.06659	-0.258757	0.233058	0.0125522	-0.0954652	-0.25141	-0.268217	-0.207705
TCGA-A7-A4SC										0	-1	0	0	0	0	0	0	0	0	0	0	0	0	0	0	0	0	-1	Notch inactivation alteration	0.694813	0.31048	0.381417	0.589871	0.427048	0.608325	0.365702	0.605763	0.527933	0.590012	0.627153	0.597423	0.682569	0.710077	0.549618	1.17246	0.732767	0.741263	0.501981	0.447092
TCGA-A2-A0CZ										0	0	0	0	0	0	0	0	0	0	0	0	0	0	0	0	0	0	0	Notch wild type	0.430992	-0.14136	0.0432293	0.30186	0.171132	0.158172	-0.202757	-0.77785	0.242941	-0.10335	-0.124098	-0.193781	0.143752	-0.186865	-0.377337	-0.0142945	-0.313378	0.138128	-0.238245	-0.00185434
TCGA-A8-A07C										0	0	0	0	0	0	0	0	0	0	0	0	0	0	0	0	0	0	0	Notch wild type	-0.338581	0.615461	-0.20015	-0.172526	0.304522	-0.212389	-0.25399	0.128582	-0.0653453	0.0902688	1.03376	0.0418154	0.607198	0.209615	0.511035	0.773441	0.371634	0.218613	-0.119242	-0.15887
TCGA-AN-A0G0										0	0	0	0	0	0	0	0	0	0	0	0	0	0	0	0	0	0	0	Notch wild type	-0.1888	0.426803	0.297429	-0.0322231	0.672836	-0.109102	0.0139688	0.273727	-0.06323	-0.0834793	0.947273	0.0764133	0.466456	0.519176	1.10679	0.948975	0.349572	-0.496724	0.135886	0.0216033
TCGA-AR-A0TU										0	0	0	0	0	0	0	0	0	0	0	0	0	0	0	0	0	0	0	Notch wild type	-0.714602	-0.310615	-0.194049	-0.551642	0.0773527	-0.690676	-0.19338	-0.108577	-0.777994	0.0425596	0.144823	-0.0768652	-0.451122	0.158365	-0.247843	-1.53085	-0.10571	0.471957	-0.160408	-0.166832
TCGA-AR-A1AT										0	0	0	0	0	0	0	0	0	0	0	0	0	0	0	0	0	0	0	Notch wild type	-0.463597	-0.119594	0.0698905	0.0773278	0.071901	0.122005	-0.0810543	0.536599	-0.105782	0.119845	0.106257	0.0432609	0.122234	0.19257	-0.265353	-0.591295	0.296054	0.635826	0.182018	0.320334
TCGA-B6-A0I6										0	0	0	0	0	0	0	0	0	0	0	0	0	0	0	0	0	0	0	Notch wild type	0.70987	0.671368	0.168011	0.205136	0.362278	0.255449	0.27534	-0.532759	0.618018	0.0854943	1.08064	0.193885	0.395304	0.391349	0.244293	0.789432	0.353455	-0.130651	0.164139	0.205136
TCGA-B6-A0I8										0	0	0	0	0	0	0	0	0	0	0	0	0	0	0	0	0	0	0	Notch wild type	-0.232273	-0.345356	-0.398517	-0.0939548	-0.61575	-0.106567	0.0741056	0.136205	-0.139082	0.23425	-0.217977	0.187206	-0.190038	0.0882679	0.136057	0.020941	0.0254412	-0.828295	0.108144	-0.193959
TCGA-BH-A0B1										0	0	0	0	0	0	0	0	0	0	0	0	0	0	0	0	0	0	0	Notch wild type	0.131672	0.115081	0.151182	0.175379	0.466785	0.191754	-0.170924	0.357134	0.35519	0.10505	0.105887	0.0255692	0.151005	0.0644787	0.168532	0.275253	0.0600296	-0.25187	0.293011	-0.0524482
TCGA-BH-A0HL										0	0	0	0	0	0	0	0	0	0	0	0	0	0	0	0	0	0	0	Notch wild type	-0.335181	0.280857	-0.479232	-0.229354	-0.192574	-0.0564209	0.749729	0.186701	0.335824	0.263072	0.678716	0.475954	0.643868	0.210075	0.497721	0.00180859	0.566552	-0.463559	0.0123792	0.392504
TCGA-BH-A0HN										0	0	0	0	0	0	0	0	0	0	0	0	0	0	0	0	0	0	0	Notch wild type	-1.14848	-0.935127	-1.09174	-0.988777	-0.703455	-0.97055	-0.324972	0.203412	-1.63865	-0.662058	-1.47897	-0.446628	-0.846726	-0.456461	-0.13363	0.27937	-0.272239	-0.809154	-0.776536	-0.699521
TCGA-E2-A1LS										0	0	0	0	0	0	0	0	0	0	0	0	0	0	0	0	0	0	0	Notch wild type	-0.584482	-2.17584	-1.18328	-1.43922	-0.92255	-1.46419	-2.02687	-1.37169	-0.769644	-1.88451	-1.98098	-1.89701	-2.14485	-1.33482	-1.67236	-0.734702	-2.16209	-1.50654	-1.50687	-1.51459
[truncated: 38 more columns]

## Sheet: ROC analysis
Table 11b: cBioportal annotations of Notch mutations in the TCGA cohort, ROC analysis and pair-wise correlation results of published signatures in relation to Notch alteration: ROC analysis
comparison	Signature	AUC	CI_lower	CI_upper
Notch-core activating alteration (153) vs. Notch-core wild-type (859)	Notch 20-Gene Signature	0.564922	0.516225	0.613619
Notch-core activating alteration (153) vs. Notch-core wild-type (859)	BIOCARTA NOTCH PATHWAY	0.506388	0.454081	0.558694
Notch-core activating alteration (153) vs. Notch-core wild-type (859)	Braune 2016 TNBC Notch sig CSL KO	0.526673	0.478002	0.575343
Notch-core activating alteration (153) vs. Notch-core wild-type (859)	Castel 2013 C2C12 Dll1 vs DAPT targets 24h up	0.501914	0.452223	0.551604
Notch-core activating alteration (153) vs. Notch-core wild-type (859)	Castel 2013 C2C12 Dll1 vs DAPT targets 6h down	0.527061	0.476323	0.577798
Notch-core activating alteration (153) vs. Notch-core wild-type (859)	Castel 2013 C2C12 Dll1 vs DAPT targets 6h up	0.493065	0.442145	0.543984
Notch-core activating alteration (153) vs. Notch-core wild-type (859)	GOBP NEGATIVE REGULATION OF NOTCH SIGNALING PATHWAY	0.521734	0.470614	0.572855
Notch-core activating alteration (153) vs. Notch-core wild-type (859)	GOBP NOTCH RECEPTOR PROCESSING	0.499973	0.450007	0.549939
Notch-core activating alteration (153) vs. Notch-core wild-type (859)	GOBP NOTCH SIGNALING INVOLVED IN HEART DEVELOPMENT	0.542925	0.493185	0.592665
Notch-core activating alteration (153) vs. Notch-core wild-type (859)	GOBP POSITIVE REGULATION OF NOTCH SIGNALING PATHWAY	0.524207	0.473619	0.574795
Notch-core activating alteration (153) vs. Notch-core wild-type (859)	GOBP POSITIVE REGULATION OF TRANSCRIPTION OF NOTCH RECEPTOR TARGET	0.519741	0.469057	0.570425
Notch-core activating alteration (153) vs. Notch-core wild-type (859)	GOBP REGULATION OF NOTCH SIGNALING PATHWAY	0.524108	0.473243	0.574973
Notch-core activating alteration (153) vs. Notch-core wild-type (859)	GOMF NOTCH BINDING	0.492342	0.441516	0.543167
Notch-core activating alteration (153) vs. Notch-core wild-type (859)	HALLMARK NOTCH SIGNALING	0.543868	0.493931	0.593806
Notch-core activating alteration (153) vs. Notch-core wild-type (859)	HP ABNORMAL GREATER SCIATIC NOTCH MORPHOLOGY	0.546197	0.494999	0.597394
Notch-core activating alteration (153) vs. Notch-core wild-type (859)	HP SHORT GREATER SCIATIC NOTCH	0.527312	0.476215	0.578408
Notch-core activating alteration (153) vs. Notch-core wild-type (859)	KEGG NOTCH SIGNALING PATHWAY	0.506783	0.455719	0.557848
Notch-core activating alteration (153) vs. Notch-core wild-type (859)	Klinakis 2011 TALL NcstnKO	0.51306	0.461455	0.564666
Notch-core activating alteration (153) vs. Notch-core wild-type (859)	Labban 2018 SCC RBPJ targets	0.510435	0.458677	0.562194
Notch-core activating alteration (153) vs. Notch-core wild-type (859)	Labban 2018 SCC common RBPJ targets	0.516994	0.466258	0.567731
Notch-core activating alteration (153) vs. Notch-core wild-type (859)	Leontovich 2018 NOTCH3 nuclear reprogramming BRCA	0.494883	0.445277	0.544489
Notch-core activating alteration (153) vs. Notch-core wild-type (859)	NGUYEN NOTCH1 TARGETS UP	0.551044	0.50075	0.601337
Notch-core activating alteration (153) vs. Notch-core wild-type (859)	PID NOTCH PATHWAY	0.506197	0.454707	0.557687
Notch-core activating alteration (153) vs. Notch-core wild-type (859)	Poulsen 2018 HUVEC NOTCH1 inhibited	0.514605	0.463256	0.565954
Notch-core activating alteration (153) vs. Notch-core wild-type (859)	Poulsen 2018 N1 repressed	0.588844	0.539061	0.638627
Notch-core activating alteration (153) vs. Notch-core wild-type (859)	Poulsen 2018 N1 supported	0.509393	0.45836	0.560426
Notch-core activating alteration (153) vs. Notch-core wild-type (859)	REACTOME ACTIVATED NOTCH1 TRANSMITS SIGNAL TO THE NUCLEUS	0.503641	0.453791	0.553491
Notch-core activating alteration (153) vs. Notch-core wild-type (859)	REACTOME FBXW7 MUTANTS AND NOTCH1 IN CANCER	0.509492	0.459549	0.559434
Notch-core activating alteration (153) vs. Notch-core wild-type (859)	REACTOME NEGATIVE REGULATION OF NOTCH4 SIGNALING	0.520707	0.472379	0.569035
Notch-core activating alteration (153) vs. Notch-core wild-type (859)	REACTOME NONCANONICAL ACTIVATION OF NOTCH3	0.552581	0.501893	0.603268
Notch-core activating alteration (153) vs. Notch-core wild-type (859)	REACTOME NOTCH1 INTRACELLULAR DOMAIN REGULATES TRANSCRIPTION	0.516933	0.466636	0.567231
Notch-core activating alteration (153) vs. Notch-core wild-type (859)	REACTOME NOTCH2 ACTIVATION AND TRANSMISSION OF SIGNAL TO THE NUCLEUS	0.523994	0.473263	0.574725
Notch-core activating alteration (153) vs. Notch-core wild-type (859)	REACTOME NOTCH2 INTRACELLULAR DOMAIN REGULATES TRANSCRIPTION	0.503549	0.451657	0.555442
Notch-core activating alteration (153) vs. Notch-core wild-type (859)	REACTOME NOTCH3 ACTIVATION AND TRANSMISSION OF SIGNAL TO THE NUCLEUS	0.516142	0.465047	0.567237
Notch-core activating alteration (153) vs. Notch-core wild-type (859)	REACTOME NOTCH3 INTRACELLULAR DOMAIN REGULATES TRANSCRIPTION	0.521103	0.469437	0.572769
Notch-core activating alteration (153) vs. Notch-core wild-type (859)	REACTOME NOTCH4 ACTIVATION AND TRANSMISSION OF SIGNAL TO THE NUCLEUS	0.515982	0.463528	0.568436
Notch-core activating alteration (153) vs. Notch-core wild-type (859)	REACTOME NOTCH4 INTRACELLULAR DOMAIN REGULATES TRANSCRIPTION	0.500635	0.449735	0.551535
Notch-core activating alteration (153) vs. Notch-core wild-type (859)	REACTOME NOTCH HLH TRANSCRIPTION PATHWAY	0.51987	0.469117	0.570623
Notch-core activating alteration (153) vs. Notch-core wild-type (859)	REACTOME PRE NOTCH PROCESSING IN GOLGI	0.511075	0.458975	0.563174
Notch-core activating alteration (153) vs. Notch-core wild-type (859)	REACTOME PRE NOTCH PROCESSING IN THE ENDOPLASMIC RETICULUM	0.543564	0.493089	0.594039
Notch-core activating alteration (153) vs. Notch-core wild-type (859)	REACTOME RUNX3 REGULATES NOTCH SIGNALING	0.505482	0.453999	0.556965
Notch-core activating alteration (153) vs. Notch-core wild-type (859)	REACTOME SIGNALING BY NOTCH1	0.515214	0.464684	0.565743
Notch-core activating alteration (153) vs. Notch-core wild-type (859)	REACTOME SIGNALING BY NOTCH1 HD DOMAIN MUTANTS IN CANCER	0.509629	0.460473	0.558785
Notch-core activating alteration (153) vs. Notch-core wild-type (859)	REACTOME SIGNALING BY NOTCH1 PEST DOMAIN MUTANTS IN CANCER	0.518554	0.467407	0.569701
Notch-core activating alteration (153) vs. Notch-core wild-type (859)	REACTOME SIGNALING BY NOTCH1 T 7 9 NOTCH1 M1580 K2555 TRANSLOCATION MUTANT	0.522579	0.473522	0.571636
Notch-core activating alteration (153) vs. Notch-core wild-type (859)	REACTOME SIGNALING BY NOTCH2	0.484444	0.433277	0.535611
Notch-core activating alteration (153) vs. Notch-core wild-type (859)	REACTOME SIGNALING BY NOTCH3	0.51319	0.461133	0.565247
Notch-core activating alteration (153) vs. Notch-core wild-type (859)	Stoeck2014 TNBC ACC GSI response 1	0.571899	0.521621	0.622177
Notch-core activating alteration (153) vs. Notch-core wild-type (859)	Stoeck2014 TNBC ACC GSI response 2	0.551317	0.500396	0.602239
Notch-core activating alteration (153) vs. Notch-core wild-type (859)	Stoeck2014 TNBC ACC GSI response 3	0.582209	0.531275	0.633143
Notch-core activating alteration (153) vs. Notch-core wild-type (859)	VILIMAS NOTCH1 TARGETS DN	0.540323	0.487058	0.593588
Notch-core activating alteration (153) vs. Notch-core wild-type (859)	VILIMAS NOTCH1 TARGETS UP	0.495522	0.443685	0.547359
Notch-core activating alteration (153) vs. Notch-core wild-type (859)	WP APOPTOSISRELATED NETWORK DUE TO ALTERED NOTCH3 IN OVARIAN CANCER	0.48818	0.434193	0.542167
Notch-core activating alteration (153) vs. Notch-core wild-type (859)	WP CANONICAL AND NONCANONICAL NOTCH SIGNALING	0.499235	0.448747	0.549724
Notch-core activating alteration (153) vs. Notch-core wild-type (859)	WP NOTCH1 REGULATION OF ENDOTHELIAL CELL CALCIFICATION	0.530797	0.480291	0.581302
Notch-core activating alteration (153) vs. Notch-core wild-type (859)	WP NOTCH SIGNALING	0.498596	0.447355	0.549837
Notch-core activating alteration (153) vs. Notch-core wild-type (859)	WP NOTCH SIGNALING PATHWAY	0.500179	0.448577	0.55178
Notch-core activating alteration (153) vs. Notch-core wild-type (859)	Xu 2017 MDAMB231 RBPJ targets	0.519338	0.467685	0.570991
Notch-core wild-type (859) vs. Notch inactivating alteration (66)	Notch 20-Gene Signature	0.527481	0.455865	0.599097
Notch-core wild-type (859) vs. Notch inactivating alteration (66)	BIOCARTA NOTCH PATHWAY	0.544555	0.469513	0.619597
Notch-core wild-type (859) vs. Notch inactivating alteration (66)	Braune 2016 TNBC Notch sig CSL KO	0.504039	0.432603	0.575476
Notch-core wild-type (859) vs. Notch inactivating alteration (66)	Castel 2013 C2C12 Dll1 vs DAPT targets 24h up	0.561223	0.492545	0.629902
Notch-core wild-type (859) vs. Notch inactivating alteration (66)	Castel 2013 C2C12 Dll1 vs DAPT targets 6h down	0.52002	0.454111	0.585929
Notch-core wild-type (859) vs. Notch inactivating alteration (66)	Castel 2013 C2C12 Dll1 vs DAPT targets 6h up	0.574488	0.503757	0.645218
Notch-core wild-type (859) vs. Notch inactivating alteration (66)	GOBP NEGATIVE REGULATION OF NOTCH SIGNALING PATHWAY	0.578262	0.506741	0.649783
Notch-core wild-type (859) vs. Notch inactivating alteration (66)	GOBP NOTCH RECEPTOR PROCESSING	0.579585	0.50852	0.650651
Notch-core wild-type (859) vs. Notch inactivating alteration (66)	GOBP NOTCH SIGNALING INVOLVED IN HEART DEVELOPMENT	0.557854	0.488445	0.627264
Notch-core wild-type (859) vs. Notch inactivating alteration (66)	GOBP POSITIVE REGULATION OF NOTCH SIGNALING PATHWAY	0.6092	0.542166	0.676234
Notch-core wild-type (859) vs. Notch inactivating alteration (66)	GOBP POSITIVE REGULATION OF TRANSCRIPTION OF NOTCH RECEPTOR TARGET	0.56394	0.494047	0.633833
Notch-core wild-type (859) vs. Notch inactivating alteration (66)	GOBP REGULATION OF NOTCH SIGNALING PATHWAY	0.59546	0.527029	0.66389
Notch-core wild-type (859) vs. Notch inactivating alteration (66)	GOMF NOTCH BINDING	0.588951	0.516807	0.661095
Notch-core wild-type (859) vs. Notch inactivating alteration (66)	HALLMARK NOTCH SIGNALING	0.538558	0.466691	0.610425
Notch-core wild-type (859) vs. Notch inactivating alteration (66)	HP ABNORMAL GREATER SCIATIC NOTCH MORPHOLOGY	0.552439	0.476257	0.628622
Notch-core wild-type (859) vs. Notch inactivating alteration (66)	HP SHORT GREATER SCIATIC NOTCH	0.533848	0.457706	0.60999
Notch-core wild-type (859) vs. Notch inactivating alteration (66)	KEGG NOTCH SIGNALING PATHWAY	0.585723	0.515053	0.656393
Notch-core wild-type (859) vs. Notch inactivating alteration (66)	Klinakis 2011 TALL NcstnKO	0.513123	0.442714	0.583533
Notch-core wild-type (859) vs. Notch inactivating alteration (66)	Labban 2018 SCC RBPJ targets	0.547148	0.474249	0.620046
Notch-core wild-type (859) vs. Notch inactivating alteration (66)	Labban 2018 SCC common RBPJ targets	0.561594	0.491288	0.6319
Notch-core wild-type (859) vs. Notch inactivating alteration (66)	Leontovich 2018 NOTCH3 nuclear reprogramming BRCA	0.605655	0.530754	0.680556
Notch-core wild-type (859) vs. Notch inactivating alteration (66)	NGUYEN NOTCH1 TARGETS UP	0.580467	0.506987	0.653947
Notch-core wild-type (859) vs. Notch inactivating alteration (66)	PID NOTCH PATHWAY	0.597347	0.525861	0.668834
Notch-core wild-type (859) vs. Notch inactivating alteration (66)	Poulsen 2018 HUVEC NOTCH1 inhibited	0.505239	0.4378	0.572677
Notch-core wild-type (859) vs. Notch inactivating alteration (66)	Poulsen 2018 N1 repressed	0.514076	0.441395	0.586756
Notch-core wild-type (859) vs. Notch inactivating alteration (66)	Poulsen 2018 N1 supported	0.532296	0.46577	0.598822
Notch-core wild-type (859) vs. Notch inactivating alteration (66)	REACTOME ACTIVATED NOTCH1 TRANSMITS SIGNAL TO THE NUCLEUS	0.573024	0.499365	0.646683
Notch-core wild-type (859) vs. Notch inactivating alteration (66)	REACTOME FBXW7 MUTANTS AND NOTCH1 IN CANCER	0.552704	0.47655	0.628858
Notch-core wild-type (859) vs. Notch inactivating alteration (66)	REACTOME NEGATIVE REGULATION OF NOTCH4 SIGNALING	0.507408	0.432549	0.582267
Notch-core wild-type (859) vs. Notch inactivating alteration (66)	REACTOME NONCANONICAL ACTIVATION OF NOTCH3	0.544943	0.47396	0.615926
Notch-core wild-type (859) vs. Notch inactivating alteration (66)	REACTOME NOTCH1 INTRACELLULAR DOMAIN REGULATES TRANSCRIPTION	0.588881	0.518493	0.659268
Notch-core wild-type (859) vs. Notch inactivating alteration (66)	REACTOME NOTCH2 ACTIVATION AND TRANSMISSION OF SIGNAL TO THE NUCLEUS	0.600293	0.527354	0.673232
Notch-core wild-type (859) vs. Notch inactivating alteration (66)	REACTOME NOTCH2 INTRACELLULAR DOMAIN REGULATES TRANSCRIPTION	0.46624	0.393718	0.538761
Notch-core wild-type (859) vs. Notch inactivating alteration (66)	REACTOME NOTCH3 ACTIVATION AND TRANSMISSION OF SIGNAL TO THE NUCLEUS	0.575405	0.501988	0.648821
Notch-core wild-type (859) vs. Notch inactivating alteration (66)	REACTOME NOTCH3 INTRACELLULAR DOMAIN REGULATES TRANSCRIPTION	0.564046	0.495475	0.632616
Notch-core wild-type (859) vs. Notch inactivating alteration (66)	REACTOME NOTCH4 ACTIVATION AND TRANSMISSION OF SIGNAL TO THE NUCLEUS	0.618743	0.548938	0.688547
Notch-core wild-type (859) vs. Notch inactivating alteration (66)	REACTOME NOTCH4 INTRACELLULAR DOMAIN REGULATES TRANSCRIPTION	0.592849	0.525761	0.659938
Notch-core wild-type (859) vs. Notch inactivating alteration (66)	REACTOME NOTCH HLH TRANSCRIPTION PATHWAY	0.614474	0.546994	0.681954
Notch-core wild-type (859) vs. Notch inactivating alteration (66)	REACTOME PRE NOTCH PROCESSING IN GOLGI	0.564539	0.494702	0.634377
Notch-core wild-type (859) vs. Notch inactivating alteration (66)	REACTOME PRE NOTCH PROCESSING IN THE ENDOPLASMIC RETICULUM	0.579127	0.510831	0.647423
Notch-core wild-type (859) vs. Notch inactivating alteration (66)	REACTOME RUNX3 REGULATES NOTCH SIGNALING	0.58052	0.509408	0.651632
Notch-core wild-type (859) vs. Notch inactivating alteration (66)	REACTOME SIGNALING BY NOTCH1	0.591156	0.520106	0.662206
Notch-core wild-type (859) vs. Notch inactivating alteration (66)	REACTOME SIGNALING BY NOTCH1 HD DOMAIN MUTANTS IN CANCER	0.581578	0.509494	0.653663
Notch-core wild-type (859) vs. Notch inactivating alteration (66)	REACTOME SIGNALING BY NOTCH1 PEST DOMAIN MUTANTS IN CANCER	0.605972	0.536625	0.67532
Notch-core wild-type (859) vs. Notch inactivating alteration (66)	REACTOME SIGNALING BY NOTCH1 T 7 9 NOTCH1 M1580 K2555 TRANSLOCATION MUTANT	0.559442	0.485035	0.633849
Notch-core wild-type (859) vs. Notch inactivating alteration (66)	REACTOME SIGNALING BY NOTCH2	0.582372	0.508755	0.655989
Notch-core wild-type (859) vs. Notch inactivating alteration (66)	REACTOME SIGNALING BY NOTCH3	0.576199	0.505819	0.646578
Notch-core wild-type (859) vs. Notch inactivating alteration (66)	Stoeck2014 TNBC ACC GSI response 1	0.535683	0.462758	0.608607
Notch-core wild-type (859) vs. Notch inactivating alteration (66)	Stoeck2014 TNBC ACC GSI response 2	0.553533	0.481132	0.625934
Notch-core wild-type (859) vs. Notch inactivating alteration (66)	Stoeck2014 TNBC ACC GSI response 3	0.510618	0.433907	0.58733
Notch-core wild-type (859) vs. Notch inactivating alteration (66)	VILIMAS NOTCH1 TARGETS DN	0.520073	0.443449	0.596696
Notch-core wild-type (859) vs. Notch inactivating alteration (66)	VILIMAS NOTCH1 TARGETS UP	0.519438	0.448976	0.5899
Notch-core wild-type (859) vs. Notch inactivating alteration (66)	WP APOPTOSISRELATED NETWORK DUE TO ALTERED NOTCH3 IN OVARIAN CANCER	0.552281	0.479208	0.625353
Notch-core wild-type (859) vs. Notch inactivating alteration (66)	WP CANONICAL AND NONCANONICAL NOTCH SIGNALING	0.584542	0.512713	0.65637
Notch-core wild-type (859) vs. Notch inactivating alteration (66)	WP NOTCH1 REGULATION OF ENDOTHELIAL CELL CALCIFICATION	0.566409	0.495691	0.637128
Notch-core wild-type (859) vs. Notch inactivating alteration (66)	WP NOTCH SIGNALING	0.588352	0.518127	0.658576
Notch-core wild-type (859) vs. Notch inactivating alteration (66)	WP NOTCH SIGNALING PATHWAY	0.582125	0.509399	0.654851
Notch-core wild-type (859) vs. Notch inactivating alteration (66)	Xu 2017 MDAMB231 RBPJ targets	0.550887	0.477148	0.624627
Notch-core activating alteration (153) vs. Notch inactivating alteration (66)	Notch 20-Gene Signature	0.594969	0.512535	0.677404
Notch-core activating alteration (153) vs. Notch inactivating alteration (66)	BIOCARTA NOTCH PATHWAY	0.545752	0.462953	0.62855
Notch-core activating alteration (153) vs. Notch inactivating alteration (66)	Braune 2016 TNBC Notch sig CSL KO	0.528719	0.44452	0.612917
Notch-core activating alteration (153) vs. Notch inactivating alteration (66)	Castel 2013 C2C12 Dll1 vs DAPT targets 24h up	0.557338	0.475985	0.638692
Notch-core activating alteration (153) vs. Notch inactivating alteration (66)	Castel 2013 C2C12 Dll1 vs DAPT targets 6h down	0.548623	0.468958	0.628289
Notch-core activating alteration (153) vs. Notch inactivating alteration (66)	Castel 2013 C2C12 Dll1 vs DAPT targets 6h up	0.580511	0.49962	0.661402
Notch-core activating alteration (153) vs. Notch inactivating alteration (66)	GOBP NEGATIVE REGULATION OF NOTCH SIGNALING PATHWAY	0.556942	0.474801	0.639083
Notch-core activating alteration (153) vs. Notch inactivating alteration (66)	GOBP NOTCH RECEPTOR PROCESSING	0.578629	0.496026	0.661233
Notch-core activating alteration (153) vs. Notch inactivating alteration (66)	GOBP NOTCH SIGNALING INVOLVED IN HEART DEVELOPMENT	0.600515	0.519888	0.681142
Notch-core activating alteration (153) vs. Notch inactivating alteration (66)	GOBP POSITIVE REGULATION OF NOTCH SIGNALING PATHWAY	0.582987	0.502799	0.663175
Notch-core activating alteration (153) vs. Notch inactivating alteration (66)	GOBP POSITIVE REGULATION OF TRANSCRIPTION OF NOTCH RECEPTOR TARGET	0.581303	0.500837	0.661769
Notch-core activating alteration (153) vs. Notch inactivating alteration (66)	GOBP REGULATION OF NOTCH SIGNALING PATHWAY	0.571796	0.49068	0.652913
Notch-core activating alteration (153) vs. Notch inactivating alteration (66)	GOMF NOTCH BINDING	0.578728	0.496836	0.660621
Notch-core activating alteration (153) vs. Notch inactivating alteration (66)	HALLMARK NOTCH SIGNALING	0.57853	0.496474	0.660587
Notch-core activating alteration (153) vs. Notch inactivating alteration (66)	HP ABNORMAL GREATER SCIATIC NOTCH MORPHOLOGY	0.490394	0.405422	0.575367
Notch-core activating alteration (153) vs. Notch inactivating alteration (66)	HP SHORT GREATER SCIATIC NOTCH	0.490196	0.405296	0.575096
Notch-core activating alteration (153) vs. Notch inactivating alteration (66)	KEGG NOTCH SIGNALING PATHWAY	0.590513	0.509915	0.671111
Notch-core activating alteration (153) vs. Notch inactivating alteration (66)	Klinakis 2011 TALL NcstnKO	0.525253	0.443822	0.606683
Notch-core activating alteration (153) vs. Notch inactivating alteration (66)	Labban 2018 SCC RBPJ targets	0.55209	0.470103	0.634076
Notch-core activating alteration (153) vs. Notch inactivating alteration (66)	Labban 2018 SCC common RBPJ targets	0.576649	0.49587	0.657427
Notch-core activating alteration (153) vs. Notch inactivating alteration (66)	Leontovich 2018 NOTCH3 nuclear reprogramming BRCA	0.612101	0.527881	0.696322
Notch-core activating alteration (153) vs. Notch inactivating alteration (66)	NGUYEN NOTCH1 TARGETS UP	0.5306	0.446045	0.615155
Notch-core activating alteration (153) vs. Notch inactivating alteration (66)	PID NOTCH PATHWAY	0.585165	0.504136	0.666194
Notch-core activating alteration (153) vs. Notch inactivating alteration (66)	Poulsen 2018 HUVEC NOTCH1 inhibited	0.523569	0.443673	0.603465
Notch-core activating alteration (153) vs. Notch inactivating alteration (66)	Poulsen 2018 N1 repressed	0.574272	0.492463	0.656081
Notch-core activating alteration (153) vs. Notch inactivating alteration (66)	Poulsen 2018 N1 supported	0.477619	0.397795	0.557443
Notch-core activating alteration (153) vs. Notch inactivating alteration (66)	REACTOME ACTIVATED NOTCH1 TRANSMITS SIGNAL TO THE NUCLEUS	0.570212	0.486529	0.653895
Notch-core activating alteration (153) vs. Notch inactivating alteration (66)	REACTOME FBXW7 MUTANTS AND NOTCH1 IN CANCER	0.542484	0.4566	0.628367
Notch-core activating alteration (153) vs. Notch inactivating alteration (66)	REACTOME NEGATIVE REGULATION OF NOTCH4 SIGNALING	0.512973	0.426147	0.599799
Notch-core activating alteration (153) vs. Notch inactivating alteration (66)	REACTOME NONCANONICAL ACTIVATION OF NOTCH3	0.596257	0.51577	0.676743
Notch-core activating alteration (153) vs. Notch inactivating alteration (66)	REACTOME NOTCH1 INTRACELLULAR DOMAIN REGULATES TRANSCRIPTION	0.571796	0.489113	0.654479
Notch-core activating alteration (153) vs. Notch inactivating alteration (66)	REACTOME NOTCH2 ACTIVATION AND TRANSMISSION OF SIGNAL TO THE NUCLEUS	0.575659	0.492672	0.658645
Notch-core activating alteration (153) vs. Notch inactivating alteration (66)	REACTOME NOTCH2 INTRACELLULAR DOMAIN REGULATES TRANSCRIPTION	0.461577	0.379615	0.543538
Notch-core activating alteration (153) vs. Notch inactivating alteration (66)	REACTOME NOTCH3 ACTIVATION AND TRANSMISSION OF SIGNAL TO THE NUCLEUS	0.589721	0.507605	0.671837
Notch-core activating alteration (153) vs. Notch inactivating alteration (66)	REACTOME NOTCH3 INTRACELLULAR DOMAIN REGULATES TRANSCRIPTION	0.583581	0.50493	0.662232
Notch-core activating alteration (153) vs. Notch inactivating alteration (66)	REACTOME NOTCH4 ACTIVATION AND TRANSMISSION OF SIGNAL TO THE NUCLEUS	0.593979	0.513885	0.674073
Notch-core activating alteration (153) vs. Notch inactivating alteration (66)	REACTOME NOTCH4 INTRACELLULAR DOMAIN REGULATES TRANSCRIPTION	0.590612	0.511511	0.669713
Notch-core activating alteration (153) vs. Notch inactivating alteration (66)	REACTOME NOTCH HLH TRANSCRIPTION PATHWAY	0.590315	0.510105	0.670525
Notch-core activating alteration (153) vs. Notch inactivating alteration (66)	REACTOME PRE NOTCH PROCESSING IN GOLGI	0.566845	0.486026	0.647664
Notch-core activating alteration (153) vs. Notch inactivating alteration (66)	REACTOME PRE NOTCH PROCESSING IN THE ENDOPLASMIC RETICULUM	0.619826	0.541166	0.698485
Notch-core activating alteration (153) vs. Notch inactivating alteration (66)	REACTOME RUNX3 REGULATES NOTCH SIGNALING	0.581303	0.500623	0.661984
Notch-core activating alteration (153) vs. Notch inactivating alteration (66)	REACTOME SIGNALING BY NOTCH1	0.574569	0.492566	0.656573
Notch-core activating alteration (153) vs. Notch inactivating alteration (66)	REACTOME SIGNALING BY NOTCH1 HD DOMAIN MUTANTS IN CANCER	0.571598	0.487661	0.655535
Notch-core activating alteration (153) vs. Notch inactivating alteration (66)	REACTOME SIGNALING BY NOTCH1 PEST DOMAIN MUTANTS IN CANCER	0.584967	0.504094	0.665841
Notch-core activating alteration (153) vs. Notch inactivating alteration (66)	REACTOME SIGNALING BY NOTCH1 T 7 9 NOTCH1 M1580 K2555 TRANSLOCATION MUTANT	0.57853	0.493569	0.663491
Notch-core activating alteration (153) vs. Notch inactivating alteration (66)	REACTOME SIGNALING BY NOTCH2	0.565062	0.482413	0.647712
Notch-core activating alteration (153) vs. Notch inactivating alteration (66)	REACTOME SIGNALING BY NOTCH3	0.588037	0.508492	0.667583
Notch-core activating alteration (153) vs. Notch inactivating alteration (66)	Stoeck2014 TNBC ACC GSI response 1	0.602793	0.521622	0.683963
Notch-core activating alteration (153) vs. Notch inactivating alteration (66)	Stoeck2014 TNBC ACC GSI response 2	0.603882	0.523317	0.684447
Notch-core activating alteration (153) vs. Notch inactivating alteration (66)	Stoeck2014 TNBC ACC GSI response 3	0.589919	0.507134	0.672703
Notch-core activating alteration (153) vs. Notch inactivating alteration (66)	VILIMAS NOTCH1 TARGETS DN	0.523668	0.441051	0.606285
Notch-core activating alteration (153) vs. Notch inactivating alteration (66)	VILIMAS NOTCH1 TARGETS UP	0.521588	0.440461	0.602716
Notch-core activating alteration (153) vs. Notch inactivating alteration (66)	WP APOPTOSISRELATED NETWORK DUE TO ALTERED NOTCH3 IN OVARIAN CANCER	0.563775	0.484199	0.643351
Notch-core activating alteration (153) vs. Notch inactivating alteration (66)	WP CANONICAL AND NONCANONICAL NOTCH SIGNALING	0.578233	0.496139	0.660328
Notch-core activating alteration (153) vs. Notch inactivating alteration (66)	WP NOTCH1 REGULATION OF ENDOTHELIAL CELL CALCIFICATION	0.597742	0.516492	0.678992
Notch-core activating alteration (153) vs. Notch inactivating alteration (66)	WP NOTCH SIGNALING	0.583284	0.502304	0.664264
Notch-core activating alteration (153) vs. Notch inactivating alteration (66)	WP NOTCH SIGNALING PATHWAY	0.578629	0.497143	0.660116
Notch-core activating alteration (153) vs. Notch inactivating alteration (66)	Xu 2017 MDAMB231 RBPJ targets	0.530303	0.447207	0.613399

## Sheet: Pairwise Comparisons
Table 11b: cBioportal annotations of Notch mutations in the TCGA cohort, ROC analysis and pair-wise correlation results of published signatures in relation to Notch alteration: pair-wise comparisons
Signature	.y.	group1	group2	n1	n2	p	p.signif	p.adj	p.adj.signif
BIOCARTA NOTCH PATHWAY	Score	Notch activation alteration	Notch wild type	153	859	0.951	ns	1	ns
BIOCARTA NOTCH PATHWAY	Score	Notch activation alteration	Notch inactivation alteration	153	66	0.427	ns	1	ns
BIOCARTA NOTCH PATHWAY	Score	Notch wild type	Notch inactivation alteration	859	66	0.383	ns	1	ns
Braune 2016 TNBC Notch sig CSL KO	Score	Notch activation alteration	Notch wild type	153	859	0.319	ns	0.958	ns
Braune 2016 TNBC Notch sig CSL KO	Score	Notch activation alteration	Notch inactivation alteration	153	66	0.464	ns	1	ns
Braune 2016 TNBC Notch sig CSL KO	Score	Notch wild type	Notch inactivation alteration	859	66	0.873	ns	1	ns
Castel 2013 C2C12 Dll1 vs DAPT targets 24h up	Score	Notch activation alteration	Notch wild type	153	859	0.902	ns	1	ns
Castel 2013 C2C12 Dll1 vs DAPT targets 24h up	Score	Notch activation alteration	Notch inactivation alteration	153	66	0.178	ns	0.534	ns
Castel 2013 C2C12 Dll1 vs DAPT targets 24h up	Score	Notch wild type	Notch inactivation alteration	859	66	0.102	ns	0.305	ns
Castel 2013 C2C12 Dll1 vs DAPT targets 6h down	Score	Notch activation alteration	Notch wild type	153	859	0.235	ns	0.706	ns
Castel 2013 C2C12 Dll1 vs DAPT targets 6h down	Score	Notch activation alteration	Notch inactivation alteration	153	66	0.213	ns	0.64	ns
Castel 2013 C2C12 Dll1 vs DAPT targets 6h down	Score	Notch wild type	Notch inactivation alteration	859	66	0.536	ns	1	ns
Castel 2013 C2C12 Dll1 vs DAPT targets 6h up	Score	Notch activation alteration	Notch wild type	153	859	0.863	ns	1	ns
Castel 2013 C2C12 Dll1 vs DAPT targets 6h up	Score	Notch activation alteration	Notch inactivation alteration	153	66	0.0792	ns	0.237	ns
Castel 2013 C2C12 Dll1 vs DAPT targets 6h up	Score	Notch wild type	Notch inactivation alteration	859	66	0.0567	ns	0.17	ns
GOBP NEGATIVE REGULATION OF NOTCH SIGNALING PATHWAY	Score	Notch activation alteration	Notch wild type	153	859	0.322	ns	0.965	ns
GOBP NEGATIVE REGULATION OF NOTCH SIGNALING PATHWAY	Score	Notch activation alteration	Notch inactivation alteration	153	66	0.181	ns	0.544	ns
GOBP NEGATIVE REGULATION OF NOTCH SIGNALING PATHWAY	Score	Notch wild type	Notch inactivation alteration	859	66	0.0264	*	0.0792	ns
GOBP NOTCH RECEPTOR PROCESSING	Score	Notch activation alteration	Notch wild type	153	859	0.994	ns	1	ns
GOBP NOTCH RECEPTOR PROCESSING	Score	Notch activation alteration	Notch inactivation alteration	153	66	0.136	ns	0.407	ns
GOBP NOTCH RECEPTOR PROCESSING	Score	Notch wild type	Notch inactivation alteration	859	66	0.0845	ns	0.253	ns
GOBP NOTCH SIGNALING INVOLVED IN HEART DEVELOPMENT	Score	Notch activation alteration	Notch wild type	153	859	0.115	ns	0.346	ns
GOBP NOTCH SIGNALING INVOLVED IN HEART DEVELOPMENT	Score	Notch activation alteration	Notch inactivation alteration	153	66	0.0262	*	0.0786	ns
GOBP NOTCH SIGNALING INVOLVED IN HEART DEVELOPMENT	Score	Notch wild type	Notch inactivation alteration	859	66	0.138	ns	0.414	ns
GOBP POSITIVE REGULATION OF TRANSCRIPTION OF NOTCH RECEPTOR TARGET	Score	Notch activation alteration	Notch wild type	153	859	0.596	ns	1	ns
GOBP POSITIVE REGULATION OF TRANSCRIPTION OF NOTCH RECEPTOR TARGET	Score	Notch activation alteration	Notch inactivation alteration	153	66	0.0591	ns	0.177	ns
GOBP POSITIVE REGULATION OF TRANSCRIPTION OF NOTCH RECEPTOR TARGET	Score	Notch wild type	Notch inactivation alteration	859	66	0.0699	ns	0.21	ns
GOBP POSITIVE REGULATION OF NOTCH SIGNALING PATHWAY	Score	Notch activation alteration	Notch wild type	153	859	0.343	ns	1	ns
GOBP POSITIVE REGULATION OF NOTCH SIGNALING PATHWAY	Score	Notch activation alteration	Notch inactivation alteration	153	66	0.0767	ns	0.23	ns
GOBP POSITIVE REGULATION OF NOTCH SIGNALING PATHWAY	Score	Notch wild type	Notch inactivation alteration	859	66	0.00714	**	0.0214	*
GOBP REGULATION OF NOTCH SIGNALING PATHWAY	Score	Notch activation alteration	Notch wild type	153	859	0.347	ns	1	ns
GOBP REGULATION OF NOTCH SIGNALING PATHWAY	Score	Notch activation alteration	Notch inactivation alteration	153	66	0.106	ns	0.318	ns
GOBP REGULATION OF NOTCH SIGNALING PATHWAY	Score	Notch wild type	Notch inactivation alteration	859	66	0.0121	*	0.0364	*
GOMF NOTCH BINDING	Score	Notch activation alteration	Notch wild type	153	859	0.644	ns	1	ns
GOMF NOTCH BINDING	Score	Notch activation alteration	Notch inactivation alteration	153	66	0.08	ns	0.24	ns
GOMF NOTCH BINDING	Score	Notch wild type	Notch inactivation alteration	859	66	0.0196	*	0.0587	ns
HALLMARK NOTCH SIGNALING	Score	Notch activation alteration	Notch wild type	153	859	0.0783	ns	0.235	ns
HALLMARK NOTCH SIGNALING	Score	Notch activation alteration	Notch inactivation alteration	153	66	0.058	ns	0.174	ns
HALLMARK NOTCH SIGNALING	Score	Notch wild type	Notch inactivation alteration	859	66	0.329	ns	0.986	ns
HP ABNORMAL GREATER SCIATIC NOTCH MORPHOLOGY	Score	Notch activation alteration	Notch wild type	153	859	0.0869	ns	0.261	ns
HP ABNORMAL GREATER SCIATIC NOTCH MORPHOLOGY	Score	Notch activation alteration	Notch inactivation alteration	153	66	0.595	ns	1	ns
HP ABNORMAL GREATER SCIATIC NOTCH MORPHOLOGY	Score	Notch wild type	Notch inactivation alteration	859	66	0.0737	ns	0.221	ns
HP SHORT GREATER SCIATIC NOTCH	Score	Notch activation alteration	Notch wild type	153	859	0.396	ns	1	ns
HP SHORT GREATER SCIATIC NOTCH	Score	Notch activation alteration	Notch inactivation alteration	153	66	0.868	ns	1	ns
HP SHORT GREATER SCIATIC NOTCH	Score	Notch wild type	Notch inactivation alteration	859	66	0.438	ns	1	ns
KEGG NOTCH SIGNALING PATHWAY	Score	Notch activation alteration	Notch wild type	153	859	0.826	ns	1	ns
KEGG NOTCH SIGNALING PATHWAY	Score	Notch activation alteration	Notch inactivation alteration	153	66	0.0469	*	0.141	ns
KEGG NOTCH SIGNALING PATHWAY	Score	Notch wild type	Notch inactivation alteration	859	66	0.0324	*	0.0972	ns
Klinakis 2011 TALL NcstnKO	Score	Notch activation alteration	Notch wild type	153	859	0.684	ns	1	ns
Klinakis 2011 TALL NcstnKO	Score	Notch activation alteration	Notch inactivation alteration	153	66	0.745	ns	1	ns
Klinakis 2011 TALL NcstnKO	Score	Notch wild type	Notch inactivation alteration	859	66	0.924	ns	1	ns
Labban 2018 SCC common RBPJ targets	Score	Notch activation alteration	Notch wild type	153	859	0.485	ns	1	ns
Labban 2018 SCC common RBPJ targets	Score	Notch activation alteration	Notch inactivation alteration	153	66	0.0831	ns	0.249	ns
Labban 2018 SCC common RBPJ targets	Score	Notch wild type	Notch inactivation alteration	859	66	0.129	ns	0.386	ns
Labban 2018 SCC RBPJ targets	Score	Notch activation alteration	Notch wild type	153	859	0.782	ns	1	ns
Labban 2018 SCC RBPJ targets	Score	Notch activation alteration	Notch inactivation alteration	153	66	0.223	ns	0.67	ns
Labban 2018 SCC RBPJ targets	Score	Notch wild type	Notch inactivation alteration	859	66	0.225	ns	0.674	ns
Leontovich 2018 NOTCH3 nuclear reprogramming BRCA	Score	Notch activation alteration	Notch wild type	153	859	0.839	ns	1	ns
Leontovich 2018 NOTCH3 nuclear reprogramming BRCA	Score	Notch activation alteration	Notch inactivation alteration	153	66	0.0134	*	0.0402	*
Leontovich 2018 NOTCH3 nuclear reprogramming BRCA	Score	Notch wild type	Notch inactivation alteration	859	66	0.00671	**	0.0201	*
NGUYEN NOTCH1 TARGETS UP	Score	Notch activation alteration	Notch wild type	153	859	0.0469	*	0.141	ns
NGUYEN NOTCH1 TARGETS UP	Score	Notch activation alteration	Notch inactivation alteration	153	66	0.367	ns	1	ns
NGUYEN NOTCH1 TARGETS UP	Score	Notch wild type	Notch inactivation alteration	859	66	0.0162	*	0.0487	*
Notch 20-Gene Signature	Score	Notch activation alteration	Notch wild type	153	859	0.00781	**	0.0234	*
Notch 20-Gene Signature	Score	Notch activation alteration	Notch inactivation alteration	153	66	0.0365	*	0.109	ns
Notch 20-Gene Signature	Score	Notch wild type	Notch inactivation alteration	859	66	0.559	ns	1	ns
PID NOTCH PATHWAY	Score	Notch activation alteration	Notch wild type	153	859	0.578	ns	1	ns
PID NOTCH PATHWAY	Score	Notch activation alteration	Notch inactivation alteration	153	66	0.0702	ns	0.211	ns
PID NOTCH PATHWAY	Score	Notch wild type	Notch inactivation alteration	859	66	0.0136	*	0.0408	*
Poulsen 2018 HUVEC NOTCH1 inhibited	Score	Notch activation alteration	Notch wild type	153	859	0.802	ns	1	ns
Poulsen 2018 HUVEC NOTCH1 inhibited	Score	Notch activation alteration	Notch inactivation alteration	153	66	0.77	ns	1	ns
Poulsen 2018 HUVEC NOTCH1 inhibited	Score	Notch wild type	Notch inactivation alteration	859	66	0.869	ns	1	ns
Poulsen 2018 N1 repressed	Score	Notch activation alteration	Notch wild type	153	859	0.000451	***	0.00135	**
Poulsen 2018 N1 repressed	Score	Notch activation alteration	Notch inactivation alteration	153	66	0.128	ns	0.384	ns
Poulsen 2018 N1 repressed	Score	Notch wild type	Notch inactivation alteration	859	66	0.508	ns	1	ns
Poulsen 2018 N1 supported	Score	Notch activation alteration	Notch wild type	153	859	0.567	ns	1	ns
Poulsen 2018 N1 supported	Score	Notch activation alteration	Notch inactivation alteration	153	66	0.707	ns	1	ns
Poulsen 2018 N1 supported	Score	Notch wild type	Notch inactivation alteration	859	66	0.408	ns	1	ns
REACTOME NONCANONICAL ACTIVATION OF NOTCH3	Score	Notch activation alteration	Notch wild type	153	859	0.0723	ns	0.217	ns
REACTOME NONCANONICAL ACTIVATION OF NOTCH3	Score	Notch activation alteration	Notch inactivation alteration	153	66	0.0464	*	0.139	ns
REACTOME NONCANONICAL ACTIVATION OF NOTCH3	Score	Notch wild type	Notch inactivation alteration	859	66	0.288	ns	0.864	ns
REACTOME ACTIVATED NOTCH1 TRANSMITS SIGNAL TO THE NUCLEUS	Score	Notch activation alteration	Notch wild type	153	859	0.832	ns	1	ns
REACTOME ACTIVATED NOTCH1 TRANSMITS SIGNAL TO THE NUCLEUS	Score	Notch activation alteration	Notch inactivation alteration	153	66	0.138	ns	0.413	ns
REACTOME ACTIVATED NOTCH1 TRANSMITS SIGNAL TO THE NUCLEUS	Score	Notch wild type	Notch inactivation alteration	859	66	0.0634	ns	0.19	ns
REACTOME FBXW7 MUTANTS AND NOTCH1 IN CANCER	Score	Notch activation alteration	Notch wild type	153	859	0.872	ns	1	ns
REACTOME FBXW7 MUTANTS AND NOTCH1 IN CANCER	Score	Notch activation alteration	Notch inactivation alteration	153	66	0.263	ns	0.789	ns
REACTOME FBXW7 MUTANTS AND NOTCH1 IN CANCER	Score	Notch wild type	Notch inactivation alteration	859	66	0.161	ns	0.484	ns
REACTOME NEGATIVE REGULATION OF NOTCH4 SIGNALING	Score	Notch activation alteration	Notch wild type	153	859	0.657	ns	1	ns
REACTOME NEGATIVE REGULATION OF NOTCH4 SIGNALING	Score	Notch activation alteration	Notch inactivation alteration	153	66	0.953	ns	1	ns
REACTOME NEGATIVE REGULATION OF NOTCH4 SIGNALING	Score	Notch wild type	Notch inactivation alteration	859	66	0.813	ns	1	ns
REACTOME NOTCH HLH TRANSCRIPTION PATHWAY	Score	Notch activation alteration	Notch wild type	153	859	0.539	ns	1	ns
REACTOME NOTCH HLH TRANSCRIPTION PATHWAY	Score	Notch activation alteration	Notch inactivation alteration	153	66	0.0206	*	0.0619	ns
REACTOME NOTCH HLH TRANSCRIPTION PATHWAY	Score	Notch wild type	Notch inactivation alteration	859	66	0.00202	**	0.00607	**
REACTOME NOTCH1 INTRACELLULAR DOMAIN REGULATES TRANSCRIPTION	Score	Notch activation alteration	Notch wild type	153	859	0.757	ns	1	ns
REACTOME NOTCH1 INTRACELLULAR DOMAIN REGULATES TRANSCRIPTION	Score	Notch activation alteration	Notch inactivation alteration	153	66	0.0509	ns	0.153	ns
REACTOME NOTCH1 INTRACELLULAR DOMAIN REGULATES TRANSCRIPTION	Score	Notch wild type	Notch inactivation alteration	859	66	0.0138	*	0.0414	*
REACTOME NOTCH2 ACTIVATION AND TRANSMISSION OF SIGNAL TO THE NUCLEUS	Score	Notch activation alteration	Notch wild type	153	859	0.363	ns	1	ns
REACTOME NOTCH2 ACTIVATION AND TRANSMISSION OF SIGNAL TO THE NUCLEUS	Score	Notch activation alteration	Notch inactivation alteration	153	66	0.0968	ns	0.29	ns
REACTOME NOTCH2 ACTIVATION AND TRANSMISSION OF SIGNAL TO THE NUCLEUS	Score	Notch wild type	Notch inactivation alteration	859	66	0.0112	*	0.0335	*
REACTOME NOTCH2 INTRACELLULAR DOMAIN REGULATES TRANSCRIPTION	Score	Notch activation alteration	Notch wild type	153	859	0.727	ns	1	ns
REACTOME NOTCH2 INTRACELLULAR DOMAIN REGULATES TRANSCRIPTION	Score	Notch activation alteration	Notch inactivation alteration	153	66	0.537	ns	1	ns
REACTOME NOTCH2 INTRACELLULAR DOMAIN REGULATES TRANSCRIPTION	Score	Notch wild type	Notch inactivation alteration	859	66	0.342	ns	1	ns
REACTOME NOTCH3 ACTIVATION AND TRANSMISSION OF SIGNAL TO THE NUCLEUS	Score	Notch activation alteration	Notch wild type	153	859	0.656	ns	1	ns
REACTOME NOTCH3 ACTIVATION AND TRANSMISSION OF SIGNAL TO THE NUCLEUS	Score	Notch activation alteration	Notch inactivation alteration	153	66	0.0529	ns	0.159	ns
REACTOME NOTCH3 ACTIVATION AND TRANSMISSION OF SIGNAL TO THE NUCLEUS	Score	Notch wild type	Notch inactivation alteration	859	66	0.0541	ns	0.162	ns
REACTOME NOTCH3 INTRACELLULAR DOMAIN REGULATES TRANSCRIPTION	Score	Notch activation alteration	Notch wild type	153	859	0.682	ns	1	ns
REACTOME NOTCH3 INTRACELLULAR DOMAIN REGULATES TRANSCRIPTION	Score	Notch activation alteration	Notch inactivation alteration	153	66	0.0985	ns	0.295	ns
REACTOME NOTCH3 INTRACELLULAR DOMAIN REGULATES TRANSCRIPTION	Score	Notch wild type	Notch inactivation alteration	859	66	0.104	ns	0.313	ns
REACTOME NOTCH4 ACTIVATION AND TRANSMISSION OF SIGNAL TO THE NUCLEUS	Score	Notch activation alteration	Notch wild type	153	859	0.487	ns	1	ns
REACTOME NOTCH4 ACTIVATION AND TRANSMISSION OF SIGNAL TO THE NUCLEUS	Score	Notch activation alteration	Notch inactivation alteration	153	66	0.0452	*	0.136	ns
REACTOME NOTCH4 ACTIVATION AND TRANSMISSION OF SIGNAL TO THE NUCLEUS	Score	Notch wild type	Notch inactivation alteration	859	66	0.00537	**	0.0161	*
REACTOME NOTCH4 INTRACELLULAR DOMAIN REGULATES TRANSCRIPTION	Score	Notch activation alteration	Notch wild type	153	859	0.809	ns	1	ns
REACTOME NOTCH4 INTRACELLULAR DOMAIN REGULATES TRANSCRIPTION	Score	Notch activation alteration	Notch inactivation alteration	153	66	0.0593	ns	0.178	ns
REACTOME NOTCH4 INTRACELLULAR DOMAIN REGULATES TRANSCRIPTION	Score	Notch wild type	Notch inactivation alteration	859	66	0.0193	*	0.058	ns
REACTOME PRE NOTCH PROCESSING IN THE ENDOPLASMIC RETICULUM	Score	Notch activation alteration	Notch wild type	153	859	0.13	ns	0.39	ns
REACTOME PRE NOTCH PROCESSING IN THE ENDOPLASMIC RETICULUM	Score	Notch activation alteration	Notch inactivation alteration	153	66	0.00873	**	0.0262	*
REACTOME PRE NOTCH PROCESSING IN THE ENDOPLASMIC RETICULUM	Score	Notch wild type	Notch inactivation alteration	859	66	0.0471	*	0.141	ns
REACTOME PRE NOTCH PROCESSING IN GOLGI	Score	Notch activation alteration	Notch wild type	153	859	0.792	ns	1	ns
REACTOME PRE NOTCH PROCESSING IN GOLGI	Score	Notch activation alteration	Notch inactivation alteration	153	66	0.176	ns	0.527	ns
REACTOME PRE NOTCH PROCESSING IN GOLGI	Score	Notch wild type	Notch inactivation alteration	859	66	0.167	ns	0.502	ns
REACTOME RUNX3 REGULATES NOTCH SIGNALING	Score	Notch activation alteration	Notch wild type	153	859	0.932	ns	1	ns
REACTOME RUNX3 REGULATES NOTCH SIGNALING	Score	Notch activation alteration	Notch inactivation alteration	153	66	0.0695	ns	0.209	ns
REACTOME RUNX3 REGULATES NOTCH SIGNALING	Score	Notch wild type	Notch inactivation alteration	859	66	0.0315	*	0.0946	ns
REACTOME SIGNALING BY NOTCH1	Score	Notch activation alteration	Notch wild type	153	859	0.664	ns	1	ns
REACTOME SIGNALING BY NOTCH1	Score	Notch activation alteration	Notch inactivation alteration	153	66	0.0671	ns	0.201	ns
REACTOME SIGNALING BY NOTCH1	Score	Notch wild type	Notch inactivation alteration	859	66	0.0161	*	0.0482	*
REACTOME SIGNALING BY NOTCH1 HD DOMAIN MUTANTS IN CANCER	Score	Notch activation alteration	Notch wild type	153	859	0.706	ns	1	ns
REACTOME SIGNALING BY NOTCH1 HD DOMAIN MUTANTS IN CANCER	Score	Notch activation alteration	Notch inactivation alteration	153	66	0.0919	ns	0.276	ns
REACTOME SIGNALING BY NOTCH1 HD DOMAIN MUTANTS IN CANCER	Score	Notch wild type	Notch inactivation alteration	859	66	0.0277	*	0.0832	ns
REACTOME SIGNALING BY NOTCH1 PEST DOMAIN MUTANTS IN CANCER	Score	Notch activation alteration	Notch wild type	153	859	0.574	ns	1	ns
REACTOME SIGNALING BY NOTCH1 PEST DOMAIN MUTANTS IN CANCER	Score	Notch activation alteration	Notch inactivation alteration	153	66	0.0431	*	0.129	ns
REACTOME SIGNALING BY NOTCH1 PEST DOMAIN MUTANTS IN CANCER	Score	Notch wild type	Notch inactivation alteration	859	66	0.00661	**	0.0198	*
REACTOME SIGNALING BY NOTCH1 T 7 9 NOTCH1 M1580 K2555 TRANSLOCATION MUTANT	Score	Notch activation alteration	Notch wild type	153	859	0.605	ns	1	ns
REACTOME SIGNALING BY NOTCH1 T 7 9 NOTCH1 M1580 K2555 TRANSLOCATION MUTANT	Score	Notch activation alteration	Notch inactivation alteration	153	66	0.0949	ns	0.285	ns
REACTOME SIGNALING BY NOTCH1 T 7 9 NOTCH1 M1580 K2555 TRANSLOCATION MUTANT	Score	Notch wild type	Notch inactivation alteration	859	66	0.116	ns	0.349	ns
REACTOME SIGNALING BY NOTCH2	Score	Notch activation alteration	Notch wild type	153	859	0.377	ns	1	ns
REACTOME SIGNALING BY NOTCH2	Score	Notch activation alteration	Notch inactivation alteration	153	66	0.179	ns	0.536	ns
REACTOME SIGNALING BY NOTCH2	Score	Notch wild type	Notch inactivation alteration	859	66	0.0311	*	0.0933	ns
REACTOME SIGNALING BY NOTCH3	Score	Notch activation alteration	Notch wild type	153	859	0.846	ns	1	ns
REACTOME SIGNALING BY NOTCH3	Score	Notch activation alteration	Notch inactivation alteration	153	66	0.0725	ns	0.217	ns
REACTOME SIGNALING BY NOTCH3	Score	Notch wild type	Notch inactivation alteration	859	66	0.0527	ns	0.158	ns
Stoeck2014 TNBC ACC GSI response 1	Score	Notch activation alteration	Notch wild type	153	859	0.00814	**	0.0244	*
Stoeck2014 TNBC ACC GSI response 1	Score	Notch activation alteration	Notch inactivation alteration	153	66	0.0247	*	0.074	ns
Stoeck2014 TNBC ACC GSI response 1	Score	Notch wild type	Notch inactivation alteration	859	66	0.44	ns	1	ns
Stoeck2014 TNBC ACC GSI response 2	Score	Notch activation alteration	Notch wild type	153	859	0.00671	**	0.0201	*
Stoeck2014 TNBC ACC GSI response 2	Score	Notch activation alteration	Notch inactivation alteration	153	66	0.00677	**	0.0203	*
Stoeck2014 TNBC ACC GSI response 2	Score	Notch wild type	Notch inactivation alteration	859	66	0.207	ns	0.622	ns
Stoeck2014 TNBC ACC GSI response 3	Score	Notch activation alteration	Notch wild type	153	859	4.75e-05	****	0.000143	***
Stoeck2014 TNBC ACC GSI response 3	Score	Notch activation alteration	Notch inactivation alteration	153	66	0.011	*	0.0331	*
Stoeck2014 TNBC ACC GSI response 3	Score	Notch wild type	Notch inactivation alteration	859	66	0.897	ns	1	ns
VILIMAS NOTCH1 TARGETS DN	Score	Notch activation alteration	Notch wild type	153	859	0.185	ns	0.555	ns
VILIMAS NOTCH1 TARGETS DN	Score	Notch activation alteration	Notch inactivation alteration	153	66	0.499	ns	1	ns
VILIMAS NOTCH1 TARGETS DN	Score	Notch wild type	Notch inactivation alteration	859	66	0.895	ns	1	ns
VILIMAS NOTCH1 TARGETS UP	Score	Notch activation alteration	Notch wild type	153	859	0.986	ns	1	ns
VILIMAS NOTCH1 TARGETS UP	Score	Notch activation alteration	Notch inactivation alteration	153	66	0.814	ns	1	ns
VILIMAS NOTCH1 TARGETS UP	Score	Notch wild type	Notch inactivation alteration	859	66	0.795	ns	1	ns
WP APOPTOSISRELATED NETWORK DUE TO ALTERED NOTCH3 IN OVARIAN CANCER	Score	Notch activation alteration	Notch wild type	153	859	0.859	ns	1	ns
WP APOPTOSISRELATED NETWORK DUE TO ALTERED NOTCH3 IN OVARIAN CANCER	Score	Notch activation alteration	Notch inactivation alteration	153	66	0.229	ns	0.688	ns
WP APOPTOSISRELATED NETWORK DUE TO ALTERED NOTCH3 IN OVARIAN CANCER	Score	Notch wild type	Notch inactivation alteration	859	66	0.132	ns	0.395	ns
WP CANONICAL AND NONCANONICAL NOTCH SIGNALING	Score	Notch activation alteration	Notch wild type	153	859	0.787	ns	1	ns
WP CANONICAL AND NONCANONICAL NOTCH SIGNALING	Score	Notch activation alteration	Notch inactivation alteration	153	66	0.0757	ns	0.227	ns
WP CANONICAL AND NONCANONICAL NOTCH SIGNALING	Score	Notch wild type	Notch inactivation alteration	859	66	0.0256	*	0.0767	ns
WP NOTCH SIGNALING	Score	Notch activation alteration	Notch wild type	153	859	0.989	ns	1	ns
WP NOTCH SIGNALING	Score	Notch activation alteration	Notch inactivation alteration	153	66	0.0479	*	0.144	ns
WP NOTCH SIGNALING	Score	Notch wild type	Notch inactivation alteration	859	66	0.022	*	0.066	ns
WP NOTCH SIGNALING PATHWAY	Score	Notch activation alteration	Notch wild type	153	859	0.839	ns	1	ns
WP NOTCH SIGNALING PATHWAY	Score	Notch activation alteration	Notch inactivation alteration	153	66	0.0899	ns	0.27	ns
WP NOTCH SIGNALING PATHWAY	Score	Notch wild type	Notch inactivation alteration	859	66	0.0362	*	0.109	ns
WP NOTCH1 REGULATION OF ENDOTHELIAL CELL CALCIFICATION	Score	Notch activation alteration	Notch wild type	153	859	0.381	ns	1	ns
WP NOTCH1 REGULATION OF ENDOTHELIAL CELL CALCIFICATION	Score	Notch activation alteration	Notch inactivation alteration	153	66	0.0647	ns	0.194	ns
WP NOTCH1 REGULATION OF ENDOTHELIAL CELL CALCIFICATION	Score	Notch wild type	Notch inactivation alteration	859	66	0.126	ns	0.379	ns
Xu 2017 MDAMB231 RBPJ targets	Score	Notch activation alteration	Notch wild type	153	859	0.497	ns	1	ns
Xu 2017 MDAMB231 RBPJ targets	Score	Notch activation alteration	Notch inactivation alteration	153	66	0.41	ns	1	ns
Xu 2017 MDAMB231 RBPJ targets	Score	Notch wild type	Notch inactivation alteration	859	66	0.157	ns	0.471	ns
