# Supplementary material for: Identification of a Notch transcriptomic signature for breast cancer
Source: Breast Cancer Res. 2024 Jan 3;26:4. doi: 10.1186/s13058-023-01757-7 (PMC10765899; doi:10.1186/s13058-023-01757-7)
Supplement: Supplementary file 18 — Additional file 18. Table S12: Ground-state signature score changes of the 20-gene signature and published signatures in the 19 breast cancer cell line cohort. [file 13058_2023_1757_MOESM18_ESM.xlsx]

## Sheet: ground signature score change
Table S12: Ground state signature score changes of the 20-gene signature and published signatures in the 19 breast cancer cell line cohort.
Ground State signature scores in the validation cohort of 19 breast cancer cell lines
id_geneset_name	var1	group1	group2	n1	n2	p	p.adj	p.adj.signif	var2
BIOCARTA_NOTCH_PATHWAY	quant_signature	basal	other	16	16	0.000157	0.000569125	***	subtype
Braune_2016_TNBC_Notch_sig_CSL_KO	quant_signature	basal	other	16	16	0.000392	0.000988522	***	subtype
Castel_2013_C2C12_Dll1_vs_DAPT_targets_24h_up	quant_signature	basal	other	16	16	0.00019	0.000648235	***	subtype
Castel_2013_C2C12_Dll1_vs_DAPT_targets_6h_down	quant_signature	basal	other	16	16	0.00661	0.0119806	*	subtype
Castel_2013_C2C12_Dll1_vs_DAPT_targets_6h_up	quant_signature	basal	other	16	16	0.000653	0.00145669	**	subtype
GOBP_NEGATIVE_REGULATION_OF_NOTCH_SIGNALING_PATHWAY	quant_signature	basal	other	16	16	0.323	0.382327	ns	subtype
GOBP_NOTCH_RECEPTOR_PROCESSING	quant_signature	basal	other	16	16	0.564	0.594764	ns	subtype
GOBP_NOTCH_SIGNALING_INVOLVED_IN_HEART_DEVELOPMENT	quant_signature	basal	other	16	16	0.000392	0.000988522	***	subtype
GOBP_POSITIVE_REGULATION_OF_NOTCH_SIGNALING_PATHWAY	quant_signature	basal	other	16	16	0.564	0.594764	ns	subtype
GOBP_POSITIVE_REGULATION_OF_TRANSCRIPTION_OF_NOTCH_RECEPTOR_TARGET	quant_signature	basal	other	16	16	0.000553	0.00133642	**	subtype
GOBP_REGULATION_OF_NOTCH_SIGNALING_PATHWAY	quant_signature	basal	other	16	16	0.809	0.809	ns	subtype
GOMF_NOTCH_BINDING	quant_signature	basal	other	16	16	0.0513	0.0762923	ns	subtype
HALLMARK_NOTCH_SIGNALING	quant_signature	basal	other	16	16	4.62e-05	0.0002436	***	subtype
HP_ABNORMAL_GREATER_SCIATIC_NOTCH_MORPHOLOGY	quant_signature	basal	other	16	16	0.515	0.574423	ns	subtype
HP_SHORT_GREATER_SCIATIC_NOTCH	quant_signature	basal	other	16	16	0.341	0.387804	ns	subtype
KEGG_NOTCH_SIGNALING_PATHWAY	quant_signature	basal	other	16	16	5.29e-06	6.1364e-05	****	subtype
Klinakis_2011_TALL_NcstnKO	quant_signature	basal	other	16	16	0.341	0.387804	ns	subtype
Labban_2018_SCC_common_RBPJ_targets	quant_signature	basal	other	16	16	0.000106	0.000472923	***	subtype
Labban_2018_SCC_RBPJ_targets	quant_signature	basal	other	16	16	0.00194	0.00375067	**	subtype
Leontovich_2018_NOTCH3_nuclear_reprogramming_BRCA	quant_signature	basal	other	16	16	0.0352	0.0567111	ns	subtype
NGUYEN_NOTCH1_TARGETS_UP	quant_signature	basal	other	16	16	0.0562	0.0795024	ns	subtype
Notch 20-Gene Signature	quant_signature	basal	other	16	16	0.000329	0.000908667	***	subtype
PID_NOTCH_PATHWAY	quant_signature	basal	other	16	16	1.87e-05	0.000154943	***	subtype
Poulsen_2018_HUVEC_NOTCH1_inhibited	quant_signature	basal	other	16	16	0.305	0.368542	ns	subtype
Poulsen_2018_N1_repressed	quant_signature	basal	other	16	16	0.616	0.638	ns	subtype
Poulsen_2018_N1_supported	quant_signature	basal	other	16	16	0.00106	0.00227704	**	subtype
REACTOME_ACTIVATED_NOTCH1_TRANSMITS_SIGNAL_TO_THE_NUCLEUS	quant_signature	basal	other	16	16	0.0288	0.0477257	*	subtype
REACTOME_FBXW7_MUTANTS_AND_NOTCH1_IN_CANCER	quant_signature	basal	other	16	16	0.00846	0.0148691	*	subtype
REACTOME_NEGATIVE_REGULATION_OF_NOTCH4_SIGNALING	quant_signature	basal	other	16	16	0.539	0.589849	ns	subtype
REACTOME_NONCANONICAL_ACTIVATION_OF_NOTCH3	quant_signature	basal	other	16	16	0.0671	0.0926619	ns	subtype
REACTOME_NOTCH_HLH_TRANSCRIPTION_PATHWAY	quant_signature	basal	other	16	16	4.62e-05	0.0002436	***	subtype
REACTOME_NOTCH1_INTRACELLULAR_DOMAIN_REGULATES_TRANSCRIPTION	quant_signature	basal	other	16	16	0.000229	0.0006641	***	subtype
REACTOME_NOTCH2_ACTIVATION_AND_TRANSMISSION_OF_SIGNAL_TO_THE_NUCLEUS	quant_signature	basal	other	16	16	0.0288	0.0477257	*	subtype
REACTOME_NOTCH2_INTRACELLULAR_DOMAIN_REGULATES_TRANSCRIPTION	quant_signature	basal	other	16	16	1.15e-05	0.000111167	***	subtype
REACTOME_NOTCH3_ACTIVATION_AND_TRANSMISSION_OF_SIGNAL_TO_THE_NUCLEUS	quant_signature	basal	other	16	16	0.00225	0.00420968	**	subtype
REACTOME_NOTCH3_INTRACELLULAR_DOMAIN_REGULATES_TRANSCRIPTION	quant_signature	basal	other	16	16	9.05e-07	1.74967e-05	****	subtype
REACTOME_NOTCH4_ACTIVATION_AND_TRANSMISSION_OF_SIGNAL_TO_THE_NUCLEUS	quant_signature	basal	other	16	16	0.0562	0.0795024	ns	subtype
REACTOME_NOTCH4_INTRACELLULAR_DOMAIN_REGULATES_TRANSCRIPTION	quant_signature	basal	other	16	16	9.98e-08	5.7884e-06	****	subtype
REACTOME_PRE_NOTCH_PROCESSING_IN_GOLGI	quant_signature	basal	other	16	16	0.00168	0.00336	**	subtype
REACTOME_PRE_NOTCH_PROCESSING_IN_THE_ENDOPLASMIC_RETICULUM	quant_signature	basal	other	16	16	3.71e-05	0.000239089	***	subtype
REACTOME_RUNX3_REGULATES_NOTCH_SIGNALING	quant_signature	basal	other	16	16	6.49e-07	1.74967e-05	****	subtype
REACTOME_SIGNALING_BY_NOTCH1	quant_signature	basal	other	16	16	0.000653	0.00145669	**	subtype
REACTOME_SIGNALING_BY_NOTCH1_HD_DOMAIN_MUTANTS_IN_CANCER	quant_signature	basal	other	16	16	0.0426	0.0667784	ns	subtype
REACTOME_SIGNALING_BY_NOTCH1_PEST_DOMAIN_MUTANTS_IN_CANCER	quant_signature	basal	other	16	16	0.000157	0.000569125	***	subtype
REACTOME_SIGNALING_BY_NOTCH1_T_7_9_NOTCH1_M1580_K2555_TRANSLOCATION_MUTANT	quant_signature	basal	other	16	16	0.21	0.264783	ns	subtype
REACTOME_SIGNALING_BY_NOTCH2	quant_signature	basal	other	16	16	0.000229	0.0006641	***	subtype
REACTOME_SIGNALING_BY_NOTCH3	quant_signature	basal	other	16	16	2.97e-05	0.000215325	***	subtype
Stoeck2014_TNBC_ACC_GSI_response_1	quant_signature	basal	other	16	16	0.00168	0.00336	**	subtype
Stoeck2014_TNBC_ACC_GSI_response_2	quant_signature	basal	other	16	16	0.0513	0.0762923	ns	subtype
Stoeck2014_TNBC_ACC_GSI_response_3	quant_signature	basal	other	16	16	0.138	0.181909	ns	subtype
VILIMAS_NOTCH1_TARGETS_DN	quant_signature	basal	other	16	16	0.78	0.793684	ns	subtype
VILIMAS_NOTCH1_TARGETS_UP	quant_signature	basal	other	16	16	0.0796	0.107367	ns	subtype
WP_APOPTOSISRELATED_NETWORK_DUE_TO_ALTERED_NOTCH3_IN_OVARIAN_CANCER	quant_signature	basal	other	16	16	0.239	0.294936	ns	subtype
WP_CANONICAL_AND_NONCANONICAL_NOTCH_SIGNALING	quant_signature	basal	other	16	16	0.000106	0.000472923	***	subtype
WP_NOTCH_SIGNALING	quant_signature	basal	other	16	16	4.03e-06	5.8435e-05	****	subtype
WP_NOTCH_SIGNALING_PATHWAY	quant_signature	basal	other	16	16	0.000129	0.000534429	***	subtype
WP_NOTCH1_REGULATION_OF_ENDOTHELIAL_CELL_CALCIFICATION	quant_signature	basal	other	16	16	0.196	0.252622	ns	subtype
Xu_2017_MDAMB231_RBPJ_targets	quant_signature	basal	other	16	16	0.000229	0.0006641	***	subtype

## Sheet: relative signature score change
Table S12: Ground state signature score changes of the 20-gene signature and published signatures in the 19 breast cancer cell line cohort.
Ground State Signature Scores and the relative change in signature score in 19 breast cancer cell line validation cohort
condition_subtype	id_geneset_name	group1	group2	n1	n2	p	p.adj	p.adj.signif
basal	BIOCARTA_NOTCH_PATHWAY	Notch off	Notch on	15	15	0.902	1	ns
her2	BIOCARTA_NOTCH_PATHWAY	Notch off	Notch on	8	8	0.721	0.950409	ns
luma	BIOCARTA_NOTCH_PATHWAY	Notch off	Notch on	4	4	0.486	0.890147	ns
basal	Braune_2016_TNBC_Notch_sig_CSL_KO	Notch off	Notch on	15	15	0.00119	0.051765	ns
her2	Braune_2016_TNBC_Notch_sig_CSL_KO	Notch off	Notch on	8	8	0.195	0.798818	ns
luma	Braune_2016_TNBC_Notch_sig_CSL_KO	Notch off	Notch on	4	4	0.886	1	ns
basal	Castel_2013_C2C12_Dll1_vs_DAPT_targets_24h_up	Notch off	Notch on	15	15	0.000578	0.033524	*
her2	Castel_2013_C2C12_Dll1_vs_DAPT_targets_24h_up	Notch off	Notch on	8	8	0.442	0.890147	ns
luma	Castel_2013_C2C12_Dll1_vs_DAPT_targets_24h_up	Notch off	Notch on	4	4	0.114	0.611636	ns
basal	Castel_2013_C2C12_Dll1_vs_DAPT_targets_6h_down	Notch off	Notch on	15	15	0.0453	0.463659	ns
her2	Castel_2013_C2C12_Dll1_vs_DAPT_targets_6h_down	Notch off	Notch on	8	8	0.878	1	ns
luma	Castel_2013_C2C12_Dll1_vs_DAPT_targets_6h_down	Notch off	Notch on	4	4	0.343	0.857571	ns
basal	Castel_2013_C2C12_Dll1_vs_DAPT_targets_6h_up	Notch off	Notch on	15	15	0.00167	0.058116	ns
her2	Castel_2013_C2C12_Dll1_vs_DAPT_targets_6h_up	Notch off	Notch on	8	8	0.574	0.947333	ns
luma	Castel_2013_C2C12_Dll1_vs_DAPT_targets_6h_up	Notch off	Notch on	4	4	0.486	0.890147	ns
basal	GOBP_NEGATIVE_REGULATION_OF_NOTCH_SIGNALING_PATHWAY	Notch off	Notch on	15	15	0.325	0.857571	ns
her2	GOBP_NEGATIVE_REGULATION_OF_NOTCH_SIGNALING_PATHWAY	Notch off	Notch on	8	8	0.574	0.947333	ns
luma	GOBP_NEGATIVE_REGULATION_OF_NOTCH_SIGNALING_PATHWAY	Notch off	Notch on	4	4	1	1	ns
basal	GOBP_NOTCH_RECEPTOR_PROCESSING	Notch off	Notch on	15	15	0.367	0.890147	ns
her2	GOBP_NOTCH_RECEPTOR_PROCESSING	Notch off	Notch on	8	8	0.959	1	ns
luma	GOBP_NOTCH_RECEPTOR_PROCESSING	Notch off	Notch on	4	4	0.686	0.947333	ns
basal	GOBP_NOTCH_SIGNALING_INVOLVED_IN_HEART_DEVELOPMENT	Notch off	Notch on	15	15	0.0027	0.0783	ns
her2	GOBP_NOTCH_SIGNALING_INVOLVED_IN_HEART_DEVELOPMENT	Notch off	Notch on	8	8	0.721	0.950409	ns
luma	GOBP_NOTCH_SIGNALING_INVOLVED_IN_HEART_DEVELOPMENT	Notch off	Notch on	4	4	0.486	0.890147	ns
basal	GOBP_POSITIVE_REGULATION_OF_NOTCH_SIGNALING_PATHWAY	Notch off	Notch on	15	15	0.806	0.987634	ns
her2	GOBP_POSITIVE_REGULATION_OF_NOTCH_SIGNALING_PATHWAY	Notch off	Notch on	8	8	0.645	0.947333	ns
luma	GOBP_POSITIVE_REGULATION_OF_NOTCH_SIGNALING_PATHWAY	Notch off	Notch on	4	4	0.686	0.947333	ns
basal	GOBP_POSITIVE_REGULATION_OF_TRANSCRIPTION_OF_NOTCH_RECEPTOR_TARGET	Notch off	Notch on	15	15	0.486	0.890147	ns
her2	GOBP_POSITIVE_REGULATION_OF_TRANSCRIPTION_OF_NOTCH_RECEPTOR_TARGET	Notch off	Notch on	8	8	0.382	0.890147	ns
luma	GOBP_POSITIVE_REGULATION_OF_TRANSCRIPTION_OF_NOTCH_RECEPTOR_TARGET	Notch off	Notch on	4	4	0.2	0.798818	ns
basal	GOBP_REGULATION_OF_NOTCH_SIGNALING_PATHWAY	Notch off	Notch on	15	15	0.624	0.947333	ns
her2	GOBP_REGULATION_OF_NOTCH_SIGNALING_PATHWAY	Notch off	Notch on	8	8	0.959	1	ns
luma	GOBP_REGULATION_OF_NOTCH_SIGNALING_PATHWAY	Notch off	Notch on	4	4	1	1	ns
basal	GOMF_NOTCH_BINDING	Notch off	Notch on	15	15	0.233	0.857571	ns
her2	GOMF_NOTCH_BINDING	Notch off	Notch on	8	8	0.645	0.947333	ns
luma	GOMF_NOTCH_BINDING	Notch off	Notch on	4	4	0.686	0.947333	ns
basal	HALLMARK_NOTCH_SIGNALING	Notch off	Notch on	15	15	0.137	0.681086	ns
her2	HALLMARK_NOTCH_SIGNALING	Notch off	Notch on	8	8	0.645	0.947333	ns
luma	HALLMARK_NOTCH_SIGNALING	Notch off	Notch on	4	4	0.886	1	ns
basal	HP_ABNORMAL_GREATER_SCIATIC_NOTCH_MORPHOLOGY	Notch off	Notch on	15	15	0.744	0.973353	ns
her2	HP_ABNORMAL_GREATER_SCIATIC_NOTCH_MORPHOLOGY	Notch off	Notch on	8	8	0.798	0.987634	ns
luma	HP_ABNORMAL_GREATER_SCIATIC_NOTCH_MORPHOLOGY	Notch off	Notch on	4	4	1	1	ns
basal	HP_SHORT_GREATER_SCIATIC_NOTCH	Notch off	Notch on	15	15	0.436	0.890147	ns
her2	HP_SHORT_GREATER_SCIATIC_NOTCH	Notch off	Notch on	8	8	0.798	0.987634	ns
luma	HP_SHORT_GREATER_SCIATIC_NOTCH	Notch off	Notch on	4	4	0.486	0.890147	ns
basal	KEGG_NOTCH_SIGNALING_PATHWAY	Notch off	Notch on	15	15	0.486	0.890147	ns
her2	KEGG_NOTCH_SIGNALING_PATHWAY	Notch off	Notch on	8	8	0.328	0.857571	ns
luma	KEGG_NOTCH_SIGNALING_PATHWAY	Notch off	Notch on	4	4	0.486	0.890147	ns
basal	Klinakis_2011_TALL_NcstnKO	Notch off	Notch on	15	15	0.000174	0.015138	*
her2	Klinakis_2011_TALL_NcstnKO	Notch off	Notch on	8	8	0.442	0.890147	ns
luma	Klinakis_2011_TALL_NcstnKO	Notch off	Notch on	4	4	0.0286	0.355457	ns
basal	Labban_2018_SCC_common_RBPJ_targets	Notch off	Notch on	15	15	0.126	0.644824	ns
her2	Labban_2018_SCC_common_RBPJ_targets	Notch off	Notch on	8	8	0.234	0.857571	ns
luma	Labban_2018_SCC_common_RBPJ_targets	Notch off	Notch on	4	4	0.343	0.857571	ns
basal	Labban_2018_SCC_RBPJ_targets	Notch off	Notch on	15	15	0.0814	0.544754	ns
her2	Labban_2018_SCC_RBPJ_targets	Notch off	Notch on	8	8	0.328	0.857571	ns
luma	Labban_2018_SCC_RBPJ_targets	Notch off	Notch on	4	4	0.343	0.857571	ns
basal	Leontovich_2018_NOTCH3_nuclear_reprogramming_BRCA	Notch off	Notch on	15	15	0.0814	0.544754	ns
her2	Leontovich_2018_NOTCH3_nuclear_reprogramming_BRCA	Notch off	Notch on	8	8	0.959	1	ns
luma	Leontovich_2018_NOTCH3_nuclear_reprogramming_BRCA	Notch off	Notch on	4	4	0.0571	0.49677	ns
basal	NGUYEN_NOTCH1_TARGETS_UP	Notch off	Notch on	15	15	0.512	0.89088	ns
her2	NGUYEN_NOTCH1_TARGETS_UP	Notch off	Notch on	8	8	0.442	0.890147	ns
luma	NGUYEN_NOTCH1_TARGETS_UP	Notch off	Notch on	4	4	0.486	0.890147	ns
basal	Notch.20.Gene.Signature	Notch off	Notch on	15	15	0.000113	0.015138	*
her2	Notch.20.Gene.Signature	Notch off	Notch on	8	8	0.0148	0.234109	ns
luma	Notch.20.Gene.Signature	Notch off	Notch on	4	4	0.0286	0.355457	ns
basal	PID_NOTCH_PATHWAY	Notch off	Notch on	15	15	0.174	0.776308	ns
her2	PID_NOTCH_PATHWAY	Notch off	Notch on	8	8	0.959	1	ns
luma	PID_NOTCH_PATHWAY	Notch off	Notch on	4	4	0.686	0.947333	ns
basal	Poulsen_2018_HUVEC_NOTCH1_inhibited	Notch off	Notch on	15	15	0.0128	0.22272	ns
her2	Poulsen_2018_HUVEC_NOTCH1_inhibited	Notch off	Notch on	8	8	0.328	0.857571	ns
luma	Poulsen_2018_HUVEC_NOTCH1_inhibited	Notch off	Notch on	4	4	0.343	0.857571	ns
basal	Poulsen_2018_N1_repressed	Notch off	Notch on	15	15	0.624	0.947333	ns
her2	Poulsen_2018_N1_repressed	Notch off	Notch on	8	8	0.195	0.798818	ns
luma	Poulsen_2018_N1_repressed	Notch off	Notch on	4	4	0.886	1	ns
basal	Poulsen_2018_N1_supported	Notch off	Notch on	15	15	0.461	0.890147	ns
her2	Poulsen_2018_N1_supported	Notch off	Notch on	8	8	0.505	0.89088	ns
luma	Poulsen_2018_N1_supported	Notch off	Notch on	4	4	0.886	1	ns
basal	REACTOME_ACTIVATED_NOTCH1_TRANSMITS_SIGNAL_TO_THE_NUCLEUS	Notch off	Notch on	15	15	1	1	ns
her2	REACTOME_ACTIVATED_NOTCH1_TRANSMITS_SIGNAL_TO_THE_NUCLEUS	Notch off	Notch on	8	8	0.645	0.947333	ns
luma	REACTOME_ACTIVATED_NOTCH1_TRANSMITS_SIGNAL_TO_THE_NUCLEUS	Notch off	Notch on	4	4	0.886	1	ns
basal	REACTOME_FBXW7_MUTANTS_AND_NOTCH1_IN_CANCER	Notch off	Notch on	15	15	0.345	0.857571	ns
her2	REACTOME_FBXW7_MUTANTS_AND_NOTCH1_IN_CANCER	Notch off	Notch on	8	8	0.279	0.857571	ns
luma	REACTOME_FBXW7_MUTANTS_AND_NOTCH1_IN_CANCER	Notch off	Notch on	4	4	0.114	0.611636	ns
basal	REACTOME_NEGATIVE_REGULATION_OF_NOTCH4_SIGNALING	Notch off	Notch on	15	15	0.345	0.857571	ns
her2	REACTOME_NEGATIVE_REGULATION_OF_NOTCH4_SIGNALING	Notch off	Notch on	8	8	0.798	0.987634	ns
luma	REACTOME_NEGATIVE_REGULATION_OF_NOTCH4_SIGNALING	Notch off	Notch on	4	4	0.886	1	ns
basal	REACTOME_NONCANONICAL_ACTIVATION_OF_NOTCH3	Notch off	Notch on	15	15	0.512	0.89088	ns
her2	REACTOME_NONCANONICAL_ACTIVATION_OF_NOTCH3	Notch off	Notch on	8	8	1	1	ns
luma	REACTOME_NONCANONICAL_ACTIVATION_OF_NOTCH3	Notch off	Notch on	4	4	0.686	0.947333	ns
basal	REACTOME_NOTCH_HLH_TRANSCRIPTION_PATHWAY	Notch off	Notch on	15	15	0.683	0.947333	ns
her2	REACTOME_NOTCH_HLH_TRANSCRIPTION_PATHWAY	Notch off	Notch on	8	8	0.505	0.89088	ns
luma	REACTOME_NOTCH_HLH_TRANSCRIPTION_PATHWAY	Notch off	Notch on	4	4	0.686	0.947333	ns
basal	REACTOME_NOTCH1_INTRACELLULAR_DOMAIN_REGULATES_TRANSCRIPTION	Notch off	Notch on	15	15	0.0742	0.53795	ns
her2	REACTOME_NOTCH1_INTRACELLULAR_DOMAIN_REGULATES_TRANSCRIPTION	Notch off	Notch on	8	8	0.279	0.857571	ns
luma	REACTOME_NOTCH1_INTRACELLULAR_DOMAIN_REGULATES_TRANSCRIPTION	Notch off	Notch on	4	4	1	1	ns
basal	REACTOME_NOTCH2_ACTIVATION_AND_TRANSMISSION_OF_SIGNAL_TO_THE_NUCLEUS	Notch off	Notch on	15	15	0.436	0.890147	ns
her2	REACTOME_NOTCH2_ACTIVATION_AND_TRANSMISSION_OF_SIGNAL_TO_THE_NUCLEUS	Notch off	Notch on	8	8	0.878	1	ns
luma	REACTOME_NOTCH2_ACTIVATION_AND_TRANSMISSION_OF_SIGNAL_TO_THE_NUCLEUS	Notch off	Notch on	4	4	0.486	0.890147	ns
basal	REACTOME_NOTCH2_INTRACELLULAR_DOMAIN_REGULATES_TRANSCRIPTION	Notch off	Notch on	15	15	0.267	0.857571	ns
her2	REACTOME_NOTCH2_INTRACELLULAR_DOMAIN_REGULATES_TRANSCRIPTION	Notch off	Notch on	8	8	1	1	ns
luma	REACTOME_NOTCH2_INTRACELLULAR_DOMAIN_REGULATES_TRANSCRIPTION	Notch off	Notch on	4	4	0.686	0.947333	ns
basal	REACTOME_NOTCH3_ACTIVATION_AND_TRANSMISSION_OF_SIGNAL_TO_THE_NUCLEUS	Notch off	Notch on	15	15	0.202	0.798818	ns
her2	REACTOME_NOTCH3_ACTIVATION_AND_TRANSMISSION_OF_SIGNAL_TO_THE_NUCLEUS	Notch off	Notch on	8	8	0.328	0.857571	ns
luma	REACTOME_NOTCH3_ACTIVATION_AND_TRANSMISSION_OF_SIGNAL_TO_THE_NUCLEUS	Notch off	Notch on	4	4	0.886	1	ns
basal	REACTOME_NOTCH3_INTRACELLULAR_DOMAIN_REGULATES_TRANSCRIPTION	Notch off	Notch on	15	15	0.0329	0.38164	ns
her2	REACTOME_NOTCH3_INTRACELLULAR_DOMAIN_REGULATES_TRANSCRIPTION	Notch off	Notch on	8	8	0.161	0.776308	ns
luma	REACTOME_NOTCH3_INTRACELLULAR_DOMAIN_REGULATES_TRANSCRIPTION	Notch off	Notch on	4	4	0.686	0.947333	ns
basal	REACTOME_NOTCH4_ACTIVATION_AND_TRANSMISSION_OF_SIGNAL_TO_THE_NUCLEUS	Notch off	Notch on	15	15	0.595	0.947333	ns
her2	REACTOME_NOTCH4_ACTIVATION_AND_TRANSMISSION_OF_SIGNAL_TO_THE_NUCLEUS	Notch off	Notch on	8	8	0.798	0.987634	ns
luma	REACTOME_NOTCH4_ACTIVATION_AND_TRANSMISSION_OF_SIGNAL_TO_THE_NUCLEUS	Notch off	Notch on	4	4	1	1	ns
basal	REACTOME_NOTCH4_INTRACELLULAR_DOMAIN_REGULATES_TRANSCRIPTION	Notch off	Notch on	15	15	0.0742	0.53795	ns
her2	REACTOME_NOTCH4_INTRACELLULAR_DOMAIN_REGULATES_TRANSCRIPTION	Notch off	Notch on	8	8	0.721	0.950409	ns
luma	REACTOME_NOTCH4_INTRACELLULAR_DOMAIN_REGULATES_TRANSCRIPTION	Notch off	Notch on	4	4	0.343	0.857571	ns
basal	REACTOME_PRE_NOTCH_PROCESSING_IN_GOLGI	Notch off	Notch on	15	15	0.806	0.987634	ns
her2	REACTOME_PRE_NOTCH_PROCESSING_IN_GOLGI	Notch off	Notch on	8	8	0.878	1	ns
luma	REACTOME_PRE_NOTCH_PROCESSING_IN_GOLGI	Notch off	Notch on	4	4	0.114	0.611636	ns
basal	REACTOME_PRE_NOTCH_PROCESSING_IN_THE_ENDOPLASMIC_RETICULUM	Notch off	Notch on	15	15	0.116	0.611636	ns
her2	REACTOME_PRE_NOTCH_PROCESSING_IN_THE_ENDOPLASMIC_RETICULUM	Notch off	Notch on	8	8	0.721	0.950409	ns
luma	REACTOME_PRE_NOTCH_PROCESSING_IN_THE_ENDOPLASMIC_RETICULUM	Notch off	Notch on	4	4	0.2	0.798818	ns
basal	REACTOME_RUNX3_REGULATES_NOTCH_SIGNALING	Notch off	Notch on	15	15	0.0892	0.574844	ns
her2	REACTOME_RUNX3_REGULATES_NOTCH_SIGNALING	Notch off	Notch on	8	8	0.442	0.890147	ns
luma	REACTOME_RUNX3_REGULATES_NOTCH_SIGNALING	Notch off	Notch on	4	4	0.486	0.890147	ns
basal	REACTOME_SIGNALING_BY_NOTCH1	Notch off	Notch on	15	15	0.25	0.857571	ns
her2	REACTOME_SIGNALING_BY_NOTCH1	Notch off	Notch on	8	8	0.442	0.890147	ns
luma	REACTOME_SIGNALING_BY_NOTCH1	Notch off	Notch on	4	4	0.886	1	ns
basal	REACTOME_SIGNALING_BY_NOTCH1_HD_DOMAIN_MUTANTS_IN_CANCER	Notch off	Notch on	15	15	0.0742	0.53795	ns
her2	REACTOME_SIGNALING_BY_NOTCH1_HD_DOMAIN_MUTANTS_IN_CANCER	Notch off	Notch on	8	8	0.645	0.947333	ns
luma	REACTOME_SIGNALING_BY_NOTCH1_HD_DOMAIN_MUTANTS_IN_CANCER	Notch off	Notch on	4	4	1	1	ns
basal	REACTOME_SIGNALING_BY_NOTCH1_PEST_DOMAIN_MUTANTS_IN_CANCER	Notch off	Notch on	15	15	0.116	0.611636	ns
her2	REACTOME_SIGNALING_BY_NOTCH1_PEST_DOMAIN_MUTANTS_IN_CANCER	Notch off	Notch on	8	8	0.382	0.890147	ns
luma	REACTOME_SIGNALING_BY_NOTCH1_PEST_DOMAIN_MUTANTS_IN_CANCER	Notch off	Notch on	4	4	0.686	0.947333	ns
basal	REACTOME_SIGNALING_BY_NOTCH1_T_7_9_NOTCH1_M1580_K2555_TRANSLOCATION_MUTANT	Notch off	Notch on	15	15	0.0164	0.2378	ns
her2	REACTOME_SIGNALING_BY_NOTCH1_T_7_9_NOTCH1_M1580_K2555_TRANSLOCATION_MUTANT	Notch off	Notch on	8	8	0.798	0.987634	ns
luma	REACTOME_SIGNALING_BY_NOTCH1_T_7_9_NOTCH1_M1580_K2555_TRANSLOCATION_MUTANT	Notch off	Notch on	4	4	1	1	ns
basal	REACTOME_SIGNALING_BY_NOTCH2	Notch off	Notch on	15	15	0.174	0.776308	ns
her2	REACTOME_SIGNALING_BY_NOTCH2	Notch off	Notch on	8	8	0.721	0.950409	ns
luma	REACTOME_SIGNALING_BY_NOTCH2	Notch off	Notch on	4	4	0.343	0.857571	ns
basal	REACTOME_SIGNALING_BY_NOTCH3	Notch off	Notch on	15	15	0.0367	0.399112	ns
her2	REACTOME_SIGNALING_BY_NOTCH3	Notch off	Notch on	8	8	0.279	0.857571	ns
luma	REACTOME_SIGNALING_BY_NOTCH3	Notch off	Notch on	4	4	0.886	1	ns
basal	Stoeck2014_TNBC_ACC_GSI_response_1	Notch off	Notch on	15	15	0.0113	0.218467	ns
her2	Stoeck2014_TNBC_ACC_GSI_response_1	Notch off	Notch on	8	8	0.279	0.857571	ns
luma	Stoeck2014_TNBC_ACC_GSI_response_1	Notch off	Notch on	4	4	0.0571	0.49677	ns
basal	Stoeck2014_TNBC_ACC_GSI_response_2	Notch off	Notch on	15	15	0.0057	0.141686	ns
her2	Stoeck2014_TNBC_ACC_GSI_response_2	Notch off	Notch on	8	8	0.279	0.857571	ns
luma	Stoeck2014_TNBC_ACC_GSI_response_2	Notch off	Notch on	4	4	0.486	0.890147	ns
basal	Stoeck2014_TNBC_ACC_GSI_response_3	Notch off	Notch on	15	15	0.00864	0.18792	ns
her2	Stoeck2014_TNBC_ACC_GSI_response_3	Notch off	Notch on	8	8	0.234	0.857571	ns
luma	Stoeck2014_TNBC_ACC_GSI_response_3	Notch off	Notch on	4	4	0.0571	0.49677	ns
basal	VILIMAS_NOTCH1_TARGETS_DN	Notch off	Notch on	15	15	0.512	0.89088	ns
her2	VILIMAS_NOTCH1_TARGETS_DN	Notch off	Notch on	8	8	0.574	0.947333	ns
luma	VILIMAS_NOTCH1_TARGETS_DN	Notch off	Notch on	4	4	1	1	ns
basal	VILIMAS_NOTCH1_TARGETS_UP	Notch off	Notch on	15	15	1	1	ns
her2	VILIMAS_NOTCH1_TARGETS_UP	Notch off	Notch on	8	8	0.798	0.987634	ns
luma	VILIMAS_NOTCH1_TARGETS_UP	Notch off	Notch on	4	4	0.343	0.857571	ns
basal	WP_APOPTOSISRELATED_NETWORK_DUE_TO_ALTERED_NOTCH3_IN_OVARIAN_CANCER	Notch off	Notch on	15	15	0.713	0.950409	ns
her2	WP_APOPTOSISRELATED_NETWORK_DUE_TO_ALTERED_NOTCH3_IN_OVARIAN_CANCER	Notch off	Notch on	8	8	1	1	ns
luma	WP_APOPTOSISRELATED_NETWORK_DUE_TO_ALTERED_NOTCH3_IN_OVARIAN_CANCER	Notch off	Notch on	4	4	0.686	0.947333	ns
basal	WP_CANONICAL_AND_NONCANONICAL_NOTCH_SIGNALING	Notch off	Notch on	15	15	0.0613	0.507914	ns
her2	WP_CANONICAL_AND_NONCANONICAL_NOTCH_SIGNALING	Notch off	Notch on	8	8	0.279	0.857571	ns
luma	WP_CANONICAL_AND_NONCANONICAL_NOTCH_SIGNALING	Notch off	Notch on	4	4	0.114	0.611636	ns
basal	WP_NOTCH_SIGNALING	Notch off	Notch on	15	15	0.595	0.947333	ns
her2	WP_NOTCH_SIGNALING	Notch off	Notch on	8	8	0.279	0.857571	ns
luma	WP_NOTCH_SIGNALING	Notch off	Notch on	4	4	0.486	0.890147	ns
basal	WP_NOTCH_SIGNALING_PATHWAY	Notch off	Notch on	15	15	0.174	0.776308	ns
her2	WP_NOTCH_SIGNALING_PATHWAY	Notch off	Notch on	8	8	0.574	0.947333	ns
luma	WP_NOTCH_SIGNALING_PATHWAY	Notch off	Notch on	4	4	0.686	0.947333	ns
basal	WP_NOTCH1_REGULATION_OF_ENDOTHELIAL_CELL_CALCIFICATION	Notch off	Notch on	15	15	0.461	0.890147	ns
her2	WP_NOTCH1_REGULATION_OF_ENDOTHELIAL_CELL_CALCIFICATION	Notch off	Notch on	8	8	0.798	0.987634	ns
luma	WP_NOTCH1_REGULATION_OF_ENDOTHELIAL_CELL_CALCIFICATION	Notch off	Notch on	4	4	1	1	ns
basal	Xu_2017_MDAMB231_RBPJ_targets	Notch off	Notch on	15	15	0.486	0.890147	ns
her2	Xu_2017_MDAMB231_RBPJ_targets	Notch off	Notch on	8	8	0.959	1	ns
luma	Xu_2017_MDAMB231_RBPJ_targets	Notch off	Notch on	4	4	0.686	0.947333	ns
