# Supplementary material for: Identification of a Notch transcriptomic signature for breast cancer
Source: Breast Cancer Res. 2024 Jan 3;26:4. doi: 10.1186/s13058-023-01757-7 (PMC10765899; doi:10.1186/s13058-023-01757-7)
Supplement: Supplementary file 19 — Additional file 19. Table S13: Averaged GSVA scores for 16 previously published Notch signatures for the BEAUTY patient cohort of responders and non-responders of the TNBC subtype and averaged ssGSEA scores for the PROMIX patient cohort at baseline and cycle2. [file 13058_2023_1757_MOESM19_ESM.xlsx]

## Sheet: Promix sscores basel vs cycle2
Table S13: PROMIX patient cohort of baseline vs cycle2 : averaged ssGSEA scores
Signature_name	TNBC_baseline	TNBC_cycle2	LumA_baseline	LumA_cycle2	LumB_baseline	LumB_cycle2
VILIMAS_NOTCH1_TARGETS_DN	-0.0595068	0.643251	-0.614084	-0.412174	-0.29615	0.390595
Leontovich_2018_NOTCH3_nuclear_reprogramming_BRCA	-0.694473	-0.306542	0.0887378	-0.0102305	-0.426008	-0.366931
GOBP_NOTCH_SIGNALING_INVOLVED_IN_HEART_DEVELOPMENT	-0.21268	0.557756	-0.128657	-0.488737	-0.142952	0.0984357
Poulsen_2018_N1_repressed	0.743375	0.618287	-0.239824	-0.734038	0.270983	0.0309892
Castel_2013_C2C12_Dll1_vs_DAPT_targets_24h_up	-0.193288	0.575337	-0.225782	-0.488618	-0.278303	0.0160964
Braune_2016_TNBC_Notch_sig_CSL_KO	0.393148	0.842112	-0.533658	-0.502308	-0.474764	-0.189707
Xu_2017_MDAMB231_RBPJ_targets	0.397354	0.799725	-0.631425	-0.381583	-0.171139	0.214517
WP_CANONICAL_AND_NONCANONICAL_NOTCH_SIGNALING	-0.0310295	0.745038	-0.367672	-0.436052	-0.517716	-0.0509092
Labban_2018_SCC_RBPJ_targets	0.0455798	0.296457	-0.133439	-0.401205	-0.405043	0.0285358
PID_NOTCH_PATHWAY	-0.374509	0.628017	-0.126644	-0.334521	-0.368861	-0.0122625
BIOCARTA_NOTCH_PATHWAY	0.470636	0.917879	-0.449262	-0.411991	-0.185436	0.210745
HALLMARK_NOTCH_SIGNALING	0.201802	0.626766	-0.295767	-0.503467	-0.304582	-0.0853703
KEGG_NOTCH_SIGNALING_PATHWAY	-0.168746	0.499566	-0.291463	-0.598846	-0.318225	0.149356
Stoeck2014_TNBC_ACC_GSI_response_1	0.419716	0.733653	-0.55947	-0.66189	-0.407091	-0.344108
WP_NOTCH_SIGNALING_PATHWAY	-0.433261	0.23806	0.0633996	-0.292242	-0.420146	-0.0847504
GOBP_REGULATION_OF_NOTCH_SIGNALING_PATHWAY	-0.4558	0.341084	-0.281297	-0.327348	-0.329608	0.00924842
NOTCH_CORE_SIG	-0.0463442	0.744916	-0.41059	-0.528599	-0.527692	0.0327396
20_GENE_NOTCH_SIG	-0.105401	0.617931	-0.211679	-0.286256	-0.544322	-0.133866

## Sheet: BEAUTY GSVA res_vs_no_resp
Table S13: BEAUTY patient cohort of TNBC responders and no responders: averaged GSVA scores of 17 focused signatures
Signature_name	TNBC_responders	TNBC_no_responders
VILIMAS_NOTCH1_TARGETS_DN	0.199347	0.0485204
Leontovich_2018_NOTCH3_nuclear_reprogramming_BRCA	-0.204743	-0.109935
GOBP_NOTCH_SIGNALING_INVOLVED_IN_HEART_DEVELOPMENT	-0.167397	0.0140753
Poulsen_2018_N1_repressed	0.275998	0.261347
Castel_2013_C2C12_Dll1_vs_DAPT_targets_24h_up	-0.0219463	0.00608753
Braune_2016_TNBC_Notch_sig_CSL_KO	0.00827934	0.0669499
Xu_2017_MDAMB231_RBPJ_targets	-0.0450618	-0.0263764
WP_CANONICAL_AND_NONCANONICAL_NOTCH_SIGNALING	-0.0959526	-0.0068331
Labban_2018_SCC_RBPJ_targets	-0.0664968	0.0353027
PID_NOTCH_PATHWAY	-0.0632768	0.00583397
BIOCARTA_NOTCH_PATHWAY	0.0455875	0.0772315
HALLMARK_NOTCH_SIGNALING	-0.0064846	0.111826
KEGG_NOTCH_SIGNALING_PATHWAY	0.0156961	0.102482
Stoeck2014_TNBC_ACC_GSI_response_1	0.0542609	0.158973
WP_NOTCH_SIGNALING_PATHWAY	-0.0847044	0.0167027
GOBP_REGULATION_OF_NOTCH_SIGNALING_PATHWAY	-0.09965	0.0242877
NOTCH_CORE_SIG	-0.0153987	0.121276
20_GENE_NOTCH_SIG	-0.139875	0.114975

## Sheet: BEAUTY GSVA no-resp pre-post
Table S13: BEAUTY patient cohort of no responders pre-post treatment: averaged GSVA scores of 17 focused signatures
Signature_name	TNBC_non-responder_pre	TNBC_non-responder_post	HER2_non-responder_pre	HER2_non-responder_post	LumB_non-responder_pre	LumB_non-responder_post	LumA_non-responder_pre	LumA_non-responder_post
VILIMAS_NOTCH1_TARGETS_DN	0.11176558	-0.0346986	-0.0907713	-0.0092171	-0.276464	-0.0236454	-0.0603979	0.04131782
Leontovich_2018_NOTCH3_nuclear_reprogramming_BRCA	-0.0793788	0.24580177	-0.2891589	0.46424493	-0.1414008	0.50224793	-0.0598065	0.54858301
GOBP_NOTCH_SIGNALING_INVOLVED_IN_HEART_DEVELOPMENT	0.07797514	0.01243595	0.04934529	0.21678037	0.00266049	0.1059724	0.14403427	0.07299885
Poulsen_2018_N1_repressed	0.25233773	0.11936893	-0.0135002	-0.1620235	-0.0694848	-0.1248573	-0.124264	-0.1770888
Castel_2013_C2C12_Dll1_vs_DAPT_targets_24h_up	0.05523442	-0.0015885	0.03590441	0.11057134	-0.0441796	0.0859235	0.10116766	0.07425945
Braune_2016_TNBC_Notch_sig_CSL_KO	0.08990159	0.19268373	-0.0522908	0.16576165	-0.1455217	0.11444575	-0.0127744	0.13035071
Xu_2017_MDAMB231_RBPJ_targets	-0.0429709	0.07873826	0.01738839	0.14821218	-0.0088934	0.0737608	-0.0188389	0.05072056
WP_CANONICAL_AND_NONCANONICAL_NOTCH_SIGNALING	-0.0187905	-0.04263	0.04245489	0.14358835	0.0312668	0.06431135	0.07253157	0.03672347
Labban_2018_SCC_RBPJ_targets	0.03422619	-0.0090102	0.17137763	0.07175428	0.02310333	0.03766991	0.05242162	0.06157894
PID_NOTCH_PATHWAY	-0.0201602	0.01394714	-0.0007354	0.08665042	0.03994734	0.0637844	0.02818751	0.03634565
BIOCARTA_NOTCH_PATHWAY	0.06590431	0.12285256	-0.0525208	0.00221748	-0.0356325	0.00517846	0.02434232	-0.0222742
HALLMARK_NOTCH_SIGNALING	0.13689658	0.00851207	0.01365157	-0.0130065	0.02168731	0.010338	-0.0257778	-0.0546576
KEGG_NOTCH_SIGNALING_PATHWAY	0.1260677	-0.112434	0.06647769	-0.0998241	0.08085382	-0.1292538	0.10549687	-0.1459958
Stoeck2014_TNBC_ACC_GSI_response_1	0.16395049	0.06054516	-0.0633368	-0.1176413	-0.0129687	-0.1309228	-0.0690084	-0.1526316
WP_NOTCH_SIGNALING_PATHWAY	0.00040074	-0.0148376	0.05096269	0.05095928	0.06447256	0.0768918	0.0113881	0.01595641
GOBP_REGULATION_OF_NOTCH_SIGNALING_PATHWAY	0.03171053	-0.0913488	0.07329444	0.02987098	0.0720503	0.02200539	0.08760486	-0.0352331
NOTCH_CORE_SIG	0.1516905	-0.1278989	0.08236534	0.06652834	0.05035876	-0.1037867	0.05927523	-0.0559651
20_GENE_NOTCH_SIG	0.17442028	0.009782	0.01230929	0.16302789	0.0162213	0.14567681	0.10384039	0.12825666
